# Supplementary material for: Mössbauer Spectroscopy on Antimony Borosulfates Reveals Weak Coordination Behavior
Source: Angew Chem Int Ed Engl. 2025 Dec 12;65(4):e21198. doi: 10.1002/anie.202521198 (PMC12828460; doi:10.1002/anie.202521198)
Supplement: Supplementary file 2 — Supporting Information [file ANIE-65-e21198-s001.zip]

Archive with 5 entries (5 files):
- ET_095_C2_SbNH4_checkcif.cif
- mo_ET143a_01_0m_SbAg_checkcif.cif
- mo_ET175_1_0ma_b_SbTl_checkcif.cif
- mo_GB03_f_2_0m_a_SbNO_checkcif.cif
- SbNa[B4O2(SO4)6]_checkcif.cif
