# Supplementary material for: Mössbauer Spectroscopy on Antimony Borosulfates Reveals Weak Coordination Behavior
Source: Angew Chem Int Ed Engl. 2025 Dec 12;65(4):e21198. doi: 10.1002/anie.202521198 (PMC12828460; doi:10.1002/anie.202521198)
Supplement: Supplementary file 2 — Supporting Information [file ANIE-65-e21198-s001.zip › ET_095_C2_SbNH4_checkcif.cif]

 
data_ET_095_C2
 
_audit_creation_method            'SHELXL-2014/7'
_shelx_SHELXL_version_number      '2014/7'
_chemical_name_systematic         ?
_chemical_name_common             ?
_chemical_melting_point           ?
_chemical_formula_moiety          'B4 O32 S8 Sb, H4 N'
_chemical_formula_sum
 'B4 H4 N O32 S8 Sb' 
_chemical_formula_weight          951.51

loop_
 _atom_type_symbol
 _atom_type_description
 _atom_type_scat_dispersion_real
 _atom_type_scat_dispersion_imag
 _atom_type_scat_source
 'H'  'H'   0.0000   0.0000
 'International Tables Vol C Tables 4.2.6.8 and 6.1.1.4'
 'B'  'B'   0.0013   0.0007
 'International Tables Vol C Tables 4.2.6.8 and 6.1.1.4'
 'N'  'N'   0.0061   0.0033
 'International Tables Vol C Tables 4.2.6.8 and 6.1.1.4'
 'O'  'O'   0.0106   0.0060
 'International Tables Vol C Tables 4.2.6.8 and 6.1.1.4'
 'S'  'S'   0.1246   0.1234
 'International Tables Vol C Tables 4.2.6.8 and 6.1.1.4'
 'Sb'  'Sb'  -0.5866   1.5461
 'International Tables Vol C Tables 4.2.6.8 and 6.1.1.4'
 
_space_group_crystal_system       monoclinic
_space_group_IT_number            5
_space_group_name_H-M_alt         'C 2'
_space_group_name_Hall            'C 2y'
 
_shelx_space_group_comment
;
The symmetry employed for this shelxl refinement is uniquely defined
by the following loop, which should always be used as a source of
symmetry information in preference to the above space-group names.
They are only intended as comments.
;
 
loop_
 _space_group_symop_operation_xyz
 'x, y, z'
 '-x, y, -z'
 'x+1/2, y+1/2, z'
 '-x+1/2, y+1/2, -z'
 
_cell_length_a                    16.6782(7)
_cell_length_b                    8.1140(3)
_cell_length_c                    11.8248(9)
_cell_angle_alpha                 90
_cell_angle_beta                  134.7930(10)
_cell_angle_gamma                 90
_cell_volume                      1135.60(11)
_cell_formula_units_Z             2
_cell_measurement_temperature     200(2)
_cell_measurement_reflns_used     29858
_cell_measurement_theta_min       2.442
_cell_measurement_theta_max       34.990
 
_exptl_crystal_description        block
_exptl_crystal_colour             'colourless'
_exptl_crystal_density_meas       ?
_exptl_crystal_density_method     ?
_exptl_crystal_density_diffrn     2.783          
_exptl_crystal_F_000              932
_exptl_transmission_factor_min    0.6955
_exptl_transmission_factor_max    0.7509
_exptl_crystal_size_max           0.17
_exptl_crystal_size_mid           0.14
_exptl_crystal_size_min           0.08
_exptl_absorpt_coefficient_mu     2.107
_shelx_estimated_absorpt_T_min    ?
_shelx_estimated_absorpt_T_max    ?
_exptl_absorpt_correction_type    multi-scan
_exptl_absorpt_correction_T_min   ?
_exptl_absorpt_correction_T_max   ?
_exptl_absorpt_process_details    
; 
 multi-scan absorption correction using SADABS 
(G. M. Sheldrick, (1996). SADABS. Program for Empirical 
Absorption Correction. University of G\"ottingen, Germany.)
;
_exptl_absorpt_special_details    ?
_diffrn_ambient_temperature       200(2)
_diffrn_radiation_wavelength      0.71073
_diffrn_radiation_type            MoK\a
_diffrn_source                    ?
_diffrn_measurement_device_type   'D8 Venture Bruker'
_diffrn_measurement_method        'generic phi and omega scans'
_diffrn_detector_area_resol_mean  ?
_diffrn_reflns_number             25941
_diffrn_reflns_av_unetI/netI      0.0258
_diffrn_reflns_av_R_equivalents   0.0334
_diffrn_reflns_limit_h_min        -25
_diffrn_reflns_limit_h_max        25
_diffrn_reflns_limit_k_min        -11
_diffrn_reflns_limit_k_max        12
_diffrn_reflns_limit_l_min        -17
_diffrn_reflns_limit_l_max        17
_diffrn_reflns_theta_min          2.442
_diffrn_reflns_theta_max          32.493
_diffrn_reflns_theta_full         25.242
_diffrn_measured_fraction_theta_max   1.000
_diffrn_measured_fraction_theta_full  0.999
_diffrn_reflns_Laue_measured_fraction_max    1.000
_diffrn_reflns_Laue_measured_fraction_full   0.999
_diffrn_reflns_point_group_measured_fraction_max   1.000
_diffrn_reflns_point_group_measured_fraction_full  1.000
_reflns_number_total              4053
_reflns_number_gt                 4018
_reflns_threshold_expression      'I > 2\s(I)'
_reflns_Friedel_coverage          0.885
_reflns_Friedel_fraction_max      1.000
_reflns_Friedel_fraction_full     1.000
 
_reflns_special_details
;
 Reflections were merged by SHELXL according to the crystal
 class for the calculation of statistics and refinement.
 
 _reflns_Friedel_fraction is defined as the number of unique
 Friedel pairs measured divided by the number that would be
 possible theoretically, ignoring centric projections and
 systematic absences.
;
 
_computing_data_collection        ?
_computing_cell_refinement        ?
_computing_data_reduction         ?
_computing_structure_solution     ?
_computing_structure_refinement 'SHELXL-2014/7 (Sheldrick, 2014)'
_computing_molecular_graphics     ?
_computing_publication_material   ?
_refine_special_details
;
 Refined as a 2-component inversion twin.
;
_refine_ls_structure_factor_coef  Fsqd
_refine_ls_matrix_type            full
_refine_ls_weighting_scheme       calc
_refine_ls_weighting_details
'w=1/[\s^2^(Fo^2^)+17.4355P] where P=(Fo^2^+2Fc^2^)/3'
_atom_sites_solution_primary      ?
_atom_sites_solution_secondary    ?
_atom_sites_solution_hydrogens    difmap
_refine_ls_hydrogen_treatment     refxyz
_refine_ls_extinction_method      'SHELXL-2014/7 (Sheldrick 2014'
_refine_ls_extinction_coef        0.0025(6)
_refine_ls_extinction_expression
 'Fc^*^=kFc[1+0.001xFc^2^\l^3^/sin(2\q)]^-1/4^'
_refine_ls_abs_structure_details
;
 Refined as an inversion twin.
;
_refine_ls_abs_structure_Flack    0.05(3)
_chemical_absolute_configuration  ?
_refine_ls_number_reflns          4053
_refine_ls_number_parameters      225
_refine_ls_number_restraints      13
_refine_ls_R_factor_all           0.0390
_refine_ls_R_factor_gt            0.0382
_refine_ls_wR_factor_ref          0.1019
_refine_ls_wR_factor_gt           0.1018
_refine_ls_goodness_of_fit_ref    1.361
_refine_ls_restrained_S_all       1.359
_refine_ls_shift/su_max           0.000
_refine_ls_shift/su_mean          0.000
 
loop_
 _atom_site_label
 _atom_site_type_symbol
 _atom_site_fract_x
 _atom_site_fract_y
 _atom_site_fract_z
 _atom_site_U_iso_or_equiv
 _atom_site_adp_type
 _atom_site_occupancy
 _atom_site_site_symmetry_order  
 _atom_site_calc_flag
 _atom_site_refinement_flags_posn
 _atom_site_refinement_flags_adp
 _atom_site_refinement_flags_occupancy
 _atom_site_disorder_assembly
 _atom_site_disorder_group
Sb1 Sb 1.0000 1.0000(3) 1.0000 0.00907(16) Uani 1 2 d S T P . .
S1 S 1.20048(13) 1.6656(3) 1.22876(19) 0.0071(3) Uani 1 1 d . . . . .
O11 O 1.2967(5) 1.7552(8) 1.2868(7) 0.0141(10) Uani 1 1 d . . . . .
O12 O 1.1073(5) 1.7540(7) 1.1862(6) 0.0113(9) Uani 1 1 d . . . . .
O13 O 0.7553(4) 1.5358(6) 0.6426(6) 0.0077(9) Uani 1 1 d . . . . .
O14 O 1.1480(4) 1.5616(7) 1.0814(6) 0.0083(8) Uani 1 1 d . . . . .
S2 S 1.36713(13) 1.3238(3) 1.12463(19) 0.0068(3) Uani 1 1 d . . . . .
O21 O 1.4675(5) 1.2759(8) 1.2808(7) 0.0152(11) Uani 1 1 d . . . . .
O22 O 1.3797(5) 1.4004(7) 1.0266(7) 0.0134(10) Uani 1 1 d . . . . .
O23 O 1.3025(4) 1.4425(7) 1.1371(6) 0.0097(9) Uani 1 1 d . . . . .
O24 O 1.2161(4) 1.6796(7) 0.9702(6) 0.0096(9) Uani 1 1 d . . . . .
S3 S 1.02685(13) 1.3059(3) 0.82755(18) 0.0063(3) Uani 1 1 d . . . . .
O31 O 0.9919(5) 1.2085(8) 0.7002(7) 0.0145(11) Uani 1 1 d . . . . .
O32 O 1.0746(4) 1.2213(7) 0.9729(6) 0.0095(9) Uani 1 1 d . . . . .
O33 O 1.1131(4) 1.4302(7) 0.8703(6) 0.0095(9) Uani 1 1 d . . . . .
O34 O 1.0688(4) 1.4111(6) 1.2193(6) 0.0075(8) Uani 1 1 d . . . . .
S4 S 0.73790(13) 1.1515(3) 0.60739(18) 0.0073(3) Uani 1 1 d . . . . .
O41 O 0.6772(5) 1.2048(8) 0.6433(7) 0.0148(10) Uani 1 1 d . . . . .
O42 O 0.8486(5) 1.0792(7) 0.7388(6) 0.0141(10) Uani 1 1 d . . . . .
O43 O 0.8332(4) 1.5288(6) 0.5287(6) 0.0081(9) Uani 1 1 d . . . . .
O44 O 0.7549(4) 1.2897(7) 0.5374(6) 0.0094(9) Uani 1 1 d . . . . .
B1 B 1.1949(6) 1.5308(9) 1.0157(9) 0.0078(13) Uani 1 1 d . . . . .
B2 B 0.8187(6) 1.4417(10) 0.6222(9) 0.0085(12) Uani 1 1 d . . . . .
N1 N 1.5000 1.5089(16) 1.5000 0.0133(18) Uani 0.82(2) 2 d DS T P . .
H11 H 1.433(2) 1.430(4) 1.448(8) 0.016 Uiso 0.82(2) 1 d D U P . .
H12 H 1.485(4) 1.573(7) 1.412(4) 0.016 Uiso 0.82(2) 1 d D U P . .
N2 N 1.0000 1.478(4) 0.5000 0.0133(18) Uani 0.18(2) 2 d DS T P . .
H21 H 1.067(3) 1.401(6) 0.548(8) 0.016 Uiso 0.18(2) 1 d D U P . .
H22 H 0.979(5) 1.533(10) 0.403(4) 0.016 Uiso 0.18(2) 1 d D U P . .
 
loop_
 _atom_site_aniso_label
 _atom_site_aniso_U_11
 _atom_site_aniso_U_22
 _atom_site_aniso_U_33
 _atom_site_aniso_U_23
 _atom_site_aniso_U_13
 _atom_site_aniso_U_12
Sb1 0.0092(3) 0.0102(3) 0.0082(3) 0.000 0.0063(2) 0.000
S1 0.0084(6) 0.0061(7) 0.0076(6) -0.0015(5) 0.0059(5) -0.0010(5)
O11 0.011(2) 0.017(3) 0.013(2) -0.004(2) 0.008(2) -0.0083(19)
O12 0.015(2) 0.010(2) 0.014(2) -0.0023(18) 0.012(2) 0.0003(18)
O13 0.0098(19) 0.005(2) 0.0085(18) -0.0006(14) 0.0063(17) 0.0013(15)
O14 0.010(2) 0.008(2) 0.008(2) -0.0027(16) 0.0075(18) -0.0008(16)
S2 0.0081(6) 0.0033(6) 0.0103(6) 0.0015(5) 0.0069(6) 0.0009(5)
O21 0.008(2) 0.014(3) 0.013(2) -0.0016(19) 0.004(2) 0.0001(19)
O22 0.024(3) 0.005(2) 0.024(3) 0.0000(18) 0.022(2) -0.0022(19)
O23 0.008(2) 0.010(2) 0.009(2) -0.0018(17) 0.0056(18) 0.0024(17)
O24 0.010(2) 0.008(2) 0.013(2) -0.0011(17) 0.0090(19) 0.0009(17)
S3 0.0073(6) 0.0041(6) 0.0070(6) -0.0003(5) 0.0050(5) -0.0003(5)
O31 0.016(2) 0.016(3) 0.013(2) -0.011(2) 0.011(2) -0.008(2)
O32 0.010(2) 0.007(2) 0.009(2) 0.0002(16) 0.0060(18) -0.0006(16)
O33 0.009(2) 0.013(2) 0.0080(19) -0.0017(17) 0.0065(18) -0.0026(18)
O34 0.0073(19) 0.004(2) 0.0072(19) -0.0020(15) 0.0038(17) -0.0035(15)
S4 0.0088(6) 0.0060(6) 0.0061(6) 0.0004(5) 0.0048(5) 0.0012(5)
O41 0.026(3) 0.010(2) 0.020(3) -0.002(2) 0.020(2) 0.001(2)
O42 0.011(2) 0.009(2) 0.009(2) 0.0029(17) 0.0022(19) 0.0023(17)
O43 0.0110(19) 0.003(2) 0.0105(18) 0.0041(15) 0.0076(17) 0.0026(15)
O44 0.012(2) 0.008(2) 0.008(2) 0.0018(16) 0.0067(18) -0.0008(17)
B1 0.009(3) 0.007(3) 0.009(3) 0.001(2) 0.007(2) 0.004(2)
B2 0.008(3) 0.009(3) 0.008(3) 0.001(2) 0.005(2) 0.002(2)
N1 0.015(4) 0.008(4) 0.013(4) 0.000 0.008(3) 0.000
N2 0.015(4) 0.008(4) 0.013(4) 0.000 0.008(3) 0.000
 
_geom_special_details
;
 All esds (except the esd in the dihedral angle between two l.s. planes)
 are estimated using the full covariance matrix.  The cell esds are taken
 into account individually in the estimation of esds in distances, angles
 and torsion angles; correlations between esds in cell parameters are only
 used when they are defined by crystal symmetry.  An approximate (isotropic)
 treatment of cell esds is used for estimating esds involving l.s. planes.
;
 
loop_
 _geom_bond_atom_site_label_1
 _geom_bond_atom_site_label_2
 _geom_bond_distance
 _geom_bond_site_symmetry_2
 _geom_bond_publ_flag
Sb1 O42 2.311(5) 2_757 ?
Sb1 O42 2.311(5) . ?
Sb1 O32 2.332(5) . ?
Sb1 O32 2.332(5) 2_757 ?
Sb1 O22 2.381(5) 3_445 ?
Sb1 O22 2.381(5) 4_747 ?
Sb1 O12 2.546(6) 2_747 ?
Sb1 O12 2.546(6) 1_545 ?
S1 O11 1.423(6) . ?
S1 O12 1.443(6) . ?
S1 O14 1.538(5) . ?
S1 O13 1.544(5) 2_757 ?
O12 Sb1 2.546(6) 1_565 ?
O13 B2 1.456(9) . ?
O13 S1 1.544(5) 2_757 ?
O14 B1 1.461(8) . ?
S2 O21 1.417(6) . ?
S2 O22 1.454(5) . ?
S2 O23 1.529(5) . ?
S2 O24 1.536(5) 4_747 ?
O22 Sb1 2.381(5) 3 ?
O23 B1 1.470(8) . ?
O24 B1 1.462(9) . ?
O24 S2 1.536(5) 4_757 ?
S3 O31 1.413(5) . ?
S3 O32 1.460(5) . ?
S3 O33 1.522(5) . ?
S3 O34 1.528(5) 2_757 ?
O33 B1 1.476(9) . ?
O34 B2 1.463(9) 2_757 ?
O34 S3 1.528(5) 2_757 ?
S4 O41 1.414(6) . ?
S4 O42 1.458(5) . ?
S4 O43 1.516(5) 4_646 ?
S4 O44 1.534(5) . ?
O43 B2 1.469(9) . ?
O43 S4 1.516(5) 4_656 ?
O44 B2 1.468(10) . ?
B2 O34 1.463(9) 2_757 ?
N1 H11 1.0300(18) . ?
N1 H12 1.0300(15) . ?
N2 H21 1.0300(15) . ?
N2 H22 1.0300(15) . ?
 
loop_
 _geom_angle_atom_site_label_1
 _geom_angle_atom_site_label_2
 _geom_angle_atom_site_label_3
 _geom_angle
 _geom_angle_site_symmetry_1
 _geom_angle_site_symmetry_3
 _geom_angle_publ_flag
O42 Sb1 O42 147.7(3) 2_757 . ?
O42 Sb1 O32 77.5(2) 2_757 . ?
O42 Sb1 O32 77.78(19) . . ?
O42 Sb1 O32 77.79(19) 2_757 2_757 ?
O42 Sb1 O32 77.48(19) . 2_757 ?
O32 Sb1 O32 79.3(3) . 2_757 ?
O42 Sb1 O22 98.4(2) 2_757 3_445 ?
O42 Sb1 O22 92.4(2) . 3_445 ?
O32 Sb1 O22 149.38(18) . 3_445 ?
O32 Sb1 O22 70.24(19) 2_757 3_445 ?
O42 Sb1 O22 92.4(2) 2_757 4_747 ?
O42 Sb1 O22 98.4(2) . 4_747 ?
O32 Sb1 O22 70.24(19) . 4_747 ?
O32 Sb1 O22 149.38(19) 2_757 4_747 ?
O22 Sb1 O22 140.3(3) 3_445 4_747 ?
O42 Sb1 O12 144.53(19) 2_757 2_747 ?
O42 Sb1 O12 67.77(18) . 2_747 ?
O32 Sb1 O12 127.07(17) . 2_747 ?
O32 Sb1 O12 127.19(18) 2_757 2_747 ?
O22 Sb1 O12 72.79(18) 3_445 2_747 ?
O22 Sb1 O12 76.35(19) 4_747 2_747 ?
O42 Sb1 O12 67.77(18) 2_757 1_545 ?
O42 Sb1 O12 144.53(19) . 1_545 ?
O32 Sb1 O12 127.19(17) . 1_545 ?
O32 Sb1 O12 127.07(17) 2_757 1_545 ?
O22 Sb1 O12 76.35(19) 3_445 1_545 ?
O22 Sb1 O12 72.79(18) 4_747 1_545 ?
O12 Sb1 O12 76.8(2) 2_747 1_545 ?
O11 S1 O12 119.1(4) . . ?
O11 S1 O14 112.0(3) . . ?
O12 S1 O14 105.3(3) . . ?
O11 S1 O13 106.2(3) . 2_757 ?
O12 S1 O13 109.4(3) . 2_757 ?
O14 S1 O13 103.7(3) . 2_757 ?
S1 O12 Sb1 128.3(3) . 1_565 ?
B2 O13 S1 128.4(5) . 2_757 ?
B1 O14 S1 127.3(5) . . ?
O21 S2 O22 117.0(4) . . ?
O21 S2 O23 108.3(3) . . ?
O22 S2 O23 108.4(3) . . ?
O21 S2 O24 111.9(3) . 4_747 ?
O22 S2 O24 107.9(3) . 4_747 ?
O23 S2 O24 102.4(3) . 4_747 ?
S2 O22 Sb1 149.1(4) . 3 ?
B1 O23 S2 132.1(4) . . ?
B1 O24 S2 124.7(4) . 4_757 ?
O31 S3 O32 117.7(4) . . ?
O31 S3 O33 107.9(3) . . ?
O32 S3 O33 108.5(3) . . ?
O31 S3 O34 112.6(3) . 2_757 ?
O32 S3 O34 104.7(3) . 2_757 ?
O33 S3 O34 104.6(3) . 2_757 ?
S3 O32 Sb1 128.5(3) . . ?
B1 O33 S3 129.4(4) . . ?
B2 O34 S3 129.0(5) 2_757 2_757 ?
O41 S4 O42 116.1(4) . . ?
O41 S4 O43 109.2(3) . 4_646 ?
O42 S4 O43 108.9(3) . 4_646 ?
O41 S4 O44 112.5(3) . . ?
O42 S4 O44 107.0(3) . . ?
O43 S4 O44 102.2(3) 4_646 . ?
S4 O42 Sb1 155.1(4) . . ?
B2 O43 S4 134.0(5) . 4_656 ?
B2 O44 S4 124.4(4) . . ?
O14 B1 O24 114.3(5) . . ?
O14 B1 O23 107.8(5) . . ?
O24 B1 O23 108.5(5) . . ?
O14 B1 O33 108.1(5) . . ?
O24 B1 O33 107.0(5) . . ?
O23 B1 O33 111.1(5) . . ?
O13 B2 O34 107.6(5) . 2_757 ?
O13 B2 O44 107.0(5) . . ?
O34 B2 O44 113.0(6) 2_757 . ?
O13 B2 O43 113.4(6) . . ?
O34 B2 O43 107.6(6) 2_757 . ?
O44 B2 O43 108.3(5) . . ?
H11 N1 H12 109(4) . . ?
H21 N2 H22 105(5) . . ?
 
_refine_diff_density_max    1.136
_refine_diff_density_min   -1.681
_refine_diff_density_rms    0.221

_shelx_res_file
;

    ET_095_C2.res created by SHELXL-2014/7


TITL ET_095_C2_a.res in C2
REM Old TITL ET_095_C2 in C2

REM SHELXT solution in C2
REM R1 0.067,  Rweak 0.076,  Alpha 0.026,  Orientation as input
REM Flack x =  0.084 ( 0.006 ) from Parsons' quotients
REM Formula found by SHELXT:  B4 N15 O18 S8 Sb

CELL  0.71073  16.6782   8.1140  11.8248   90.000  134.793   90.000
ZERR    2.000   0.0007   0.0003   0.0009    0.000    0.001    0.000
LATT -7
SYMM -X, Y, -Z
SFAC H B N O S SB
UNIT 8 8 2 64 16 2
TEMP -73.150
L.S. 100
BOND $H
LIST 4
FMAP 2
PLAN 10
ACTA
OMIT 0 65
OMIT 2 6 0
EADP N1 N2
EQIV $1 2-x, +y, 1-z
EQIV $2 3-x, +y, 3-z

DFIX 1.03 0.001 N1 H11 N1 H12 N2 H21 N2 H22
DFIX 1.64 0.05 H11 H12 H11 H11_$2 H11 H12_$2 H12 H11_$2
DFIX 1.64 0.05 H21 H22 H21 H21_$1 H21 H22_$1 H22 H21_$1

TWIN
WGHT    0.000000   17.435499
EXTI    0.002456
BASF   0.04916
FVAR       0.14453   0.82102
PART 0
REM Antimon
SB1   6    1.000000    1.000003    1.000000    10.50000    0.00917    0.01020 =
         0.00823    0.00000    0.00627    0.00000
REM Sulfat 1
S1    5    1.200478    1.665571    1.228764    11.00000    0.00840    0.00612 =
         0.00760   -0.00152    0.00590   -0.00095
O11   4    1.296718    1.755228    1.286795    11.00000    0.01094    0.01680 =
         0.01342   -0.00446    0.00818   -0.00825
O12   4    1.107297    1.754034    1.186216    11.00000    0.01466    0.01038 =
         0.01394   -0.00226    0.01192    0.00032
O13   4    0.755251    1.535821    0.642596    11.00000    0.00981    0.00466 =
         0.00847   -0.00062    0.00633    0.00130
O14   4    1.148010    1.561567    1.081361    11.00000    0.01038    0.00842 =
         0.00840   -0.00272    0.00746   -0.00079
REM Sulfat 2
S2    5    1.367132    1.323803    1.124626    11.00000    0.00806    0.00330 =
         0.01027    0.00147    0.00686    0.00091
O21   4    1.467530    1.275920    1.280778    11.00000    0.00759    0.01397 =
         0.01346   -0.00163    0.00360    0.00014
O22   4    1.379673    1.400442    1.026612    11.00000    0.02433    0.00540 =
         0.02410   -0.00004    0.02198   -0.00219
O23   4    1.302464    1.442470    1.137110    11.00000    0.00842    0.01042 =
         0.00896   -0.00182    0.00565    0.00237
O24   4    1.216074    1.679567    0.970228    11.00000    0.01049    0.00768 =
         0.01276   -0.00115    0.00899    0.00087
REM Sulfat 3
S3    5    1.026855    1.305949    0.827554    11.00000    0.00735    0.00412 =
         0.00702   -0.00031    0.00495   -0.00027

O31   4    0.991943    1.208473    0.700177    11.00000    0.01566    0.01617 =
         0.01302   -0.01140    0.01064   -0.00786
O32   4    1.074628    1.221257    0.972927    11.00000    0.01022    0.00657 =
         0.00930    0.00019    0.00602   -0.00062
O33   4    1.113067    1.430240    0.870270    11.00000    0.00900    0.01305 =
         0.00805   -0.00173    0.00653   -0.00257
O34   4    1.068826    1.411082    1.219348    11.00000    0.00730    0.00404 =
         0.00725   -0.00198    0.00377   -0.00355
REM Sulfat 4
S4    5    0.737903    1.151473    0.607390    11.00000    0.00881    0.00595 =
         0.00607    0.00042    0.00481    0.00117
O41   4    0.677193    1.204825    0.643317    11.00000    0.02572    0.00968 =
         0.01997   -0.00225    0.02003    0.00096
O42   4    0.848643    1.079221    0.738798    11.00000    0.01081    0.00862 =
         0.00924    0.00287    0.00223    0.00232
O43   4    0.833213    1.528797    0.528664    11.00000    0.01100    0.00276 =
         0.01050    0.00406    0.00760    0.00256
O44   4    0.754910    1.289671    0.537356    11.00000    0.01205    0.00761 =
         0.00780    0.00181    0.00673   -0.00081
REM Bor
B1    2    1.194946    1.530750    1.015671    11.00000    0.00870    0.00745 =
         0.00935    0.00124    0.00706    0.00389
B2    2    0.818680    1.441723    0.622185    11.00000    0.00761    0.00924 =
         0.00777    0.00089    0.00511    0.00172
REM Ammonium 1
N1    3    1.500000    1.508864    1.500000    20.50000    0.01477    0.00804 =
         0.01270    0.00000    0.00807    0.00000
H11   1    1.433215    1.430243    1.448056    21.00000   -1.20000
H12   1    1.485430    1.572742    1.411677    21.00000   -1.20000

REM Ammonium 2
N2    3    1.000000    1.477996    0.500000   -20.50000    0.01477    0.00804 =
         0.01270    0.00000    0.00807    0.00000
H21   1    1.066820    1.401414    0.547623   -21.00000   -1.20000
H22   1    0.978825    1.533226    0.403447   -21.00000   -1.20000

HKLF 4

REM  ET_095_C2_a.res in C2
REM R1 =  0.0382 for    4018 Fo > 4sig(Fo)  and  0.0390 for all    4053 data
REM    225 parameters refined using     13 restraints

END

WGHT      0.0000     17.3558

REM Highest difference peak  1.136,  deepest hole -1.681,  1-sigma level  0.221
Q1    1   0.7991  1.2716  0.7668  11.00000  0.05    1.14
Q2    1   1.4646  1.1326  1.1721  11.00000  0.05    1.14
Q3    1   0.6309  1.5367  0.5203  11.00000  0.05    1.13
Q4    1   0.7490  1.2878  0.3925  11.00000  0.05    1.12
Q5    1   1.2657  1.5323  0.9400  11.00000  0.05    1.10
Q6    1   1.1288  1.1200  0.8565  11.00000  0.05    1.03
Q7    1   0.7634  1.5190  0.4289  11.00000  0.05    0.93
Q8    1   0.7592  1.3984  0.6414  11.00000  0.05    0.90
Q9    1   0.8756  1.5336  0.2517  11.00000  0.05    0.87
Q10   1   1.1216  1.1922  1.0507  11.00000  0.05    0.86
;
_shelx_res_checksum   50692

_shelx_hkl_file
;
  -2   0   2   34.27    2.35
   2   0  -2   35.27    2.39
   2   0  -2   36.73    1.37
  -4   0   4  359.56   12.34
  -4   0   4  355.34   15.09
  -4   0   4  366.35   12.29
  -4   0   4  361.46   12.20
   4   0  -4  368.09   12.38
   4   0  -4  364.72   15.18
  -6   0   6  123.59    4.49
   6   0  -6  125.07    8.02
   6   0  -6  123.76    4.71
  -6   0   6  123.63    4.53
   6   0  -6  122.94    4.29
  -6   0   6  124.43    4.67
  -6   0   6  125.48    4.46
  -6   0   6  131.15    8.12
  -8   0   8  197.61   11.95
  -8   0   8  203.52    7.23
  -8   0   8  207.09    7.29
   8   0  -8  199.08    6.93
   8   0  -8  205.61   12.26
  -8   0   8  204.81    7.18
  10   0 -10   67.18    2.47
  10   0 -10   68.21    3.20
 -10   0  10   65.66    3.09
 -10   0  10   68.59    2.77
 -10   0  10   67.22    2.87
 -10   0  10   66.17    2.86
 -10   0  10   67.27    7.25
  10   0 -10   60.03    7.13
 -12   0  12   11.48    0.93
  12   0 -12   11.40    0.61
 -12   0  12   11.08    0.84
 -12   0  12   10.54    0.91
  12   0 -12   16.74    5.96
  12   0 -12   10.73    1.12
 -12   0  12   12.75    1.16
  14   0 -14    6.54    0.97
 -14   0  14    5.86    0.71
 -14   0  14    5.53    0.64
 -14   0  14    7.07    0.96
 -14   0  14    6.55    5.90
 -14   0  14    7.08    0.79
  16   0 -16   59.40   12.47
 -16   0  16   42.13   11.67
  16   0 -16   53.01    3.41
 -16   0  16   59.61    3.41
 -16   0  16   59.10    2.72
 -16   0  16   57.37    2.97
 -18   0  18   12.84    1.58
 -18   0  18   13.59    1.35
 -18   0  18   11.48    1.10
  18   0 -18   12.85    1.61
  18   0 -18   12.89    1.30
 -20   0  20   22.94    2.19
  20   0 -20   22.19    2.30
 -20   0  20   20.79    1.73
  20   0 -20   23.93    1.86
 -20   0  20   22.80    1.81
 -22   0  22    2.14    0.78
 -22   0  22    3.16    1.07
  22   0 -22    0.23    0.60
 -24   0  24   13.02    1.83
  24   0 -24   11.63    1.85
 -24   0  24   12.81    2.90
 -26   0  26    4.43    1.22
  -1   1   1   31.21    1.57
   1   1  -1   30.19    1.06
   1   1  -1   29.08    1.09
  -1   1   1   29.73    1.05
   1  -1  -1   26.22    1.49
   1  -1  -1   28.29    1.03
  -1  -1   1   23.88    1.71
  -3   1   3  784.47   28.10
   3   1  -3  764.26   28.60
  -3  -1   3  796.45   28.69
  -5   1   5   11.58    0.67
  -5   1   5   12.72    0.63
  -5   1   5   12.92    0.74
  -5   1   5   12.02    0.69
  -5   1   5    9.65    2.19
   5   1  -5   15.18    3.02
   5   1  -5   12.67    0.79
   5  -1  -5    6.75    1.89
  -5  -1   5    7.33    2.06
   5  -1  -5    9.80    0.76
   7   1  -7  238.34   13.02
  -7   1   7  229.16    8.07
  -7   1   7  228.19    8.16
   7   1  -7  231.50    7.97
  -7   1   7  224.96    8.27
  -7   1   7  229.93    8.18
  -7   1   7  219.47   12.20
   7   1  -7  229.16    8.43
  -7  -1   7  236.48    8.12
   7  -1  -7  239.67    8.39
  -7  -1   7  234.21    8.40
   7  -1  -7  243.28   12.67
  -7  -1   7  241.69   12.99
  -9   1   9  131.72    9.33
  -9   1   9  110.49    4.31
   9   1  -9  136.37    9.99
  -9   1   9  113.41    4.30
   9   1  -9  116.04    4.69
   9   1  -9  112.08    4.04
  -9   1   9  114.01    4.50
  -9  -1   9  106.16    4.40
   9  -1  -9  111.23    4.57
  -9  -1   9  106.40    4.06
  -9  -1   9  108.61    4.56
  -9  -1   9  110.77    4.25
   9  -1  -9  101.35    8.81
  -9  -1   9  100.11    8.71
 -11   1  11   39.94    1.94
 -11   1  11   41.37    2.04
  11   1 -11   31.67    6.47
  11   1 -11   40.43    1.75
  11   1 -11   36.48    2.31
 -11   1  11   42.09    6.45
 -11   1  11   41.56    2.28
 -11   1  11   43.80    2.11
  11  -1 -11   41.46    2.35
 -11  -1  11   44.31    2.20
 -11  -1  11   43.71    1.86
 -11  -1  11   44.61    6.75
  11  -1 -11   48.26    6.91
 -11  -1  11   42.83    2.38
 -11  -1  11   42.71    2.03
  13   1 -13   26.81    7.70
 -13   1  13   26.49    1.85
 -13   1  13   25.58    1.64
  13   1 -13   25.23    1.26
 -13   1  13   26.12    1.59
 -13   1  13   25.04    1.46
  13   1 -13   25.66    1.97
 -13   1  13   34.52    7.67
 -13  -1  13   29.75    1.45
  13  -1 -13   28.34    1.98
 -13  -1  13   30.03    2.00
 -13  -1  13   28.65    1.75
 -13  -1  13   28.11    1.65
 -13  -1  13   37.35    8.20
  15   1 -15   67.88    2.71
  15   1 -15   73.65    3.51
 -15   1  15   74.30    3.61
  15   1 -15   73.39    4.01
 -15   1  15   72.32    3.30
  15   1 -15   71.91   12.95
 -15   1  15   69.43    3.72
  15  -1 -15   78.18   12.38
 -15  -1  15   75.12   11.81
  15  -1 -15   71.75    3.89
 -15  -1  15   68.31    3.81
 -15  -1  15   72.30    3.36
 -15  -1  15   68.66    2.97
 -17   1  17   14.60    1.25
 -17   1  17   15.21    1.42
 -17   1  17   16.35    1.62
  17   1 -17   16.78    1.45
  17   1 -17   15.33    2.01
 -17   1  17   16.32    1.36
 -17  -1  17   12.12    1.46
 -17  -1  17   14.12    1.29
 -17  -1  17   14.82   19.65
  17  -1 -17   14.56    1.61
 -19   1  19   15.07    1.38
  19   1 -19   14.46    1.79
 -19   1  19   16.58    1.73
  19   1 -19   13.58    1.40
 -19   1  19   13.14    1.37
 -19   1  19   14.71    1.34
 -19  -1  19   15.13    1.39
 -19  -1  19   16.03    1.79
  19  -1 -19   16.69    1.88
  19  -1 -19   15.09    1.36
 -21   1  21   27.38    2.08
 -21   1  21   26.22    1.95
 -21   1  21   25.81    2.36
  21   1 -21   29.34    2.19
  21   1 -21   25.36    2.54
  21  -1 -21   23.74    1.90
 -21  -1  21   24.68    1.99
 -21  -1  21   27.03    2.48
  21  -1 -21   25.62    2.50
 -21  -1  21   25.03    1.92
 -23   1  23   29.36    2.21
  23   1 -23   25.86    2.13
 -23   1  23   29.53    2.53
 -23  -1  23   26.45    2.14
  23  -1 -23   27.38    2.08
 -23  -1  23   28.54    2.65
  25   1 -25    5.32    1.19
 -25   1  25    4.53    1.19
 -25  -1  25    2.59    1.07
 -27  -1  27    5.01    1.33
   0   2   0   54.75    1.96
   0   2   0   53.52    1.94
   0   2   0   53.11    2.56
   0   2   0   55.44    1.97
   0   2   0   51.90    1.93
   0   2   0   54.50    1.96
   0   2   0   50.35    1.95
   0  -2   0   53.11    2.61
  -2   2   2  697.64   23.24
   2  -2  -2  648.73   23.20
  -2  -2   2  633.46   24.06
  -4   2   4   58.12    2.35
   4   2  -4   55.18    4.56
   4   2  -4   58.51    2.30
  -4   2   4   58.50    2.22
  -4   2   4   60.30    2.28
  -4   2   4   57.22    2.24
   4   2  -4   59.54    2.29
  -4   2   4   59.26    2.29
  -4   2   4   59.03    4.09
   4   2  -4   58.98    2.30
  -4  -2   4   63.65    4.76
  -4  -2   4   67.26    2.47
   4  -2  -4   67.50    2.36
   4  -2  -4   68.18    4.33
  -6   2   6  193.22    6.85
  -6   2   6  194.15    7.00
  -6   2   6  193.82    7.06
  -6   2   6  191.56    6.81
   6   2  -6  196.10    6.89
   6   2  -6  191.42    7.21
  -6   2   6  193.10   10.30
   6   2  -6  219.59   11.62
  -6   2   6  194.86    7.02
  -6   2   6  194.55    6.92
   6  -2  -6  198.98   10.51
   6  -2  -6  207.44    7.11
  -6  -2   6  215.29   11.53
   8   2  -8   66.42    6.72
   8   2  -8   59.67    2.76
  -8   2   8   59.39    2.54
  -8   2   8   58.30    2.52
  -8   2   8   61.64    2.52
  -8   2   8   60.97    5.71
   8   2  -8   56.88    2.30
  -8   2   8   57.04    2.26
  -8  -2   8   58.67    6.42
   8  -2  -8   53.98    5.77
  -8  -2   8   53.31    2.10
  -8  -2   8   53.46    2.63
   8  -2  -8   54.15    2.56
 -10   2  10   31.31    1.66
 -10   2  10   30.46    1.71
  10   2 -10   30.21    1.41
  10   2 -10   33.58    6.90
 -10   2  10   30.83    1.64
 -10   2  10   34.44    6.28
 -10   2  10   28.81    1.41
 -10  -2  10   28.13    1.50
 -10  -2  10   32.41    6.36
  10  -2 -10   31.54    5.97
 -10  -2  10   27.36    1.76
  10  -2 -10   25.28    1.67
  12   2 -12  141.76   12.60
 -12   2  12  122.43    5.26
 -12   2  12  115.87   10.76
  12   2 -12  127.16    4.84
 -12   2  12  125.26    5.15
  12   2 -12  121.44    5.59
 -12   2  12  123.16    4.76
 -12   2  12  126.64    5.15
 -12  -2  12  148.36   12.57
 -12  -2  12  120.91    5.49
 -12  -2  12  137.28    5.06
 -12  -2  12  133.05    5.39
  12  -2 -12  132.62    5.48
 -14   2  14   32.68    1.91
 -14   2  14   31.42    2.13
 -14   2  14   33.92    1.93
  14   2 -14   33.88    1.63
 -14   2  14   34.60    2.04
  14   2 -14   32.78    2.40
 -14   2  14   27.22    7.72
  14   2 -14   33.24    2.34
 -14   2  14   34.22    2.07
  14   2 -14   28.35    8.68
 -14  -2  14   34.51    2.35
 -14  -2  14   36.47    9.66
 -14  -2  14   36.49    1.97
  14  -2 -14   34.78    2.32
 -14  -2  14   36.28    2.21
  14  -2 -14   31.14    9.98
  16   2 -16   36.80   13.30
 -16   2  16   28.04    1.69
  16   2 -16   34.84    2.62
 -16   2  16   36.49    2.22
 -16   2  16   35.00    2.32
 -16   2  16   35.21    2.74
 -16   2  16   29.59    1.92
  16   2 -16   31.88    2.13
  16   2 -16   32.42    1.56
 -16  -2  16   33.88   10.86
 -16  -2  16   29.35    2.37
 -16  -2  16   33.17    2.17
 -16  -2  16   33.30    1.99
  16  -2 -16   30.94    2.38
 -18   2  18   73.93    4.03
 -18   2  18   76.75    3.84
 -18   2  18   73.77    3.61
  18   2 -18   73.23    3.84
  18   2 -18   73.52    4.45
 -18   2  18   69.83    3.56
  18  -2 -18   76.00    4.29
 -18  -2  18   73.37    4.31
  18  -2 -18   70.10    3.54
 -18  -2  18   72.45    3.59
 -20   2  20   35.85    2.40
  20   2 -20   39.34    3.44
  20   2 -20   45.18    3.43
 -20   2  20   40.60    2.52
 -20   2  20   43.19    2.81
 -20   2  20   42.02    2.93
 -20  -2  20   47.52    3.37
  20  -2 -20   48.00    2.65
  20  -2 -20   44.26    3.20
 -20  -2  20   47.39    2.66
 -22   2  22   13.42    1.55
 -22   2  22   13.27    1.66
  22   2 -22   15.62    1.59
 -22  -2  22   10.23    1.53
  22  -2 -22   10.57    2.60
 -22  -2  22   13.44    1.47
  22  -2 -22   11.45    1.37
 -24   2  24    0.19    1.03
 -24   2  24   -0.12    0.89
 -24   2  24    0.70    0.75
  24   2 -24    1.05    0.77
 -24  -2  24    0.43    0.92
 -24  -2  24    0.27    0.94
  26   2 -26    8.24    1.61
 -26  -2  26   11.35    1.99
   1   3  -1   68.41    2.52
   1   3  -1   66.06    2.46
  -1   3   1   68.94    2.58
   1   3  -1   69.27    2.52
   1   3  -1   69.70    2.54
  -1   3   1   67.53    2.48
  -1   3   1   68.79    2.53
   1   3  -1   67.47    3.84
  -1   3   1   68.02    2.46
   1   3  -1   68.91    2.54
  -1   3   1   68.22    2.53
   1   3  -1   66.51    2.52
  -1   3   1   66.20    2.54
  -1  -3   1   59.00    3.71
   1  -3  -1   64.68    3.18
   1  -3  -1   66.42    3.26
   3   3  -3  121.93    4.36
   3   3  -3  123.46    4.37
  -3   3   3  126.79    5.84
  -3   3   3  117.15    4.33
  -3   3   3  116.70    4.14
  -3   3   3  120.13    4.24
  -3   3   3  119.95    4.41
  -3   3   3  119.32    4.45
   3   3  -3  121.83    4.37
  -3   3   3  121.49    4.21
  -3   3   3  119.07    4.41
   3   3  -3  120.92    4.44
   3  -3  -3  127.43    4.28
  -3  -3   3  118.49    6.78
  -3  -3   3  121.00    4.38
   3  -3  -3  124.43    5.88
  -5   3   5  782.41   25.81
  -5   3   5  777.81   28.83
  -5   3   5  759.39   25.64
  -5   3   5  784.32   25.88
  -5   3   5  754.57   25.60
   5   3  -5  756.29   30.32
  -5   3   5  750.81   25.67
   5   3  -5  761.04   25.71
  -5  -3   5  781.45   30.46
   5  -3  -5  780.69   28.99
  -5  -3   5  732.44   25.85
   5  -3  -5  768.53   25.70
  -7   3   7   35.87    1.71
  -7   3   7   31.99    3.97
  -7   3   7   35.99    1.62
  -7   3   7   35.12    1.54
   7   3  -7   35.49    1.60
  -7   3   7   34.29    1.59
  -7   3   7   35.07    1.75
   7   3  -7   38.99    4.88
  -7   3   7   34.21    1.45
   7   3  -7   36.40    1.74
  -7  -3   7   33.98    4.79
  -7  -3   7   30.17    1.74
   7  -3  -7   32.76    4.12
   7  -3  -7   30.89    1.64
  -9   3   9   98.75    4.07
   9   3  -9   98.30    9.00
  -9   3   9  100.51    4.22
  -9   3   9  103.84    3.93
   9   3  -9  102.82    4.49
  -9   3   9  105.14    4.19
  -9   3   9  124.88   10.09
   9   3  -9  105.52    4.24
  -9   3   9   97.78    3.77
  -9   3   9  105.77    4.05
   9   3  -9   99.93    3.96
  -9  -3   9  104.19    4.41
  -9  -3   9  115.36    9.81
   9  -3  -9  106.53    8.56
   9  -3  -9  102.62    4.23
  11   3 -11   39.77    1.91
 -11   3  11   41.79    2.03
  11   3 -11   39.46    2.17
 -11   3  11   40.73    2.16
 -11   3  11   42.52    1.91
 -11   3  11   37.84    2.08
  11   3 -11   49.10    7.41
 -11   3  11   41.82    2.21
 -11   3  11   39.64    1.72
 -11   3  11   33.29    6.32
 -11  -3  11   39.75    7.31
 -11  -3  11   38.92    2.34
  11  -3 -11   39.02    2.22
 -11  -3  11   40.98    1.98
  13   3 -13   32.74    8.66
 -13   3  13   22.23    6.13
 -13   3  13   23.96    1.51
  13   3 -13   22.30    1.74
 -13   3  13   25.80    1.68
  13   3 -13   24.48    1.36
 -13   3  13   25.43    1.68
 -13   3  13   24.57    1.38
  13   3 -13   25.95    2.00
 -13   3  13   24.33    1.63
  13  -3 -13   22.07    1.70
 -13  -3  13   21.30    1.43
 -13  -3  13   19.65    1.90
 -13  -3  13   28.94    8.26
 -13  -3  13   21.76    1.72
 -15   3  15    5.39    0.72
  15   3 -15    4.78    0.59
  15   3 -15    4.09    0.91
 -15   3  15    4.09    0.82
  15   3 -15    4.76    1.15
  15   3 -15   -1.83    7.87
 -15   3  15    4.94    0.76
 -15   3  15    5.01    0.95
 -15   3  15    4.51    0.91
 -15  -3  15    3.40    0.66
 -15  -3  15    3.54    1.01
 -15  -3  15   -3.82    7.51
 -15  -3  15    3.94    0.95
  15  -3 -15    4.28    1.00
 -17   3  17    3.76    0.80
 -17   3  17    1.82    0.65
  17   3 -17    2.02    0.64
  17   3 -17    1.87    0.50
 -17   3  17    2.77    0.71
  17   3 -17    2.16    0.85
 -17   3  17    2.43    0.64
 -17  -3  17    1.84    0.75
  17  -3 -17    1.64    0.68
 -17  -3  17    2.29    0.60
 -17  -3  17    1.29    0.57
  19   3 -19    7.64    1.70
 -19   3  19    6.48    1.20
 -19   3  19    6.80    1.17
  19   3 -19    8.30    1.41
 -19   3  19    8.54    1.34
 -19   3  19    8.35    1.12
  19  -3 -19    8.75    1.01
  19  -3 -19    8.40    1.56
 -19  -3  19    8.80    1.86
 -19  -3  19    8.04    1.01
  21   3 -21   13.65    1.49
 -21   3  21   12.70    1.46
 -21   3  21   15.69    1.59
 -21   3  21   14.17    1.47
  21  -3 -21   13.88    1.73
 -21  -3  21   11.82    1.73
  21  -3 -21   12.96    1.40
 -21  -3  21   12.69    1.43
  23   3 -23    1.70    0.89
 -23   3  23    1.76    0.91
 -23   3  23    3.30    0.85
 -23   3  23    0.03    0.75
 -23  -3  23    2.48    1.06
 -25   3  25   12.89    1.76
 -25   3  25   16.22    1.72
  25   3 -25   17.19    1.73
 -25  -3  25   15.51    1.99
 -27  -3  27    3.76    1.29
   0   4   0  259.25    8.90
   0   4   0  265.51    8.99
   0   4   0  262.90    8.97
   0   4   0  258.70    8.93
   0   4   0  259.82    8.96
   0   4   0  257.84   10.19
   0   4   0  258.37    8.96
   0  -4   0  245.89   10.24
   2   4  -2  194.98    6.82
   2   4  -2  183.78    9.08
  -2   4   2  193.76    6.82
   2   4  -2  195.85    6.83
   2   4  -2  193.66    6.84
  -2   4   2  192.94    6.72
   2   4  -2  186.80    6.82
  -2   4   2  195.97    6.70
  -2   4   2  196.36    6.88
   2   4  -2  193.38    6.78
  -2   4   2  194.49    6.81
   2  -4  -2  193.55    7.93
  -2  -4   2  199.40    9.28
   2  -4  -2  192.25    7.89
   4   4  -4  200.42    7.18
   4   4  -4  204.48    7.19
  -4   4   4  192.72    7.15
   4   4  -4  199.98    7.30
   4   4  -4  197.83   10.64
   4   4  -4  204.72    7.22
  -4   4   4  203.55    7.34
  -4   4   4  201.57    7.26
  -4   4   4  204.40    6.97
  -4   4   4  212.10    9.17
  -4   4   4  201.93    7.14
  -4   4   4  206.02    7.02
   4   4  -4  203.66    7.25
   4  -4  -4  206.16    7.06
  -4  -4   4  195.45    7.23
   4  -4  -4  203.80    9.25
  -4  -4   4  208.45   10.82
  -6   4   6  115.14    7.15
   6   4  -6  121.53    4.61
  -6   4   6  116.99    4.77
  -6   4   6  118.41    4.51
   6   4  -6  120.39    4.84
   6   4  -6  116.16    8.46
   6   4  -6  125.00    4.61
   6   4  -6  118.30    4.61
  -6   4   6  121.77    4.39
   6   4  -6  119.06    4.69
  -6   4   6  116.66    4.24
  -6   4   6  124.63    4.76
  -6   4   6  124.66    4.74
   6  -4  -6  131.01    4.59
  -6  -4   6  135.41    9.04
  -6  -4   6  133.22    4.83
   6  -4  -6  126.99    7.64
   8   4  -8   46.31    2.28
  -8   4   8   45.83    2.34
   8   4  -8   45.98    2.45
   8   4  -8   40.83    5.63
  -8   4   8   48.55    2.07
  -8   4   8   54.50    6.16
  -8   4   8   44.48    2.11
  -8   4   8   45.07    2.26
   8   4  -8   47.18    2.16
  -8   4   8   44.94    2.05
  -8  -4   8   52.36    6.48
   8  -4  -8   53.93    2.27
   8  -4  -8   49.77    5.46
 -10   4  10  289.03   10.20
 -10   4  10  291.26   10.08
  10   4 -10  279.88   10.43
 -10   4  10  293.62   16.06
  10   4 -10  283.14   10.79
 -10   4  10  291.97   10.54
 -10   4  10  283.41   10.43
  10   4 -10  286.44   17.66
  10   4 -10  291.68   10.19
 -10   4  10  286.69   10.18
 -10  -4  10  277.49   10.64
 -10  -4  10  262.08   17.37
  10  -4 -10  280.60   10.37
 -12   4  12   64.60    2.96
  12   4 -12   64.65    3.19
 -12   4  12   61.47    3.14
 -12   4  12   64.39    8.33
 -12   4  12   62.62    3.20
 -12   4  12   63.39    2.98
  12   4 -12   53.15    9.98
  12   4 -12   62.28    2.85
  12   4 -12   66.67    3.56
 -12   4  12   65.88    2.82
 -12  -4  12   75.67    9.57
 -12  -4  12   64.51    3.41
  12  -4 -12   65.76    3.20
 -12  -4  12   64.34    2.89
  14   4 -14   25.85    2.13
 -14   4  14   23.92    1.46
 -14   4  14   28.13    1.79
 -14   4  14   26.34    1.86
  14   4 -14   25.38    1.52
  14   4 -14   26.49    1.88
 -14   4  14   24.68    1.81
  14   4 -14    3.60    6.92
 -14  -4  14   24.95    1.98
 -14  -4  14   22.44    1.96
 -14  -4  14   18.74    8.66
  14  -4 -14   25.28    1.90
 -14  -4  14   24.29    1.58
 -16   4  16   55.03    2.99
  16   4 -16   44.50    4.35
 -16   4  16   45.33    2.68
 -16   4  16   51.34    2.91
  16   4 -16   48.74    2.37
 -16   4  16   49.29    2.63
  16   4 -16   51.42    2.95
 -16  -4  16   45.04    2.95
 -16  -4  16   41.28    2.99
 -16  -4  16   41.65    2.42
  16  -4 -16   45.81    2.94
 -16  -4  16   36.51   14.44
  18   4 -18   37.74    2.01
 -18   4  18   37.46    2.43
 -18   4  18   39.39    2.58
  18   4 -18   36.20    2.58
  18   4 -18   42.18    3.19
 -18   4  18   38.29    2.35
 -18   4  18   43.18    2.70
 -18  -4  18   36.30    2.70
 -18  -4  18   38.82    2.30
  18  -4 -18   39.20    2.80
 -18  -4  18   34.43    2.84
  20   4 -20   26.11    2.15
 -20   4  20   29.36    2.56
 -20   4  20   30.84    2.31
 -20   4  20   25.71    1.99
  20  -4 -20   26.99    2.33
 -20  -4  20   23.95    1.81
  20  -4 -20   23.44    1.72
 -20  -4  20   27.65    2.57
  22   4 -22    9.21    1.59
 -22   4  22    9.33    1.57
 -22   4  22    9.69    1.27
 -22   4  22    8.69    1.38
 -22  -4  22   10.63    1.62
  24   4 -24    4.89    1.15
 -24   4  24    3.89    1.08
 -24  -4  24    7.45    1.71
  26   4 -26   11.34    2.38
 -26  -4  26   14.64    3.00
  -1   5   1   47.82    2.18
   1   5  -1   54.05    2.18
   1   5  -1   52.72    2.20
   1   5  -1   50.78    2.11
  -1   5   1   50.08    2.11
   1   5  -1   50.76    2.17
  -1   5   1   50.53    2.07
   1   5  -1   53.11    2.20
  -1   5   1   49.56    2.16
  -1   5   1   51.29    2.20
  -1   5   1   50.19    2.16
   1   5  -1   52.17    2.14
  -1  -5   1   46.68    3.66
   1  -5  -1   53.81    3.06
   1  -5  -1   47.37    3.05
   3   5  -3  237.09    8.40
   3   5  -3  237.18   11.61
  -3   5   3  235.90    8.20
   3   5  -3  234.98    8.38
   3   5  -3  235.05    8.30
  -3   5   3  230.46    8.33
   3   5  -3  238.36    8.38
  -3   5   3  231.46    8.51
  -3   5   3  239.28    8.45
  -3   5   3  233.03    8.18
   3   5  -3  232.47    8.37
   3  -5  -3  238.19    9.76
   3  -5  -3  243.61    8.12
   3  -5  -3  240.15    9.74
  -3  -5   3  237.47    8.31
  -3  -5   3  230.62   11.55
  -5   5   5   71.56    3.09
   5   5  -5   70.40    2.94
  -5   5   5   72.24    2.65
  -5   5   5   72.96    3.02
  -5   5   5   73.37    2.72
  -5   5   5   70.02    4.71
  -5   5   5   75.81    2.90
   5   5  -5   70.48    2.92
   5   5  -5   80.28    6.46
  -5   5   5   71.58    2.89
   5   5  -5   68.95    2.90
   5   5  -5   70.80    2.97
   5  -5  -5   65.98    4.79
   5  -5  -5   62.46    2.68
  -5  -5   5   55.61    5.72
  -5  -5   5   62.97    2.91
  -7   5   7  131.54    8.26
   7   5  -7  143.85   10.46
   7   5  -7  143.56    5.41
  -7   5   7  140.32    5.52
  -7   5   7  142.07    5.36
  -7   5   7  143.98    5.31
   7   5  -7  147.12    5.56
  -7   5   7  139.38    4.97
   7   5  -7  143.54    5.68
   7   5  -7  138.52    5.36
  -7   5   7  146.67    5.67
  -7   5   7  131.68    5.03
   7   5  -7  142.04    5.41
  -7  -5   7  141.20    5.57
   7  -5  -7  147.39    8.81
  -7  -5   7  143.49   10.44
   7  -5  -7  141.22    5.27
  -9   5   9   19.71    1.07
   9   5  -9   19.13    1.26
  -9   5   9   16.12    3.79
  -9   5   9   17.83    1.15
   9   5  -9   20.21    1.38
  -9   5   9   16.86    1.30
   9   5  -9   19.04    1.49
  -9   5   9   19.91    1.25
  -9   5   9   16.66    1.34
   9   5  -9   16.70    4.59
   9  -5  -9   22.48    1.33
  -9  -5   9   28.60    6.56
  -9  -5   9   23.57    1.57
 -11   5  11   43.90    2.22
  11   5 -11   41.06    2.59
 -11   5  11   42.49    6.59
 -11   5  11   42.30    2.09
 -11   5  11   44.12    2.42
 -11   5  11   41.81    2.04
  11   5 -11   43.78    2.22
 -11   5  11   42.69    2.48
  11   5 -11   43.26    2.41
 -11  -5  11   43.38    2.60
 -11  -5  11   50.80   10.06
  11  -5 -11   41.82    2.29
 -13   5  13   55.32    2.66
 -13   5  13   55.59    3.02
 -13   5  13   54.41    3.08
  13   5 -13   57.20    2.76
  13   5 -13   52.24    3.27
 -13   5  13   56.57    2.63
  13   5 -13   55.03    3.05
 -13  -5  13   58.37    2.72
  13  -5 -13   56.77    3.00
 -13  -5  13   49.65   10.05
 -13  -5  13   62.81    3.40
 -15   5  15   45.06    2.37
  15   5 -15   46.57    2.89
 -15   5  15   46.83    2.53
 -15   5  15   47.56    2.62
 -15   5  15   45.14    2.83
 -15   5  15   46.92    2.92
  15   5 -15   44.52    2.47
  15   5 -15   49.00    3.29
  15  -5 -15   51.43    2.94
 -15  -5  15   56.63    2.69
 -15  -5  15   70.74   15.09
 -15  -5  15   55.12    3.37
 -15  -5  15   54.99    3.31
 -17   5  17   33.94    2.13
  17   5 -17   33.33    2.46
  17   5 -17   33.19    1.99
 -17   5  17   35.71    2.49
 -17   5  17   36.13    2.27
 -17   5  17   36.67    2.49
  17  -5 -17   37.68    2.56
 -17  -5  17   37.85    2.86
 -17  -5  17   32.56    3.09
 -17  -5  17   39.81    2.20
 -19   5  19   16.68    2.34
 -19   5  19   15.12    1.43
 -19   5  19   15.00    1.40
  19   5 -19   12.96    1.47
 -19   5  19   13.57    1.57
  19   5 -19   14.64    1.63
 -19  -5  19   15.50    1.93
 -19  -5  19   14.41    1.36
  19  -5 -19   17.24    1.77
 -21   5  21    8.03    1.49
 -21   5  21    8.66    1.43
  21   5 -21    7.69    1.41
 -21  -5  21    6.26    1.55
  21  -5 -21    9.19    1.84
 -23   5  23   15.68    1.74
  23   5 -23   14.02    1.89
 -23  -5  23   12.26    3.04
  25   5 -25    2.45    0.98
 -25   5  25    3.85    1.22
 -25  -5  25    2.28    0.98
   0   6   0  161.89    5.99
   0   6   0  160.76    6.03
   0   6   0  158.28    5.93
   0   6   0  157.84    6.00
   0   6   0  164.68    6.06
   0   6   0  159.86    6.04
   0  -6   0  171.70    7.69
   0  -6   0  175.72    7.51
  -2   6   2   87.88    3.52
  -2   6   2   86.84    3.48
   2   6  -2   83.39    3.42
  -2   6   2   88.56    3.44
  -2   6   2   84.59    3.40
  -2   6   2   85.99    3.30
   2   6  -2   84.78    3.36
   2   6  -2   82.92    3.25
   2   6  -2   85.12    3.39
  -2   6   2   87.73    3.26
   2   6  -2   87.19    5.70
   2   6  -2   84.58    3.43
   2   6  -2   83.90    3.41
  -2  -6   2   75.69    5.51
   2  -6  -2   80.27    4.19
  -2  -6   2   73.67    3.28
   2  -6  -2   78.41    4.10
   4   6  -4  266.08    9.60
  -4   6   4  264.07    9.73
  -4   6   4  273.61    9.54
  -4   6   4  270.44    9.31
   4   6  -4  261.65    9.57
  -4   6   4  264.88    9.64
  -4   6   4  266.81    9.54
   4   6  -4  269.53   13.65
   4   6  -4  264.05    9.56
   4   6  -4  258.06    9.55
  -4   6   4  269.13    9.32
   4  -6  -4  269.91   11.13
  -4  -6   4  275.25    9.54
   4  -6  -4  270.78    9.22
   6   6  -6   52.02    2.39
   6   6  -6   47.86    2.36
   6   6  -6   48.08    2.29
  -6   6   6   49.20    4.20
   6   6  -6   43.11    5.71
  -6   6   6   46.12    2.26
  -6   6   6   46.79    2.04
  -6   6   6   48.77    2.41
  -6   6   6   48.46    2.50
  -6   6   6   48.67    2.25
   6   6  -6   46.47    2.29
  -6   6   6   48.16    1.99
   6  -6  -6   49.84    2.08
  -6  -6   6   50.66    2.40
   6  -6  -6   48.60    4.41
  -6  -6   6   53.90    6.07
  -8   6   8  127.11    4.92
   8   6  -8  124.86    5.03
   8   6  -8  130.02    5.20
  -8   6   8  125.02    4.44
   8   6  -8  125.58    5.01
   8   6  -8  125.83    5.08
  -8   6   8  123.27    4.97
  -8   6   8  127.42    5.34
  -8   6   8  122.36    5.17
  -8   6   8  126.28    8.32
  -8  -6   8  133.60   10.91
  -8  -6   8  126.98    5.25
   8  -6  -8  126.45    4.83
 -10   6  10   15.88    1.11
 -10   6  10   14.67    1.33
 -10   6  10   16.37    4.32
  10   6 -10   14.12    1.14
 -10   6  10   15.95    1.18
 -10   6  10   16.97    1.34
  10   6 -10   13.10    1.26
  10   6 -10    3.41    4.06
 -10  -6  10   15.20    6.37
  10  -6 -10   16.62    4.55
 -10  -6  10   16.91    1.42
  10  -6 -10   15.23    1.12
  12   6 -12    9.16    1.06
  12   6 -12   -3.84    5.51
 -12   6  12    9.75    1.14
 -12   6  12    7.78    1.01
 -12   6  12    8.01    0.82
 -12  -6  12   15.08    8.72
 -12  -6  12    8.01    1.10
  12  -6 -12    8.83    0.94
  14   6 -14    0.77    9.27
 -14   6  14    7.16    0.91
 -14   6  14    9.00    0.91
 -14   6  14    8.99    1.15
 -14   6  14    9.11    1.20
  14   6 -14   10.71    1.20
  14   6 -14    7.21    0.92
 -14  -6  14   11.87   10.05
  14  -6 -14   10.85    1.14
 -14  -6  14   11.70    1.42
  16   6 -16   37.88    2.61
 -16   6  16   36.46    2.55
 -16   6  16   38.01    2.65
 -16   6  16   37.63    2.33
  16   6 -16   34.09    2.17
 -16  -6  16   42.36    2.98
  16  -6 -16   41.55    2.59
 -16  -6  16   37.50    2.18
 -18   6  18    7.76    1.60
 -18   6  18   10.62    1.95
  18   6 -18   10.78    1.11
  18   6 -18    9.31    1.31
 -18   6  18   10.99    1.26
 -18  -6  18    8.10    1.07
 -18  -6  18   10.54    2.74
 -18  -6  18    8.77    1.73
  18  -6 -18    9.82    1.31
 -20   6  20    3.87    1.00
  20   6 -20    3.31    0.96
 -20   6  20    4.88    1.08
  20  -6 -20    4.38    1.16
 -20  -6  20    4.68    1.38
  22   6 -22    4.92    1.21
 -22   6  22    6.33    1.24
 -22   6  22    6.53    1.31
 -22  -6  22    7.29    1.72
 -24   6  24   12.99    1.64
  24   6 -24   13.88    1.60
 -24  -6  24   15.27    2.00
  -1   7   1   67.92    2.91
   1   7  -1   64.23    2.83
   1   7  -1   62.55    2.82
   1   7  -1   60.39    4.43
  -1   7   1   66.37    2.80
   1   7  -1   65.93    2.94
  -1   7   1   64.19    2.86
   1   7  -1   63.28    2.76
  -1   7   1   68.14    2.73
  -1   7   1   65.03    2.87
   1   7  -1   64.47    2.86
   1   7  -1   65.11    2.88
  -1   7   1   60.07    2.83
   1  -7  -1   65.76    3.53
   1  -7  -1   62.09    3.53
  -1  -7   1   61.42    4.59
   3   7  -3   92.38    3.71
  -3   7   3   88.49    3.60
  -3   7   3   92.82    3.78
  -3   7   3   92.68    3.79
  -3   7   3   90.78    3.85
   3   7  -3   84.86    6.40
  -3   7   3   90.24    3.89
   3   7  -3   92.50    3.82
   3   7  -3   92.10    3.77
  -3   7   3   88.74    3.53
   3   7  -3   87.21    3.76
  -3  -7   3   96.68    6.96
  -5   7   5  124.35    4.69
   5   7  -5  126.61    5.06
  -5   7   5  126.41    5.00
  -5   7   5  127.26    5.16
  -5   7   5  123.70    4.86
  -5   7   5  129.94    5.15
   5   7  -5  121.21    5.00
   5   7  -5  127.94    5.09
   5   7  -5  120.53    4.99
  -5   7   5  130.19    5.26
   5  -7  -5  124.73    6.35
  -5  -7   5  121.34    4.97
   5  -7  -5  133.94    6.52
  -5  -7   5  127.28    9.19
   7   7  -7   31.36    1.90
  -7   7   7   32.80    1.52
  -7   7   7   30.36    1.57
   7   7  -7   35.49    2.01
   7   7  -7   34.10    1.91
  -7   7   7   34.44    1.88
  -7   7   7   33.86    1.83
   7   7  -7   35.52    6.52
  -7   7   7   35.58    2.03
   7   7  -7   29.21    1.81
  -7   7   7   32.69    2.07
   7  -7  -7   33.23    4.05
   7  -7  -7   37.67    1.66
   7  -7  -7   33.09    4.26
  -7  -7   7   35.87    6.53
  -7  -7   7   39.41    2.26
  -9   7   9   36.86    2.45
   9   7  -9   39.95    2.20
   9   7  -9   35.89    2.06
  -9   7   9   38.29    2.03
  -9   7   9   40.36    8.10
   9   7  -9   34.24    2.43
  -9   7   9   39.20    2.12
   9   7  -9   38.40    2.17
  -9   7   9   40.70    2.54
   9  -7  -9   37.61    1.89
   9  -7  -9   38.91    5.91
  -9  -7   9   35.98    7.61
  -9  -7   9   37.15    2.29
 -11   7  11   16.24    1.19
  11   7 -11   11.96    1.26
 -11   7  11   15.34    1.25
  11   7 -11    2.10    6.07
 -11   7  11   15.00    1.41
 -11   7  11   14.33    1.45
  11   7 -11   13.40    1.20
  11  -7 -11   15.61    1.17
 -11  -7  11   14.06    1.44
 -11  -7  11    9.81    6.66
  13   7 -13   23.27    1.69
 -13   7  13   24.12    1.98
 -13   7  13   25.80    1.62
  13   7 -13   23.61    1.89
 -13   7  13   24.75    1.71
 -13   7  13   21.09    1.80
 -13  -7  13   20.02    1.91
  13  -7 -13   22.53    1.63
 -15   7  15  111.02    5.38
 -15   7  15  113.94    5.55
  15   7 -15  111.76    5.03
  15   7 -15  118.16    5.50
 -15   7  15  115.81    5.04
 -15  -7  15  109.45    4.78
 -15  -7  15  111.96    5.75
  15  -7 -15  111.08    5.03
  17   7 -17   14.76    1.62
 -17   7  17   14.63    1.43
  17   7 -17   12.78    1.26
 -17   7  17   15.91    2.07
 -17  -7  17   16.14    1.89
 -17  -7  17   17.63    1.97
 -17  -7  17   15.10    1.31
  19   7 -19    5.48    0.95
 -19   7  19    7.09    1.23
 -19   7  19    6.49    1.36
  19   7 -19    6.32    1.34
 -19   7  19    7.35    1.41
  19  -7 -19    7.36    1.23
 -19  -7  19    9.56    1.86
 -19  -7  19    6.00    1.49
  21   7 -21   13.18    1.61
 -21   7  21   15.11    1.76
 -21   7  21   11.63    1.58
 -21  -7  21   14.04    2.45
 -23   7  23    5.21    1.24
  23   7 -23    4.22    1.21
 -23  -7  23    6.23    1.60
  25   7 -25   14.06    1.96
 -25  -7  25   15.83    2.02
   0   8   0  187.56    6.97
   0   8   0  187.56    7.08
   0   8   0  183.50    7.06
   0   8   0  182.55    7.14
   0   8   0  193.54    7.15
   0   8   0  197.65    7.21
   0  -8   0  184.11    7.92
  -2   8   2  201.03    7.53
   2   8  -2  190.68    9.87
  -2   8   2  195.70    7.32
  -2   8   2  199.29    7.48
  -2   8   2  199.29    7.21
  -2   8   2  196.42    7.52
   2   8  -2  195.02    7.46
   2   8  -2  197.57    7.39
   2   8  -2  193.56    7.23
   2   8  -2  194.98    7.48
  -2   8   2  198.26    7.47
   2   8  -2  207.28    7.52
   2   8  -2  199.31    7.38
  -2  -8   2  208.31   10.33
  -2  -8   2  185.01    7.13
   4   8  -4   19.49    4.19
   4   8  -4   22.79    1.56
  -4   8   4   26.04    1.73
  -4   8   4   28.57    1.75
   4   8  -4   27.52    1.69
  -4   8   4   27.86    1.64
   4   8  -4   24.98    1.62
   4   8  -4   27.25    1.64
  -4   8   4   26.57    1.46
  -4   8   4   24.87    1.58
  -4   8   4   25.42    1.39
  -4  -8   4   30.22    5.09
  -4  -8   4   28.49    1.58
  -6   8   6  112.04    4.97
   6   8  -6  115.87    4.76
  -6   8   6  114.97    4.71
   6   8  -6  114.39    4.78
  -6   8   6  115.86    4.68
   6   8  -6  115.06    9.75
   6   8  -6  114.46    4.75
  -6   8   6  114.29    4.33
  -6   8   6  112.96    4.31
  -6   8   6  111.99    4.85
   6   8  -6  112.65    4.80
   6  -8  -6  104.98    5.22
   6  -8  -6  110.37    5.33
  -6  -8   6  105.06    9.56
  -6  -8   6  105.98    4.66
   8   8  -8   31.81    2.00
   8   8  -8   33.43    2.08
  -8   8   8   31.72    1.87
  -8   8   8   31.80    2.16
   8   8  -8   31.31    1.93
  -8   8   8   32.63    2.26
  -8   8   8   30.30    2.04
   8   8  -8   29.45    1.88
   8  -8  -8   36.56    4.65
   8  -8  -8   35.15    4.43
  -8  -8   8   32.64    2.06
   8  -8  -8   31.78    1.55
  -8  -8   8   22.72    6.94
 -10   8  10   39.92    2.48
  10   8 -10   38.75    2.36
  10   8 -10   37.78    2.29
  10   8 -10   41.11    2.51
 -10   8  10   37.20    2.55
 -10   8  10   42.53    2.33
 -10   8  10   42.30    2.24
 -10  -8  10   42.60    2.60
  10  -8 -10   37.52    1.95
 -10  -8  10   35.23    9.65
 -12   8  12   38.05    2.70
  12   8 -12   40.09    2.64
  12   8 -12   43.17    2.54
 -12   8  12   43.95    2.49
 -12   8  12   39.20    2.27
 -12   8  12   44.17    2.72
  12  -8 -12   46.19    2.39
 -12  -8  12   42.46    2.79
 -14   8  14   45.46    3.12
  14   8 -14   46.69    3.03
 -14   8  14   52.60    2.87
 -14   8  14   54.53    3.20
  14   8 -14   49.98    2.87
 -14   8  14   48.55    2.60
  14  -8 -14   49.16    2.62
 -14  -8  14   49.22    3.30
  16   8 -16    9.53    1.10
 -16   8  16    9.56    1.18
  16   8 -16    7.85    1.41
 -16   8  16   11.30    2.15
  16  -8 -16    8.35    1.16
 -16  -8  16    7.67    0.97
 -16  -8  16    8.23    1.63
 -16  -8  16   10.39    1.61
 -18   8  18   35.63    2.63
 -18   8  18   32.82    2.65
 -18   8  18   32.12    2.25
  18   8 -18   31.99    2.58
  18   8 -18   34.39    2.28
 -18  -8  18   40.25    3.15
 -18  -8  18   34.54    3.00
 -20   8  20    5.23    1.33
  20   8 -20    4.89    1.00
  20   8 -20    4.27    1.19
 -20   8  20    2.67    0.94
 -20  -8  20    6.17    1.59
 -20  -8  20    5.32    1.53
  22   8 -22   30.73    2.54
 -22   8  22   31.74    2.57
 -22  -8  22   34.63    3.07
 -24   8  24    2.47    0.99
  24   8 -24    3.21    0.99
 -24  -8  24    3.74    1.25
   1   9  -1  107.84    4.52
  -1   9   1  103.67    4.43
  -1   9   1  107.81    4.58
   1   9  -1  105.04    4.56
  -1   9   1  107.77    4.57
   1   9  -1  106.63    4.40
   1   9  -1  104.02    4.55
   1   9  -1  107.29    4.50
  -1   9   1  105.43    4.31
  -1   9   1  106.02    4.53
   1   9  -1  106.01    4.39
  -1   9   1  110.62    4.60
  -1  -9   1  106.86    5.56
  -1  -9   1  104.39    5.62
  -3   9   3   79.53    3.67
  -3   9   3   78.93    3.63
  -3   9   3   79.75    3.56
   3   9  -3   77.69    3.46
  -3   9   3   76.66    3.24
   3   9  -3   80.06    3.52
   3   9  -3   70.70    6.34
  -3   9   3   75.28    3.34
   3   9  -3   78.09    3.58
  -3   9   3   74.31    3.54
   3   9  -3   69.86    3.77
  -3  -9   3   74.61    3.29
  -5   9   5   62.45    2.77
  -5   9   5   63.38    3.19
  -5   9   5   60.48    3.24
  -5   9   5   58.11    2.65
   5   9  -5   59.83    3.04
   5   9  -5   60.68    3.07
  -5   9   5   64.60    3.06
  -5   9   5   62.93    3.09
   5   9  -5   59.68    3.10
   5   9  -5   63.39    3.21
   5   9  -5   58.22    7.19
  -5  -9   5   78.47    7.87
  -5  -9   5   60.75    2.95
  -7   9   7   27.02    1.45
  -7   9   7   28.66    1.98
   7   9  -7   25.64    1.84
  -7   9   7   25.85    1.75
   7   9  -7   26.11    1.79
  -7   9   7   24.74    1.93
   7   9  -7   25.13    1.76
   7   9  -7   29.55    1.94
  -7   9   7   29.87    1.81
  -7  -9   7   24.99    1.76
  -7  -9   7   28.93    6.65
  -9   9   9   14.93    1.53
   9   9  -9   15.96    1.45
   9   9  -9   14.20    1.32
   9   9  -9   15.85    1.42
  -9   9   9   14.23    1.23
   9   9  -9    4.72    6.93
  -9   9   9   16.35    1.36
  -9   9   9   16.02    1.47
   9   9  -9   13.94    1.29
  -9  -9   9   15.01    8.00
  -9  -9   9   17.24    1.54
  11   9 -11   17.34    1.57
  11   9 -11   19.06    1.71
 -11   9  11   22.17    1.82
 -11   9  11   20.11    1.49
 -11   9  11   18.70    1.79
 -11   9  11   18.54    1.55
 -11  -9  11   20.57    1.83
 -13   9  13   16.16    1.64
  13   9 -13   16.56    1.55
  13   9 -13   20.15    1.84
 -13   9  13   18.27    1.56
 -13   9  13   15.94    1.75
 -13   9  13   15.72    1.37
 -13  -9  13   16.46    1.79
 -15   9  15   15.26    1.45
 -15   9  15   15.28    1.75
  15   9 -15   16.23    1.67
 -15   9  15   14.40    1.65
  15   9 -15   16.61    1.65
 -15  -9  15   13.40    1.76
 -15  -9  15   12.57    1.24
 -17   9  17    7.97    1.50
 -17   9  17    8.72    1.38
  17   9 -17    7.01    1.38
 -17   9  17    9.05    1.52
  17   9 -17    7.29    1.20
 -17  -9  17    7.34    1.80
 -17  -9  17    9.27    1.88
 -19   9  19    0.34    0.68
  19   9 -19    3.84    1.07
  19   9 -19    4.94    1.03
 -19   9  19    2.60    0.87
 -19   9  19    2.17    0.85
 -19  -9  19    5.59    1.59
 -19  -9  19    5.21    1.44
  21   9 -21    7.89    1.52
 -21   9  21    6.22    1.38
 -21   9  21    3.63    1.08
 -21  -9  21   10.11    1.99
 -21  -9  21    5.58    1.60
  23   9 -23    8.60    1.67
 -23   9  23   10.77    1.67
 -23  -9  23    8.53    1.78
   0  10   0   35.07    1.91
   0  10   0   32.49    2.04
   0  10   0   33.39    2.01
   0  10   0   32.80    2.03
   0  10   0   31.71    1.95
   0  10   0   28.91    1.96
   2  10  -2   70.24    3.34
  -2  10   2   65.24    3.03
  -2  10   2   71.23    3.28
   2  10  -2   69.32    3.25
   2  10  -2   68.06    3.38
  -2  10   2   65.45    3.34
   2  10  -2   65.79    3.34
  -2  10   2   67.88    3.39
  -2  10   2   64.32    3.31
  -2  10   2   75.73    4.02
   2  10  -2   66.02    3.34
  -2 -10   2   70.19    4.50
  -2 -10   2   66.29    4.57
  -4  10   4   52.16    2.60
   4  10  -4   55.13    6.54
   4  10  -4   56.56    2.93
  -4  10   4   53.71    2.87
  -4  10   4   52.74    2.83
   4  10  -4   52.03    2.85
  -4  10   4   55.89    2.98
  -4  10   4   51.93    2.95
  -4  10   4   49.77    2.45
   4  10  -4   54.54    2.92
   4  10  -4   56.81    2.88
  -4 -10   4   47.35    6.68
  -6  10   6   27.17    1.59
   6  10  -6   25.25    1.86
  -6  10   6   29.48    2.13
   6  10  -6   25.66    1.91
  -6  10   6   25.27    1.78
  -6  10   6   25.44    1.95
  -6  10   6   25.90    1.85
   6  10  -6   29.30    1.94
   6  10  -6   29.62    1.96
  -6 -10   6   28.36    2.04
  -6 -10   6   24.11    6.60
   8  10  -8    8.53    1.04
  -8  10   8    9.79    1.20
  -8  10   8   10.16    1.11
   8  10  -8    8.91    1.13
   8  10  -8   10.45    1.19
   8  10  -8   -5.24    7.19
  -8  10   8    8.73    1.19
  -8  10   8    8.87    1.01
   8  10  -8    9.89    1.09
  -8 -10   8    5.26   10.55
  -8 -10   8   10.52    1.22
 -10  10  10   34.92    2.58
 -10  10  10   34.01    2.23
  10  10 -10   33.20    2.35
 -10  10  10   30.14    2.07
  10  10 -10   31.88    2.21
  10  10 -10   34.41    2.35
 -10  10  10   32.74    2.40
  10  10 -10   32.39    2.20
 -12  10  12   16.78    1.50
  12  10 -12   16.28    1.65
 -12  10  12   18.17    1.56
 -12  10  12   19.95    1.92
  12  10 -12   21.78    1.91
 -12  10  12   19.68    1.86
 -12 -10  12   16.66    1.85
  14  10 -14   18.74    1.73
  14  10 -14   14.80    1.69
 -14  10  14   21.05    2.34
 -14  10  14   13.82    1.64
 -14  10  14   17.69    1.92
 -14 -10  14   18.93    2.05
 -16  10  16   10.86    1.30
  16  10 -16    9.12    1.51
 -16  10  16    9.38    1.74
 -16  10  16    9.58    1.63
  16  10 -16   10.99    1.50
 -16 -10  16   11.54    1.92
 -16 -10  16    9.76    1.80
 -18  10  18    6.14    1.30
 -18  10  18    7.17    1.57
  18  10 -18    7.55    1.51
 -18  10  18    7.88    1.28
  18  10 -18    9.33    1.41
 -18 -10  18    8.63    1.80
 -18 -10  18    7.27    1.68
 -20  10  20   45.65    3.11
 -20  10  20   42.80    3.17
  20  10 -20   45.06    2.80
  20  10 -20   48.82    3.28
 -20 -10  20   48.21    4.36
 -20 -10  20   44.23    3.49
  22  10 -22    2.78    0.96
 -22 -10  22    3.68    1.34
  -1  11   1   23.95    1.77
  -1  11   1   23.53    1.57
   1  11  -1   25.96    1.67
   1  11  -1   23.73    1.72
  -1  11   1   20.54    1.65
   1  11  -1   21.97    1.72
  -1  11   1   22.36    1.64
  -1  11   1   21.59    1.70
   1  11  -1   23.21    1.76
   1  11  -1   22.04    1.69
  -1  11   1   21.01    1.65
  -3  11   3   51.84    2.54
  -3  11   3   51.45    2.88
   3  11  -3   53.54    2.93
   3  11  -3   51.14    2.78
  -3  11   3   56.37    2.77
  -3  11   3   45.90    2.83
   3  11  -3   52.25    2.94
  -3  11   3   51.99    2.90
   3  11  -3   45.35    2.80
  -3  11   3   53.14    2.99
   5  11  -5   40.08    2.54
   5  11  -5   39.35    2.47
   5  11  -5   38.27    2.44
  -5  11   5   39.78    2.59
   5  11  -5   38.55    2.42
  -5  11   5   38.61    2.50
  -5  11   5   35.97    2.37
  -5  11   5   37.15    2.35
  -5  11   5   39.52    2.16
  -7  11   7   30.22    2.12
  -7  11   7   28.91    2.30
   7  11  -7   33.62    2.25
  -7  11   7   31.12    2.12
   7  11  -7   31.27    2.27
  -7  11   7   35.85    2.42
   7  11  -7   30.66    2.16
   7  11  -7   34.37    2.28
   9  11  -9    9.10    1.51
  -9  11   9    9.70    1.28
  -9  11   9    8.43    1.06
  -9  11   9    8.49    1.25
   9  11  -9    9.27    1.12
   9  11  -9    9.00    1.18
   9  11  -9    8.13    1.07
  -9  11   9   10.44    1.18
  -9 -11   9   10.24    1.44
 -11  11  11   31.36    2.74
 -11  11  11   31.11    2.15
 -11  11  11   33.69    2.28
  11  11 -11   30.67    2.40
  11  11 -11   32.28    2.48
 -11  11  11   32.16    2.75
 -11 -11  11   32.50    2.53
 -13  11  13   15.19    1.69
  13  11 -13   13.86    1.55
 -13  11  13   13.09    1.30
  13  11 -13   11.78    1.43
 -13  11  13   11.30    1.48
 -13  11  13   11.51    1.33
 -13 -11  13   10.93    1.65
  15  11 -15    7.06    1.40
 -15  11  15    7.69    1.54
 -15  11  15    9.84    1.48
 -15  11  15   10.73    1.75
  15  11 -15   12.54    2.00
 -15 -11  15    7.82    1.53
  17  11 -17   15.06    1.89
 -17  11  17   21.84    2.22
  17  11 -17   17.73    1.78
 -17  11  17   19.00    1.72
 -17  11  17   20.02    2.00
 -17 -11  17   19.65    2.30
 -17 -11  17   21.51    2.50
 -19  11  19   10.32    1.87
  19  11 -19   12.91    1.53
  19  11 -19   12.17    1.55
 -19  11  19   13.85    1.68
 -19 -11  19   12.57    2.06
 -19 -11  19   12.83    2.43
  21  11 -21    1.72    0.80
 -21  11  21    6.48    1.79
 -21 -11  21    3.64    1.58
   0  12   0   61.45    3.10
   0  12   0   60.14    3.29
   0  12   0   67.47    3.48
   0  12   0   59.38    3.36
   0  12   0   61.41    3.33
   2  12  -2   34.01    2.37
  -2  12   2   35.06    2.35
  -2  12   2   37.43    2.41
  -2  12   2   37.81    2.44
   2  12  -2   36.76    2.43
  -2  12   2   33.44    2.34
   2  12  -2   35.40    2.38
   2  12  -2   38.54    2.30
  -2  12   2   39.79    2.34
   4  12  -4   37.82    2.52
   4  12  -4   37.98    2.54
  -4  12   4   38.88    2.50
  -4  12   4   37.51    2.45
  -4  12   4   35.15    2.48
  -4  12   4   38.21    2.25
  -4  12   4   38.64    2.60
   4  12  -4   40.66    2.46
   4  12  -4   37.64    2.48
   6  12  -6   10.41    1.25
   6  12  -6   11.07    1.28
  -6  12   6    9.13    1.12
  -6  12   6    9.79    1.25
  -6  12   6   11.91    1.28
  -6  12   6   11.19    1.33
   6  12  -6    9.98    1.28
   6  12  -6   10.21    1.24
  -8  12   8   74.43    4.15
   8  12  -8   73.42    3.88
  -8  12   8   69.18    3.64
   8  12  -8   64.71    3.68
   8  12  -8   65.94    3.82
  -8  12   8   64.17    3.64
   8  12  -8   70.21    3.82
  -8  12   8   70.19    3.93
 -10  12  10   12.91    1.55
 -10  12  10   14.48    1.73
  10  12 -10   15.67    1.55
  10  12 -10   14.75    1.58
 -10  12  10   13.62    1.64
  10  12 -10   13.43    1.52
 -10  12  10   13.15    1.35
 -12  12  12   42.41    2.60
 -12  12  12   40.57    2.71
  12  12 -12   45.16    3.00
 -12  12  12   42.87    3.19
  12  12 -12   42.27    2.98
 -12  12  12   42.57    2.97
 -12 -12  12   43.99    3.65
 -14  12  14    7.97    1.32
 -14  12  14   10.44    1.83
  14  12 -14    6.01    1.33
  14  12 -14    5.42    1.17
 -14  12  14    7.34    1.43
 -14 -12  14    9.07    1.86
  16  12 -16    6.84    1.41
 -16  12  16    8.67    1.54
  16  12 -16    8.42    1.70
 -16  12  16    7.24    1.64
 -16  12  16    6.51    1.27
 -16 -12  16    9.97    2.16
 -16 -12  16    9.82    2.94
 -18  12  18    8.39    1.51
  18  12 -18    8.41    1.45
  18  12 -18    7.78    1.57
 -18  12  18   10.48    1.53
 -18 -12  18    9.08    2.06
 -18 -12  18    9.67    2.02
  20  12 -20    5.17    1.45
  -1  13   1   31.43    2.28
  -1  13   1   30.98    2.24
   1  13  -1   29.00    2.22
   1  13  -1   31.17    2.23
   1  13  -1   27.55    1.97
   1  13  -1   32.81    2.33
  -1  13   1   31.34    2.17
  -1  13   1   32.31    2.27
  -3  13   3   11.49    1.38
  -3  13   3   12.65    1.39
   3  13  -3    9.81    1.25
   3  13  -3   11.69    1.33
   3  13  -3   12.27    1.29
  -3  13   3   11.92    1.25
  -3  13   3   13.63    1.41
   3  13  -3   12.13    1.43
  -3  13   3   15.25    1.53
  -5  13   5    7.11    1.27
  -5  13   5    9.81    1.75
   5  13  -5    6.49    1.17
  -5  13   5    6.10    1.12
   5  13  -5    5.73    1.08
  -5  13   5    4.60    1.04
  -7  13   7    9.56    1.21
   7  13  -7    8.89    2.02
  -7  13   7    8.85    1.25
   7  13  -7   11.23    1.39
  -7  13   7    9.00    1.25
  -7  13   7   10.94    1.69
   7  13  -7    6.75    1.29
   7  13  -7    8.41    1.15
  -9  13   9   27.66    2.36
   9  13  -9   30.39    2.42
   9  13  -9   29.71    2.28
  -9  13   9   28.68    2.26
  -9  13   9   29.62    2.19
   9  13  -9   29.54    2.35
   9  13  -9   29.83    2.30
  -9  13   9   30.63    2.53
 -11  13  11    9.51    1.27
 -11  13  11   10.03    1.22
 -11  13  11    8.75    1.70
 -11  13  11    8.64    1.62
  11  13 -11    8.11    1.51
  11  13 -11    7.65    1.38
  13  13 -13    6.98    1.29
  13  13 -13    7.57    1.42
 -13  13  13    6.69    1.33
 -13  13  13    7.17    1.32
 -13  13  13    6.88    1.62
 -13  13  13    8.29    1.39
 -15  13  15   18.37    2.12
 -15  13  15   26.91    2.84
 -15  13  15   21.99    1.93
  15  13 -15   23.61    2.19
  15  13 -15   16.87    2.28
 -15 -13  15   24.08    2.78
  17  13 -17   12.36    1.52
  17  13 -17   12.94    1.63
 -17  13  17   11.49    1.52
 -17  13  17   10.94    1.69
 -17 -13  17    7.99    2.26
  19  13 -19    5.16    1.11
 -19  13  19    4.60    1.11
   0  14   0   43.16    2.83
   0  14   0   42.13    2.83
   0  14   0   40.73    2.69
   2  14  -2   12.12    1.34
  -2  14   2   12.67    1.38
  -2  14   2   16.49    1.65
   2  14  -2   12.51    1.42
  -2  14   2   12.92    1.47
  -2  14   2   12.84    2.20
   2  14  -2   13.21    1.54
   2  14  -2   14.43    1.57
  -4  14   4   11.05    1.39
  -4  14   4   10.11    1.31
   4  14  -4    9.83    1.31
  -4  14   4   11.33    1.38
   4  14  -4   10.52    1.29
   4  14  -4   10.46    1.28
   4  14  -4    9.50    1.32
  -6  14   6   20.41    1.94
   6  14  -6   22.31    1.97
   6  14  -6   19.68    1.82
   6  14  -6   22.08    1.98
  -6  14   6   21.47    2.02
  -6  14   6   22.72    1.99
   6  14  -6   21.39    1.98
  -6  14   6   21.57    1.91
   8  14  -8    3.72    1.03
   8  14  -8    3.89    0.99
  -8  14   8    5.74    1.15
  -8  14   8    4.04    1.09
  -8  14   8    6.36    1.29
   8  14  -8    5.40    1.11
  -8  14   8    5.57    1.30
  10  14 -10   25.04    2.23
  10  14 -10   24.86    2.15
 -10  14  10   27.16    2.32
 -10  14  10   22.06    1.95
 -10  14  10   24.72    2.06
 -10  14  10   23.36    2.31
 -12  14  12   10.86    2.01
 -12  14  12    8.82    1.38
  12  14 -12    7.31    1.35
 -12  14  12    7.16    1.19
 -12  14  12    8.25    1.52
  12  14 -12    9.38    1.69
 -14  14  14   11.24    1.46
  14  14 -14   12.42    1.56
  14  14 -14   12.43    1.59
 -14  14  14   16.01    1.69
 -14 -14  14   18.80    4.17
 -16  14  16    1.48    1.44
  16  14 -16    2.89    0.88
  16  14 -16    3.50    1.01
 -16  14  16    3.56    0.96
  18  14 -18   10.44    1.75
 -18  14  18    9.54    1.62
   1  15  -1   19.48    1.86
   1  15  -1   22.51    1.95
  -1  15   1   18.41    1.82
  -1  15   1   20.22    1.82
   3  15  -3   28.44    2.35
  -3  15   3   32.52    2.45
  -3  15   3   28.32    2.07
   3  15  -3   34.24    2.46
   3  15  -3   27.38    2.62
  -3  15   3   27.11    2.29
   5  15  -5   10.78    1.31
  -5  15   5   10.63    1.40
   5  15  -5   10.44    1.41
  -5  15   5   11.85    1.49
   5  15  -5   10.40    1.79
  -5  15   5    8.83    1.46
   5  15  -5   10.80    1.35
  -7  15   7   23.62    2.09
   7  15  -7   27.63    2.20
   7  15  -7   22.40    2.05
   7  15  -7   26.89    2.29
  -7  15   7   26.50    2.27
   7  15  -7   24.70    2.10
  -7  15   7   24.24    2.04
   9  15  -9    9.76    1.34
  -9  15   9    9.37    1.46
  -9  15   9    8.15    1.39
   9  15  -9    8.40    1.49
  -9  15   9    9.64    1.72
 -11  15  11    4.11    1.02
 -11  15  11    2.81    0.93
 -11  15  11    4.10    1.34
  11  15 -11    3.59    1.12
  11  15 -11    3.48    0.95
  13  15 -13    5.04    1.21
  13  15 -13    4.37    1.16
 -13  15  13    3.10    0.88
 -13  15  13    4.49    1.14
 -13 -15  13    4.39    1.41
 -15  15  15    5.18    1.28
 -15  15  15    7.87    1.52
   0  16   0    2.94    0.94
   0  16   0    3.28    0.99
   0  16   0    3.63    1.03
  -2  16   2    3.50    0.85
   2  16  -2    4.54    1.04
   2  16  -2    3.99    1.07
  -2  16   2    3.47    0.97
   2  16  -2    5.09    1.21
  -2  16   2    3.94    0.99
  -4  16   4   21.56    1.98
   4  16  -4   22.82    2.00
  -4  16   4   25.04    2.14
   4  16  -4   18.27    1.84
  -4  16   4   22.17    2.00
   4  16  -4   24.67    2.12
   6  16  -6    5.31    1.31
  -6  16   6    3.96    1.03
   6  16  -6    4.13    1.68
   6  16  -6    4.12    1.01
   6  16  -6    3.02    1.14
   8  16  -8    7.44    1.42
   8  16  -8    6.89    1.35
  -8  16   8    9.73    1.56
  -8  16   8    9.33    2.08
   8  16  -8    9.34    1.70
  -8  16   8    7.30    1.49
 -10  16  10    7.76    1.35
  10  16 -10    4.70    1.07
  10  16 -10    4.71    1.17
 -10  16  10    6.57    1.39
 -12  16  12   19.18    1.85
  12  16 -12   19.02    1.85
  12  16 -12   16.63    2.15
 -14  16  14    6.92    1.33
  14  16 -14    4.42    1.06
  -1  17   1    7.27    1.32
   1  17  -1    7.88    1.43
  -1  17   1    6.30    1.28
   1  17  -1    6.94    1.26
   3  17  -3    5.18    1.20
   3  17  -3    4.47    1.17
  -3  17   3    3.38    0.93
   3  17  -3    5.83    1.30
  -3  17   3    5.73    1.25
  -5  17   5   13.63    1.62
   5  17  -5   12.85    1.62
   5  17  -5   15.17    1.55
   5  17  -5   15.04    1.69
  -5  17   5   12.10    1.48
  -7  17   7    2.51    0.91
   7  17  -7   -1.28    0.95
  -7  17   7    2.63    0.98
   7  17  -7    2.42    0.95
   7  17  -7    1.35    0.72
   9  17  -9    5.25    1.26
  -9  17   9    4.22    1.36
  -9  17   9    3.45    0.95
   9  17  -9    4.71    1.18
 -11  17  11    6.52    1.26
  11  17 -11    8.17    1.47
   0  18   0    6.95    1.36
   0  18   0    4.82    1.21
   2  18  -2    5.53    1.23
  -2  18   2    8.67    1.45
   4  18  -4    9.76    1.92
   4  18  -4    9.05    1.78
  -4  18   4   10.89    2.20
  -6  18   6    2.77    0.92
   6  18  -6    4.15    1.13
 -28   0  27    4.22    1.33
 -26   0  25   -0.73    1.09
 -26   0  25    1.28    0.75
 -24   0  23    0.02    0.68
 -24   0  23    0.19    0.63
 -24   0  23    2.10    0.88
  24   0 -23    1.05    0.77
  22   0 -21    1.69    0.61
 -22   0  21    3.36    0.92
 -22   0  21    0.80    0.87
 -22   0  21    1.57    0.86
  20   0 -19   15.55    1.44
  20   0 -19   14.57    1.81
 -20   0  19   19.13    1.51
 -20   0  19   14.91    1.75
  18   0 -17    0.27    0.33
 -18   0  17    0.08    0.39
 -18   0  17    1.08    0.50
 -18   0  17    0.74    0.47
  18   0 -17    0.39    0.46
 -18   0  17    0.78    0.48
  16   0 -15   88.37    4.55
 -16   0  15   88.72    4.44
 -16   0  15   91.25    3.98
 -16   0  15   84.15    3.92
 -16   0  15   88.75    3.71
  16   0 -15  104.66   15.00
 -16   0  15   93.78   12.69
  16   0 -15   88.80    4.05
 -14   0  13    2.03    4.25
 -14   0  13    2.94    0.65
 -14   0  13    2.24    0.44
 -14   0  13    2.88    0.63
  14   0 -13    2.66    0.77
  14   0 -13   -0.53    4.54
 -14   0  13    2.84    0.59
 -12   0  11  475.43   16.45
 -12   0  11  463.71   16.32
  12   0 -11  497.78   16.04
 -12   0  11  470.99   24.19
  12   0 -11  473.93   24.77
 -12   0  11  472.37   16.90
 -12   0  11  472.78   16.61
  10   0  -9   73.85    2.61
 -10   0   9   70.07    3.18
  10   0  -9   68.02    3.22
  10   0  -9   82.70    7.55
 -10   0   9   63.89    6.65
 -10   0   9   74.78    3.08
 -10   0   9   72.93    2.87
 -10   0   9   72.20    2.91
   8   0  -7  152.93    9.81
  -8   0   7  146.98    9.48
   8   0  -7  150.94    5.24
  -8   0   7  153.63    5.49
  -8   0   7  156.88    5.65
  -8   0   7  152.01    5.45
   8   0  -7  158.00    5.81
  -8   0   7  152.67    5.73
   6   0  -5   18.11    1.08
  -6   0   5   17.30    0.91
  -6   0   5   16.59    0.79
  -6   0   5   16.79    0.80
  -6   0   5   16.37    0.93
  -6   0   5   17.65    2.55
   6   0  -5   17.64    2.56
   4   0  -3  614.28   22.84
  -4   0   3  608.10   22.77
   2   0  -1  437.76   17.43
  -2   0   1  554.75   17.98
  -2   0   3  225.22    7.48
  -2   0   3  217.26    7.55
   2   0  -3  216.65    7.58
   2   0  -3  215.61    7.51
  -2   0   3  232.90    9.81
   2   0  -3  221.33    7.55
   2   0  -3  213.33    9.65
   4   0  -5   43.77    1.84
  -4   0   5   47.26    4.91
  -4   0   5   44.60    1.78
   4   0  -5   47.00    4.18
  -4   0   5   45.24    1.81
  -4   0   5   43.54    1.90
   4   0  -5   45.02    1.95
  -6   0   7   11.44    0.82
   6   0  -7   11.50    0.85
   6   0  -7   15.68    3.70
  -6   0   7    9.68    0.65
  -6   0   7   10.06    0.69
  -6   0   7   11.55    2.89
  -8   0   9   28.32    4.54
  -8   0   9   29.06    1.47
   8   0  -9   29.83    1.75
   8   0  -9   30.20    1.27
  -8   0   9   30.26    1.55
  -8   0   9   31.70    1.50
   8   0  -9   31.45    4.92
  -8   0   9   30.72    1.72
 -10   0  11   40.55    2.00
  10   0 -11   37.90    1.58
  10   0 -11   38.94    2.29
 -10   0  11   39.44    1.90
 -10   0  11   30.15    6.06
  10   0 -11   41.59    8.67
  12   0 -13   98.43    4.61
 -12   0  13   97.07    4.12
 -12   0  13   95.00    4.42
  12   0 -13   94.01    3.48
  12   0 -13   88.79   10.61
 -12   0  13   90.74   11.19
 -12   0  13   96.79    3.94
 -12   0  13   97.31    3.94
 -14   0  15    9.45    6.80
 -14   0  15   17.35    1.40
 -14   0  15   17.64    1.61
 -14   0  15   16.67    1.21
  14   0 -15   15.87    1.60
 -16   0  17    2.56    0.60
  16   0 -17    2.00    0.84
 -16   0  17    1.43    0.76
 -16   0  17    2.71    0.72
 -18   0  19   15.24    1.53
 -18   0  19   16.98    1.83
  18   0 -19   18.31    1.61
  18   0 -19   19.45    2.02
 -18   0  19   16.22    1.43
  20   0 -21   53.82    3.82
 -20   0  21   54.43    3.15
 -20   0  21   52.28    3.53
  20   0 -21   52.26    3.12
 -22   0  23    4.04    1.30
  22   0 -23    3.15    0.93
  22   0 -23    1.61    0.80
 -22   0  23    2.63    0.89
 -24   0  25   15.38    1.92
  24   0 -25   14.14    1.67
 -27   1  26   12.28    1.62
 -27  -1  26   12.72    1.67
 -23   1  22   18.12    1.64
  23   1 -22   14.98    1.55
 -23   1  22   13.60    1.52
 -23   1  22   13.14    1.75
  23  -1 -22   16.67    1.58
 -23  -1  22   21.23    2.21
 -23  -1  22   15.74    1.63
 -23  -1  22   15.56    1.57
 -21   1  20   20.86    1.71
 -21   1  20   21.42    1.74
  21   1 -20   20.90    1.75
  21   1 -20   18.84    2.14
 -21   1  20   20.39    2.06
 -21  -1  20   17.41    1.54
 -21  -1  20   17.26    1.92
  21  -1 -20   16.49    1.94
  19   1 -18   83.66    4.08
 -19   1  18   84.19    3.78
 -19   1  18   85.16    4.00
 -19   1  18   83.95    4.02
 -19   1  18   85.90    4.52
  19   1 -18   80.51    4.71
 -19  -1  18   80.31    4.57
 -19  -1  18   79.12    3.86
  19  -1 -18   79.28    4.58
  19  -1 -18   82.94    3.92
  17   1 -16   11.34    1.42
 -17   1  16   12.31    1.07
 -17   1  16   10.53    1.10
  17   1 -16   11.54    1.14
 -17   1  16    9.02    1.22
 -17   1  16   17.11   10.76
  17  -1 -16   11.22    1.03
 -17  -1  16   10.18    1.12
 -17  -1  16    9.24    1.30
 -17  -1  16    8.72    1.20
  17  -1 -16    8.88    1.22
 -17  -1  16    9.90    8.86
 -15   1  14   16.14    1.17
 -15   1  14   15.72    6.82
 -15   1  14   13.77    1.15
 -15   1  14   14.16    1.12
 -15   1  14   14.53    1.38
  15   1 -14   13.01    1.39
  15   1 -14   23.32    7.52
  15   1 -14   13.78    0.79
  15   1 -14   14.20    1.18
 -15  -1  14   14.63    7.15
  15  -1 -14   14.05    6.73
 -15  -1  14   15.20    0.93
  15  -1 -14   13.56    1.38
 -15  -1  14   15.44    1.16
 -15  -1  14   14.17    1.41
  13   1 -12   95.36   10.35
 -13   1  12   88.80    3.76
 -13   1  12   68.59    9.14
 -13   1  12   88.48    3.76
  13   1 -12   80.95    4.19
  13   1 -12   86.71    3.36
 -13   1  12   85.83    3.78
 -13   1  12   89.26    4.10
 -13  -1  12   98.69    3.78
 -13  -1  12   99.91    4.09
 -13  -1  12   94.93    4.24
 -13  -1  12   86.62    9.86
  13  -1 -12   96.80   10.11
 -13  -1  12   92.80    3.50
  13  -1 -12   93.74    4.24
 -11   1  10  142.14    5.17
  11   1 -10  140.17    4.83
 -11   1  10  142.24    5.17
 -11   1  10  145.38    5.47
  11   1 -10  136.87   10.90
 -11   1  10  140.77   10.53
 -11  -1  10  135.88   10.91
  11  -1 -10  124.81    5.41
 -11  -1  10  130.71    5.23
 -11  -1  10  127.82    5.42
  11  -1 -10  130.73   10.40
 -11  -1  10  127.14    5.30
 -11  -1  10  130.44    4.87
  -9   1   8  119.96    4.70
  -9   1   8  123.20    4.52
   9   1  -8  117.44    4.28
  -9   1   8  117.57    4.50
   9   1  -8  128.10    9.24
  -9   1   8  118.47    4.51
  -9   1   8  124.24    8.78
  -9  -1   8  131.01    9.33
  -9  -1   8  119.64    4.29
   9  -1  -8  119.56    4.73
  -9  -1   8  118.12    4.40
  -9  -1   8  116.07    4.68
   9  -1  -8  125.56    9.02
  -7   1   6  120.33    4.36
  -7   1   6  119.48    4.39
   7   1  -6  125.63    8.15
  -7   1   6  122.03    4.51
  -7   1   6  120.89    4.39
  -7   1   6  113.03    7.49
   7   1  -6  119.93    4.22
   7   1  -6  117.24    4.60
  -7  -1   6  118.80    4.17
  -7  -1   6  119.83    4.28
   7  -1  -6  121.74    4.52
  -7  -1   6  121.66    7.88
   7  -1  -6  118.39    7.74
  -5   1   4   67.16    2.58
  -5   1   4   65.43    2.54
  -5   1   4   64.97    2.61
  -5   1   4   65.96    2.58
   5   1  -4   66.95    2.48
  -5   1   4   65.51    4.69
   5   1  -4   67.34    2.71
   5   1  -4   57.19    4.59
   5  -1  -4   78.56    2.66
   5  -1  -4   81.18    5.00
  -5  -1   4   77.76    5.03
  -5  -1   4   74.83    2.70
  -3   1   2  516.46   17.14
  -3   1   2  521.53   18.81
  -3   1   2  514.09   17.18
   3   1  -2  509.39   17.12
   3   1  -2  507.70   17.15
  -3   1   2  499.00   17.16
  -3  -1   2  519.88   18.94
   3  -1  -2  526.07   18.89
   1   1   0   74.21    2.85
   1   1   0   75.91    2.51
  -1   1   0   72.03    2.54
  -1   1   0   71.04    2.51
  -1  -1   0   69.88    2.82
   1   1  -2  199.33    6.93
  -1   1   2  200.20    6.78
  -1   1   2  188.25    6.85
  -1   1   2  201.18    8.08
   1   1  -2  201.01    6.93
   1   1  -2  193.62    6.96
  -1   1   2  195.06    6.88
  -1   1   2  199.31    6.92
   1   1  -2  200.43    8.76
   1   1  -2  204.69    6.82
   1  -1  -2  205.97    8.14
  -1  -1   2  204.19    6.95
  -1  -1   2  216.84    8.92
   1  -1  -2  216.82    6.84
   1  -1  -2  217.29    6.94
   3   1  -4  171.29    5.81
  -3   1   4  155.29    8.02
  -3   1   4  172.25    5.87
  -3   1   4  161.01    5.61
  -3   1   4  166.47    5.83
  -3   1   4  163.87    5.82
   3   1  -4  181.36    8.94
   3   1  -4  173.45    5.93
   3   1  -4  173.09    5.96
  -3  -1   4  162.11    5.92
  -3  -1   4  160.88    5.69
   3  -1  -4  168.21    8.26
   3  -1  -4  164.59    5.90
  -3  -1   4  163.22    8.64
   3  -1  -4  167.14    5.74
   5   1  -6  119.83    4.61
  -5   1   6  121.41    4.49
  -5   1   6  122.82    4.46
   5   1  -6  136.41    8.43
  -5   1   6  116.72    4.21
  -5   1   6  121.69    4.43
   5   1  -6  125.27    4.29
  -5   1   6  123.87    7.72
  -5  -1   6  117.71    4.33
   5  -1  -6  115.00    4.53
  -5  -1   6  112.02    4.54
   5  -1  -6  123.63    7.76
   7   1  -8  207.45    7.87
  -7   1   8  199.92   12.10
  -7   1   8  216.44    7.61
   7   1  -8  218.60    7.37
  -7   1   8  203.77    7.35
   7   1  -8  205.57   12.69
  -7   1   8  209.62    7.72
  -7  -1   8  212.57   12.73
   7  -1  -8  212.55   12.43
   7  -1  -8  214.10    7.18
   7  -1  -8  215.01    7.82
  -7  -1   8  216.23    7.41
  -7  -1   8  212.36    7.55
   9   1 -10  116.92    4.90
   9   1 -10  133.45   10.55
  -9   1  10  115.01    4.28
  -9   1  10  123.00    9.79
  -9   1  10  115.53    4.70
   9   1 -10  115.93    4.21
  -9   1  10  117.67    4.53
  -9   1  10  118.31    4.56
  -9  -1  10  111.28    4.28
   9  -1 -10  108.63    3.98
  -9  -1  10  114.09    4.48
  -9  -1  10  127.62   10.31
   9  -1 -10  101.73    4.71
   9  -1 -10  120.68    9.77
 -11   1  12  117.11   11.09
 -11   1  12  109.34    4.67
  11   1 -12  104.17    3.96
  11   1 -12  100.60    4.80
 -11   1  12  105.83    4.35
 -11   1  12  105.47    4.10
 -11   1  12  111.57    4.48
 -11  -1  12  113.31    4.42
 -11  -1  12  106.58    4.41
 -11  -1  12  110.73   10.77
  11  -1 -12  103.29   10.25
 -11  -1  12  106.93    4.12
  11  -1 -12  100.24    4.71
 -13   1  14   94.37    4.05
 -13   1  14   92.56    3.89
  13   1 -14   90.00    4.48
  13   1 -14   89.59    3.38
 -13   1  14   91.81    4.27
 -13   1  14  102.90   12.07
  13  -1 -14   82.29    4.31
 -13  -1  14   82.74    4.27
 -13  -1  14   83.53    3.86
 -13  -1  14   82.86    3.55
  13  -1 -14   99.61   12.53
 -13  -1  14   87.93   12.29
 -13  -1  14   86.96    3.92
 -15   1  16   29.73    2.22
  15   1 -16   31.47    2.48
 -15   1  16   30.56    2.06
  15   1 -16   33.07   11.07
 -15   1  16   29.79    1.89
 -15  -1  16   30.21    1.66
  15  -1 -16   32.98    2.46
 -15  -1  16   33.18    2.41
 -15  -1  16   33.51    2.05
 -17   1  18    6.89    1.02
  17   1 -18    6.66    1.21
 -17   1  18    6.45    1.16
 -17   1  18    6.11    1.27
  17   1 -18    6.16    1.36
 -17   1  18    6.67    0.91
 -17  -1  18    6.02    1.06
  17  -1 -18    5.83    1.32
 -17  -1  18    7.05    1.38
  19   1 -20   24.82    2.41
 -19   1  20   21.38    1.73
 -19   1  20   23.67    2.16
  19   1 -20   21.02    2.04
 -19   1  20   28.31    2.08
 -19  -1  20   21.46    1.81
  19  -1 -20   19.07    1.69
 -19  -1  20   24.22    2.27
  19  -1 -20   22.20    2.24
 -21   1  22   14.01    1.61
 -21   1  22   14.19    1.75
  21   1 -22   16.47    2.37
  21   1 -22   14.40    1.53
  21  -1 -22   13.21    1.43
  21  -1 -22   13.53    2.87
 -21  -1  22   14.18    1.85
 -21  -1  22   14.62    1.55
 -23   1  24   14.88    1.68
  23   1 -24   12.25    1.63
  23  -1 -24   13.26    1.64
 -23  -1  24   14.64    1.70
  25   1 -26   -0.65    1.14
 -25   1  26   -0.29    0.76
 -25  -1  26    0.50    0.75
 -28  -2  27    8.73    1.54
  26   2 -25    2.30    1.01
 -26   2  25    2.35    0.93
 -26  -2  25    3.78    1.26
  24   2 -23   14.93    1.55
 -24   2  23   11.80    1.59
 -24   2  23   15.27    1.79
 -24  -2  23   14.97    1.56
 -24  -2  23   15.55    1.98
 -22   2  21   55.16    3.22
 -22   2  21   54.18    3.53
  22   2 -21   54.22    3.28
 -22   2  21   58.75    3.20
 -22  -2  21   57.84    3.93
  22  -2 -21   62.53    3.95
 -20   2  19    8.03    1.41
 -20   2  19    9.16    1.09
  20   2 -19    9.43    1.47
 -20   2  19    8.64    1.11
  20   2 -19    8.48    1.13
 -20   2  19   10.26    1.18
 -20  -2  19   10.01    1.42
  20  -2 -19   10.84    1.08
  20  -2 -19   12.14    1.58
 -20  -2  19   10.17    1.11
 -18   2  17   89.98    4.46
 -18   2  17   91.12    4.19
  18   2 -17   93.55    5.41
 -18   2  17   83.83    3.93
 -18   2  17   70.11    3.56
 -18   2  17   88.10    4.01
  18   2 -17   93.58    4.26
  18  -2 -17   87.81    4.60
 -18  -2  17   84.04    4.62
 -18  -2  17   80.50   16.49
  18  -2 -17   80.87    3.80
 -18  -2  17   81.86    3.83
 -18  -2  17   77.07    4.11
 -16   2  15   23.10    1.61
 -16   2  15   24.19    1.65
  16   2 -15   21.56    1.64
  16   2 -15   18.60    1.86
 -16   2  15   23.09    1.67
 -16   2  15   26.61    8.33
 -16   2  15   22.63    1.45
 -16   2  15   21.13    1.73
  16   2 -15   21.45    1.21
 -16  -2  15   26.17    1.60
  16  -2 -15   22.02    9.99
 -16  -2  15   26.99    1.90
 -16  -2  15   36.74   10.44
  16  -2 -15   30.13    2.11
 -14   2  13   97.57    4.11
  14   2 -13   93.87    4.61
 -14   2  13   94.16    3.83
 -14   2  13   80.46   10.45
  14   2 -13   97.20    3.68
 -14   2  13   98.80    4.13
  14   2 -13   98.25    4.17
  14   2 -13  106.58   11.74
 -14   2  13   95.77    4.32
 -14  -2  13   86.49    4.40
 -14  -2  13   99.17    3.95
 -14  -2  13   94.20    4.36
  14  -2 -13   84.55   11.25
 -14  -2  13   89.17   10.80
  14  -2 -13   85.83    4.32
 -12   2  11   42.58    2.04
 -12   2  11   45.29    7.56
  12   2 -11   39.82    7.59
 -12   2  11   40.47    2.02
  12   2 -11   40.52    2.05
  12   2 -11   37.89    2.30
  12   2 -11   41.31    1.73
 -12   2  11   39.36    2.13
 -12   2  11   39.17    1.85
  12  -2 -11   32.01    2.05
 -12  -2  11   39.56    7.27
 -12  -2  11   34.75    2.12
 -12  -2  11   32.27    1.75
  12  -2 -11   35.19    6.70
 -12  -2  11   30.57    2.10
 -10   2   9  143.64    5.39
 -10   2   9  146.46    5.53
 -10   2   9  144.47    5.27
  10   2  -9  160.48   11.31
  10   2  -9  154.72    5.49
 -10   2   9  144.99    5.43
  10   2  -9  146.94    5.16
 -10   2   9  135.08   10.00
  10  -2  -9  130.66    5.48
 -10  -2   9  134.81    5.19
  10  -2  -9  136.09   10.30
 -10  -2   9  137.44    5.64
 -10  -2   9  127.77   10.18
  -8   2   7   11.98    0.84
   8   2  -7   12.23    0.73
  -8   2   7   12.64    0.87
   8   2  -7   19.13    4.62
  -8   2   7   13.11    0.79
   8   2  -7   13.47    1.00
  -8   2   7   12.30    0.81
  -8   2   7   15.80    3.49
   8   2  -7   12.24    0.83
  -8  -2   7   13.85    3.43
  -8  -2   7   14.00    0.97
   8  -2  -7   14.50    0.92
   8  -2  -7   16.62    3.57
  -6   2   5  175.56    6.24
  -6   2   5  177.04    6.34
  -6   2   5  169.70    9.10
  -6   2   5  168.26    6.26
  -6   2   5  173.65    6.22
   6   2  -5  173.46    6.28
   6   2  -5  181.95    9.85
   6   2  -5  173.16    6.19
  -6   2   5  176.85    6.28
  -6  -2   5  178.55    6.40
  -6  -2   5  187.68    9.96
   6  -2  -5  187.63    6.29
   6  -2  -5  191.45    9.56
   4   2  -3  263.16    8.56
   4   2  -3  261.12    8.54
  -4   2   3  252.90    8.54
   4   2  -3  255.24    8.55
  -4   2   3  247.14    8.55
  -4   2   3  253.28    8.57
  -4   2   3  250.57    8.51
  -4   2   3  257.13    8.63
  -4   2   3  254.40   10.62
  -4   2   3  250.03    8.52
   4   2  -3  258.65    8.59
   4   2  -3  258.86    8.69
  -4  -2   3  224.59   10.80
   4  -2  -3  233.91    8.45
  -4  -2   3  232.32    8.57
   4  -2  -3  239.79   10.57
  -2   2   1  305.62   10.51
   2   2  -1  338.51   10.58
  -2   2   1  316.10   10.58
   2   2  -1  320.68   10.59
   2   2  -1  321.52   10.58
   2   2  -1  324.60   11.76
  -2   2   1  313.79   10.63
  -2   2   1  317.67   10.61
   2   2  -1  314.29   10.59
  -2   2   1  308.96   10.51
   2  -2  -1  301.19   11.91
  -2  -2   1  299.95   11.65
   2  -2  -1  291.80   11.88
   0   2   1  251.91    8.51
   0   2   1  252.76    8.55
   0   2   1  250.73    8.51
   0   2  -1  242.34    8.51
   0   2  -1  258.78    8.54
   0   2  -1  252.51    8.53
   0   2  -1  250.68    8.55
   0   2   1  250.11    8.52
   0   2  -1  252.99    8.54
   0   2   1  247.89    8.58
   0   2  -1  258.08    8.56
   0   2   1  252.66    8.51
   0   2  -1  246.71    8.49
   0  -2   1  262.28   10.42
   2   2  -3  235.24    8.12
  -2   2   3  233.30    8.13
  -2   2   3  237.36    9.59
   2   2  -3  236.22    8.05
   2   2  -3  241.66    8.12
  -2   2   3  229.01    7.90
  -2   2   3  237.78    8.08
  -2   2   3  233.05    7.94
   2   2  -3  225.00   10.71
   2   2  -3  232.57    8.00
  -2   2   3  232.74    7.97
  -2   2   3  235.72    8.00
  -2   2   3  231.43    7.91
   2   2  -3  240.51    8.00
  -2  -2   3  231.42   10.85
   2  -2  -3  227.41    7.89
  -2  -2   3  230.99    8.12
   2  -2  -3  235.47    8.06
   2  -2  -3  249.51    9.76
  -4   2   5  234.44   10.70
   4   2  -5  228.05    7.77
  -4   2   5  222.46    7.73
   4   2  -5  221.80    7.78
  -4   2   5  222.09    7.92
  -4   2   5  220.93    7.87
  -4   2   5  218.90    7.67
   4   2  -5  229.76    8.02
  -4   2   5  219.29    7.78
   4   2  -5  228.33    7.74
   4   2  -5  206.14   11.38
   4  -2  -5  224.81    7.62
   4  -2  -5  240.97   10.94
  -4  -2   5  222.39    7.99
   4  -2  -5  234.07    7.94
  -4  -2   5  221.86    7.61
  -4  -2   5  226.41   11.69
   6   2  -7  332.99   16.71
  -6   2   7  326.53   11.42
  -6   2   7  312.65   10.96
  -6   2   7  322.72   11.36
  -6   2   7  324.16   11.18
   6   2  -7  320.30   11.58
  -6   2   7  320.81   15.45
   6   2  -7  333.55   11.21
  -6   2   7  320.89   11.32
  -6   2   7  346.54   11.35
   6  -2  -7  326.09   11.46
  -6  -2   7  332.73   16.90
   6  -2  -7  326.83   15.71
  -6  -2   7  321.60   11.03
  -8   2   9  170.55    6.28
  -8   2   9  171.18    6.62
   8   2  -9  177.93    6.37
  -8   2   9  165.22    6.15
   8   2  -9  186.74   12.45
  -8   2   9  177.19    6.62
   8   2  -9  174.59    6.92
  -8   2   9  164.96   11.16
  -8   2   9  179.75    6.66
   8  -2  -9  189.99   11.83
  -8  -2   9  192.13    6.93
  -8  -2   9  182.66    6.24
   8  -2  -9  178.01    6.79
  -8  -2   9  194.84   12.61
 -10   2  11   18.67    1.05
  10   2 -11   17.67    5.56
 -10   2  11   18.43    1.33
 -10   2  11   19.77    5.08
  10   2 -11   16.97    1.45
 -10   2  11   17.36    0.94
 -10   2  11   18.51    1.30
  10   2 -11   18.39    1.18
 -10   2  11   20.01    1.19
 -10   2  11   18.17    1.27
 -10  -2  11   22.97    1.32
  10  -2 -11   21.29    1.67
 -10  -2  11   24.36    1.61
  10  -2 -11   24.68    5.74
 -10  -2  11   22.39    1.05
 -10  -2  11   17.89    5.80
 -12   2  13   35.02    1.70
 -12   2  13   33.50    1.99
 -12   2  13   39.10    8.02
 -12   2  13   35.05    1.87
  12   2 -13   35.32    8.08
 -12   2  13   36.12    2.15
 -12   2  13   32.76    2.01
  12   2 -13   34.91    1.69
 -12  -2  13   34.51    1.60
 -12  -2  13   36.79    2.13
 -12  -2  13   34.92    1.95
  12  -2 -13   40.89    8.25
 -12  -2  13   34.88    2.31
  12  -2 -13   38.09    2.33
 -12  -2  13   25.76    7.33
 -14   2  15   46.07    2.55
 -14   2  15   43.46    2.26
 -14   2  15   30.10    8.75
 -14   2  15   43.52    2.63
 -14   2  15   36.56    1.95
  14   2 -15   41.97    1.96
 -14   2  15   46.66    2.50
 -14  -2  15   43.01    2.79
 -14  -2  15   41.82    1.89
 -14  -2  15   30.55    9.68
 -14  -2  15   46.77    2.57
  14  -2 -15   46.57    2.87
 -16   2  17   30.02    2.18
 -16   2  17   27.03    1.88
  16   2 -17   27.15    1.98
  16   2 -17   -8.90   21.26
 -16   2  17   26.77    1.79
 -16   2  17   30.38    2.09
  16   2 -17   27.78    2.50
 -16  -2  17   26.52    1.88
 -16  -2  17   26.07    2.24
 -16  -2  17   22.25   12.60
  16  -2 -17   28.80    2.31
  18   2 -19   21.78    1.86
  18   2 -19   22.61    2.29
 -18   2  19   19.54    1.64
 -18   2  19   19.81    1.87
 -18   2  19   19.54    1.53
 -18   2  19   21.66    1.82
  18  -2 -19   20.75    2.08
 -18  -2  19   22.01    1.69
 -18  -2  19   19.62    2.06
 -20   2  21    1.89    0.80
  20   2 -21    1.74    0.82
 -20   2  21   -0.19    0.54
 -20   2  21    2.61    0.92
 -20   2  21    1.94    0.73
  20   2 -21    1.35    0.65
  20  -2 -21    1.78    0.84
 -20  -2  21    1.61    0.68
 -20  -2  21    0.56    0.62
  20  -2 -21    1.48    0.69
  22   2 -23    6.31    1.23
 -22   2  23   11.18    1.45
 -22   2  23    6.87    1.32
  22  -2 -23    6.08    1.53
 -22  -2  23    5.42    1.20
  22  -2 -23    4.31    1.12
 -22  -2  23    6.23    1.56
 -24   2  25    2.67    0.95
  24   2 -25    4.20    1.05
 -24   2  25    2.28    1.07
 -24  -2  25    2.38    1.08
 -26  -2  27    1.40    0.99
 -27  -3  26    0.65    0.85
 -25   3  24    7.21    1.34
  25   3 -24    8.99    1.44
 -25   3  24    6.61    1.32
 -25  -3  24    6.14    1.57
  23   3 -22    3.46    1.02
 -23   3  22    6.84    1.35
 -23   3  22    3.06    0.91
 -23   3  22    2.69    0.96
 -23  -3  22    4.08    1.20
 -21   3  20   26.78    2.01
 -21   3  20   30.16    2.34
  21   3 -20   28.20    2.22
 -21  -3  20   31.08    2.01
 -21  -3  20   28.50    2.63
  21  -3 -20   28.64    2.46
  21  -3 -20   28.94    1.87
 -19   3  18   -0.11    0.42
 -19   3  18    0.37    0.31
 -19   3  18    0.28    0.46
 -19   3  18    0.06    0.42
 -19   3  18    0.18    0.46
  19   3 -18    0.45    0.57
  19   3 -18    0.69    0.45
 -19  -3  18    0.35    0.45
  19  -3 -18    1.57    0.69
  19  -3 -18    0.95    0.53
 -19  -3  18    0.34    0.50
 -19  -3  18    1.12    0.68
  17   3 -16   20.44    1.27
 -17   3  16   23.58    1.71
 -17   3  16   24.66    1.78
 -17   3  16   21.31    1.73
 -17   3  16   20.80    1.59
  17   3 -16   22.88    1.75
 -17   3  16   21.49    1.43
  17   3 -16   19.04    1.92
  17  -3 -16   18.84    1.73
 -17  -3  16   18.35    1.82
 -17  -3  16   18.86    1.77
 -17  -3  16   27.19   12.83
 -15   3  14  111.60    4.95
 -15   3  14  111.04    4.50
 -15   3  14   98.84   11.73
  15   3 -14  108.25    4.36
 -15   3  14  109.22    5.22
  15   3 -14  111.60    5.40
  15   3 -14  109.71    4.90
 -15   3  14  107.07    4.81
  15  -3 -14  119.30    5.19
 -15  -3  14  111.15    5.26
 -15  -3  14  114.39    4.56
 -15  -3  14  113.35   14.18
 -15  -3  14  115.02    5.18
  15  -3 -14  113.85   12.98
 -13   3  12   41.95    2.30
 -13   3  12   41.38    2.30
 -13   3  12   44.44    2.20
 -13   3  12   43.85    7.71
 -13   3  12   40.85    1.93
  13   3 -12   42.32    8.11
  13   3 -12   41.37    1.97
  13   3 -12   41.12    2.28
 -13   3  12   44.49    2.30
 -13   3  12   42.13    2.05
 -13  -3  12   42.83    2.53
  13  -3 -12   44.00    8.41
 -13  -3  12   42.08    2.04
 -13  -3  12   43.36    8.25
  13  -3 -12   41.20    2.37
 -13  -3  12   39.57    2.49
 -11   3  10   85.92    3.75
 -11   3  10   89.35    3.66
 -11   3  10   83.17    8.30
  11   3 -10   85.55    3.51
  11   3 -10   87.56    3.79
  11   3 -10   79.61    8.87
  11   3 -10   83.11    4.06
 -11   3  10   87.91    3.82
 -11   3  10   84.00    3.53
 -11   3  10   84.78    3.47
 -11   3  10   87.55    3.74
  11  -3 -10   94.91    8.80
 -11  -3  10   93.57    9.12
  11  -3 -10   94.54    3.88
 -11  -3  10  102.03    3.70
 -11  -3  10   99.59    4.13
  -9   3   8   83.54    3.40
  -9   3   8   82.30    3.46
  -9   3   8   80.25    6.90
  -9   3   8   85.00    3.26
  -9   3   8   79.26    3.34
  -9   3   8   81.39    3.31
   9   3  -8   74.62    8.85
   9   3  -8   83.77    3.25
   9   3  -8   81.92    3.42
   9  -3  -8   80.99    3.39
  -9  -3   8   85.99    3.61
  -9  -3   8   82.22    7.62
   9  -3  -8   83.37    7.05
   7   3  -6  608.74   20.44
  -7   3   6  608.93   20.63
   7   3  -6  599.36   20.76
  -7   3   6  601.85   20.54
  -7   3   6  594.27   20.44
  -7   3   6  581.72   20.44
  -7   3   6  589.09   24.34
  -7   3   6  601.35   20.40
   7   3  -6  633.56   25.96
   7   3  -6  615.05   20.57
  -7   3   6  578.88   20.38
  -7  -3   6  595.96   20.65
  -7  -3   6  621.45   25.78
   7  -3  -6  623.53   24.81
   7  -3  -6  621.65   20.47
   5   3  -4  108.84    4.08
   5   3  -4  110.27    3.93
  -5   3   4  105.58    3.81
   5   3  -4  105.74    3.91
  -5   3   4  101.56    3.65
   5   3  -4  107.22    3.96
  -5   3   4  105.02    4.02
  -5   3   4  106.20    3.88
   5   3  -4  105.37    3.90
  -5   3   4  104.76    3.70
  -5   3   4  101.79    6.00
  -5   3   4  105.24    3.90
  -5   3   4  109.48    3.97
  -5  -3   4  105.30    6.65
  -5  -3   4  105.23    4.06
   5  -3  -4  105.49    3.79
   5  -3  -4  108.75    6.21
   3   3  -2  317.61   10.89
   3   3  -2  324.61   10.88
  -3   3   2  316.64   10.74
  -3   3   2  323.48   10.91
  -3   3   2  311.06   10.69
  -3   3   2  319.74   10.95
   3   3  -2  329.66   13.01
   3   3  -2  325.06   10.88
   3   3  -2  318.83   10.88
  -3   3   2  318.78   10.87
  -3  -3   2  306.93   12.82
   3  -3  -2  311.93   12.56
  -1   3   0   80.18    2.95
  -1   3   0   80.34    2.96
  -1   3   0   79.76    2.93
   1   3   0   79.79    2.93
  -1   3   0   77.18    2.86
  -1   3   0   81.06    2.83
   1   3   0   77.07    2.93
  -1   3   0   79.18    2.97
   1   3   0   80.90    2.94
  -1   3   0   81.34    2.97
  -1   3   0   81.47    4.37
   1   3   0   80.69    2.95
   1   3   0   79.27    2.94
   1   3   0   80.59    3.35
   1  -3   0   83.29    4.50
  -1   3   2  459.74   15.26
  -1   3   2  447.57   15.25
   1   3  -2  452.22   15.28
  -1   3   2  458.05   15.22
   1   3  -2  446.72   15.28
   1   3  -2  446.24   15.28
  -1   3   2  452.62   15.72
  -1   3   2  449.35   15.24
   1   3  -2  461.79   15.30
   1   3  -2  463.67   15.33
  -1   3   2  457.40   15.39
   1   3  -2  458.73   15.27
   1   3  -2  444.89   18.01
   1  -3  -2  448.67   15.81
  -1  -3   2  433.80   17.95
  -1  -3   2  464.23   15.32
  -3   3   4  109.67    4.15
  -3   3   4  107.43    3.78
   3   3  -4  110.90    4.00
  -3   3   4  109.51    3.93
   3   3  -4  113.76    4.05
  -3   3   4  106.99    5.67
   3   3  -4  111.86    3.99
  -3   3   4  106.97    4.07
   3   3  -4  108.02    7.01
  -3   3   4  104.77    3.94
  -3   3   4  111.84    3.95
   3   3  -4  109.60    4.13
  -3   3   4  109.70    3.83
   3  -3  -4  108.55    3.78
   3  -3  -4  112.28    4.04
  -3  -3   4  111.77    7.17
   3  -3  -4  105.33    5.73
  -3  -3   4  108.01    4.11
  -5   3   6   37.22    1.61
  -5   3   6   38.99    1.81
   5   3  -6   35.32    4.63
   5   3  -6   39.38    1.72
   5   3  -6   38.04    1.91
  -5   3   6   38.95    1.60
   5   3  -6   38.57    1.69
  -5   3   6   39.51    1.86
  -5   3   6   38.21    1.65
   5   3  -6   38.47    1.66
  -5   3   6   38.41    3.78
   5  -3  -6   37.34    1.77
  -5  -3   6   37.15    4.49
  -5  -3   6   36.07    1.85
   5  -3  -6   42.27    4.04
   7   3  -8   27.54    5.22
  -7   3   8   27.57    1.49
   7   3  -8   27.64    1.66
  -7   3   8   27.07    1.39
  -7   3   8   28.25    1.35
  -7   3   8   28.38    1.28
  -7   3   8   27.42    1.54
  -7   3   8   28.98    4.14
   7  -3  -8   23.02    1.43
  -7  -3   8   25.09    1.57
   7  -3  -8   19.62    3.93
  -7  -3   8   22.12    4.70
  -9   3  10  174.94    6.29
   9   3 -10  179.46    6.43
  -9   3  10  176.80    6.69
  -9   3  10  174.97    6.59
  -9   3  10  177.96    6.75
   9   3 -10  173.12   12.81
   9   3 -10  168.28    7.00
  -9   3  10  184.83   11.98
  -9   3  10  170.68    6.43
   9  -3 -10  169.47    6.76
  -9  -3  10  175.09    6.94
   9  -3 -10  175.69   12.20
  -9  -3  10  177.23   13.10
 -11   3  12   19.13    1.41
 -11   3  12   19.84    1.26
 -11   3  12   23.93    6.11
 -11   3  12   20.87    1.14
 -11   3  12   22.20    1.49
  11   3 -12   17.95    6.20
  11   3 -12   19.07    1.17
 -11   3  12   18.40    1.34
  11   3 -12   17.99    1.58
 -11  -3  12   17.87    1.25
  11  -3 -12   16.17    1.40
 -11  -3  12   21.02    6.21
  11  -3 -12   10.91    4.46
 -11  -3  12   15.97    1.45
 -13   3  14   11.22    1.13
 -13   3  14    9.61    1.03
  13   3 -14   10.84    1.31
  13   3 -14   11.35    7.44
 -13   3  14   11.20    1.09
 -13   3  14    9.79    0.79
 -13   3  14   15.36    6.59
  13   3 -14   10.19    0.84
  13   3 -14    9.53    1.06
 -13   3  14   10.17    0.94
  13  -3 -14   21.12    7.10
 -13  -3  14    9.00    1.17
 -13  -3  14    8.29    0.90
 -13  -3  14   10.67    1.13
  13  -3 -14    8.04    1.06
  15   3 -16    9.25    1.31
 -15   3  16    9.89    1.16
 -15   3  16    8.89    0.97
 -15   3  16    8.49    1.09
 -15   3  16    9.25    1.12
  15   3 -16    1.51   10.53
  15   3 -16    9.54    1.14
  15   3 -16    8.71    0.82
  15  -3 -16   10.59    1.30
 -15  -3  16   12.55    1.46
 -15  -3  16   10.32    1.05
 -15  -3  16   10.69    1.25
 -15  -3  16   15.91   10.71
 -17   3  18   28.66    2.06
 -17   3  18   29.10    1.91
 -17   3  18   25.11    2.10
  17   3 -18   28.15    2.16
 -17   3  18   28.01    2.12
  17   3 -18   29.75    2.60
 -17  -3  18   26.65    1.91
 -17  -3  18   30.71    2.56
  17  -3 -18   30.24    2.42
 -19   3  20    2.67    0.76
 -19   3  20    2.11    0.78
  19   3 -20    2.92    0.81
 -19   3  20    3.95    1.02
  19   3 -20    2.37    0.83
 -19  -3  20    3.14    0.82
  19  -3 -20    3.97    1.16
 -19  -3  20    2.52    0.92
  19  -3 -20    3.33    0.74
 -21   3  22   11.54    1.43
 -21   3  22   11.24    1.61
  21   3 -22   10.45    1.73
 -21   3  22   11.34    1.74
 -21  -3  22   11.61    1.57
  21  -3 -22   11.96    1.37
  21  -3 -22   11.14    1.69
 -21  -3  22   11.63    2.10
 -23   3  24    8.97    1.37
 -23   3  24    7.17    1.43
  23   3 -24   12.31    1.83
 -23  -3  24    8.22    1.70
  25   3 -26   26.69    2.14
 -25  -3  26   26.58    2.50
  26   4 -25    2.92    1.02
 -26  -4  25    2.63    1.25
 -26  -4  25   -0.23    1.21
  24   4 -23   10.54    1.73
 -24   4  23    8.84    1.45
 -24   4  23    8.34    1.62
 -24  -4  23   10.18    2.06
  22   4 -21   15.55    1.67
 -22   4  21   18.55    1.66
 -22   4  21   18.57    1.77
 -22   4  21   17.90    1.71
 -22   4  21   15.81    1.62
 -22  -4  21   18.88    2.15
 -20   4  19   15.46    1.55
 -20   4  19   17.76    1.56
 -20   4  19   16.79    1.53
 -20   4  19   15.70    1.58
  20   4 -19   22.40    2.90
 -20  -4  19   11.69    1.22
 -20  -4  19   12.54    1.68
  20  -4 -19   14.08    1.27
  20  -4 -19   12.69    1.59
 -18   4  17   39.26    2.63
 -18   4  17   39.99    2.49
  18   4 -17   41.98    2.97
 -18   4  17   41.46    2.67
  18   4 -17   38.30    2.66
 -18   4  17   42.33    2.66
  18  -4 -17   49.39    3.01
 -18  -4  17   46.84    2.42
 -18  -4  17   48.53    3.08
  18  -4 -17   49.43    2.40
 -18  -4  17   50.32    3.32
  16   4 -15   37.63    1.96
 -16   4  15   36.90    2.19
 -16   4  15   41.36    2.41
  16   4 -15   36.52    2.73
 -16   4  15   39.74    2.05
 -16   4  15   38.08    2.36
  16   4 -15   38.85    2.42
 -16   4  15   35.04    2.23
  16  -4 -15   33.50    2.35
 -16  -4  15   25.84   12.33
 -16  -4  15   31.96    2.43
 -16  -4  15   34.33    2.55
 -16  -4  15   33.28    1.94
  14   4 -13   42.71    2.19
 -14   4  13   45.03    2.78
 -14   4  13   42.82    2.19
  14   4 -13   44.45    2.86
  14   4 -13   40.72    2.47
 -14   4  13   43.75    2.35
 -14   4  13   37.89    7.95
 -14   4  13   44.31    2.54
 -14  -4  13   45.68    2.21
  14  -4 -13   44.88    9.25
  14  -4 -13   49.46    2.64
 -14  -4  13   46.04    9.31
 -14  -4  13   47.94    2.85
 -12   4  11   12.16    0.98
  12   4 -11   10.44    1.01
 -12   4  11   11.97    1.10
 -12   4  11   13.33    1.03
  12   4 -11   10.94    5.55
 -12   4  11   12.15    4.01
 -12   4  11   11.52    1.05
  12   4 -11   11.42    0.90
  12   4 -11   13.15    1.29
 -12   4  11   11.91    0.90
 -12  -4  11   12.66    1.22
  12  -4 -11    9.04    4.48
  12  -4 -11   10.93    1.02
 -12  -4  11   12.51    5.62
 -12  -4  11   12.21    0.88
  10   4  -9   43.55    2.69
 -10   4   9   42.13    2.06
  10   4  -9   37.79    5.92
 -10   4   9   40.40    2.18
  10   4  -9   44.30    2.07
 -10   4   9   43.40    2.04
 -10   4   9   44.28    2.30
  10   4  -9   41.43    2.20
 -10   4   9   39.21    5.18
 -10   4   9   42.58    2.10
 -10  -4   9   51.27    2.49
  10  -4  -9   44.45    5.84
 -10  -4   9   44.40    6.14
  10  -4  -9   51.17    2.24
   8   4  -7  123.86    5.13
   8   4  -7  132.62    4.88
   8   4  -7  121.54    4.80
  -8   4   7  121.49    4.80
   8   4  -7  125.90    4.96
  -8   4   7  126.68    5.04
  -8   4   7  125.68    8.20
  -8   4   7  121.56    4.75
   8   4  -7  115.60    9.01
  -8   4   7  127.70    4.94
  -8  -4   7  134.69    5.08
  -8  -4   7  131.16    9.44
   8  -4  -7  143.38    4.83
  -6   4   5   57.30    2.19
  -6   4   5   58.32    2.45
   6   4  -5   61.56    2.51
   6   4  -5   58.82    2.71
  -6   4   5   56.93    2.28
  -6   4   5   58.57    2.24
   6   4  -5   58.63    2.49
  -6   4   5   57.64    2.78
  -6   4   5   58.31    4.53
   6  -4  -5   65.92    2.37
  -6  -4   5   63.72    2.59
  -6  -4   5   66.90    5.57
   6  -4  -5   61.69    4.75
   4   4  -3   78.49    3.05
  -4   4   3   77.65    3.03
  -4   4   3   78.16    2.78
  -4   4   3   77.77    3.15
   4   4  -3   73.84    2.79
   4   4  -3   79.35    3.06
   4   4  -3   77.35    5.25
  -4   4   3   80.66    3.05
  -4   4   3   79.01    2.88
   4   4  -3   78.93    2.94
   4   4  -3   78.12    3.06
   4   4  -3   78.21    3.07
  -4   4   3   78.84    3.10
  -4   4   3   77.41    2.83
   4  -4  -3   79.00    4.81
  -4  -4   3   81.47    3.01
  -4  -4   3   75.64    5.19
  -2   4   1   94.32    3.41
   2   4  -1   89.70    3.39
  -2   4   1   91.76    3.44
  -2   4   1   91.08    3.25
   2   4  -1   94.35    3.40
   2   4  -1   86.26    4.59
   2   4  -1   90.51    3.33
   2   4  -1   89.21    3.30
  -2   4   1   92.07    3.40
   2   4  -1   93.41    3.40
   2   4  -1   89.03    3.38
  -2   4   1   89.67    3.42
  -2   4   1   86.66    3.30
   2  -4  -1   87.83    4.77
   2  -4  -1   81.83    4.86
  -2  -4   1   83.65    4.52
   0   4  -1   47.13    3.48
   0   4   1   42.51    1.82
   0   4  -1   42.33    1.75
   0   4   1   42.29    1.75
   0   4  -1   40.61    1.78
   0   4   1   41.81    1.74
   0   4  -1   41.88    1.79
   0   4  -1   43.34    1.65
   0   4   1   41.47    1.77
   0   4  -1   41.75    1.80
   0   4  -1   42.00    1.79
   0   4  -1   41.64    1.73
   0   4   1   42.05    1.77
   0   4   1   43.08    1.80
   0  -4   1   43.94    3.52
   2   4  -3  315.23   10.94
   2   4  -3  322.44   10.91
   2   4  -3  322.31   10.91
  -2   4   3  310.39   10.96
  -2   4   3  314.18   10.86
   2   4  -3  311.69   10.90
  -2   4   3  318.02   10.86
  -2   4   3  321.44   10.78
   2   4  -3  312.91   14.36
  -2   4   3  316.93   11.03
  -2   4   3  322.85   10.82
  -2   4   3  318.63   11.71
  -2  -4   3  298.54   14.30
   2  -4  -3  315.05   11.85
  -4   4   5   65.79    4.43
   4   4  -5   68.08    2.65
   4   4  -5   70.31    2.68
  -4   4   5   66.49    2.43
  -4   4   5   69.13    3.04
   4   4  -5   64.78    2.79
   4   4  -5   64.37    2.78
  -4   4   5   66.46    2.61
   4   4  -5   77.37    6.28
  -4   4   5   67.46    2.56
  -4   4   5   64.90    2.56
  -4   4   5   70.14    2.98
   4  -4  -5   58.32    4.37
  -4  -4   5   53.84    2.68
   4  -4  -5   58.64    2.59
  -4  -4   5   56.30    5.55
  -6   4   7   46.21    2.28
  -6   4   7   45.08    1.90
  -6   4   7   47.52    2.23
   6   4  -7   52.17    6.14
   6   4  -7   47.47    2.37
   6   4  -7   48.98    2.09
   6   4  -7   48.66    2.12
  -6   4   7   46.35    4.50
   6   4  -7   48.37    2.14
  -6   4   7   48.85    1.77
  -6   4   7   45.96    1.99
   6   4  -7   52.23    2.28
  -6  -4   7   43.22    2.27
  -6  -4   7   36.84    5.40
   6  -4  -7   43.05    2.11
   8   4  -9  169.22    6.54
  -8   4   9  175.34   10.84
  -8   4   9  169.08    6.20
   8   4  -9  161.52   12.20
  -8   4   9  166.67    6.26
   8   4  -9  173.07    6.34
  -8   4   9  171.04    6.53
  -8   4   9  169.42    6.16
  -8   4   9  168.53    6.60
   8   4  -9  169.16    6.79
   8  -4  -9  170.75    6.51
  -8  -4   9  173.57   12.67
  10   4 -11  104.30   10.78
  10   4 -11  110.42    4.76
 -10   4  11   92.78    9.06
  10   4 -11  113.93    5.11
 -10   4  11  111.92    4.77
 -10   4  11  113.55    4.34
  10   4 -11  115.92    4.52
 -10   4  11  118.58    4.52
 -10   4  11  110.64    4.83
 -10   4  11  118.38    4.55
 -10  -4  11  111.47    5.01
  10  -4 -11  124.51   10.53
  10  -4 -11  110.35    4.89
 -10  -4  11  106.09   10.91
  12   4 -13   42.92    2.18
 -12   4  13   38.75    2.66
  12   4 -13   42.62    2.77
 -12   4  13   40.72    2.02
 -12   4  13   43.39    2.22
  12   4 -13   41.51    2.45
 -12   4  13   43.84    2.49
 -12   4  13   43.98    8.38
 -12   4  13   40.89    2.27
 -12  -4  13   44.72    2.30
 -12  -4  13   49.92    2.96
  12  -4 -13   45.12    2.58
  12  -4 -13   52.13    9.33
 -12  -4  13   47.32    9.28
  14   4 -15   42.11    2.14
  14   4 -15   44.42    2.99
 -14   4  15   42.15    2.57
 -14   4  15   41.94    2.24
 -14   4  15   40.69    2.34
  14   4 -15   38.83    2.50
 -14   4  15   41.03    2.54
 -14  -4  15   37.29    2.57
 -14  -4  15   36.57    2.71
  14  -4 -15   38.82    2.57
 -14  -4  15   35.63    2.16
 -14  -4  15   49.43   12.22
 -16   4  17   43.76    2.81
 -16   4  17   46.32    2.66
  16   4 -17   45.82    3.30
  16   4 -17   42.43    2.78
 -16   4  17   47.70    2.54
  16   4 -17   44.08    2.26
 -16   4  17   44.96    2.80
  16  -4 -17   45.47    3.02
 -16  -4  17   42.15    2.48
 -16  -4  17   43.00    3.09
 -16  -4  17   42.77    2.86
 -18   4  19   16.05    2.09
  18   4 -19   16.49    1.97
  18   4 -19   17.35    2.03
 -18   4  19   13.81    1.54
 -18   4  19   16.10    1.51
  18  -4 -19   18.63    1.90
 -18  -4  19   15.38    1.89
 -18  -4  19   19.81    1.61
  20   4 -21   15.07    1.66
 -20   4  21   15.42    1.56
 -20   4  21   14.37    1.57
 -20   4  21   18.39    1.87
  20  -4 -21   18.17    1.55
  20  -4 -21   19.35    2.03
 -20  -4  21   16.79    1.64
 -20  -4  21   22.19    2.30
  22   4 -23   12.32    1.55
 -22   4  23    8.81    1.54
 -22  -4  23   12.18    2.21
 -24   4  25    9.88    1.49
  24   4 -25   10.07    1.41
 -24  -4  25   10.63    1.62
 -27  -5  26   11.78    1.77
  25   5 -24    4.92    1.14
 -25   5  24    4.89    1.12
 -25  -5  24    7.40    1.64
  21   5 -20    2.67    0.91
 -21   5  20    2.89    0.81
 -21   5  20    3.54    0.96
 -21   5  20    3.65    0.97
 -21   5  20    4.09    1.03
 -21  -5  20    1.87    0.88
  21  -5 -20    3.50    1.08
 -19   5  18   32.32    2.41
  19   5 -18   34.44    2.49
 -19   5  18   30.19    2.09
  19   5 -18   29.46    1.86
 -19   5  18   33.19    2.24
 -19   5  18   33.08    2.37
  19  -5 -18   32.92    2.44
 -19  -5  18   33.79    2.65
 -19  -5  18   36.84    2.89
 -19  -5  18   32.95    2.00
 -17   5  16   23.75    1.91
  17   5 -16   21.23    1.49
  17   5 -16   20.99    1.80
 -17   5  16   22.11    1.63
 -17   5  16   23.45    1.86
 -17   5  16   21.43    1.49
 -17   5  16   20.93    1.64
  17  -5 -16   23.70    1.88
 -17  -5  16   21.96    2.08
 -17  -5  16   21.21    2.02
 -17  -5  16   23.08    1.53
 -15   5  14   10.29    0.97
 -15   5  14   10.65    1.07
  15   5 -14   10.29    1.08
  15   5 -14   -5.56    7.46
 -15   5  14   10.47    1.04
 -15   5  14   10.01    1.17
  15   5 -14   10.58    1.19
 -15   5  14   11.73    1.21
 -15  -5  14   11.72    1.40
 -15  -5  14   11.47    1.37
 -15  -5  14   11.00    0.96
  15  -5 -14   12.42    1.21
 -15  -5  14   14.64    8.72
 -13   5  12   60.65    8.60
  13   5 -12   73.22    3.66
 -13   5  12   73.68    3.95
  13   5 -12   75.05    3.37
 -13   5  12   77.80    3.35
  13   5 -12   81.53    4.10
 -13   5  12   79.42    3.52
 -13   5  12   75.11    3.32
 -13  -5  12   76.43    3.25
  13  -5 -12   87.61   10.16
 -13  -5  12   73.32    3.87
 -13  -5  12   72.13   11.74
  11   5 -10    7.93    0.76
 -11   5  10    7.20    0.75
 -11   5  10    6.03    0.76
 -11   5  10    6.24    3.38
  11   5 -10    9.47    4.88
  11   5 -10    6.55    0.89
  11   5 -10    6.34    0.80
 -11   5  10    7.00    0.85
 -11   5  10    7.62    0.70
 -11   5  10    5.96    0.69
  11  -5 -10    8.82    0.81
 -11  -5  10   11.51    4.67
 -11  -5  10    9.09    0.99
  11  -5 -10    5.39    3.56
   9   5  -8  239.53    8.46
  -9   5   8  233.59   12.68
   9   5  -8  235.30    8.60
  -9   5   8  232.76    8.44
  -9   5   8  224.49    8.13
   9   5  -8  228.99    8.44
  -9   5   8  231.14    8.56
  -9   5   8  235.37    8.36
  -9   5   8  235.82    8.72
   9   5  -8  221.29   14.16
  -9  -5   8  232.02   14.43
   9  -5  -8  227.99    8.28
  -9  -5   8  223.47    8.63
  -7   5   6  123.20    4.79
  -7   5   6  122.29    4.69
  -7   5   6  118.75    4.15
   7   5  -6  117.00    8.69
  -7   5   6  122.91    7.42
   7   5  -6  122.46    4.60
  -7   5   6  120.21    4.51
   7   5  -6  120.21    4.58
  -7   5   6  119.39    4.55
  -7   5   6  120.62    4.21
   7   5  -6  112.80    4.53
  -7  -5   6  112.54    8.47
  -7  -5   6  107.62    4.59
   7  -5  -6  114.08    7.51
   7  -5  -6  105.98    4.27
   5   5  -4   64.40    5.40
  -5   5   4   63.39    2.39
   5   5  -4   65.27    2.68
  -5   5   4   63.78    2.43
  -5   5   4   65.70    2.66
   5   5  -4   64.63    2.69
  -5   5   4   63.56    2.71
   5   5  -4   63.57    2.69
  -5   5   4   62.48    2.62
  -5   5   4   65.97    2.82
   5   5  -4   62.95    2.65
  -5  -5   4   64.16    5.42
   5  -5  -4   55.60    4.40
  -5  -5   4   54.04    2.55
  -3   5   2   84.74    3.21
   3   5  -2   78.99    7.04
  -3   5   2   84.60    3.48
   3   5  -2   87.10    3.42
  -3   5   2   94.42    3.72
   3   5  -2   84.14    3.24
  -3   5   2   83.13    3.38
   3   5  -2   87.60    3.42
  -3   5   2   85.34    3.28
   3   5  -2   86.26    3.33
  -3  -5   2   95.32    5.48
   3  -5  -2   95.12    5.12
   3  -5  -2   88.38    5.16
   1   5   0  106.47    4.09
  -1   5   0  108.25    4.13
   1   5   0  110.03    4.11
  -1   5   0  107.58    4.14
   1   5   0  109.75    4.13
  -1   5   0  112.50    6.02
   1   5   0  112.20    4.10
  -1   5   0  107.71    4.14
  -1   5   0  109.84    4.02
   1   5   0  111.10    4.13
  -1   5   0  111.28    4.10
  -1   5   0  107.90    4.14
   1   5   0  109.55    4.11
   1  -5   0  108.58    6.11
  -1  -5   0  106.09    4.70
  -1   5   2   58.50    2.47
   1   5  -2   56.89    4.61
  -1   5   2   57.08    2.30
  -1   5   2   55.92    2.30
   1   5  -2   55.60    2.34
   1   5  -2   57.03    2.51
   1   5  -2   57.21    2.29
  -1   5   2   58.37    2.38
  -1   5   2   57.80    2.37
   1   5  -2   57.73    2.38
  -1   5   2   56.93    2.41
   1   5  -2   57.09    2.39
   1   5  -2   58.55    2.55
  -1  -5   2   52.21    4.58
  -1  -5   2   51.96    2.30
   3   5  -4  194.81    7.15
  -3   5   4  198.01    6.92
   3   5  -4  197.78    7.12
  -3   5   4  198.94    6.98
  -3   5   4  200.71    7.06
   3   5  -4  200.97   11.14
   3   5  -4  196.70    7.15
  -3   5   4  216.39    7.43
  -3   5   4  192.49    7.18
  -3   5   4  190.05    7.25
   3   5  -4  191.15    7.09
   3   5  -4  194.93    7.14
   3  -5  -4  200.40    8.38
  -3  -5   4  199.74   11.14
  -3  -5   4  188.84    7.13
   5   5  -6  215.28    7.85
   5   5  -6  216.36    7.75
   5   5  -6  208.05    7.92
  -5   5   6  207.44    7.57
  -5   5   6  214.46   10.18
   5   5  -6  203.86    7.70
  -5   5   6  205.93    7.61
  -5   5   6  205.05    7.40
   5   5  -6  212.11    7.78
  -5   5   6  210.72    7.87
  -5   5   6  206.66    7.95
  -5   5   6  213.14    7.68
   5  -5  -6  230.01   10.67
  -5  -5   6  232.35   13.22
   5  -5  -6  229.74    7.71
  -5  -5   6  225.81    7.96
   7   5  -8  109.42    4.40
  -7   5   8  115.05    4.33
   7   5  -8  108.12    4.68
  -7   5   8  112.35    4.66
  -7   5   8  108.82    4.21
  -7   5   8  111.35    4.56
   7   5  -8  120.48   10.11
   7   5  -8  112.26    4.33
   7   5  -8  108.59    4.51
   7   5  -8  111.87    4.37
  -7   5   8  103.13    7.40
  -7  -5   8  107.04    4.61
  -7  -5   8  108.73    9.48
   7  -5  -8  100.56    4.31
  -9   5  10   25.62    1.35
  -9   5  10   29.03    1.49
  -9   5  10   23.59    4.92
   9   5 -10   27.48    1.74
   9   5 -10   27.37    1.61
  -9   5  10   27.07    1.55
  -9   5  10   28.29    1.78
  -9   5  10   24.78    1.77
   9   5 -10   29.00    6.49
  -9  -5  10   31.76    2.00
   9  -5 -10   28.25    1.69
  -9  -5  10   35.29    7.25
 -11   5  12  129.53    5.01
 -11   5  12  126.14    4.99
  11   5 -12  127.28    5.22
 -11   5  12  130.45    5.79
 -11   5  12  133.33   11.32
 -11   5  12  132.24    5.22
  11   5 -12  125.20    5.83
 -11   5  12  126.32    5.52
  11   5 -12  127.29    5.53
 -11  -5  12  118.68   12.99
  11  -5 -12  143.81   12.26
 -11  -5  12  139.71    5.93
  11  -5 -12  127.80    5.45
 -13   5  14   47.31    2.32
  13   5 -14   50.65    3.22
 -13   5  14   46.38    2.42
 -13   5  14   51.05    2.59
  13   5 -14   48.88    2.89
 -13   5  14   50.23    2.96
 -13   5  14   45.78    2.81
  13   5 -14   47.05    3.03
  13  -5 -14   55.68    2.97
 -13  -5  14   54.56    3.24
 -13  -5  14   67.90   13.51
 -15   5  16   17.07    1.64
 -15   5  16   17.22    1.34
  15   5 -16   16.04    1.80
  15   5 -16   17.08    1.33
 -15   5  16   15.72    1.35
  15   5 -16   16.56    1.62
 -15   5  16   17.63    1.67
 -15  -5  16   18.52    1.46
 -15  -5  16   17.92    1.80
  15  -5 -16   19.17    1.70
 -15  -5  16   20.52    1.97
 -17   5  18   20.30    1.55
 -17   5  18   20.64    1.90
 -17   5  18   22.00    1.94
  17   5 -18   21.97    1.54
  17   5 -18   17.20    1.79
  17   5 -18   21.30    2.21
 -17   5  18   18.92    1.56
  17  -5 -18   23.08    2.05
 -17  -5  18   20.62    2.02
 -17  -5  18   20.38    2.11
 -17  -5  18   20.09    1.60
  19   5 -20   26.59    2.27
 -19   5  20   25.63    2.16
 -19   5  20   25.89    2.20
  19  -5 -20   24.39    2.26
 -19  -5  20   25.16    2.50
 -19  -5  20   28.14    1.99
 -21   5  22    5.96    1.29
 -21   5  22    5.49    1.24
  21   5 -22    6.06    1.39
  21  -5 -22    7.54    1.42
 -21  -5  22    9.50    1.94
 -23   5  24   13.29    1.63
  23   5 -24   13.16    1.60
 -23  -5  24   12.67    1.84
 -25  -5  26    0.14    0.94
  26   6 -25    4.73    1.07
 -26  -6  25    4.26    1.72
 -24   6  23    8.08    1.43
  24   6 -23    7.17    1.36
 -24  -6  23   10.66    2.04
 -22   6  21    5.82    1.24
 -22   6  21    3.60    0.94
  22   6 -21    3.86    1.02
 -22   6  21    4.48    1.18
 -22  -6  21    4.32    1.23
 -20   6  19   21.61    2.01
  20   6 -19   24.28    1.67
 -20   6  19   27.07    2.01
  20   6 -19   24.05    2.12
 -20   6  19   25.22    2.13
 -20  -6  19   27.41    2.55
  20  -6 -19   21.79    2.01
 -20  -6  19   21.36    2.25
 -18   6  17   11.98    1.24
 -18   6  17   11.54    1.39
 -18   6  17   10.54    1.33
  18   6 -17   11.79    1.12
 -18   6  17   11.00    1.03
  18   6 -17   11.33    1.37
  18  -6 -17    9.62    1.26
 -18  -6  17   11.02    1.52
 -18  -6  17   10.89    1.11
 -18  -6  17   11.27    1.53
  16   6 -15   68.78    3.82
 -16   6  15   68.38    3.19
  16   6 -15   70.01    3.44
 -16   6  15   73.28    3.95
 -16   6  15   69.86    3.35
 -16   6  15   79.00    3.92
 -16   6  15   73.37    3.61
 -16  -6  15   71.85    4.13
  16  -6 -15   76.25    3.70
 -16  -6  15   73.44    4.28
  14   6 -13   42.79    2.33
 -14   6  13   43.62    2.57
 -14   6  13   44.16    2.39
  14   6 -13   37.59    2.48
 -14   6  13   43.55    2.67
 -14   6  13   45.45    2.26
 -14   6  13   38.50    1.98
 -14  -6  13   39.05    2.69
 -14  -6  13   36.58    2.04
 -14  -6  13   35.84    9.97
  14  -6 -13   36.48    2.25
 -12   6  11  142.01   11.09
  12   6 -11  141.67    6.08
 -12   6  11  146.10    5.40
 -12   6  11  143.38    6.04
 -12   6  11  146.24    5.85
 -12   6  11  142.93    6.19
  12   6 -11  147.97    5.85
 -12   6  11  147.60    5.73
  12  -6 -11  128.54   11.77
 -12  -6  11  148.18    6.26
 -12  -6  11  149.25   14.14
  12  -6 -11  149.62    5.75
  10   6  -9   94.29    4.13
 -10   6   9   89.69    4.21
 -10   6   9   92.36    3.46
 -10   6   9   89.02    4.08
  10   6  -9   88.96    3.93
 -10   6   9   88.16    7.69
 -10   6   9   94.51    3.87
 -10   6   9   94.10    3.96
 -10  -6   9   93.34    4.20
 -10  -6   9   92.47    9.17
  10  -6  -9   94.57    3.73
   8   6  -7  194.23   12.42
   8   6  -7  174.64    6.66
   8   6  -7  172.88    6.61
  -8   6   7  181.32    6.58
  -8   6   7  174.31    6.60
  -8   6   7  180.48    6.11
  -8   6   7  173.36    6.88
   8   6  -7  177.90    6.76
   8   6  -7  177.38    6.66
  -8   6   7  172.53    6.75
  -8   6   7  165.22    9.72
   8  -6  -7  169.92    6.26
  -8  -6   7  170.22    6.74
  -8  -6   7  167.35   11.70
   6   6  -5   99.80    4.24
  -6   6   5  107.17    4.27
   6   6  -5  110.17    8.04
   6   6  -5  103.75    4.28
  -6   6   5  104.11    4.35
   6   6  -5  106.49    4.33
  -6   6   5  105.12    4.22
  -6   6   5  104.91    3.91
  -6   6   5  105.36    3.95
  -6   6   5  110.02    4.49
  -6  -6   5  104.18    8.31
  -6  -6   5  113.39    4.29
   6  -6  -5  117.60    6.93
   6  -6  -5  110.23    6.76
   4   6  -3  299.50   10.65
   4   6  -3  305.28   10.65
  -4   6   3  297.61   10.43
  -4   6   3  306.05   10.74
   4   6  -3  302.46   13.84
  -4   6   3  301.78   10.77
   4   6  -3  291.70   10.33
   4   6  -3  297.17   10.64
  -4   6   3  294.21   10.32
  -4   6   3  302.29   10.63
   4   6  -3  298.26   10.64
   4   6  -3  298.14   10.66
  -4   6   3  297.76   10.63
   4  -6  -3  309.94   12.93
   4  -6  -3  338.16   14.10
  -4  -6   3  292.90   13.69
  -4  -6   3  285.59   10.44
   2   6  -1   32.09    2.70
   2   6  -1   29.07    1.53
  -2   6   1   29.39    1.59
   2   6  -1   30.85    1.59
  -2   6   1   32.50    1.67
  -2   6   1   30.33    1.43
   2   6  -1   29.59    1.57
  -2   6   1   30.60    1.61
   2   6  -1   32.55    1.53
  -2   6   1   31.64    1.60
  -2   6   1   31.18    1.60
   2   6  -1   31.72    1.60
  -2  -6   1   32.00    2.76
   2  -6  -1   32.54    2.98
   2  -6  -1   30.85    3.08
   0   6  -1   32.60    1.59
   0   6  -1   34.98    1.70
   0   6   1   34.08    1.62
   0   6   1   32.56    1.66
   0   6   1   35.23    1.66
   0   6  -1   34.11    1.70
   0   6  -1   35.62    1.72
   0   6  -1   34.07    1.64
   0   6   1   35.58    1.72
   0   6  -1   34.08    1.68
   0   6   1   34.86    1.69
   0   6  -1   31.30    3.32
   0  -6   1   31.78    1.62
   0  -6   1   31.68    3.56
  -2   6   3   17.85    1.01
  -2   6   3   19.43    1.21
   2   6  -3   17.71    1.11
   2   6  -3   18.52    3.63
   2   6  -3   18.63    1.13
   2   6  -3   17.13    1.07
  -2   6   3   18.04    1.09
   2   6  -3   17.88    1.09
  -2   6   3   17.72    1.01
  -2   6   3   19.34    1.12
  -2   6   3   16.58    1.12
   2   6  -3   17.19    1.11
  -2  -6   3   16.15    1.05
   4   6  -5  273.29    9.82
  -4   6   5  271.24    9.54
  -4   6   5  276.78    9.63
  -4   6   5  265.42    9.76
   4   6  -5  263.03   14.60
   4   6  -5  273.07    9.89
   4   6  -5  269.47    9.87
   4   6  -5  263.58    9.80
  -4   6   5  276.97    9.96
  -4   6   5  273.03    9.74
  -4  -6   5  291.93   15.19
  -4  -6   5  281.29    9.92
   4  -6  -5  276.31    9.62
   4  -6  -5  283.84   11.11
   4  -6  -5  283.60   11.30
  -6   6   7   15.10    0.99
   6   6  -7   14.88    1.13
   6   6  -7   14.18    1.02
  -6   6   7   15.49    1.04
   6   6  -7   15.15    1.18
   6   6  -7   14.29    1.06
   6   6  -7   13.27    1.02
  -6   6   7   13.26    1.08
  -6   6   7   13.93    1.16
  -6   6   7   14.69    2.82
  -6   6   7   13.42    0.76
   6  -6  -7   11.89    0.89
  -6  -6   7   12.93    1.10
   6  -6  -7   10.00    2.68
  -6  -6   7   11.23    3.73
  -8   6   9    9.84    0.80
  -8   6   9    9.07    1.00
   8   6  -9   10.07    1.04
  -8   6   9    9.85    0.87
  -8   6   9    5.93    2.97
   8   6  -9    7.54    0.78
   8   6  -9    5.76    4.27
   8   6  -9    7.70    0.80
   8   6  -9    7.51    0.82
  -8   6   9    9.08    0.95
   8   6  -9   11.78    1.06
   8  -6  -9    5.93    3.31
  -8  -6   9    4.94    4.12
   8  -6  -9   12.32    0.96
  -8  -6   9   12.17    1.11
  10   6 -11    3.12    5.65
 -10   6  11   10.21    4.08
 -10   6  11    8.78    0.87
 -10   6  11    7.36    0.93
 -10   6  11    8.75    0.79
  10   6 -11    9.09    1.01
  10   6 -11    6.92    0.98
  10   6 -11    7.42    0.84
 -10   6  11    8.66    1.04
  10  -6 -11    9.44    1.05
 -10  -6  11    8.80    1.07
 -10  -6  11    6.81    5.70
  10  -6 -11   10.04    4.37
 -12   6  13    7.04    1.01
 -12   6  13    6.93    1.20
  12   6 -13    7.10    0.86
  12   6 -13    7.44    1.28
 -12   6  13    7.28    0.77
  12   6 -13    7.83    7.60
  12   6 -13    7.05    1.08
 -12   6  13    6.43    0.81
  12  -6 -13    6.00    0.84
 -12  -6  13    7.50    7.86
 -12  -6  13    9.40    1.23
  14   6 -15   10.35    1.11
 -14   6  15   11.43    1.34
  14   6 -15   11.42    1.32
 -14   6  15   12.08    1.16
 -14   6  15   12.27    1.35
  14  -6 -15   13.54    1.34
 -14  -6  15   13.38    1.58
 -14  -6  15   12.63    1.19
  16   6 -17   18.10    1.74
 -16   6  17   15.89    1.42
 -16   6  17   17.59    1.73
 -16   6  17   17.50    1.75
  16   6 -17   17.50    1.40
  16  -6 -17   16.46    1.86
 -16  -6  17   12.49    1.62
 -16  -6  17   14.37    1.34
 -16  -6  17   16.07    1.80
  18   6 -19    7.05    1.36
 -18   6  19    6.63    1.33
  18   6 -19    7.92    1.13
 -18   6  19    8.06    1.36
 -18  -6  19    8.70    1.66
  18  -6 -19    6.87    1.35
 -18  -6  19    6.05    1.03
 -18  -6  19    6.25    1.40
  20   6 -21   12.33    1.60
 -20   6  21   14.44    1.68
 -20   6  21   16.86    1.72
 -20  -6  21   13.10    1.83
  20  -6 -21   11.69    1.76
 -22   6  23   11.80    1.76
 -22   6  23   13.12    1.72
  22   6 -23   11.63    1.84
 -22  -6  23   12.26    1.91
 -24   6  25    3.88    1.19
  24   6 -25    5.53    1.75
 -24  -6  25    7.47    1.72
 -25   7  24   20.29    2.51
  25   7 -24   21.05    2.00
 -25  -7  24   22.01    2.35
 -23   7  22    0.42    0.83
 -23   7  22    5.21    1.12
  23   7 -22    2.29    0.82
 -23  -7  22    3.58    1.32
 -23  -7  22    1.01    1.70
 -21   7  20    9.89    1.31
  21   7 -20   10.59    1.43
 -21   7  20   11.16    1.54
 -21   7  20   10.48    1.51
 -21  -7  20   11.94    1.84
 -21  -7  20   11.11    1.91
 -19   7  18   10.47    1.36
 -19   7  18   10.57    1.39
  19   7 -18    8.50    1.06
  19   7 -18   10.96    1.40
 -19   7  18    9.23    1.42
 -19  -7  18    9.70    1.54
 -19  -7  18    8.96    1.72
 -17   7  16   41.82    2.78
  17   7 -16   41.71    2.83
  17   7 -16   43.42    2.51
 -17   7  16   43.44    2.92
 -17   7  16   40.92    2.54
 -17  -7  16   40.60    3.17
  17  -7 -16   40.15    2.51
 -17  -7  16   44.98    3.16
 -17  -7  16   40.91    2.25
  15   7 -14    8.23    1.14
 -15   7  14    9.89    1.23
  15   7 -14    9.53    1.08
 -15   7  14    8.86    1.00
 -15   7  14    9.45    1.07
 -15   7  14    8.91    1.24
 -15  -7  14   12.88    1.56
  15  -7 -14   10.83    1.08
 -13   7  12   22.90    1.81
 -13   7  12   22.49    1.64
  13   7 -12   21.30    1.76
 -13   7  12   21.05    1.83
  13   7 -12   23.07    1.65
 -13   7  12   22.07    1.52
  13  -7 -12   26.67    1.60
 -13  -7  12   21.62    8.73
 -11   7  10   30.71    2.17
 -11   7  10   34.29    2.18
 -11   7  10   33.98    1.96
 -11   7  10   31.47    5.51
  11   7 -10   35.77    2.10
 -11   7  10   38.55    2.39
  11   7 -10   33.88    2.17
  11  -7 -10   36.20    1.81
 -11  -7  10   37.10    2.30
  11  -7 -10   40.70    9.93
 -11  -7  10   28.48    7.42
   9   7  -8   67.61    3.30
   9   7  -8   67.04    3.18
   9   7  -8   65.94    3.20
  -9   7   8   63.91    2.56
  -9   7   8   67.88    3.30
  -9   7   8   63.87    3.13
  -9   7   8   67.36    3.43
  -9   7   8   67.06    3.09
   9   7  -8   65.02    3.14
   9  -7  -8   74.79    2.79
  -9  -7   8   85.64    8.95
  -9  -7   8   73.50    3.36
   9  -7  -8   72.14    6.91
   7   7  -6    9.79    0.90
  -7   7   6   11.69    0.96
  -7   7   6   11.03    0.73
  -7   7   6   11.09    0.93
   7   7  -6   10.51    0.96
  -7   7   6   11.58    1.02
   7   7  -6   11.45    0.97
   7   7  -6   12.81    1.05
  -7   7   6   13.08    1.15
   7   7  -6    7.75    3.85
  -7   7   6   10.20    0.69
  -7  -7   6   10.31    0.95
   7  -7  -6   11.91    2.90
   7  -7  -6   10.17    2.80
  -7  -7   6    8.85    3.54
  -5   7   4   49.62    2.05
   5   7  -4   49.18    2.39
   5   7  -4   48.57    2.35
   5   7  -4   44.42    2.31
  -5   7   4   45.10    2.39
   5   7  -4   42.94    4.91
  -5   7   4   44.81    3.03
  -5   7   4   48.40    2.34
  -5   7   4   48.73    2.14
   5   7  -4   47.32    2.36
  -5   7   4   49.23    2.50
   5  -7  -4   56.66    4.39
  -5  -7   4   52.28    2.28
   5  -7  -4   49.22    4.03
  -5  -7   4   45.61    5.13
  -3   7   2   58.94    2.67
  -3   7   2   55.77    2.67
   3   7  -2   56.84    2.66
  -3   7   2   60.91    2.76
  -3   7   2   57.02    2.52
  -3   7   2   59.18    2.67
   3   7  -2   58.96    2.58
  -3   7   2   59.30    2.43
   3   7  -2   57.25    2.47
   3   7  -2   55.54    2.60
   3   7  -2   58.29    2.67
   3   7  -2   60.04    2.69
   3   7  -2   57.89    4.40
   3  -7  -2   54.36    4.19
   3  -7  -2   66.37    4.33
  -3  -7   2   58.67    4.49
   1   7   0   58.67    2.65
  -1   7   0   57.80    2.66
   1   7   0   56.33    2.59
  -1   7   0   57.39    2.64
   1   7   0   61.73    2.64
   1   7   0   60.80    2.68
   1   7   0   58.15    2.60
  -1   7   0   56.00    2.60
  -1   7   0   58.49    2.60
  -1   7   0   57.55    2.49
  -1   7   0   58.19    2.66
   1   7   0   60.00    2.58
   1  -7   0   57.09    4.65
   1  -7   0   55.96    4.32
  -1   7   2   22.92    1.28
  -1   7   2   20.42    1.33
  -1   7   2   22.15    1.24
  -1   7   2   21.84    1.32
   1   7  -2   20.91    1.30
   1   7  -2   21.91    3.44
   1   7  -2   21.53    1.35
   1   7  -2   23.02    1.30
  -1   7   2   20.62    1.35
   1   7  -2   20.66    1.33
  -1   7   2   22.73    1.34
   1   7  -2   21.38    1.32
  -1  -7   2   20.52    1.22
  -1  -7   2   23.91    4.00
   3   7  -4  199.18    7.49
  -3   7   4  201.23    7.25
   3   7  -4  190.11    7.23
  -3   7   4  193.45    7.34
  -3   7   4  199.03    7.22
  -3   7   4  197.44    7.05
   3   7  -4  184.84    7.24
  -3   7   4  194.52    7.04
  -3   7   4  188.15    7.41
   3   7  -4  199.56    7.33
  -3  -7   4  208.16   11.99
   3  -7  -4  190.66    6.91
  -3  -7   4  183.85    7.18
  -5   7   6  123.90    4.66
  -5   7   6  119.36    4.84
   5   7  -6  130.07   10.12
   5   7  -6  121.93    4.97
   5   7  -6  122.26    4.98
  -5   7   6  121.78    5.05
   5   7  -6  113.75    4.87
  -5   7   6  121.50    5.16
   5   7  -6  125.35    4.93
  -5   7   6  122.53    4.82
   5  -7  -6  121.24    4.61
   5  -7  -6  126.92    5.98
  -5  -7   6  119.78    4.98
  -5  -7   6  116.14    9.69
   7   7  -8   56.40    2.76
  -7   7   8   56.98    2.71
  -7   7   8   55.78    2.29
  -7   7   8   57.20    2.95
   7   7  -8   54.88    2.86
  -7   7   8   58.69    5.03
   7   7  -8   57.80    2.85
  -7   7   8   57.09    2.65
   7   7  -8   58.23    2.76
  -7   7   8   55.65    3.02
   7  -7  -8   57.86    2.58
  -7  -7   8   58.82    2.97
   7  -7  -8   56.44    5.37
  -7  -7   8   60.99    8.54
   9   7 -10   87.45    3.91
  -9   7  10   88.85    3.66
  -9   7  10   83.19    4.01
  -9   7  10   90.39    3.79
  -9   7  10   83.95    4.17
   9   7 -10   88.00    3.83
   9   7 -10   86.84    4.04
  -9   7  10   74.66    7.27
   9  -7 -10   79.95    3.62
  -9  -7  10   79.85   11.07
  -9  -7  10   76.19    4.04
   9  -7 -10   76.40    7.82
 -11   7  12   46.11    2.82
 -11   7  12   51.44    2.61
 -11   7  12   45.14    2.90
 -11   7  12   46.43    2.38
  11   7 -12   49.85    2.68
  11   7 -12   47.51    2.83
 -11  -7  12   50.81    3.09
  11  -7 -12   47.64    2.56
 -11  -7  12   46.77   10.06
  13   7 -14  110.84    4.96
 -13   7  14  112.65    4.88
 -13   7  14  114.94    5.49
  13   7 -14  108.79    5.28
 -13   7  14  111.12    5.28
 -13  -7  14  107.30    5.52
  13  -7 -14  112.36    5.00
 -15   7  16   13.23    1.51
 -15   7  16   13.52    1.30
  15   7 -16   12.41    1.48
 -15   7  16   14.57    1.61
  15   7 -16   14.96    1.37
 -15  -7  16   13.81    1.31
 -15  -7  16   15.67    1.83
  15  -7 -16   13.12    1.37
  17   7 -18    2.35    0.84
 -17   7  18    1.39    0.76
  17   7 -18    2.25    0.76
 -17   7  18    1.68    1.08
 -17   7  18    2.96    0.98
 -17  -7  18    1.81    0.72
 -17  -7  18    3.41    1.17
  17  -7 -18    2.96    0.89
 -17  -7  18    2.93    1.18
 -19   7  20   21.07    2.06
  19   7 -20   17.41    1.58
  19   7 -20   22.00    2.06
 -19   7  20   18.47    1.94
 -19  -7  20   21.26    2.30
  19  -7 -20   19.00    3.20
  21   7 -22    7.12    1.42
 -21   7  22    6.89    1.41
 -21   7  22    5.14    1.26
 -21  -7  22    5.14    1.40
  23   7 -24    1.00    0.75
 -23   7  24    1.19    1.12
 -23  -7  24    2.75    1.10
  24   8 -23    9.03    1.50
 -24   8  23    5.85    1.09
 -22   8  21    5.48    1.64
  22   8 -21    8.51    2.27
 -22  -8  21    9.16    1.80
 -22  -8  21   13.55    3.32
  20   8 -19    5.24    1.04
 -20   8  19    3.44    1.02
 -20   8  19    4.71    1.19
  20   8 -19    2.64    0.98
 -20   8  19    5.48    1.19
 -20  -8  19    5.01    1.37
 -20  -8  19    2.63    1.33
  18   8 -17   31.82    2.50
 -18   8  17   32.08    2.57
 -18   8  17   29.54    2.20
 -18   8  17   35.03    2.57
 -18  -8  17   32.49    2.86
 -18  -8  17   31.45    2.79
  16   8 -15    7.76    1.22
 -16   8  15    7.86    1.07
  16   8 -15    9.82    1.28
 -16   8  15    6.81    1.36
 -16   8  15    8.03    1.37
 -16  -8  15    6.92    0.92
 -16  -8  15    8.68    1.46
 -16  -8  15    8.79    1.34
 -14   8  13   49.51    2.72
 -14   8  13   49.87    3.07
 -14   8  13   52.50    3.30
  14   8 -13   51.71    2.94
 -14   8  13   55.12    2.98
  14   8 -13   56.17    3.25
 -14  -8  13   54.17    3.35
 -12   8  11   26.75    1.81
 -12   8  11   25.29    1.93
  12   8 -11   23.68    1.78
  12   8 -11   25.19    1.93
 -12   8  11   26.26    1.72
 -12   8  11   24.05    2.00
 -12  -8  11   25.86    2.01
 -12  -8  11   17.46    8.39
 -10   8   9   39.08    2.23
  10   8  -9   35.54    2.18
 -10   8   9   38.36    2.46
  10   8  -9   37.83    2.26
 -10   8   9   40.84    2.20
  10   8  -9   38.66    2.22
 -10   8   9   36.71    2.33
  10   8  -9   38.30    2.37
  10  -8  -9   39.14    6.17
 -10  -8   9   34.72    8.24
 -10  -8   9   37.40    2.35
  -8   8   7   12.36    1.23
   8   8  -7   10.90    1.14
  -8   8   7   11.50    0.78
  -8   8   7   13.32    1.09
   8   8  -7   11.77    1.06
   8   8  -7    9.46    1.13
  -8   8   7   12.90    1.19
   8   8  -7    0.74    3.88
  -8   8   7   11.65    0.86
  -8   8   7   11.64    1.06
  -8  -8   7   14.44    5.22
  -8  -8   7   14.36    1.33
   8  -8  -7   16.14    3.46
   8  -8  -7   12.71    3.22
  -6   8   5   32.87    1.54
   6   8  -5   31.50    1.88
   6   8  -5   32.85    1.91
   6   8  -5   35.25    5.25
   6   8  -5   33.89    1.94
   6   8  -5   30.26    1.88
  -6   8   5   34.33    2.00
  -6   8   5   34.69    1.92
  -6   8   5   32.17    2.01
  -6   8   5   30.71    1.83
  -6   8   5   32.34    1.63
   6  -8  -5   33.64    3.60
   6  -8  -5   29.08    3.52
  -6  -8   5   27.84    1.72
  -6  -8   5   34.10    5.33
   4   8  -3   26.39    1.61
   4   8  -3   25.25    1.57
  -4   8   3   27.55    1.73
  -4   8   3   27.94    1.38
   4   8  -3   28.32    3.91
   4   8  -3   24.96    1.48
  -4   8   3   24.94    1.57
   4   8  -3   25.89    1.62
  -4   8   3   25.67    1.65
  -4   8   3   26.69    1.62
   4   8  -3   24.58    1.57
  -4   8   3   26.60    1.46
   4   8  -3   26.26    1.38
  -4  -8   3   23.97    3.81
  -4  -8   3   23.16    1.39
   4  -8  -3   23.63    2.66
  -2   8   1  123.75    4.95
   2   8  -1  120.11    4.84
  -2   8   1  120.62    4.96
  -2   8   1  121.39    4.94
  -2   8   1  126.99    4.85
   2   8  -1  123.19    4.92
   2   8  -1  119.89    4.83
   2   8  -1  118.90    4.77
   2   8  -1  120.09    4.91
   2   8  -1  126.19    4.96
  -2   8   1  120.72    4.94
  -2   8   1  125.87    4.69
  -2  -8   1  114.51    5.34
   2  -8  -1  121.22    6.74
   2  -8  -1  117.05    6.43
   0   8  -1   30.09    1.73
   0   8  -1   29.78    1.66
   0   8   1   29.37    1.62
   0   8  -1   29.27    1.62
   0   8   1   32.14    1.77
   0   8   1   29.43    1.73
   0   8  -1   26.39    1.69
   0   8  -1   31.82    1.79
   0   8   1   29.46    1.73
   0   8  -1   30.10    1.74
   0   8   1   29.54    1.67
   0   8   1   31.62    1.77
   0  -8   1   31.10    4.09
   0  -8   1   32.61    1.60
   0  -8   1   33.83    3.95
  -2   8   3  130.71    5.09
   2   8  -3  144.48    9.15
  -2   8   3  131.40    5.22
  -2   8   3  132.19    5.39
   2   8  -3  128.89    5.29
   2   8  -3  128.53    5.27
  -2   8   3  133.28    5.34
  -2   8   3  131.02    5.04
   2   8  -3  125.15    5.23
   2   8  -3  128.19    5.17
  -2   8   3  130.76    5.24
  -2  -8   3  136.29    9.32
  -2  -8   3  129.15    5.10
  -4   8   5   19.91    1.18
  -4   8   5   19.17    1.15
   4   8  -5   15.30    4.51
   4   8  -5   16.98    1.29
   4   8  -5   18.02    1.31
   4   8  -5   19.30    1.34
  -4   8   5   19.82    1.47
  -4   8   5   19.18    1.31
  -4   8   5   18.72    1.29
   4   8  -5   16.76    1.31
  -4   8   5   18.44    1.40
  -4  -8   5   16.91    1.27
  -4  -8   5   19.87    4.85
   4  -8  -5   16.60    1.02
   6   8  -7  103.54    5.06
   6   8  -7  116.48    4.93
  -6   8   7  119.37    4.75
  -6   8   7  121.05    4.40
  -6   8   7  119.72    4.80
   6   8  -7  110.73    5.28
   6   8  -7  114.29    4.81
  -6   8   7  101.56    5.38
  -6   8   7  121.08    4.53
  -6   8   7  119.28    5.08
   6  -8  -7  114.32    4.41
  -6  -8   7  110.67    4.91
  -6  -8   7  113.24   10.66
   8   8  -9   45.35    2.66
  -8   8   9   46.92    2.73
   8   8  -9   46.38    2.63
  -8   8   9   48.97    2.73
   8   8  -9   45.74    2.54
  -8   8   9   47.01    2.43
  -8   8   9   47.43    2.86
   8   8  -9   47.22    2.53
   8  -8  -9   53.26    2.35
  -8  -8   9   52.14    2.86
   8  -8  -9   41.38    5.03
   8  -8  -9   41.54    4.98
  -8  -8   9   52.37    9.92
  10   8 -11  105.55    4.95
  10   8 -11  110.91    5.15
 -10   8  11  106.96    5.14
 -10   8  11  108.63    4.81
 -10   8  11  111.61    5.36
 -10   8  11  107.69    4.66
 -10  -8  11  120.96   15.04
  10  -8 -11  121.13    4.75
 -10  -8  11  127.16    7.35
  12   8 -13   48.99    2.94
 -12   8  13   40.98    2.30
 -12   8  13   46.35    2.89
  12   8 -13   43.08    2.62
 -12   8  13   43.72    2.51
 -12   8  13   45.69    3.00
  12  -8 -13   40.70    2.38
 -12  -8  13   44.99    3.01
 -14   8  15   11.18    1.20
  14   8 -15   11.41    1.39
  14   8 -15   12.98    1.33
 -14   8  15   12.23    1.48
 -14   8  15   12.44    1.53
 -14  -8  15   10.92    1.17
 -14  -8  15   11.26    1.61
  14  -8 -15   10.89    1.25
  16   8 -17   13.68    1.49
 -16   8  17   10.95    2.01
 -16   8  17   13.42    1.61
 -16   8  17   14.30    1.71
  16   8 -17   10.51    1.42
 -16  -8  17   15.60    1.42
  16  -8 -17   15.13    1.55
 -16  -8  17   14.94    1.91
 -16  -8  17   15.26    1.91
  18   8 -19    8.58    1.15
  18   8 -19   10.17    1.74
 -18   8  19    7.22    1.32
 -18   8  19    8.11    1.55
 -18  -8  19   10.01    2.04
 -18  -8  19    6.42    2.00
 -20   8  21    3.12    1.38
 -20   8  21    0.88    1.00
 -20   8  21   -0.59    1.02
 -20  -8  21   -0.93    1.16
 -20  -8  21    4.07    1.98
 -22   8  23   19.02    1.95
  22   8 -23   19.18    1.95
 -22  -8  23   22.39    2.34
 -23   9  22    4.82    1.12
 -23   9  22   -0.42    1.65
  23   9 -22    5.67    1.24
 -23  -9  22    5.34    1.47
  21   9 -20   10.23    1.59
 -21   9  20   12.65    2.83
  21   9 -20   11.40    2.38
 -21  -9  20   12.07    2.20
 -19   9  18   17.54    1.89
 -19   9  18   19.40    1.74
 -19   9  18   17.08    1.82
  19   9 -18   16.02    1.60
  19   9 -18   16.61    1.80
 -19  -9  18   15.52    2.19
 -19  -9  18   12.16    1.80
 -17   9  16   13.48    1.62
  17   9 -16   13.78    1.48
 -17   9  16   11.52    1.49
  17   9 -16   13.15    1.62
 -17   9  16   11.76    1.33
 -17  -9  16   15.15    1.92
 -17  -9  16   13.72    1.96
 -15   9  14   24.76    2.11
 -15   9  14   25.63    2.25
 -15   9  14   24.37    1.80
 -15   9  14   22.41    1.83
  15   9 -14   25.72    1.97
  15   9 -14   24.11    2.09
 -15  -9  14   24.70    2.19
 -13   9  12   59.76    3.12
  13   9 -12   59.77    3.52
  13   9 -12   63.41    3.40
 -13   9  12   63.47    3.33
 -13   9  12   61.15    3.51
 -13   9  12   59.91    3.65
 -13  -9  12   58.65    3.58
  11   9 -10   47.47    2.82
  11   9 -10   47.27    2.74
 -11   9  10   49.75    2.76
  11   9 -10   48.25    2.93
 -11   9  10   47.92    3.06
 -11   9  10   47.10    2.62
 -11   9  10   47.54    2.91
 -11  -9  10   42.96   12.65
 -11  -9  10   50.81    2.95
   9   9  -8   61.44    3.15
   9   9  -8   54.82    2.99
  -9   9   8   59.65    3.30
  -9   9   8   56.98    2.95
   9   9  -8   53.36    2.90
  -9   9   8   53.43    3.06
  -9   9   8   57.17    2.88
   9   9  -8   52.84    2.91
  -9  -9   8   52.02    2.92
  -9  -9   8   53.48    9.36
   9  -9  -8   44.70    5.84
  -7   9   6   97.30    4.62
   7   9  -6   96.34    4.38
  -7   9   6   98.29    4.36
   7   9  -6   97.83    4.45
   7   9  -6  103.70    4.43
  -7   9   6   96.17    4.49
  -7   9   6   97.81    4.32
  -7   9   6  101.65    3.95
   7   9  -6  100.23    4.47
  -7  -9   6   95.99    4.27
  -7  -9   6   85.33    8.98
  -5   9   4   54.52    2.89
  -5   9   4   55.04    2.42
  -5   9   4   56.42    2.97
   5   9  -4   55.50    2.82
   5   9  -4   58.10    2.86
   5   9  -4   53.30    5.82
  -5   9   4   52.17    2.76
   5   9  -4   55.09    2.86
   5   9  -4   57.80    2.85
  -5   9   4   56.89    2.93
  -5   9   4   56.37    2.59
  -5  -9   4   51.73    2.57
   3   9  -2   45.19    2.41
  -3   9   2   41.82    2.35
   3   9  -2   45.46    2.29
  -3   9   2   41.32    2.38
  -3   9   2   45.67    2.43
  -3   9   2   44.82    2.10
   3   9  -2   44.55    2.48
   3   9  -2   44.18    2.31
   3   9  -2   44.01    2.16
   3   9  -2   43.41    2.36
  -3   9   2   43.82    2.41
  -3   9   2   44.77    2.25
  -3  -9   2   37.03    3.31
  -3  -9   2   42.52    3.48
  -1   9   0   87.62    3.93
   1   9   0   89.81    3.96
  -1   9   0   92.98    4.08
  -1   9   0   88.71    3.76
   1   9   0   88.73    3.95
  -1   9   0   89.57    4.03
  -1   9   0   92.42    3.98
  -1   9   0   88.33    4.00
   1   9   0   89.07    3.87
   1   9   0   90.26    3.93
   1   9   0   92.72    4.04
   1   9   0   96.23    4.07
   1  -9   0   93.62    5.63
   1  -9   0   98.06    5.90
  -1   9   2   98.78    4.43
   1   9  -2  105.35    4.45
  -1   9   2  106.62    4.47
   1   9  -2  105.48    4.41
  -1   9   2  108.07    4.46
   1   9  -2  101.58    4.67
  -1   9   2  106.93    4.33
  -1   9   2  103.07    4.42
   1   9  -2  102.68    4.28
   1   9  -2  103.00    4.45
  -1   9   2  103.57    4.21
  -1  -9   2   87.37    4.21
  -1  -9   2   99.60    8.96
   3   9  -4   30.11    1.93
  -3   9   4   30.95    1.70
   3   9  -4   31.85    1.90
  -3   9   4   30.10    1.90
   3   9  -4   32.26    1.94
   3   9  -4   31.31    5.46
   3   9  -4   32.83    1.97
  -3   9   4   33.10    2.06
  -3   9   4   33.03    1.77
  -3   9   4   34.77    1.95
  -3  -9   4   27.36    1.76
  -3  -9   4   25.26    5.37
  -5   9   6   10.93    0.86
  -5   9   6   10.86    1.03
  -5   9   6   10.51    1.03
   5   9  -6    9.56    1.03
  -5   9   6   11.51    1.19
   5   9  -6   10.60    1.03
  -5   9   6   10.83    0.89
   5   9  -6    9.09    0.98
   5   9  -6   13.87    1.21
  -5   9   6   10.60    1.14
  -5  -9   6   13.27    4.94
  -5  -9   6   11.07    1.05
   7   9  -8   18.14    1.53
  -7   9   8   18.61    1.20
  -7   9   8   19.50    1.62
  -7   9   8   19.70    1.41
  -7   9   8   18.91    1.44
  -7   9   8   18.37    1.66
   7   9  -8   14.59    1.39
   7   9  -8   18.38    1.45
   7   9  -8   20.44    1.52
  -7  -9   8   16.25    7.50
  -7  -9   8   16.08    1.47
   9   9 -10   56.75    2.97
  -9   9  10   55.54    2.84
  -9   9  10   58.26    3.26
   9   9 -10   57.16    3.14
   9   9 -10   53.05    2.97
  -9   9  10   55.05    3.36
  -9   9  10   53.46    2.90
   9   9 -10   55.91    3.18
  -9  -9  10   59.44    3.32
   9  -9 -10   56.99    2.58
 -11   9  12   26.66    2.08
 -11   9  12   22.93    1.75
  11   9 -12   24.02    1.88
 -11   9  12   24.67    2.12
 -11   9  12   24.32    1.67
  11   9 -12   23.36    1.97
  11  -9 -12   24.54    1.84
 -11  -9  12   21.92    2.05
 -13   9  14   19.50    1.59
  13   9 -14   19.90    1.88
 -13   9  14   15.51    1.70
 -13   9  14   19.57    1.93
  13   9 -14   18.79    1.66
 -13  -9  14   18.31    1.93
 -15   9  16    6.06    1.34
 -15   9  16    8.89    1.77
 -15   9  16    5.96    1.35
  15   9 -16    7.02    1.27
  15   9 -16    7.50    1.45
 -15  -9  16    8.68    1.77
 -15  -9  16    7.57    1.15
  17   9 -18   12.21    1.40
  17   9 -18   12.02    1.59
 -17   9  18   14.15    1.74
 -17   9  18   13.49    1.68
 -17  -9  18   15.76    2.00
 -17  -9  18   13.53    2.24
  19   9 -20    8.32    1.97
  19   9 -20    6.55    1.44
 -19   9  20    9.35    2.24
 -19   9  20   11.76    3.04
 -19  -9  20    6.91    1.79
 -21   9  22    8.08    1.46
 -21   9  22    7.36    1.46
  21   9 -22    7.96    1.46
 -21  -9  22    9.62    1.86
  24  10 -23    1.45    1.06
 -22  10  21   20.76    1.96
  22  10 -21   19.45    1.93
 -22 -10  21   15.23    2.20
 -20  10  19   27.92    3.43
  20  10 -19   22.26    2.20
  20  10 -19   21.10    2.54
 -20 -10  19   19.93    2.48
 -20 -10  19   18.63    2.90
  18  10 -17    5.11    0.99
 -18  10  17    5.22    1.17
  18  10 -17    4.82    1.03
 -18  10  17    6.44    1.19
 -18  10  17    4.40    1.18
 -18 -10  17   10.00    1.84
 -18 -10  17    8.94    1.94
 -16  10  15   26.12    2.24
  16  10 -15   22.93    2.11
 -16  10  15   22.44    1.89
  16  10 -15   23.27    1.98
 -16  10  15   21.65    2.13
 -16 -10  15   23.88    2.59
 -16 -10  15   22.40    2.76
 -14  10  13   27.29    1.93
 -14  10  13   26.19    2.01
  14  10 -13   22.16    1.92
  14  10 -13   28.87    3.08
 -14 -10  13   26.66    2.30
  12  10 -11   12.07    1.34
 -12  10  11    9.85    1.26
 -12  10  11    8.96    1.23
  12  10 -11    8.85    1.14
 -12  10  11   10.15    1.16
 -12 -10  11    9.19    1.35
  10  10  -9   20.97    1.73
  10  10  -9   24.34    1.91
  10  10  -9   23.36    1.87
 -10  10   9   23.18    1.77
 -10  10   9   23.79    1.91
  10  10  -9   25.86    1.97
 -10  10   9   21.53    1.69
 -10  10   9   22.01    1.96
 -10 -10   9   28.15    2.05
   8  10  -7   40.51    2.53
   8  10  -7   42.79    2.52
  -8  10   7   44.04    2.48
  -8  10   7   39.42    2.64
  -8  10   7   40.21    2.58
   8  10  -7   39.49    2.54
  -8  10   7   44.06    2.53
   8  10  -7   41.25    2.48
  -8 -10   7   35.41    7.94
  -8 -10   7   39.78    2.41
  -6  10   5   65.74    2.94
   6  10  -5   64.40    3.36
  -6  10   5   61.60    3.20
   6  10  -5   57.23    7.37
   6  10  -5   63.40    3.26
  -6  10   5   61.17    3.23
  -6  10   5   64.72    3.38
   6  10  -5   63.23    3.26
   6  10  -5   63.34    3.27
  -6  10   5   64.62    3.45
  -6 -10   5   62.58    7.62
  -4  10   3   18.31    1.34
  -4  10   3   16.81    1.15
   4  10  -3   19.46    1.47
  -4  10   3   19.24    1.54
  -4  10   3   16.43    1.42
   4  10  -3   17.56    1.45
  -4  10   3   20.40    1.52
   4  10  -3   19.60    1.49
  -4  10   3   19.04    1.51
   4  10  -3   18.67    1.49
  -4 -10   3   17.22    2.63
  -4 -10   3   19.07    2.92
   2  10  -1   19.96    1.52
   2  10  -1   20.98    1.44
  -2  10   1   19.88    1.50
  -2  10   1   19.29    1.31
   2  10  -1   20.27    1.54
  -2  10   1   20.31    1.55
  -2  10   1   19.55    1.54
   2  10  -1   20.70    1.54
  -2  10   1   19.10    1.51
   2  10  -1   21.08    1.47
   0  10  -1   58.24    3.06
   0  10   1   59.34    3.01
   0  10  -1   63.43    2.90
   0  10   1   66.31    3.13
   0  10  -1   61.20    3.06
   0  10  -1   58.81    3.01
   0  10   1   61.11    3.07
   0  10  -1   59.51    3.08
   0  10   1   62.17    3.04
   0  10   1   59.02    2.87
   0  10   1   58.25    3.03
   0 -10   1   51.97    4.57
   0 -10   1   58.65    4.88
  -2  10   3   21.33    1.64
   2  10  -3   20.58    1.58
  -2  10   3   20.77    1.38
  -2  10   3   21.44    1.46
   2  10  -3   19.92    1.53
  -2  10   3   21.91    1.57
  -2  10   3   21.28    1.62
  -2  10   3   19.66    1.53
   2  10  -3   21.06    1.60
   2  10  -3   19.77    1.55
  -2 -10   3   19.63    4.79
  -4  10   5   27.87    1.65
  -4  10   5   28.92    1.92
   4  10  -5   35.15    2.07
  -4  10   5   30.20    1.75
   4  10  -5   30.04    1.97
  -4  10   5   28.21    1.86
  -4  10   5   32.01    2.14
  -4  10   5   27.20    2.00
   4  10  -5   30.04    1.98
   4  10  -5   29.39    2.02
  -4 -10   5   24.10    1.77
  -4 -10   5   27.37    6.92
  -6  10   7   12.95    1.24
   6  10  -7   13.36    1.33
  -6  10   7   15.55    1.47
   6  10  -7   13.60    1.28
  -6  10   7   15.11    1.31
   6  10  -7   15.62    1.40
   6  10  -7   12.73    1.25
  -6  10   7   16.13    1.53
   6  10  -7   -3.84    6.07
  -6 -10   7   20.82    7.10
  -6 -10   7   15.01    1.39
   8  10  -9   51.08    2.99
   8  10  -9   56.29    3.04
  -8  10   9   57.18    3.02
  -8  10   9   47.97    3.12
   8  10  -9   55.55    3.17
  -8  10   9   56.13    2.92
  -8  10   9   59.03    3.45
   8  10  -9   59.06    3.26
  -8 -10   9   51.92    3.15
 -10  10  11   43.31    3.01
 -10  10  11   43.56    2.86
 -10  10  11   45.08    2.63
  10  10 -11   43.81    2.85
  10  10 -11   41.35    2.70
 -10  10  11   46.89    2.55
 -10 -10  11   39.23    2.85
  12  10 -13    9.75    1.29
  12  10 -13   12.58    1.73
 -12  10  13   10.90    1.23
 -12  10  13    8.08    1.05
 -12 -10  13   11.42    1.55
  14  10 -15   13.13    1.45
  14  10 -15   13.03    1.58
 -14  10  15   14.86    1.68
 -14  10  15   13.71    1.66
 -14  10  15   12.44    1.39
 -14 -10  15   11.80    1.71
 -16  10  17   17.33    1.96
 -16  10  17   16.99    1.86
  16  10 -17   15.09    1.80
 -16  10  17   14.57    1.54
  16  10 -17   19.95    1.79
 -16 -10  17   17.95    2.27
 -16 -10  17   16.14    2.01
  18  10 -19    8.64    1.89
 -18  10  19    5.91    2.02
  18  10 -19   11.56    2.31
 -18 -10  19    7.94    1.97
 -18 -10  19    5.54    2.34
 -20  10  21    5.50    1.20
  20  10 -21    4.40    1.13
 -20  10  21    6.11    1.38
 -20 -10  21    6.43    1.49
  22  10 -23    0.76    0.86
  23  11 -22   11.87    1.89
  21  11 -20    3.14    1.01
 -21  11  20    3.01    0.87
 -21  11  20    0.19    0.99
 -21 -11  20    3.15    1.49
 -19  11  18   13.96    2.49
 -19  11  18   11.78    2.15
  19  11 -18    9.39    1.42
  19  11 -18    9.28    1.80
 -19  11  18    9.57    1.53
 -19 -11  18   12.37    2.09
 -19 -11  18    9.59    1.92
 -17  11  16    6.95    1.50
  17  11 -16    4.18    1.04
  17  11 -16    6.99    1.42
 -17  11  16    6.07    1.21
 -17  11  16    6.89    1.40
 -17 -11  16    8.16    1.66
 -17 -11  16    6.16    1.63
  15  11 -14   34.96    2.55
 -15  11  14   35.19    2.80
  15  11 -14   34.00    2.66
 -15  11  14   31.15    2.55
 -15  11  14   33.42    2.26
 -15  11  14   30.83    2.32
 -15 -11  14   34.20    3.17
  13  11 -12   23.37    2.02
 -13  11  12   18.92    1.98
 -13  11  12   18.23    1.63
 -13  11  12   18.86    1.92
  13  11 -12   23.10    1.97
 -13 -11  12   20.86    2.07
 -11  11  10    9.33    1.15
  11  11 -10    9.57    1.60
  11  11 -10    8.71    1.15
 -11  11  10    8.37    1.36
 -11  11  10    7.70    1.08
  11  11 -10    8.56    1.12
 -11  11  10    9.76    1.36
 -11 -11  10    8.45    1.44
  -9  11   8   12.51    1.46
  -9  11   8   13.26    1.32
   9  11  -8   12.51    1.37
   9  11  -8   10.98    1.28
  -9  11   8   13.33    1.36
   9  11  -8   11.13    1.28
   9  11  -8   11.37    1.27
  -9  11   8   12.24    1.42
  -7  11   6   37.90    2.38
   7  11  -6   38.02    2.51
  -7  11   6   38.66    2.54
   7  11  -6   38.68    2.44
  -7  11   6   36.95    2.58
  -7  11   6   38.46    2.44
   7  11  -6   34.93    2.38
  -7 -11   6   33.05   10.84
   5  11  -4   24.37    1.81
   5  11  -4   27.51    1.94
  -5  11   4   25.29    1.86
   5  11  -4   24.25    1.88
  -5  11   4   25.44    1.96
  -5  11   4   24.70    1.64
  -5  11   4   26.07    1.90
  -5  11   4   24.21    1.89
   5  11  -4   22.45    1.78
   3  11  -2   14.24    1.26
  -3  11   2   13.11    1.25
  -3  11   2   12.83    1.27
   3  11  -2   13.18    1.21
   3  11  -2   12.16    1.25
  -3  11   2   12.65    1.16
   3  11  -2   12.52    1.26
  -3  11   2   11.59    1.23
   3  11  -2   12.79    1.27
  -3  11   2   13.77    1.34
  -3  11   2   11.31    0.99
  -1  11   0   30.78    2.09
   1  11   0   33.56    2.13
   1  11   0   27.82    1.96
   1  11   0   31.10    2.09
  -1  11   0   31.60    1.88
  -1  11   0   32.19    2.06
  -1  11   0   31.43    2.09
   1  11   0   30.28    2.01
   1  11   0   31.78    1.94
  -1  11   0   32.01    2.12
   1  11   0   29.59    2.19
   1  11  -2   32.97    2.15
   1  11  -2   32.08    1.95
  -1  11   2   28.92    2.04
  -1  11   2   32.88    2.03
   1  11  -2   32.62    2.14
   1  11  -2   29.89    2.08
  -1  11   2   32.92    2.13
  -1  11   2   33.64    2.14
  -1  11   2   30.24    2.07
  -3  11   4   33.12    2.20
  -3  11   4   32.41    1.98
   3  11  -4   34.01    2.24
   3  11  -4   33.37    2.21
   3  11  -4   36.70    2.33
  -3  11   4   31.80    1.87
  -3  11   4   33.55    2.31
  -3  11   4   31.82    2.22
   3  11  -4   34.26    2.15
  -3  11   4   34.06    2.18
   5  11  -6   45.64    2.69
  -5  11   6   41.85    2.58
  -5  11   6   42.93    2.29
   5  11  -6   43.79    2.68
  -5  11   6   46.22    2.90
  -5  11   6   45.81    2.79
   5  11  -6   43.05    2.73
  -5  11   6   41.43    2.54
   5  11  -6   54.13    4.06
  -5 -11   6   44.60    8.89
  -7  11   8  112.07    5.49
  -7  11   8  109.78    5.04
   7  11  -8  105.50    5.07
  -7  11   8  108.20    5.06
   7  11  -8  107.21    5.05
   7  11  -8  112.47    5.22
  -7  11   8  110.45    5.31
   7  11  -8  113.04    5.27
  -7 -11   8  110.93    5.20
   9  11 -10   12.10    1.39
  -9  11  10   10.17    1.20
  -9  11  10   13.35    1.53
  -9  11  10   13.40    1.59
   9  11 -10   10.74    1.33
   9  11 -10   11.94    1.28
   9  11 -10    8.77    1.15
  -9  11  10   12.34    1.25
  -9 -11  10    9.69    1.52
 -11  11  12   24.36    2.23
 -11  11  12   20.48    1.93
  11  11 -12   20.32    1.84
 -11  11  12   18.69    1.68
 -11  11  12   18.70    1.56
  11  11 -12   16.77    1.79
 -11 -11  12   19.16    2.00
 -13  11  14   11.15    1.83
  13  11 -14   10.29    1.78
  13  11 -14   10.08    1.36
 -13  11  14    9.43    1.27
 -13  11  14   11.29    2.01
 -13 -11  14   12.07    1.76
 -15  11  16   23.65    1.93
 -15  11  16   24.81    2.36
  15  11 -16   26.38    2.33
  15  11 -16   26.52    2.17
 -15  11  16   22.19    2.19
 -15 -11  16   23.92    2.43
  17  11 -18    8.44    1.54
  17  11 -18    6.77    1.81
 -17  11  18   11.14    2.20
 -17  11  18    9.63    2.48
 -17 -11  18   11.16    2.17
 -17 -11  18   10.21    2.00
  19  11 -20    7.01    1.34
  19  11 -20    9.23    1.77
 -19  11  20    5.60    1.25
 -19  11  20    7.45    1.47
 -19 -11  20    9.42    1.89
  21  11 -22    1.32    0.85
  22  12 -21    6.38    1.52
 -20  12  19    6.00    1.28
  20  12 -19    9.17    1.61
 -20  12  19    7.47    1.95
  20  12 -19    9.36    1.63
 -20 -12  19    8.29    2.09
  18  12 -17    9.17    1.69
 -18  12  17    6.32    1.30
 -18  12  17    9.11    1.83
 -18  12  17    6.07    1.22
  18  12 -17    6.70    1.34
 -18 -12  17    5.07    1.63
 -18 -12  17    6.58    1.85
 -16  12  15   10.44    1.37
 -16  12  15    8.18    1.48
  16  12 -15    8.97    1.55
  16  12 -15    8.55    1.61
 -16  12  15    7.85    1.61
 -16 -12  15   11.11    2.28
 -16 -12  15    9.61    2.02
 -14  12  13   11.07    1.38
 -14  12  13    9.99    1.63
 -14  12  13   13.29    1.67
 -14  12  13   12.99    1.44
  14  12 -13   12.44    1.49
  14  12 -13   14.24    1.61
 -12  12  11   15.70    1.66
 -12  12  11   17.02    1.56
  12  12 -11   15.02    1.69
 -12  12  11   14.84    1.81
 -12  12  11   15.52    1.62
  12  12 -11   16.37    1.72
  10  12  -9    8.03    1.51
  10  12  -9    8.08    1.39
 -10  12   9   12.56    1.45
 -10  12   9    9.58    1.85
  10  12  -9   10.19    1.87
  10  12  -9   11.64    2.20
 -10  12   9    8.53    1.14
  -8  12   7   44.84    2.76
   8  12  -7   45.87    2.84
   8  12  -7   44.91    2.85
   8  12  -7   46.61    2.95
   8  12  -7   46.70    2.89
  -8  12   7   44.52    2.95
  -8  12   7   43.99    3.04
  -8  12   7   46.14    2.86
  -6  12   5    7.94    1.09
  -6  12   5    8.93    1.20
  -6  12   5    8.77    1.10
  -6  12   5    8.47    0.97
   6  12  -5    7.74    1.33
  -6  12   5    9.29    1.19
   6  12  -5    8.48    1.12
   6  12  -5    9.48    1.15
   6  12  -5    8.03    1.06
  -4  12   3   68.19    3.63
   4  12  -3   74.11    3.75
   4  12  -3   67.06    3.65
  -4  12   3   66.29    3.58
  -4  12   3   65.06    3.63
  -4  12   3   66.56    3.35
  -4  12   3   65.64    3.64
   4  12  -3   70.12    3.69
   4  12  -3   65.47    3.47
   2  12  -1   19.71    1.58
   2  12  -1   17.37    1.59
  -2  12   1   21.17    1.71
   2  12  -1   20.69    1.58
   2  12  -1   19.99    1.67
  -2  12   1   21.44    1.77
  -2  12   1   18.61    1.63
  -2  12   1   18.20    1.53
   2  12  -1   16.88    1.58
   0  12   1   33.59    2.24
   0  12   1   36.27    2.38
   0  12  -1   32.40    2.31
   0  12  -1   34.07    2.35
   0  12  -1   38.66    2.40
   0  12  -1   33.22    2.27
   0  12   1   36.37    2.30
   0  12   1   40.42    2.45
   0  12  -1   35.73    2.15
   0  12   1   36.02    2.36
   0  12   1   34.92    2.13
  -2  12   3   25.10    1.92
   2  12  -3   26.57    2.00
  -2  12   3   25.62    1.78
   2  12  -3   24.60    1.92
  -2  12   3   23.73    1.89
  -2  12   3   24.33    1.93
   2  12  -3   23.12    1.90
   2  12  -3   25.31    1.81
  -2  12   3   27.94    2.02
  -4  12   5   37.90    2.57
   4  12  -5   38.83    2.46
  -4  12   5   40.33    2.70
  -4  12   5   36.78    2.46
   4  12  -5   41.19    2.67
   4  12  -5   38.90    2.56
  -4  12   5   37.28    2.20
  -4  12   5   38.03    2.46
   4  12  -5   39.18    2.57
   6  12  -7    9.68    1.24
  -6  12   7   11.74    1.45
   6  12  -7    8.43    1.18
   6  12  -7   10.94    1.28
   6  12  -7   10.03    1.24
  -6  12   7   10.24    1.33
  -6  12   7   11.56    1.22
  -6  12   7   10.12    1.17
   8  12  -9   20.34    2.22
  -8  12   9   25.72    1.95
   8  12  -9   22.97    1.98
   8  12  -9   24.07    1.95
  -8  12   9   23.52    1.81
  -8  12   9   20.25    2.65
 -10  12  11    6.75    1.17
 -10  12  11    5.32    1.03
 -10  12  11    4.66    1.15
 -10  12  11    3.35    1.03
  10  12 -11    4.10    1.06
  10  12 -11    5.30    1.09
 -10 -12  11    5.08    1.29
 -12  12  13   11.96    1.41
  12  12 -13   13.04    1.57
 -12  12  13   13.17    1.73
 -12  12  13   12.23    1.55
  12  12 -13   14.39    1.66
 -12 -12  13   12.40    1.89
 -14  12  15    6.53    1.44
 -14  12  15    6.92    1.48
  14  12 -15    6.25    1.24
  14  12 -15    7.09    1.52
 -14  12  15    6.07    1.19
 -14 -12  15    7.86    1.67
  16  12 -17   10.56    1.45
  16  12 -17   11.91    1.91
 -16  12  17   13.26    2.06
 -16  12  17   10.91    1.56
 -16 -12  17   10.94    2.14
 -16 -12  17    6.35    1.75
 -18  12  19    2.80    0.99
  18  12 -19    3.26    1.07
  18  12 -19    4.52    1.08
 -18  12  19    3.11    0.95
 -18 -12  19    5.74    2.66
  20  12 -21    5.71    1.41
 -19  13  18    8.07    1.34
 -19  13  18    8.07    1.39
  19  13 -18   10.07    1.73
 -17  13  16    8.92    1.47
  17  13 -16    6.18    1.27
  17  13 -16    5.81    1.36
 -17  13  16    7.42    1.35
 -17 -13  16    6.40    2.62
 -15  13  14    2.79    0.89
 -15  13  14    5.02    1.27
  15  13 -14    5.05    1.22
  15  13 -14    8.39    1.45
 -15  13  14    6.06    1.22
 -15  13  14    6.81    1.28
 -15 -13  14    7.74    1.80
 -13  13  12    6.67    1.24
  13  13 -12    6.78    1.35
 -13  13  12    8.36    1.41
  13  13 -12    6.07    1.29
 -13  13  12    9.83    1.75
 -13  13  12    9.49    1.32
 -11  13  10   49.67    3.09
  11  13 -10   49.52    3.17
 -11  13  10   46.01    3.19
 -11  13  10   44.70    3.27
 -11  13  10   46.02    2.88
  11  13 -10   46.96    3.16
   9  13  -8    5.99    1.20
  -9  13   8    8.91    1.50
   9  13  -8    7.34    1.32
  -9  13   8    5.72    1.05
  -9  13   8    6.37    1.29
   9  13  -8    8.69    1.45
   9  13  -8    7.76    1.40
  -9  13   8    8.75    1.58
  -7  13   6    9.04    1.16
   7  13  -6   10.16    1.21
   7  13  -6   10.26    1.63
  -7  13   6    8.40    1.33
   7  13  -6    9.27    1.21
  -7  13   6   12.64    1.48
   7  13  -6    8.78    1.24
  -5  13   4   21.61    1.93
   5  13  -4   23.97    1.86
   5  13  -4   23.68    2.06
   5  13  -4   21.00    1.88
   5  13  -4   23.54    1.92
  -5  13   4   22.63    1.91
  -5  13   4   20.65    1.85
  -5  13   4   22.95    1.69
  -3  13   2   25.61    2.03
   3  13  -2   22.62    1.93
  -3  13   2   23.96    1.93
   3  13  -2   23.61    1.96
  -3  13   2   24.20    1.98
   3  13  -2   23.08    1.93
   3  13  -2   25.15    1.87
  -3  13   2   23.09    1.80
  -1  13   0   28.90    2.20
  -1  13   0   29.93    2.20
   1  13   0   30.63    2.03
   1  13   0   27.83    2.12
   1  13   0   31.97    2.26
  -1  13   0   30.64    2.27
   1  13   0   29.41    2.20
  -1  13   0   29.95    2.15
   1  13   0   29.05    2.13
   1  13  -2   20.62    1.64
  -1  13   2   19.50    1.78
  -1  13   2   25.83    1.98
  -1  13   2   21.52    1.83
   1  13  -2   21.83    1.85
  -1  13   2   21.35    1.74
   1  13  -2   23.57    1.87
  -1  13   2   21.50    1.82
   1  13  -2   21.46    1.84
  -3  13   4   12.10    1.42
  -3  13   4   12.78    1.38
  -3  13   4    9.24    1.49
   3  13  -4    8.89    1.20
  -3  13   4    9.91    1.15
   3  13  -4   10.45    1.34
   3  13  -4   11.25    1.25
   3  13  -4   10.01    1.27
  -3  13   4    9.59    1.20
  -5  13   6   86.48    4.40
   5  13  -6   88.46    4.54
   5  13  -6   88.90    4.66
   5  13  -6   95.07    4.52
  -5  13   6   90.17    5.15
   5  13  -6   83.83    4.48
  -5  13   6   91.57    5.57
   7  13  -8    7.42    1.39
   7  13  -8    7.21    1.33
  -7  13   8    7.58    1.18
   7  13  -8    5.69    1.13
  -7  13   8    7.29    1.33
  -7  13   8    9.05    1.61
  -7  13   8    5.67    1.18
   7  13  -8    7.38    1.25
  -9  13  10   30.11    2.21
   9  13 -10   33.94    2.55
   9  13 -10   30.83    2.43
  -9  13  10   31.16    2.31
   9  13 -10   30.10    2.33
  -9  13  10   31.94    2.66
  -9  13  10   30.51    2.46
 -11  13  12   10.72    1.92
 -11  13  12   11.01    1.33
  11  13 -12    9.35    1.68
 -11  13  12    9.14    1.62
  11  13 -12    8.37    1.48
 -13  13  14   13.45    1.56
 -13  13  14   14.61    1.88
  13  13 -14   16.63    1.82
 -13  13  14   18.03    1.89
  13  13 -14   15.12    1.70
  15  13 -16   10.48    1.70
 -15  13  16    7.27    1.46
 -15  13  16    8.42    1.61
  15  13 -16    9.73    1.68
 -15 -13  16   14.84    3.80
 -17  13  18    6.66    1.52
  17  13 -18    8.76    1.95
  17  13 -18    5.24    1.25
 -17  13  18    5.69    1.20
 -18  14  17   14.96    2.64
  18  14 -17   20.84    1.88
 -18  14  17   23.36    3.05
  18  14 -17   21.49    2.49
 -16  14  15    3.20    0.99
  16  14 -15    4.87    1.18
  16  14 -15    2.35    0.82
 -16  14  15    4.03    1.06
 -16 -14  15    3.48    1.38
 -14  14  13   11.05    1.59
 -14  14  13    7.06    1.36
 -14  14  13   10.26    1.37
  14  14 -13    8.24    1.51
  14  14 -13    8.21    1.56
 -14 -14  13   14.06    2.19
  12  14 -11   15.97    1.80
 -12  14  11   17.66    1.89
 -12  14  11   17.09    1.74
 -12  14  11   15.20    1.65
  12  14 -11   18.98    1.87
 -10  14   9   47.25    2.99
  10  14  -9   48.20    3.21
  10  14  -9   47.49    3.09
 -10  14   9   43.93    2.97
 -10  14   9   48.40    3.26
  10  14  -9   49.73    3.17
   8  14  -7    6.58    1.33
  -8  14   7    7.10    1.38
  -8  14   7    6.62    1.26
  -8  14   7    5.40    1.07
   8  14  -7    6.75    1.33
   8  14  -7    5.87    1.25
   8  14  -7    7.61    1.47
  -6  14   5   30.24    2.35
   6  14  -5   31.59    2.35
   6  14  -5   29.41    2.22
   6  14  -5   29.96    2.35
  -6  14   5   26.81    2.29
   6  14  -5   27.12    2.21
  -6  14   5   27.08    2.19
  -4  14   3   10.81    1.34
   4  14  -3    7.25    1.32
   4  14  -3    7.35    1.32
   4  14  -3    7.00    1.29
  -4  14   3    8.87    1.45
   4  14  -3    9.88    1.57
  -4  14   3    6.98    1.36
  -2  14   1   33.91    2.50
  -2  14   1   36.01    2.51
   2  14  -1   33.75    2.25
   2  14  -1   32.87    2.41
   2  14  -1   34.73    2.49
   2  14  -1   34.79    2.49
  -2  14   1   32.74    2.44
  -2  14   1   30.01    2.37
   0  14   1    8.25    1.17
   0  14   1    8.19    1.43
   0  14  -1   10.03    1.58
   0  14   1    9.08    1.51
   0  14  -1    8.95    1.45
   0  14  -1    8.69    1.52
   0  14   1    8.90    1.42
  -2  14   3   27.48    2.15
   2  14  -3   20.77    1.89
   2  14  -3   24.36    2.08
   2  14  -3   24.57    2.04
   2  14  -3   25.16    2.10
  -2  14   3   27.32    2.18
  -2  14   3   23.69    2.01
   4  14  -5    8.32    1.16
   4  14  -5    8.05    1.41
   4  14  -5   11.13    1.73
   4  14  -5    8.19    1.38
  -4  14   5    6.76    1.19
  -4  14   5    8.49    1.43
  -4  14   5    6.64    1.22
  -4  14   5    8.80    1.29
   6  14  -7   15.36    1.60
   6  14  -7   19.94    1.84
  -6  14   7   18.73    1.88
  -6  14   7   18.49    1.77
  -6  14   7   18.41    1.74
  -6  14   7   17.74    1.88
   6  14  -7   18.43    1.80
   6  14  -7   16.54    1.78
   8  14  -9    2.58    0.76
  -8  14   9    2.19    1.36
  -8  14   9    3.41    0.93
  -8  14   9    4.34    1.13
  -8  14   9    2.34    0.93
   8  14  -9    5.84    1.24
   8  14  -9    3.64    0.91
   8  14  -9    2.73    0.84
  10  14 -11    8.32    1.48
  10  14 -11    6.66    1.38
 -10  14  11    6.61    1.17
 -10  14  11    6.04    1.35
 -10  14  11    6.49    1.29
 -10  14  11    7.53    1.52
 -12  14  13   13.21    2.09
 -12  14  13   10.19    1.54
  12  14 -13   10.64    1.45
  12  14 -13   11.65    1.93
 -12  14  13   11.50    2.05
 -14  14  15    6.35    1.21
  14  14 -15    7.43    1.38
  14  14 -15    5.73    1.34
 -14  14  15    4.79    1.27
 -14  14  15    4.69    1.10
 -14 -14  15    4.46    1.48
 -16  14  17    7.14    1.79
  16  14 -17    6.97    1.37
  17  15 -16    0.30    0.79
 -17  15  16    0.71    0.67
  15  15 -14    6.81    1.40
 -15  15  14   10.67    1.54
  15  15 -14   11.04    1.77
 -15  15  14    7.14    1.30
  13  15 -12    6.54    1.31
 -13  15  12    8.05    1.52
 -13  15  12    7.99    1.34
  13  15 -12    6.80    1.33
 -13  15  12    6.68    1.17
 -13 -15  12    7.32    1.92
  11  15 -10    5.25    1.38
 -11  15  10    4.67    1.44
 -11  15  10    9.03    1.51
   9  15  -8   23.85    2.06
  -9  15   8   25.17    2.09
  -9  15   8   24.06    2.05
   9  15  -8   23.68    2.10
  -9  15   8   24.51    2.19
   9  15  -8   25.06    2.26
   7  15  -6   17.84    1.78
  -7  15   6   19.30    1.95
   7  15  -6   19.09    1.92
   7  15  -6   20.89    1.91
  -7  15   6   18.33    1.81
   7  15  -6   17.57    1.87
  -7  15   6   18.89    1.83
   5  15  -4   13.29    1.46
  -5  15   4   13.33    1.53
   5  15  -4   12.01    1.47
   5  15  -4   12.01    1.53
  -5  15   4   14.05    1.60
   5  15  -4   11.62    1.49
  -5  15   4   13.93    1.56
   3  15  -2   44.87    2.95
  -3  15   2   41.45    2.85
  -3  15   2   36.89    2.53
   3  15  -2   40.98    2.82
   1  15   0   10.20    2.32
  -1  15   0    9.24    1.59
   1  15   0    7.16    1.31
   1  15   0    7.80    1.39
  -1  15   0   11.54    1.70
   1  15  -2   12.73    1.49
  -1  15   2   11.45    1.43
   1  15  -2   14.44    1.57
   1  15  -2    9.03    2.05
  -1  15   2   11.87    1.40
  -1  15   2   12.32    1.47
   3  15  -4   11.51    1.43
   3  15  -4   12.10    1.47
  -3  15   4   11.67    1.40
   3  15  -4   12.44    1.82
  -3  15   4   11.00    1.46
  -3  15   4   12.30    1.86
  -5  15   6    9.63    1.31
   5  15  -6   10.91    1.41
  -5  15   6   10.46    1.44
   5  15  -6   10.04    1.34
  -5  15   6   11.75    1.71
   5  15  -6   10.71    1.35
   5  15  -6   10.61    1.45
   7  15  -8   10.73    1.62
  -7  15   8   10.26    1.35
   7  15  -8    9.89    1.33
   7  15  -8    8.14    1.42
  -7  15   8    9.27    1.43
  -7  15   8   10.42    1.46
   7  15  -8   11.30    1.86
  -9  15  10    7.58    1.29
  -9  15  10    7.59    1.84
   9  15 -10    4.78    1.77
  11  15 -12   14.26    1.64
 -11  15  12   13.72    1.48
 -11  15  12   11.05    1.53
  11  15 -12   13.59    1.59
 -13  15  14    5.80    2.03
  13  15 -14    3.81    1.11
  13  15 -14    2.90    0.95
 -13  15  14    4.10    0.98
 -15  15  16    1.51    0.78
  15  15 -16    1.64    0.85
  15  15 -16    2.16    1.00
  14  16 -13    2.01    1.07
 -14  16  13    2.81    1.02
 -14  16  13    2.48    1.36
  14  16 -13    1.64    0.87
  12  16 -11    4.90    1.20
 -12  16  11    3.95    1.05
 -12  16  11    3.68    0.94
  12  16 -11    3.75    1.06
  10  16  -9    5.20    1.18
 -10  16   9    5.33    1.17
 -10  16   9    3.79    1.06
  10  16  -9    4.34    1.15
 -10  16   9    4.00    1.00
  -8  16   7    5.57    1.20
   8  16  -7    6.05    1.31
   8  16  -7    4.96    1.15
   8  16  -7    5.58    1.21
  -8  16   7    4.85    1.14
  -8  16   7    2.97    0.90
   6  16  -5   12.17    1.52
   6  16  -5   10.14    1.92
  -6  16   5   11.04    1.50
  -6  16   5   12.15    1.56
   6  16  -5   12.98    1.59
  -6  16   5   13.80    2.09
   6  16  -5   10.60    1.39
   4  16  -3    8.83    1.48
   4  16  -3    7.69    1.35
  -4  16   3    6.65    1.33
  -4  16   3    9.68    1.60
   4  16  -3   10.38    1.80
  -2  16   1    6.38    1.27
   2  16  -1    7.10    1.38
   2  16  -1    4.72    1.14
  -2  16   1    6.87    1.31
   2  16  -1    6.26    1.24
  -2  16   1    4.86    1.03
   0  16   1   20.62    1.97
   0  16  -1   21.92    2.02
   0  16   1   20.17    1.83
   0  16  -1   22.82    1.96
   0  16   1   21.28    1.96
   0  16  -1   22.95    2.07
   2  16  -3    6.78    1.33
  -2  16   3    6.87    1.30
   2  16  -3    9.96    1.71
  -2  16   3    8.20    1.53
   2  16  -3    6.78    1.32
   4  16  -5   12.74    1.62
   4  16  -5   13.72    1.70
  -4  16   5   13.90    1.62
  -4  16   5   16.03    1.78
  -4  16   5   14.97    1.76
   4  16  -5   13.93    1.62
   6  16  -7   13.41    1.63
  -6  16   7   12.57    1.55
  -6  16   7   13.18    1.51
   6  16  -7   13.08    1.58
   6  16  -7   13.65    1.56
  -6  16   7   14.05    1.69
   6  16  -7   14.17    1.61
  -8  16   9   17.60    1.78
   8  16  -9   17.75    1.84
   8  16  -9   17.06    1.77
  -8  16   9   17.16    1.79
  -8  16   9   15.65    1.60
 -10  16  11    9.40    1.29
 -10  16  11   10.41    1.44
  10  16 -11   13.07    1.99
  10  16 -11   10.95    1.66
 -12  16  13    4.45    1.60
  12  16 -13    6.39    1.26
  12  16 -13    5.44    1.80
  11  17 -10    5.71    2.05
  11  17 -10    4.05    1.22
 -11  17  10    4.67    1.03
 -11  17  10    5.52    1.47
  -9  17   8    4.37    1.14
   9  17  -8    7.22    1.31
  -9  17   8    6.73    1.32
  -7  17   6   12.66    1.44
   7  17  -6   11.16    1.53
   7  17  -6   11.35    1.43
   5  17  -4   17.19    1.79
  -5  17   4   17.12    1.71
   5  17  -4   15.58    1.76
  -5  17   4   16.80    1.81
   5  17  -4   16.77    1.76
  -3  17   2    4.50    1.55
   3  17  -2    5.67    1.30
  -3  17   2    2.58    0.84
   3  17  -2    3.91    1.75
   3  17  -2    4.32    1.13
   1  17   0   12.77    1.51
  -1  17   0   15.28    1.57
   1  17   0   17.60    1.74
  -1  17   0   17.24    1.76
  -1  17   0   10.07    2.19
  -1  17   2    4.19    1.02
  -1  17   2    2.93    1.02
   1  17  -2    2.11    0.82
   1  17  -2    2.49    0.85
  -1  17   2    6.22    1.37
   1  17  -2    5.13    2.05
   3  17  -4    5.31    1.20
   3  17  -4    4.76    1.21
  -3  17   4    4.38    1.07
  -3  17   4    5.07    1.19
   3  17  -4    6.43    1.31
   5  17  -6    8.03    1.34
  -5  17   6    3.74    0.99
   5  17  -6    1.88    1.02
   5  17  -6    5.74    1.25
  -7  17   8    7.24    1.25
   7  17  -8   11.27    1.73
  -7  17   8    6.71    1.28
   9  17 -10    3.53    1.43
  -9  17  10    3.43    1.04
  -9  17  10    3.60    1.00
  -8  18   7   13.39    2.31
   8  18  -7   16.57    1.70
  -6  18   5    7.13    1.38
   6  18  -5    7.70    1.41
   6  18  -5    6.52    1.84
   4  18  -3    7.53    1.30
  -4  18   3   10.45    1.36
   4  18  -3    7.60    2.01
   2  18  -1    5.14    1.22
   2  18  -1    4.78    1.82
  -2  18   1    2.56    1.19
  -2  18   1    5.29    1.21
   0  18   1    5.07    1.37
   0  18   1   11.26    1.71
   0  18  -1    9.25    1.57
   0  18  -1    8.91    1.70
  -2  18   3   15.14    2.20
   2  18  -3   16.14    2.74
   2  18  -3   14.44    1.60
  -4  18   5    2.47    0.90
   4  18  -5    4.12    1.09
   4  18  -5    3.47    1.34
   6  18  -7    3.36    1.07
 -28   0  26   17.61    1.94
 -26   0  24    1.93    0.94
 -26   0  24    3.01    1.92
 -24   0  22    3.29    1.08
 -24   0  22    2.75    0.87
  24   0 -22    3.90    0.90
 -24   0  22    3.81    0.92
 -22   0  20   64.59    3.77
  22   0 -20   70.67    3.57
 -22   0  20   68.14    3.48
 -22   0  20   72.26    4.30
 -20   0  18   34.79    2.20
 -20   0  18   40.92    2.86
  20   0 -18   36.70    2.28
  20   0 -18   40.19    2.95
  18   0 -16    9.27    0.97
 -18   0  16   13.86    9.33
 -18   0  16    7.01    1.08
  18   0 -16    8.71    1.22
 -18   0  16    8.86    0.86
  18   0 -16   26.60   11.95
 -16   0  14  194.05    8.09
  16   0 -14  198.67    8.22
 -16   0  14  192.45    7.26
 -16   0  14  206.42    7.50
  16   0 -14  206.25    7.56
 -16   0  14  173.70   15.87
 -16   0  14  197.57    7.71
 -14   0  12   70.34    3.50
  14   0 -12   72.97    3.14
 -14   0  12   74.68    9.02
 -14   0  12   70.16    3.30
 -14   0  12   68.89    3.67
 -14   0  12   72.59    3.08
  14   0 -12   70.45    3.55
  14   0 -12   79.27    9.75
  12   0 -10  245.06    8.35
 -12   0  10  256.28    8.72
  12   0 -10  250.45   15.43
 -12   0  10  239.79   15.09
 -12   0  10  251.68    9.22
 -12   0  10  247.90    9.04
  12   0 -10  232.58    9.21
  10   0  -8   -1.27    1.60
  10   0  -8    1.06    0.34
  10   0  -8    0.98    0.17
 -10   0   8    0.98    0.37
 -10   0   8    0.64    0.19
 -10   0   8    1.76    0.32
 -10   0   8    1.11    0.33
 -10   0   8    0.18    1.62
  -8   0   6   81.18    3.00
   8   0  -6   87.11    6.58
   8   0  -6   79.05    2.84
   8   0  -6   78.41    3.25
  -8   0   6   80.52    2.98
  -8   0   6   81.43    6.35
  -8   0   6   82.48    3.26
  -8   0   6   81.40    3.23
  -6   0   4  156.58    5.70
  -6   0   4  160.87    5.48
  -6   0   4  161.47    5.73
   6   0  -4  162.97    5.72
  -6   0   4  160.96    8.41
   6   0  -4  153.44    8.30
   6   0  -4  159.17    5.51
  -6   0   4  163.68    5.53
  -4   0   2    9.83    1.36
  -4   0   2    8.29    0.49
   4   0  -2    9.20    1.37
   2   0   0   37.31    2.47
  -2   0   0   42.36    1.57
  -2   0   0   42.89    1.57
   0   0  -2   16.57    0.80
   0   0  -2   16.83    0.79
   0   0   2   17.43    0.77
   0   0  -2   18.79    1.89
   0   0   2   18.46    1.87
   0   0   2   17.10    0.79
   2   0  -4   74.48    2.90
   2   0  -4   74.62    2.96
   2   0  -4   77.06    3.02
   2   0  -4   78.15    5.27
  -2   0   4   81.90    5.33
  -2   0   4   76.12    2.84
  -2   0   4   79.45    2.94
  -4   0   6  125.16    8.18
   4   0  -6  138.28    8.55
   4   0  -6  132.34    4.96
   4   0  -6  125.96    4.89
   4   0  -6  123.91    4.83
  -4   0   6  133.04    4.86
  -4   0   6  127.91    4.73
  -4   0   6  130.20    4.69
  -6   0   8   19.89    1.25
  -6   0   8   18.43    1.19
  -6   0   8   18.71    1.05
  -6   0   8   18.64    3.95
   6   0  -8   16.71    1.21
   6   0  -8   19.38    0.91
   6   0  -8   19.47    4.48
   8   0 -10  134.56   10.64
   8   0 -10  122.03    5.33
  -8   0  10  126.42    4.83
  -8   0  10  132.11    4.96
  -8   0  10  143.06   10.99
   8   0 -10  129.30    4.65
  -8   0  10  131.03    5.26
  -8   0  10  130.55    5.06
 -10   0  12   60.98    8.08
  10   0 -12   60.30    2.36
 -10   0  12   58.29    2.69
  10   0 -12   58.63    8.19
 -10   0  12   59.05    2.61
  10   0 -12   61.26    3.21
 -10   0  12   59.40    3.08
 -10   0  12   60.93    2.85
 -12   0  14   16.10    1.46
 -12   0  14   16.51    1.21
  12   0 -14   10.45    6.68
  12   0 -14   16.77    0.88
 -12   0  14   18.91    6.40
  12   0 -14   16.50    1.56
 -12   0  14   19.24    1.41
 -14   0  16   29.15    2.28
 -14   0  16   32.59    2.13
 -14   0  16   35.09    1.95
  14   0 -16   33.10    2.52
 -14   0  16   31.32   10.37
 -16   0  18   12.76    1.33
  16   0 -18   13.43    1.69
 -16   0  18   12.69    1.53
 -18   0  20   81.55    4.22
  18   0 -20   78.24    4.85
 -18   0  20   83.03    4.66
  18   0 -20   82.75    4.42
 -20   0  22   10.22    1.49
  20   0 -22    9.98    1.85
  20   0 -22   11.34    1.33
 -20   0  22   11.09    1.62
  22   0 -24    7.32    1.37
 -22   0  24    8.04    1.39
 -24   0  26    8.54    1.46
 -29  -1  27    4.65    1.34
 -27   1  25    7.06    1.32
 -27   1  25   -0.51    0.90
 -27  -1  25    6.77    1.59
 -25   1  23   12.95    1.86
 -25   1  23   13.63    1.47
  25   1 -23   11.40    1.43
 -25   1  23   12.65    1.69
 -25  -1  23   12.34    1.47
 -25  -1  23   15.96    2.03
 -23   1  21   13.65    1.43
  23   1 -21   13.11    1.40
 -23   1  21   11.87    1.58
 -23   1  21   12.78    1.41
 -23  -1  21    9.22    1.72
 -23  -1  21    8.89    1.33
  21   1 -19   34.36    2.23
 -21   1  19   36.29    2.33
 -21   1  19   32.82    2.61
 -21   1  19   35.26    2.24
 -21  -1  19   33.82    2.10
  21  -1 -19   33.27    2.71
 -21  -1  19   30.70    2.63
  21  -1 -19   33.74    2.12
  19   1 -17   40.20    4.01
  19   1 -17   29.18    2.00
 -19   1  17   29.82    1.96
 -19   1  17   30.79    2.34
 -19   1  17   28.41    1.80
 -19  -1  17   29.65    2.39
 -19  -1  17   30.21    1.88
  19  -1 -17   31.22    2.44
  19  -1 -17   28.43    1.86
 -19  -1  17   31.00   13.57
 -17   1  15   13.54    9.12
 -17   1  15   16.95    1.36
  17   1 -15   16.77    1.71
  17   1 -15   16.99    1.40
 -17   1  15   18.68    1.35
 -17   1  15   18.47    1.43
 -17   1  15   17.78    1.65
  17   1 -15   11.42    9.42
 -17  -1  15   22.70    9.94
 -17  -1  15   25.15    1.95
  17  -1 -15   23.25    1.89
  17  -1 -15   22.92    1.45
  17  -1 -15   11.80    8.35
 -17  -1  15   22.02    1.43
 -17  -1  15   23.35    1.71
 -15   1  13   33.52    1.82
  15   1 -13   29.97    1.36
 -15   1  13   29.79    1.71
 -15   1  13   32.03    7.76
 -15   1  13   30.06    2.06
  15   1 -13   30.74    1.82
  15   1 -13   24.19    7.17
 -15   1  13   29.53    1.79
 -15  -1  13   34.06    1.73
 -15  -1  13   31.04    2.13
 -15  -1  13   31.60    1.50
 -15  -1  13   41.21    9.93
 -15  -1  13   33.61    2.05
  15  -1 -13   31.13    2.11
 -13   1  11   63.10    2.83
 -13   1  11   61.31    3.01
 -13   1  11   60.34    7.53
  13   1 -11   61.13    2.74
  13   1 -11   69.68    8.66
  13   1 -11   56.34    3.07
 -13   1  11   57.51    2.66
  13   1 -11   60.05    2.37
 -13   1  11   59.69    2.68
 -13  -1  11   72.02    8.28
 -13  -1  11   62.73    2.61
  13  -1 -11   71.94    8.31
  13  -1 -11   58.05    3.01
 -13  -1  11   62.49    2.99
 -13  -1  11   60.10    3.06
 -13  -1  11   60.82    2.43
  11   1  -9   10.91    0.79
 -11   1   9   11.04    0.76
  11   1  -9   11.02    0.63
  11   1  -9   11.50    0.99
 -11   1   9   10.36    0.90
 -11   1   9   11.17    0.79
  11   1  -9   12.12    4.01
 -11   1   9   12.36    0.89
 -11   1   9   10.24    3.26
  11  -1  -9    7.88    0.81
 -11  -1   9    5.10    2.74
 -11  -1   9   10.07    0.90
 -11  -1   9    9.38    0.67
 -11  -1   9    8.98    0.59
  11  -1  -9    9.57    3.62
 -11  -1   9    9.70    0.87
   9   1  -7   38.92    4.78
  -9   1   7   42.80    1.91
  -9   1   7   38.76    4.59
  -9   1   7   43.74    2.04
   9   1  -7   40.70    2.15
   9   1  -7   41.77    1.79
  -9   1   7   45.06    1.98
   9   1  -7   42.74    1.95
  -9   1   7   41.26    2.08
  -9  -1   7   49.37    1.86
   9  -1  -7   55.23    5.45
   9  -1  -7   53.11    2.21
  -9  -1   7   52.44    2.24
  -9  -1   7   60.55    6.58
  -9  -1   7   50.18    2.22
  -9  -1   7   51.65    1.81
   7   1  -5  245.84    8.98
  -7   1   5  257.20    8.80
  -7   1   5  260.33    8.90
  -7   1   5  250.48    8.73
  -7   1   5  242.58   12.14
   7   1  -5  249.16    8.77
   7   1  -5  273.17    8.75
  -7   1   5  258.93    8.92
   7   1  -5  255.43   12.50
  -7  -1   5  253.08    8.93
  -7  -1   5  249.84    8.61
  -7  -1   5  250.97   12.38
  -7  -1   5  258.73    9.01
   7  -1  -5  256.93    8.88
   7  -1  -5  252.26   12.30
   5   1  -3  346.12   14.11
   5   1  -3  346.53   11.43
  -5   1   3  337.88   13.99
  -5   1   3  329.75   11.43
  -5   1   3  338.99   11.58
  -5   1   3  339.04   11.55
  -5  -1   3  342.07   11.55
   5  -1  -3  346.29   11.49
   5  -1  -3  331.00   15.10
  -5  -1   3  329.59   14.00
  -5  -1   3  346.43   11.66
   3   1  -1  191.91    6.49
   3   1  -1  197.36    6.49
  -3   1   1  195.31    6.49
  -3   1   1  191.60    6.46
  -3   1   1  200.29    6.60
  -3   1   1  186.14    6.46
  -3   1   1  196.77    6.53
   3   1  -1  186.74    6.45
  -3   1   1  197.11    8.20
  -3  -1   1  183.62    7.77
   3  -1  -1  180.00    8.07
  -3  -1   1  180.97    6.57
  -1   1  -1  396.64   13.90
  -1   1  -1  420.97   13.79
   1   1   1  402.43   13.83
  -1   1  -1  437.40   16.06
   1   1   1  410.13   13.86
   1   1   1  431.65   13.76
   1   1   1  403.59   13.88
   1   1   1  420.71   15.00
   1  -1   1  401.91   13.91
   1  -1   1  419.12   15.94
  -1  -1  -1  414.63   14.98
  -1   1   3  491.71   18.15
  -1   1   3  483.37   15.80
  -1   1   3  470.84   15.75
   1   1  -3  488.19   18.86
   1   1  -3  474.06   15.62
  -1   1   3  473.82   15.74
   1   1  -3  493.69   15.60
   1   1  -3  470.11   15.87
   1   1  -3  489.38   15.84
  -1  -1   3  451.95   15.83
  -1  -1   3  464.09   15.70
   1  -1  -3  447.08   15.72
   1  -1  -3  453.84   15.82
   1  -1  -3  449.41   17.86
  -1  -1   3  423.73   18.47
   3   1  -5  138.30    4.82
  -3   1   5  137.06    4.70
  -3   1   5  134.98    4.70
   3   1  -5  135.11    4.83
  -3   1   5  128.00    7.50
   3   1  -5  141.11    8.26
  -3   1   5  137.74    4.41
   3   1  -5  140.19    4.83
  -3   1   5  140.09    4.73
  -3  -1   5  116.80    4.75
  -3  -1   5  118.13    4.54
  -3  -1   5  118.83    7.89
   3  -1  -5  118.61    4.75
   3  -1  -5  121.25    4.78
   3  -1  -5  120.25    7.39
   3  -1  -5  114.77    4.58
   5   1  -7  212.13    7.21
   5   1  -7  217.46   12.32
  -5   1   7  208.45    7.38
  -5   1   7  205.71   11.56
  -5   1   7  213.63    7.46
   5   1  -7  199.07    7.57
  -5   1   7  202.46    7.04
  -5   1   7  211.19    7.41
  -5  -1   7  215.67   12.28
   5  -1  -7  200.82    7.40
   5  -1  -7  209.81    7.58
  -5  -1   7  204.38    7.22
  -5  -1   7  188.79    7.49
   5  -1  -7  210.81   11.71
  -7   1   9  104.54    4.19
  -7   1   9  109.06    8.90
   7   1  -9  102.93    4.44
   7   1  -9  103.26    3.92
  -7   1   9  100.20    4.27
  -7   1   9   99.53    3.81
   7   1  -9  105.05    8.97
   7  -1  -9  104.71    4.44
  -7  -1   9  109.63    4.19
  -7  -1   9  106.67    4.01
   7  -1  -9  110.97    3.79
   7  -1  -9  116.07    8.95
  -7  -1   9  109.60    9.11
  -7  -1   9  110.64    4.44
  -9   1  11  265.82    9.23
   9   1 -11  281.16   16.87
  -9   1  11  270.33   16.10
   9   1 -11  255.34    8.76
   9   1 -11  244.19    9.55
  -9   1  11  241.13    8.66
  -9   1  11  256.51    9.13
  -9   1  11  265.21    9.38
  -9  -1  11  243.71    8.87
   9  -1 -11  242.22    9.48
  -9  -1  11  239.66    9.41
   9  -1 -11  240.68    8.52
  -9  -1  11  241.35    9.09
   9  -1 -11  246.15   15.75
  -9  -1  11  229.61   15.72
 -11   1  13   48.09    2.60
  11   1 -13   55.23    9.57
 -11   1  13   51.92    2.80
 -11   1  13   47.86    9.04
 -11   1  13   47.81    2.49
  11   1 -13   48.10    2.94
  11  -1 -13   63.20   10.39
 -11  -1  13   57.70    9.97
 -11  -1  13   52.54    2.36
 -11  -1  13   51.94    2.60
  11  -1 -13   52.80    2.97
 -11  -1  13   52.45    2.95
 -11  -1  13   52.49    2.53
 -13   1  15    6.64    0.95
 -13   1  15    1.13    7.20
  13   1 -15    5.81    0.55
  13   1 -15    4.14    8.47
 -13   1  15    6.41    1.10
  13   1 -15    4.26    0.99
 -13   1  15    5.41    0.90
 -13  -1  15    3.81    0.80
 -13  -1  15   10.06    7.69
  13  -1 -15    4.23    1.06
 -13  -1  15    4.35    0.61
 -13  -1  15    5.22    1.16
  13  -1 -15    4.28    7.87
 -15   1  17   31.55    1.99
 -15   1  17   29.13    2.10
 -15   1  17   32.18    1.89
 -15   1  17   29.14    2.28
 -15  -1  17   32.55    2.47
 -15  -1  17   31.03    2.11
 -15  -1  17   31.04    1.76
  15  -1 -17   31.85    2.57
  17   1 -19    3.52    0.94
 -17   1  19    2.94    0.77
  17   1 -19    2.36    0.84
 -17   1  19    3.84    0.82
 -17   1  19    2.86    0.92
 -17  -1  19    2.55    0.75
  17  -1 -19    3.22    1.10
 -17  -1  19    3.06    0.88
  19   1 -21    3.65    1.19
 -19   1  21    0.30    0.69
 -19   1  21    2.63    0.83
 -19   1  21    2.35    0.82
  19   1 -21    3.28    0.90
  19  -1 -21    4.39    0.94
  19  -1 -21    2.62    0.95
 -19  -1  21    3.10    1.08
 -19  -1  21    2.50    0.87
  21   1 -23   16.19    1.75
  21   1 -23   19.93    2.33
 -21   1  23   19.42    1.90
 -21   1  23   21.19    2.13
 -21  -1  23   22.91    1.95
  21  -1 -23   23.56    2.47
 -21  -1  23   21.39    2.25
  21  -1 -23   23.22    1.88
  23   1 -25    1.99    0.89
 -23   1  25    2.73    0.86
 -23   1  25    0.43    0.91
  23  -1 -25    0.71    1.05
 -23  -1  25    1.25    0.93
 -25  -1  27    7.37    1.61
 -28  -2  26   -3.40    1.50
 -28  -2  26    2.28    1.01
  26   2 -24   10.86    1.49
 -26   2  24   13.15    1.62
 -26  -2  24   14.60    2.01
 -26  -2  24   11.52    1.49
 -24   2  22   13.45    1.50
 -24   2  22   13.80    1.52
 -24   2  22   13.05    1.63
  24   2 -22   12.36    1.40
 -24  -2  22   16.69    1.90
 -22   2  20    5.15    1.14
 -22   2  20    7.85    1.09
  22  -2 -20    6.77    1.06
 -22  -2  20    7.40    1.05
 -22  -2  20    5.48    1.24
  20   2 -18   11.20    1.21
 -20   2  18    9.44    1.28
 -20   2  18    9.41    1.12
 -20   2  18    9.46    1.10
 -20   2  18   10.70    1.13
 -20   2  18    6.45    0.88
 -20  -2  18    7.86    0.97
  20  -2 -18    5.78    1.20
 -20  -2  18    4.96    1.08
  20  -2 -18    7.24    0.92
  18   2 -16    6.39    1.05
 -18   2  16    4.56    0.93
  18   2 -16    4.34    1.05
 -18   2  16    5.21    0.98
 -18   2  16    4.86    0.86
 -18   2  16    5.53    1.17
  18   2 -16   -8.65   10.00
 -18   2  16    5.18    0.97
 -18  -2  16    8.72    9.86
  18  -2 -16    4.94    1.00
 -18  -2  16    4.43    1.10
 -18  -2  16    5.91    1.12
 -18  -2  16    5.55    0.75
  18  -2 -16    6.07    0.76
  16   2 -14   19.46    1.64
 -16   2  14   17.74    1.28
 -16   2  14   18.91    1.40
  16   2 -14   18.50    1.05
 -16   2  14   11.89    7.03
  16   2 -14   23.33    8.11
  16   2 -14   19.79    1.76
 -16   2  14   18.87    1.40
 -16   2  14   17.72    1.53
 -16  -2  14   19.16    1.61
 -16  -2  14   17.15    1.61
  16  -2 -14   18.96    1.60
 -16  -2  14   20.68   13.25
 -16  -2  14   18.54    1.24
  14   2 -12  166.88   13.84
 -14   2  12  158.46    6.29
 -14   2  12  155.80    5.96
 -14   2  12  164.35   12.94
 -14   2  12  155.12    6.04
  14   2 -12  150.30    6.54
 -14   2  12  162.47    6.04
  14   2 -12  156.34    6.09
  14   2 -12  160.36    5.76
 -14  -2  12  150.94    5.77
 -14  -2  12  138.90    6.33
 -14  -2  12  148.63   13.12
  14  -2 -12  148.69    6.30
 -12   2  10   15.39    1.01
  12   2 -10   14.94    5.03
  12   2 -10   14.76    0.83
 -12   2  10   13.43    1.07
 -12   2  10   15.43    1.04
  12   2 -10   14.04    1.00
 -12   2  10   13.92    4.27
 -12   2  10   13.67    0.97
 -12  -2  10    9.57    0.99
  12  -2 -10   11.21    1.00
  12  -2 -10   14.44    4.26
 -12  -2  10   15.16    4.69
 -12  -2  10   10.24    0.76
 -12  -2  10    9.78    0.99
 -10   2   8  377.40   12.89
  10   2  -8  376.41   12.94
 -10   2   8  366.45   13.02
 -10   2   8  377.46   18.31
 -10   2   8  380.59   12.98
  10   2  -8  362.16   18.74
 -10   2   8  368.91   12.91
  10   2  -8  379.12   12.72
  10  -2  -8  359.27   13.00
 -10  -2   8  382.87   12.68
 -10  -2   8  369.88   13.24
 -10  -2   8  355.57   20.78
  10  -2  -8  373.39   18.47
 -10  -2   8  363.35   13.17
  -8   2   6   34.51    1.59
  -8   2   6   29.92    3.70
   8   2  -6   36.62    1.82
   8   2  -6   33.15    1.60
  -8   2   6   36.27    1.67
   8   2  -6   29.55    3.97
   8   2  -6   35.61    1.52
  -8   2   6   38.24    1.71
   8  -2  -6   36.72    4.09
  -8  -2   6   42.85    4.52
   6   2  -4  420.77   14.54
  -6   2   4  419.46   14.58
  -6   2   4  434.62   14.61
   6   2  -4  428.42   17.92
   6   2  -4  433.21   14.48
  -6   2   4  422.55   14.51
  -6   2   4  428.10   14.56
  -6   2   4  426.82   17.63
  -6   2   4  417.47   14.51
  -6  -2   4  430.57   17.92
  -6  -2   4  428.58   14.61
   6  -2  -4  455.98   17.98
   6  -2  -4  431.16   14.46
   4   2  -2  580.47   18.95
  -4   2   2  559.26   18.82
  -4   2   2  506.28   23.45
   4   2  -2  569.62   21.04
  -4   2   2  576.65   18.96
   4   2  -2  550.04   18.96
  -4   2   2  568.96   19.01
  -4  -2   2  573.56   21.01
   4  -2  -2  596.41   21.41
   2   2   0  432.70   15.26
   2   2   0  434.31   15.21
   2   2   0  447.14   15.23
   2   2   0  472.55   16.00
  -2   2   0  474.38   15.36
  -2   2   0  455.76   15.27
  -2  -2   0  461.10   15.93
   2  -2   0  469.56   17.51
   0   2   2  606.48   20.48
   0   2  -2  620.85   20.64
   0   2   2  643.41   20.48
   0   2  -2  608.24   23.45
   0   2  -2  614.02   20.52
   0   2   2  601.94   20.64
   0  -2   2  613.54   20.66
   0  -2   2  601.79   23.46
   0  -2  -2  622.81   21.69
  -2   2   4  538.51   18.08
  -2   2   4  532.45   17.98
   2   2  -4  542.73   18.09
  -2   2   4  533.69   20.55
  -2   2   4  529.20   17.90
   2   2  -4  537.39   18.22
  -2   2   4  521.60   18.12
  -2   2   4  544.98   18.20
  -2   2   4  511.76   17.92
   2   2  -4  580.49   18.42
   2   2  -4  543.03   22.11
   2   2  -4  530.79   17.99
  -2   2   4  541.70   18.02
   2   2  -4  544.77   17.98
   2   2  -4  524.78   18.29
   2  -2  -4  545.78   18.34
   2  -2  -4  554.75   20.71
  -2  -2   4  506.68   21.95
   2  -2  -4  532.56   17.99
  -4   2   6  237.94    8.46
   4   2  -6  243.11    8.59
   4   2  -6  233.23    8.61
   4   2  -6  259.40    8.35
   4   2  -6  246.13   13.10
  -4   2   6  244.14    8.53
  -4   2   6  238.37    8.37
   4   2  -6  239.33    8.35
  -4   2   6  236.06   11.81
  -4   2   6  240.78    8.15
  -4   2   6  236.54    8.23
   4  -2  -6  236.70    8.26
  -4  -2   6  237.52   12.96
  -4  -2   6  237.81    8.22
   4  -2  -6  224.01   11.73
   4  -2  -6  237.81    8.55
   6   2  -8  367.28   12.56
  -6   2   8  353.22   12.46
  -6   2   8  375.11   12.47
   6   2  -8  369.93   13.04
  -6   2   8  362.34   17.70
  -6   2   8  367.22   12.81
  -6   2   8  359.70   12.69
   6   2  -8  357.33   18.71
  -6   2   8  363.63   12.76
  -6  -2   8  369.65   12.97
   6  -2  -8  363.64   12.50
  -6  -2   8  362.35   12.43
   6  -2  -8  363.90   12.91
   6  -2  -8  374.16   17.97
  -6  -2   8  361.22   18.84
   8   2 -10    2.97    0.53
   8   2 -10    2.28    2.84
  -8   2  10    2.54    2.29
  -8   2  10    2.78    0.60
  -8   2  10    2.84    0.38
  -8   2  10    2.45    0.49
  -8   2  10    2.00    0.45
  -8   2  10    2.54    0.31
   8   2 -10    1.98    0.55
   8  -2 -10    3.14    0.64
  -8  -2  10    3.62    2.98
  -8  -2  10    4.00    0.50
   8  -2 -10    0.91    2.80
 -10   2  12   32.85    1.97
  10   2 -12   47.41    8.79
 -10   2  12   34.64    1.56
 -10   2  12   34.94    1.73
 -10   2  12   49.11    7.43
 -10   2  12   32.88    1.95
 -10   2  12   36.62    2.00
  10   2 -12   32.55    2.21
  10   2 -12   36.22    1.69
 -10  -2  12   33.35    1.89
 -10  -2  12   33.48    1.61
 -10  -2  12   30.43    2.10
 -10  -2  12   34.40    7.37
  10  -2 -12   30.83    2.09
 -12   2  14   70.06    3.33
  12   2 -14   69.56    2.88
 -12   2  14   73.80    3.08
  12   2 -14   58.18   10.91
 -12   2  14   70.42    3.46
  12   2 -14   67.94    3.76
 -12   2  14   60.30    2.72
 -12   2  14   68.53    3.38
 -12  -2  14   66.75    3.27
 -12  -2  14   68.82    3.27
  12  -2 -14   68.91    3.66
  12  -2 -14   61.53   11.40
 -12  -2  14   59.60   11.17
 -12  -2  14   70.41    2.92
 -12  -2  14   64.71    3.63
 -14   2  16   18.73    1.56
 -14   2  16   17.32    1.48
  14   2 -16   -3.46   15.83
 -14   2  16   18.80    1.61
  14   2 -16   19.99    1.95
 -14   2  16   19.95    1.71
  14   2 -16   19.50    1.19
 -14  -2  16   23.15    1.69
  14  -2 -16   24.49    2.02
 -14  -2  16   11.98   11.19
 -14  -2  16   22.76    1.98
 -16   2  18   80.85    3.93
  16   2 -18   93.46    4.56
  16   2 -18   93.51    5.17
 -16   2  18   91.03    4.31
 -16   2  18   94.15    4.56
 -16   2  18   88.66    4.57
  16  -2 -18   93.74    5.01
 -16  -2  18   92.92    4.39
 -16  -2  18   86.32    4.87
 -18   2  20    1.42    0.69
 -18   2  20    3.57    1.06
  18   2 -20    3.37    1.10
  18   2 -20    2.26    0.78
 -18   2  20    2.64    0.79
 -18  -2  20    2.14    0.73
  18  -2 -20    0.75    0.58
 -18  -2  20    1.33    0.70
 -20   2  22   22.53    2.04
  20   2 -22   22.96    2.03
 -20   2  22   22.90    2.11
  20   2 -22   28.19    2.69
 -20  -2  22   22.21    1.95
 -20  -2  22   26.02    2.51
  20  -2 -22   24.22    2.44
  20  -2 -22   22.74    1.88
 -22   2  24    2.01    0.94
  22   2 -24    3.70    1.14
 -22   2  24    4.32    1.13
 -22  -2  24    5.00    1.45
  22  -2 -24    4.42    1.09
  22  -2 -24    3.78    1.17
 -22  -2  24    4.95    1.18
 -24   2  26   -0.80    1.36
  24   2 -26    3.58    1.15
 -24   2  26    3.16    1.17
 -24  -2  26    2.48    0.99
 -27   3  25    9.26    1.44
  27   3 -25   10.45    1.53
 -27  -3  25   10.97    1.67
 -27  -3  25   13.50    1.60
  25   3 -23    8.01    1.39
 -25   3  23   11.01    1.48
 -25   3  23   10.67    1.47
 -25   3  23    9.16    1.40
 -25  -3  23    8.26    1.63
 -23   3  21    8.25    1.36
  23   3 -21    7.77    1.32
 -23   3  21    7.33    1.31
 -23   3  21    7.10    1.36
 -23  -3  21    6.65    1.49
  21   3 -19   13.97    1.42
 -21   3  19   10.52    1.20
 -21   3  19   12.13    1.42
 -21   3  19   10.89    1.26
 -21   3  19   10.85    1.30
  21  -3 -19   11.21    1.14
 -21  -3  19   12.12    1.20
  21  -3 -19    9.86    1.43
 -19   3  17   31.10    2.16
 -19   3  17   30.01    2.08
 -19   3  17   32.17    2.31
 -19   3  17   34.19    1.97
  19   3 -17   32.30    2.22
 -19   3  17   30.36    2.08
 -19  -3  17   33.11    2.61
  19  -3 -17   33.02    2.45
 -19  -3  17   32.01    1.89
 -19  -3  17   31.88    2.42
 -17   3  15  108.84    4.60
 -17   3  15  101.74    4.25
 -17   3  15  101.66    4.56
  17   3 -15  100.05    3.98
 -17   3  15   96.13    4.65
 -17   3  15  104.43    4.52
  17   3 -15  105.70    5.24
  17   3 -15  101.26    4.62
 -17  -3  15   95.37    4.11
 -17  -3  15   96.72    4.84
 -17  -3  15   98.20    5.01
  17  -3 -15   98.52    4.78
  17  -3 -15   95.37    4.08
 -17  -3  15   92.88   14.36
 -15   3  13   42.54    2.30
  15   3 -13   41.46    1.98
  15   3 -13   41.70    9.18
 -15   3  13   42.52    2.26
 -15   3  13   41.08    2.12
 -15   3  13   43.68    8.02
  15   3 -13   43.56    2.75
 -15   3  13   40.12    2.06
 -15   3  13   44.22    2.37
  15   3 -13   44.63    2.41
 -15  -3  13   41.22    2.58
  15  -3 -13   39.74    2.42
 -15  -3  13   33.92    7.91
 -15  -3  13   35.43    2.74
 -15  -3  13   40.94    2.00
  13   3 -11   33.16    7.23
  13   3 -11   27.54    1.95
  13   3 -11   27.35    1.46
 -13   3  11   27.84    1.53
 -13   3  11   28.20    1.67
 -13   3  11   26.38    1.53
 -13   3  11   27.69    1.72
 -13   3  11   26.04    1.67
 -13   3  11   29.99    6.30
 -13   3  11   29.41    1.66
  13   3 -11   23.96    1.61
 -13  -3  11   29.55    1.45
 -13  -3  11   32.75    6.83
 -13  -3  11   28.89    2.13
 -13  -3  11   32.16    1.97
  13  -3 -11   29.96    1.80
 -11   3   9  291.27   10.64
 -11   3   9  301.80   10.72
 -11   3   9  310.92   18.11
  11   3  -9  302.51   11.04
 -11   3   9  293.54   10.55
 -11   3   9  307.48   10.50
  11   3  -9  302.25   10.67
 -11   3   9  284.44   10.47
  11   3  -9  292.39   10.40
  11   3  -9  282.97   16.91
 -11   3   9  286.59   10.58
  11  -3  -9  322.82   16.89
 -11  -3   9  312.02   17.27
  11  -3  -9  290.62   10.63
 -11  -3   9  296.50   10.29
  -9   3   7   42.46    2.10
  -9   3   7   39.52    1.83
   9   3  -7   42.77    1.97
  -9   3   7   41.13    1.90
   9   3  -7   40.40    5.02
  -9   3   7   42.82    2.02
  -9   3   7   38.96    4.63
   9   3  -7   37.91    2.10
   9   3  -7   41.25    1.82
  -9   3   7   39.54    1.87
  -9   3   7   43.31    1.94
   9  -3  -7   41.55    1.89
  -9  -3   7   44.42    5.18
  -9  -3   7   40.74    2.04
   9  -3  -7   40.33    4.86
   7   3  -5  311.98   10.77
  -7   3   5  299.15   10.72
  -7   3   5  300.92   10.67
   7   3  -5  281.68   15.83
   7   3  -5  311.65   10.72
  -7   3   5  309.75   10.84
  -7   3   5  299.61   14.03
  -7   3   5  298.81   10.87
  -7   3   5  307.34   10.71
  -7   3   5  307.65   10.68
   7   3  -5  307.16   10.68
  -7  -3   5  313.81   10.83
  -7  -3   5  334.55   15.02
   7  -3  -5  329.53   14.56
   7  -3  -5  330.30   10.61
   5   3  -3  347.78   14.55
  -5   3   3  350.34   11.75
  -5   3   3  344.55   11.68
   5   3  -3  352.27   11.76
   5   3  -3  357.43   11.78
   5   3  -3  348.46   11.80
  -5   3   3  345.54   11.86
  -5   3   3  348.45   14.38
   5   3  -3  350.40   11.76
  -5   3   3  347.24   11.56
  -5   3   3  340.57   11.75
  -5   3   3  345.60   11.78
  -5   3   3  350.39   11.87
  -5  -3   3  319.68   14.28
   5  -3  -3  333.52   14.42
  -5  -3   3  314.88   11.71
   3   3  -1  433.44   14.46
   3   3  -1  433.95   14.44
  -3   3   1  442.70   14.48
   3   3  -1  436.58   15.86
  -3   3   1  427.59   14.50
  -3   3   1  429.74   14.54
   3   3  -1  424.04   14.55
  -3   3   1  434.20   14.47
   3   3  -1  439.00   14.55
  -3   3   1  420.00   14.59
   3   3  -1  439.56   14.53
  -3   3   1  424.45   14.56
   3  -3  -1  415.73   16.88
   3  -3  -1  440.93   16.84
  -3  -3   1  404.99   15.70
  -1   3  -1  201.88    7.07
  -1   3  -1  202.16    7.17
   1   3   1  203.41    7.00
   1   3   1  203.81    7.03
  -1   3  -1  199.37    7.03
   1   3   1  205.00    7.00
  -1   3  -1  203.82    7.04
   1   3   1  202.06    7.03
   1   3   1  201.27    7.05
   1   3   1  199.17    7.09
  -1   3  -1  210.43    7.07
  -1   3  -1  204.51    7.07
  -1   3  -1  200.87    6.92
   1  -3   1  204.59    7.07
   1  -3   1  206.49    9.76
  -1   3   3  232.66    9.37
   1   3  -3  233.84    8.34
  -1   3   3  240.46    8.44
  -1   3   3  239.88    8.21
   1   3  -3  241.49    8.39
   1   3  -3  235.70   11.67
   1   3  -3  235.75    8.27
  -1   3   3  235.10    8.35
   1   3  -3  247.62    8.37
  -1   3   3  235.81    8.22
  -1   3   3  238.10    8.21
  -1   3   3  239.43    8.29
  -1  -3   3  249.82   11.89
   1  -3  -3  242.41    9.52
  -1  -3   3  254.25    8.44
  -3   3   5    6.22    0.44
   3   3  -5    6.65    0.58
  -3   3   5    6.59    0.43
  -3   3   5    6.54    0.50
   3   3  -5    8.77    2.57
   3   3  -5    6.70    0.59
  -3   3   5    5.92    0.57
  -3   3   5    7.15    0.42
   3   3  -5    5.65    0.44
  -3   3   5    5.50    0.51
   3   3  -5    5.76    0.49
   3   3  -5    6.28    0.47
  -3   3   5    5.31    1.57
  -3   3   5    5.91    0.40
   3  -3  -5    5.83    0.53
  -3  -3   5    3.99    1.68
  -3  -3   5    5.31    0.55
   3  -3  -5    5.29    0.39
   3  -3  -5    4.50    1.50
   5   3  -7  165.79   10.98
  -5   3   7  158.30    9.38
  -5   3   7  159.07    5.78
  -5   3   7  160.50    5.87
  -5   3   7  163.43    6.13
  -5   3   7  161.70    5.91
   5   3  -7  169.24    6.06
   5   3  -7  165.64    5.94
  -5   3   7  162.70    6.20
   5   3  -7  166.47    5.89
   5   3  -7  163.79    6.29
   5  -3  -7  176.23    6.23
  -5  -3   7  158.76    6.49
   5  -3  -7  169.09    5.76
  -5  -3   7  167.38    5.76
  -5  -3   7  173.97   11.33
   5  -3  -7  161.27    9.60
  -7   3   9    8.11    0.74
   7   3  -9    6.42    0.78
  -7   3   9    6.51    0.48
  -7   3   9    7.17    3.05
  -7   3   9    7.08    0.64
   7   3  -9    8.35    3.62
  -7   3   9    7.33    0.73
   7   3  -9    6.43    0.59
  -7  -3   9    4.75    0.42
  -7  -3   9    6.83    3.15
   7  -3  -9   10.22    3.51
  -7  -3   9    4.49    0.65
   7  -3  -9    5.00    0.64
  -9   3  11   75.90    3.19
  -9   3  11   70.00    8.00
  -9   3  11   75.83    3.39
  -9   3  11   78.37    3.54
  -9   3  11   78.13    3.04
   9   3 -11   73.83    3.21
   9   3 -11   78.93    3.85
   9   3 -11   90.95    9.75
  -9   3  11   75.88    3.54
  -9  -3  11   69.78    8.99
   9  -3 -11   81.92    3.71
  -9  -3  11   82.03    2.98
  -9  -3  11   78.33    3.77
 -11   3  13   12.92    5.79
  11   3 -13   14.46    1.46
 -11   3  13   14.72    1.04
 -11   3  13   14.06    1.18
 -11   3  13   14.74    1.25
 -11   3  13   13.52    0.85
  11   3 -13   11.68    7.47
  11   3 -13   14.19    1.00
 -11  -3  13   12.07    1.08
  11  -3 -13    1.33    4.98
  11  -3 -13   10.41    1.16
 -11  -3  13   10.24    1.49
 -11  -3  13   16.51    6.76
 -13   3  15  164.00    6.90
 -13   3  15  156.34    6.72
 -13   3  15  166.18    6.86
  13   3 -15  159.13    7.40
 -13   3  15  160.31    6.39
  13   3 -15  161.59    6.27
  13   3 -15  168.39    6.97
 -13  -3  15  166.73    7.35
 -13  -3  15  179.25   17.34
 -13  -3  15  172.22    6.96
  13  -3 -15  172.41    7.24
 -13  -3  15  173.63    6.73
 -15   3  17   17.61    1.57
 -15   3  17   16.90    1.31
 -15   3  17   14.72    1.47
  15   3 -17   17.48    1.59
  15   3 -17   17.80    1.21
  15   3 -17   15.33    1.77
 -15   3  17   17.72    1.62
 -15  -3  17    0.06   14.08
  15  -3 -17   19.36    1.94
 -15  -3  17   16.93    1.49
 -15  -3  17   15.93    1.74
 -17   3  19   18.45    1.66
 -17   3  19   17.63    1.74
 -17   3  19   18.05    1.69
  17   3 -19   19.84    1.82
  17   3 -19   18.27    2.03
  17  -3 -19   19.09    1.99
 -17  -3  19   20.36    1.70
 -19   3  21   22.66    1.95
 -19   3  21   24.60    2.22
  19   3 -21   24.31    2.14
  19   3 -21   23.37    2.50
 -19   3  21   25.58    2.09
 -19  -3  21   27.61    2.07
  19  -3 -21   27.18    1.99
  19  -3 -21   25.91    2.49
 -19  -3  21   30.12    2.66
  21   3 -23   16.55    1.80
 -21   3  23   18.16    1.83
 -21   3  23   16.98    1.67
  21  -3 -23   16.25    1.61
 -21  -3  23   16.80    1.86
  21  -3 -23   18.95    2.16
 -21  -3  23   17.30    2.07
  23   3 -25   11.68    1.48
 -23   3  25   11.80    1.77
 -23  -3  25   11.85    1.77
 -28  -4  26    3.72    2.13
 -26   4  24   13.81    1.72
  26   4 -24   13.95    1.63
 -26   4  24   13.49    1.54
 -26  -4  24   14.17    1.97
 -24   4  22    4.42    1.01
 -24   4  22    5.67    1.09
  24   4 -22    6.37    1.26
 -24   4  22    5.81    1.18
 -24  -4  22    7.10    1.52
 -22   4  20   13.15    1.46
 -22   4  20   13.67    1.49
  22   4 -20   14.77    1.57
 -22   4  20   13.50    1.50
 -22  -4  20   14.70    1.88
 -20   4  18   16.92    1.63
 -20   4  18   16.21    1.61
  20   4 -18   16.36    1.63
 -20   4  18   16.05    1.52
 -20   4  18   16.91    1.56
 -20  -4  18   20.32    2.07
  20  -4 -18   18.89    1.38
  20  -4 -18   20.83    1.86
 -20  -4  18   19.16    1.93
 -20  -4  18   18.09    1.40
  18   4 -16   59.87    3.31
 -18   4  16   59.00    3.22
  18   4 -16   56.27    2.70
 -18   4  16   60.07    2.92
 -18   4  16   54.49    3.05
 -18   4  16   56.96    3.20
 -18   4  16   63.89    3.28
  18  -4 -16   55.60    2.64
  18  -4 -16   63.47    3.42
 -18  -4  16   61.91    3.73
 -18  -4  16   59.66    3.58
 -18  -4  16   57.17    2.75
 -16   4  14   25.07    1.74
 -16   4  14   24.27    1.70
  16   4 -14   24.47    1.80
 -16   4  14   24.20    1.55
 -16   4  14   25.83    1.84
 -16   4  14   25.40    1.70
  16   4 -14   24.39    1.47
  16  -4 -14   23.96    1.80
 -16  -4  14   21.48    1.92
 -16  -4  14   18.51    8.38
 -16  -4  14   22.52    1.40
 -16  -4  14   23.21    1.97
 -14   4  12   45.94    2.43
  14   4 -12   43.99    2.21
  14   4 -12   44.91    2.82
 -14   4  12   46.99    2.30
  14   4 -12   41.41    2.44
 -14   4  12   41.24    7.38
 -14   4  12   44.49    2.16
 -14   4  12   43.89    2.50
 -14   4  12   45.97    2.39
 -14   4  12   41.20    2.39
 -14  -4  12   50.70    2.91
 -14  -4  12   49.83    2.16
 -14  -4  12   51.44    2.82
 -14  -4  12   50.88    9.12
 -12   4  10   37.63    1.99
  12   4 -10   37.70    2.04
  12   4 -10   45.80    7.83
 -12   4  10   35.92    1.84
 -12   4  10   34.36    2.02
 -12   4  10   39.80    5.65
 -12   4  10   35.23    1.90
  12   4 -10   35.00    1.80
 -12   4  10   35.39    1.90
  12   4 -10   36.51    2.26
 -12   4  10   34.81    1.77
 -12  -4  10   35.15    2.14
 -12  -4  10   42.14    7.46
  12  -4 -10   32.05    1.86
 -10   4   8  112.66    4.46
  10   4  -8  109.61    4.32
  10   4  -8  111.56    4.50
 -10   4   8  110.37    4.32
 -10   4   8  112.16    4.58
 -10   4   8  109.03    8.32
 -10   4   8  107.27    4.31
 -10   4   8  110.10    4.38
  10   4  -8  107.48    9.12
 -10   4   8  107.12    4.31
 -10  -4   8  115.48    4.63
  10  -4  -8  120.86    8.91
  10  -4  -8  117.79    4.35
 -10  -4   8  107.41    9.26
  -8   4   6   37.38    1.82
   8   4  -6   39.47    1.81
  -8   4   6   38.17    1.69
  -8   4   6   38.83    1.76
   8   4  -6   36.31    1.83
   8   4  -6   39.52    1.79
  -8   4   6   40.95    4.24
  -8   4   6   36.08    1.76
  -8   4   6   37.55    1.91
   8   4  -6   35.36    1.76
  -8   4   6   36.71    1.39
  -8  -4   6   33.65    4.33
  -8  -4   6   36.15    1.86
   8  -4  -6   37.51    1.62
   8  -4  -6   37.56    4.28
  -6   4   4   91.12    3.66
  -6   4   4   89.85    3.20
   6   4  -4   89.75    3.58
  -6   4   4   90.69    5.85
  -6   4   4   90.99    3.55
  -6   4   4   95.41    3.54
   6   4  -4   93.58    3.55
  -6   4   4   92.22    3.39
   6   4  -4   94.53    3.57
  -6   4   4   90.51    3.28
  -6   4   4   92.19    3.59
   6   4  -4   93.97    3.56
   6   4  -4  100.02    6.56
   6  -4  -4   83.92    5.84
  -6  -4   4   85.27    6.08
   4   4  -2   94.95    5.31
   4   4  -2   93.51    3.36
  -4   4   2   92.95    3.24
  -4   4   2   93.20    3.37
   4   4  -2   91.67    3.48
  -4   4   2   94.03    3.50
  -4   4   2   90.79    3.53
   4   4  -2   92.39    3.50
  -4   4   2   91.49    3.58
   4   4  -2   90.89    3.49
  -4   4   2   91.51    3.49
   4   4  -2   93.57    3.52
  -4   4   2   92.95    3.32
   4   4  -2   89.19    3.38
   4  -4  -2   88.28    5.43
   4  -4  -2   84.44    5.47
   2   4   0  285.06    9.61
   2   4   0  277.82    9.60
  -2   4   0  272.30    9.46
  -2   4   0  286.09   12.24
   2   4   0  277.41    9.62
   2   4   0  278.63    9.61
   2   4   0  274.44    9.56
  -2   4   0  280.42    9.59
  -2   4   0  283.30    9.63
  -2   4   0  278.07    9.49
   2   4   0  276.05    9.58
  -2   4   0  279.51    9.63
  -2   4   0  278.97    9.65
  -2   4   0  283.56    9.66
   2  -4   0  260.26    9.54
   2  -4   0  276.56   12.39
   0   4  -2  122.36    4.37
   0   4  -2  117.43    4.41
   0   4  -2  119.91    7.22
   0   4   2  118.11    4.34
   0   4  -2  117.98    4.38
   0   4  -2  121.90    4.41
   0   4  -2  121.63    4.31
   0   4   2  122.27    4.37
   0   4   2  119.50    4.34
   0   4   2  120.64    4.35
   0   4  -2  122.06    4.43
   0   4   2  117.67    4.48
   0   4   2  118.21    4.41
   0   4  -2  119.64    4.35
   0  -4   2  115.57    4.51
   0  -4   2  118.09    7.31
  -2   4   4   42.86    1.71
   2   4  -4   43.34    1.83
   2   4  -4   42.77    1.88
  -2   4   4   41.16    1.73
  -2   4   4   41.86    1.76
  -2   4   4   40.31    1.89
   2   4  -4   42.13    1.80
   2   4  -4   42.41    1.89
   2   4  -4   41.14    1.87
  -2   4   4   40.90    2.81
  -2   4   4   40.65    1.96
  -2   4   4   42.78    1.80
   2   4  -4   40.68    1.88
  -2  -4   4   41.51    1.94
   2  -4  -4   38.83    1.67
   2  -4  -4   40.63    1.84
  -2  -4   4   40.20    4.48
   2  -4  -4   42.61    2.92
   4   4  -6  232.78   13.30
  -4   4   6  225.03    8.08
   4   4  -6  231.09    8.01
  -4   4   6  237.32    7.93
  -4   4   6  234.48   10.79
  -4   4   6  225.75    8.19
  -4   4   6  223.35    7.66
  -4   4   6  216.32    7.81
   4   4  -6  230.95    7.89
   4   4  -6  213.87    8.12
  -4   4   6  228.15    7.78
   4  -4  -6  226.31   10.89
  -4  -4   6  224.50   13.10
   4  -4  -6  201.99    7.58
   4  -4  -6  212.80    8.00
  -4  -4   6  205.48    8.11
   6   4  -8   98.08    3.75
   6   4  -8   96.79    3.69
   6   4  -8   98.74    3.83
  -6   4   8   94.83    3.57
  -6   4   8   91.30    3.65
  -6   4   8   96.61    7.11
  -6   4   8   93.51    3.93
   6   4  -8   91.97    4.08
  -6   4   8   97.73    4.07
   6   4  -8   99.05    8.89
  -6  -4   8   92.36    4.06
   6  -4  -8   90.97    3.89
   6  -4  -8   82.91    7.02
  -6  -4   8   89.78    8.54
   8   4 -10   92.69    9.68
  -8   4  10   77.99    3.80
   8   4 -10   87.07    3.61
  -8   4  10   85.46    3.80
  -8   4  10   83.23    3.34
  -8   4  10   82.35    3.47
   8   4 -10   82.98    4.02
  -8   4  10   85.15    3.48
  -8   4  10   87.77    7.94
   8  -4 -10   92.06    3.89
  -8  -4  10  101.22    9.93
  -8  -4  10   94.55    4.11
 -10   4  12   23.09    1.70
 -10   4  12   28.77    6.51
 -10   4  12   24.19    1.50
  10   4 -12   23.65    6.89
  10   4 -12   25.58    1.94
  10   4 -12   23.88    1.48
 -10   4  12   24.45    1.45
 -10   4  12   26.60    1.34
 -10   4  12   24.69    1.74
 -10  -4  12   26.62    1.94
  10  -4 -12   23.85    1.75
  10  -4 -12   21.53    6.09
 -10  -4  12   29.61    8.00
 -12   4  14   46.00    2.29
  12   4 -14   45.15    2.96
  12   4 -14   39.25    2.51
  12   4 -14   43.13    2.26
 -12   4  14   43.92    2.37
 -12   4  14   42.96    2.60
 -12   4  14   40.25    2.55
 -12  -4  14   43.68   10.76
 -12  -4  14   49.84    3.00
  12  -4 -14   46.30    2.75
  14   4 -16   43.08    2.67
 -14   4  16   40.79    2.60
 -14   4  16   41.01    2.22
 -14   4  16   41.71    2.39
  14   4 -16   40.57    2.14
 -14   4  16   42.23    2.66
  14  -4 -16   37.53    2.66
 -14  -4  16   36.28    2.55
 -14  -4  16   37.10    2.81
 -14  -4  16   41.42   12.83
 -14  -4  16   36.68    2.31
  16   4 -18   45.21    2.43
 -16   4  18   46.57    2.76
  16   4 -18   48.51    3.11
 -16   4  18   47.82    3.01
 -16   4  18   48.57    3.09
  16   4 -18   48.35    3.53
  16  -4 -18   56.36    3.46
 -16  -4  18   51.66    2.87
 -16  -4  18   53.94    3.57
 -18   4  20    8.92    1.42
 -18   4  20    5.99    1.06
  18   4 -20    6.66    1.43
  18   4 -20    8.78    1.89
 -18   4  20    8.67    1.47
 -18  -4  20    4.99    1.19
  18  -4 -20    5.09    1.14
 -18  -4  20    5.92    1.38
  20   4 -22   15.00    1.69
 -20   4  22   16.00    1.69
 -20   4  22   14.66    1.75
 -20   4  22   10.45    1.34
  20  -4 -22   19.00    2.04
 -20  -4  22   18.16    1.69
  20  -4 -22   14.14    1.74
 -20  -4  22   14.51    1.96
 -22   4  24    5.22    1.31
  22   4 -24    7.83    1.46
 -22  -4  24    7.30    1.56
  24   4 -26    1.05    0.94
  27   5 -25    3.83    1.68
 -27  -5  25    8.01    1.69
 -25   5  23   14.36    1.62
 -25   5  23   12.75    1.73
  25   5 -23   14.04    1.66
 -25  -5  23   12.49    1.95
 -23   5  21    6.21    1.18
  23   5 -21    4.68    1.01
 -23   5  21    5.55    1.15
 -23   5  21    5.18    0.97
 -23  -5  21    5.19    1.38
 -21   5  19   10.36    1.60
  21   5 -19   10.97    1.36
 -21   5  19   10.59    1.39
 -21  -5  19    9.31    1.52
 -21  -5  19   11.23    1.65
 -19   5  17   24.49    1.83
 -19   5  17   26.58    2.06
  19   5 -17   25.42    2.03
 -19   5  17   24.05    1.86
 -19   5  17   24.61    1.92
  19   5 -17   23.81    1.57
 -19   5  17   24.06    1.67
 -19  -5  17   22.20    1.52
  19  -5 -17   23.27    1.93
 -19  -5  17   23.53    2.20
 -19  -5  17   21.82    2.17
 -17   5  15   27.16    1.78
 -17   5  15   23.82    1.84
  17   5 -15   28.94    2.06
 -17   5  15   25.16    1.65
  17   5 -15   23.94    1.57
 -17   5  15   28.30    2.02
 -17   5  15   24.57    1.79
 -17  -5  15   22.13    2.02
  17  -5 -15   22.58    1.33
 -17  -5  15   22.97    2.09
 -17  -5  15   20.66    1.40
  17  -5 -15   21.62    1.74
 -15   5  13   15.37    1.25
 -15   5  13   14.83    1.39
 -15   5  13   12.92    1.25
  15   5 -13   14.38    1.17
 -15   5  13   16.45    1.32
 -15   5  13   15.06    1.18
  15   5 -13   15.01    1.38
  15  -5 -13   15.41    1.29
 -15  -5  13   16.46    1.08
 -15  -5  13   17.79    1.70
 -15  -5  13   22.71    8.77
 -15  -5  13   17.14    1.60
 -13   5  11   16.68    1.16
 -13   5  11   14.56    1.23
  13   5 -11   14.03    1.23
 -13   5  11   15.19    1.32
 -13   5  11   12.89    4.62
 -13   5  11   14.53    1.10
 -13   5  11   13.92    1.12
  13   5 -11   14.44    1.12
 -13  -5  11   13.14    1.32
  13  -5 -11   13.56    1.10
 -13  -5  11   11.04    5.56
 -11   5   9   22.93    4.61
  11   5  -9   23.62    1.53
 -11   5   9   22.20    1.42
 -11   5   9   23.74    1.31
  11   5  -9   27.98    5.96
 -11   5   9   22.02    1.54
 -11   5   9   22.84    1.48
 -11   5   9   22.32    1.38
  11   5  -9   23.24    1.40
  11  -5  -9   21.92    1.29
 -11  -5   9   21.21    1.54
 -11  -5   9   23.73    5.38
   9   5  -7  332.50   12.22
   9   5  -7  352.83   12.38
  -9   5   7  354.68   12.21
   9   5  -7  352.34   12.25
  -9   5   7  348.51   16.56
  -9   5   7  348.85   11.65
  -9   5   7  339.09   12.46
   9   5  -7  363.38   12.30
  -9   5   7  358.93   12.37
  -9   5   7  340.76   11.97
  -9   5   7  341.95   12.25
   9  -5  -7  353.18   12.24
  -9  -5   7  333.82   17.77
  -9  -5   7  334.56   12.38
  -7   5   5  245.11    8.65
  -7   5   5  244.43    8.72
   7   5  -5  224.70   12.48
  -7   5   5  234.26    8.19
  -7   5   5  239.13    8.60
  -7   5   5  242.49   11.86
  -7   5   5  235.98    8.32
   7   5  -5  238.06    8.65
   7   5  -5  231.77    8.63
   7   5  -5  235.55    8.63
   7   5  -5  241.10    8.71
  -7   5   5  242.15    8.82
  -7   5   5  239.22    8.28
  -7  -5   5  253.54    8.68
   7  -5  -5  280.35   16.71
  -7  -5   5  248.85   12.84
   5   5  -3  149.55    5.57
   5   5  -3  155.30    5.62
  -5   5   3  155.37    5.72
   5   5  -3  153.24    5.57
   5   5  -3  150.60    5.28
  -5   5   3  152.67    5.59
  -5   5   3  147.27    5.55
  -5   5   3  152.39    5.65
  -5   5   3  150.08    5.36
  -5   5   3  147.38    5.23
   5   5  -3  155.62    8.26
   5   5  -3  151.40    5.39
   5   5  -3  146.98    5.56
  -5  -5   3  147.32    8.04
   5  -5  -3  149.30    8.19
  -5  -5   3  141.33    5.40
   5  -5  -3  153.98    8.14
   3   5  -1   40.52    1.81
  -3   5   1   40.03    1.75
   3   5  -1   42.80    1.91
   3   5  -1   39.66    2.67
  -3   5   1   40.34    1.64
  -3   5   1   39.37    1.57
   3   5  -1   39.67    1.73
  -3   5   1   37.39    1.79
   3   5  -1   40.54    1.83
   3   5  -1   38.54    1.73
  -3   5   1   39.26    1.85
   3   5  -1   41.73    1.83
  -3  -5   1   40.43    2.68
   3  -5  -1   42.56    3.54
   3  -5  -1   38.13    1.71
   1   5   1  163.83    5.88
   1   5   1  164.31    5.87
  -1   5  -1  157.21    5.77
  -1   5  -1  165.68    5.95
   1   5   1  166.94    5.89
  -1   5  -1  164.44    5.91
   1   5   1  162.27    5.89
  -1   5  -1  163.53    5.89
  -1   5  -1  165.78    5.72
   1   5   1  164.30    5.88
   1   5   1  162.90    5.94
  -1   5  -1  156.75    6.05
  -1   5  -1  162.00    8.75
  -1   5  -1  160.89    5.92
   1  -5   1  149.72    5.83
   1  -5   1  166.45    8.96
  -1   5   3  253.93    8.95
  -1   5   3  261.99    9.41
  -1   5   3  266.86    9.31
  -1   5   3  251.42    8.88
  -1   5   3  248.66    8.92
   1   5  -3  274.14    9.10
   1   5  -3  251.88    9.05
   1   5  -3  254.75    8.94
   1   5  -3  246.26    8.99
   1   5  -3  252.21    8.99
   1   5  -3  236.42   12.65
  -1   5   3  253.76    8.94
   1   5  -3  246.72    8.92
  -1  -5   3  270.63   13.38
  -1  -5   3  257.59    9.06
  -3   5   5   96.27    3.66
   3   5  -5   94.40    3.86
  -3   5   5   90.18    3.85
  -3   5   5   93.25    3.56
   3   5  -5   94.44    3.82
   3   5  -5  100.10    3.87
   3   5  -5   97.89    3.76
  -3   5   5   90.69    4.94
  -3   5   5   97.98    3.71
   3   5  -5   97.30    3.77
   3  -5  -5   92.52    5.17
   3  -5  -5   96.63    3.77
   3  -5  -5   95.22    3.49
  -3  -5   5  100.85    3.94
  -3  -5   5   94.46    7.91
   5   5  -7   53.50    2.57
  -5   5   7   55.58    2.34
   5   5  -7   53.70    2.42
  -5   5   7   54.20    2.18
   5   5  -7   55.74    2.47
  -5   5   7   55.12    4.74
  -5   5   7   53.32    2.39
  -5   5   7   54.68    2.40
   5   5  -7   54.95    2.54
   5   5  -7   55.79    2.70
   5   5  -7   57.82    6.63
  -5   5   7   52.96    2.68
  -5  -5   7   56.95    2.72
   5  -5  -7   59.10    2.57
   5  -5  -7   65.87    5.26
  -5  -5   7   52.56    6.77
  -5  -5   7   57.10    2.14
  -7   5   9  105.47    4.23
   7   5  -9  108.68    4.53
   7   5  -9  111.81    4.27
   7   5  -9  106.23    4.38
  -7   5   9  106.13    4.65
   7   5  -9  110.13    4.74
   7   5  -9  111.93    4.34
  -7   5   9  106.63    4.56
  -7   5   9  108.80    4.13
  -7   5   9  113.37    8.10
  -7  -5   9  101.60    4.64
  -7  -5   9  101.66    9.90
   7  -5  -9  102.66    4.43
   9   5 -11   42.80    2.24
  -9   5  11   41.49    1.97
   9   5 -11   41.09    2.64
  -9   5  11   39.55    6.17
  -9   5  11   37.72    2.37
  -9   5  11   42.62    1.94
   9   5 -11   41.99    2.60
  -9   5  11   39.69    2.44
  -9   5  11   44.00    2.15
   9  -5 -11   49.10    2.50
  -9  -5  11   35.23    8.16
  -9  -5  11   49.47    2.76
   9  -5 -11   51.53    7.19
 -11   5  13  138.35    5.89
 -11   5  13  128.36    5.18
  11   5 -13  132.77    5.47
  11   5 -13  135.13    5.85
 -11   5  13  131.89    5.34
 -11   5  13  136.41    5.93
  11   5 -13  140.91    6.26
 -11   5  13  137.83    5.14
  11  -5 -13  135.20    5.81
 -11  -5  13  134.85    6.16
 -11  -5  13  116.36   15.69
  13   5 -15   22.98    1.54
  13   5 -15    8.33   11.05
 -13   5  15   22.82    1.52
 -13   5  15   23.77    1.90
 -13   5  15   19.85    1.39
  13   5 -15   21.24    1.76
  13   5 -15   23.57    2.10
 -13   5  15   21.45    1.80
  13  -5 -15   20.17    1.76
 -13  -5  15   19.41    1.90
 -13  -5  15   18.37    1.53
 -13  -5  15   15.91   10.78
  15   5 -17   62.63    3.92
 -15   5  17   54.92    2.88
  15   5 -17   57.69    2.87
 -15   5  17   58.06    2.83
  15   5 -17   57.85    3.42
 -15   5  17   56.53    3.41
 -15   5  17   59.95    3.43
 -15  -5  17   52.40    3.67
 -15  -5  17   55.74    3.03
  15  -5 -17   53.32    3.67
 -15  -5  17   53.98    3.41
  17   5 -19   11.62    1.13
  17   5 -19   10.68    1.58
 -17   5  19   11.44    1.64
  17   5 -19    9.46    1.64
 -17   5  19   11.30    1.49
  17  -5 -19   12.42    1.55
 -17  -5  19   13.72    1.80
 -17  -5  19   13.32    1.36
 -19   5  21    6.90    1.35
 -19   5  21    7.89    1.38
  19   5 -21    7.78    1.48
  19  -5 -21    4.30    1.98
 -19  -5  21    5.66    1.13
 -19  -5  21    4.22    1.34
  21   5 -23   11.40    1.87
 -21   5  23    7.65    1.40
 -21   5  23    6.96    1.39
  21  -5 -23    5.33    1.39
 -21  -5  23    9.07    2.04
 -23   5  25   -0.60    1.64
  23   5 -25    2.36    0.91
 -23  -5  25    2.18    1.08
 -26   6  24    2.12    1.07
  26   6 -24    3.93    1.06
 -26   6  24    0.28    1.21
 -26  -6  24    3.10    1.37
 -24   6  22    9.48    1.79
 -24   6  22    7.81    1.42
  24   6 -22    7.86    1.37
 -24  -6  22   12.33    2.26
 -22   6  20   13.71    1.55
  22   6 -20   13.80    1.58
 -22   6  20   13.79    1.59
 -22   6  20   13.60    1.56
 -22  -6  20   15.92    1.99
 -22  -6  20   14.37    1.97
 -20   6  18   66.18    4.92
  20   6 -18   55.84    3.48
 -20   6  18   54.59    2.85
 -20   6  18   57.36    3.40
  20   6 -18   60.28    2.96
 -20  -6  18   59.25    4.33
 -20  -6  18   54.63    3.79
 -18   6  16    6.73    1.23
  18   6 -16    4.75    0.88
 -18   6  16    5.39    0.93
 -18   6  16    6.26    1.00
 -18   6  16    4.62    1.02
  18   6 -16    3.36    0.85
 -18   6  16    5.58    1.12
 -18  -6  16    6.04    1.34
 -18  -6  16    7.03    1.01
  18  -6 -16    6.59    0.99
 -18  -6  16    7.37    1.48
 -16   6  14   90.60    4.09
  16   6 -14   95.66    4.17
 -16   6  14   93.55    4.62
 -16   6  14   96.53    4.52
 -16   6  14   91.20    4.31
  16   6 -14   94.49    4.57
 -16   6  14   93.80    3.96
  16  -6 -14   94.58    4.24
 -16  -6  14   87.78    3.80
 -16  -6  14   98.39    4.86
 -16  -6  14   82.70    4.83
 -14   6  12   18.41    1.37
 -14   6  12   21.66    1.54
 -14   6  12   16.90    1.56
  14   6 -12   20.39    1.64
 -14   6  12   20.05    1.27
 -14   6  12   19.43    1.57
  14  -6 -12   21.57    1.43
 -14  -6  12   23.88    1.88
 -14  -6  12   23.09    8.30
 -12   6  10  186.63    6.97
  12   6 -10  180.55    6.93
 -12   6  10  182.81    6.53
 -12   6  10  175.53    6.81
 -12   6  10  170.87   12.27
 -12   6  10  173.44    7.05
 -12   6  10  172.89    7.24
  12  -6 -10  187.13    6.69
 -12  -6  10  166.28   13.45
 -12  -6  10  174.92    7.22
  12  -6 -10  176.62   12.78
 -10   6   8   25.52    1.64
 -10   6   8   26.96    1.28
 -10   6   8   28.80    1.59
 -10   6   8   25.59    1.58
 -10   6   8   26.59    1.76
  10   6  -8   25.28    5.65
  10   6  -8   27.80    1.71
  10   6  -8   26.53    1.61
  10   6  -8   27.25    1.61
 -10   6   8   27.42    4.34
 -10  -6   8   23.93    1.64
  10  -6  -8   25.56    1.31
 -10  -6   8   30.20    6.22
  -8   6   6  100.29    4.01
   8   6  -6   94.47    3.98
  -8   6   6   97.56    4.19
  -8   6   6   97.20    4.08
  -8   6   6   98.54    3.58
   8   6  -6   98.75    4.10
   8   6  -6   93.71    3.99
   8   6  -6   95.06    8.00
  -8   6   6   96.24    3.95
  -8  -6   6   96.89    7.97
  -8  -6   6   96.17    4.00
   6   6  -4  140.27    5.13
  -6   6   4  144.40    5.57
   6   6  -4  143.33    5.57
  -6   6   4  144.18    5.72
   6   6  -4  147.31    5.58
  -6   6   4  144.79    5.55
   6   6  -4  152.16    8.86
   6   6  -4  145.41    5.61
  -6   6   4  146.69    5.29
   6   6  -4  148.38    5.59
  -6   6   4  150.97    5.69
  -6   6   4  145.55    5.14
   6  -6  -4  151.04    8.47
   6  -6  -4  142.45    8.37
  -6  -6   4  150.04    8.84
  -4   6   2   44.16    2.05
   4   6  -2   43.49    2.04
   4   6  -2   40.13    3.43
  -4   6   2   41.32    1.89
   4   6  -2   42.75    2.03
  -4   6   2   41.78    2.06
   4   6  -2   43.59    2.05
  -4   6   2   42.39    2.03
  -4   6   2   41.40    1.76
   4   6  -2   42.60    1.91
   4   6  -2   42.45    2.02
  -4   6   2   42.10    2.08
   4   6  -2   41.33    1.85
  -4  -6   2   45.59    3.49
   4  -6  -2   47.06    1.92
   4  -6  -2   40.61    4.04
   2   6   0   18.05    1.10
  -2   6   0   17.91    1.07
   2   6   0   22.15    1.33
   2   6   0   16.93    1.06
  -2   6   0   17.07    0.97
   2   6   0   16.61    1.05
   2   6   0   17.28    1.07
   2   6   0   16.70    1.06
  -2   6   0   18.54    1.12
  -2   6   0   18.04    1.13
   2  -6   0   19.82    3.38
   2  -6   0   18.88    1.04
   0   6  -2  122.39    4.66
   0   6  -2  116.61    4.63
   0   6  -2  119.06    4.64
   0   6   2  120.06    4.71
   0   6   2  123.40    4.57
   0   6  -2  125.79    7.88
   0   6   2  130.99    4.83
   0   6  -2  117.78    4.65
   0   6   2  118.62    4.64
   0   6  -2  121.10    4.64
   0   6   2  118.22    4.59
   0   6   2  119.71    4.59
   0  -6   2  109.77    4.53
   2   6  -4   53.34    5.64
   2   6  -4   62.67    2.77
  -2   6   4   60.95    2.85
  -2   6   4   58.77    2.63
  -2   6   4   61.85    2.78
  -2   6   4   63.13    2.57
  -2   6   4   62.64    2.65
   2   6  -4   64.79    2.73
   2   6  -4   61.42    2.70
   2   6  -4   61.36    2.70
  -2   6   4   61.87    2.75
  -2  -6   4   65.89    2.82
  -2  -6   4   54.28    6.04
  -4   6   6   30.60    1.62
   4   6  -6   31.73    1.78
  -4   6   6   32.99    1.61
   4   6  -6   32.62    1.77
   4   6  -6   30.21    1.65
   4   6  -6   30.66    1.67
  -4   6   6   29.88    2.75
  -4   6   6   31.25    1.46
  -4   6   6   33.95    1.91
  -4   6   6   31.01    1.78
   4   6  -6   31.61    1.75
  -4   6   6   32.26    1.60
  -4  -6   6   35.83    5.64
  -4  -6   6   31.00    1.80
   4  -6  -6   27.52    1.28
   4  -6  -6   32.29    1.64
   4  -6  -6   33.67    3.02
   6   6  -8   31.73    1.70
  -6   6   8   29.47    1.55
  -6   6   8   30.66    1.36
   6   6  -8   29.57    1.74
   6   6  -8   30.63    1.82
   6   6  -8   32.09    1.94
   6   6  -8   30.25    6.35
  -6   6   8   31.60    1.65
  -6   6   8   29.23    1.89
  -6   6   8   27.08    3.82
  -6   6   8   29.27    1.81
  -6  -6   8   29.43    6.45
   6  -6  -8   25.96    1.62
   6  -6  -8   26.08    4.08
  -6  -6   8   28.35    1.85
   8   6 -10   55.70    3.03
  -8   6  10   54.11    2.57
  -8   6  10   46.99    3.27
  -8   6  10   54.30    2.45
  -8   6  10   51.41    6.33
   8   6 -10   52.08    2.69
   8   6 -10   48.50    3.17
   8  -6 -10   59.54    2.79
  -8  -6  10   62.31   10.06
   8  -6 -10   64.04    7.13
  -8  -6  10   56.77    3.05
  10   6 -12   77.64    4.00
 -10   6  12   76.89    3.36
  10   6 -12   66.74    3.62
  10   6 -12   70.39    3.44
 -10   6  12   71.47    3.81
 -10   6  12   70.80    3.69
 -10   6  12   71.92    3.33
 -10  -6  12   86.46    4.53
 -10  -6  12   84.49   12.06
  10  -6 -12   73.43    3.59
  12   6 -14   32.03    2.49
  12   6 -14   34.10    2.07
 -12   6  14   31.59    1.92
 -12   6  14   30.24    2.30
 -12   6  14   34.99    2.35
  12   6 -14   35.73    2.36
 -12  -6  14   14.91   10.57
  12  -6 -14   29.80    2.14
 -12  -6  14   31.28    2.47
 -14   6  16   39.30    2.71
  14   6 -16   39.07    2.34
  14   6 -16   41.01    3.09
 -14   6  16   38.84    2.28
  14   6 -16   39.02    2.73
 -14   6  16   39.86    2.78
 -14  -6  16   43.11    2.49
  14  -6 -16   39.67    2.66
 -14  -6  16   45.66    3.16
 -16   6  18   31.53    2.43
  16   6 -18   31.30    2.43
  16   6 -18   31.57    2.00
 -16  -6  18   28.65    2.07
  16  -6 -18   31.40    2.41
 -16  -6  18   31.53    2.70
 -16  -6  18   26.83    2.41
 -18   6  20   49.57    3.27
 -18   6  20   50.64    3.26
  18   6 -20   52.01    3.38
  18  -6 -20   51.70    3.34
 -18  -6  20   46.82    3.56
 -18  -6  20   47.45    2.84
 -20   6  22    6.22    1.39
 -20   6  22    6.54    1.33
  20   6 -22    8.14    1.51
 -20  -6  22    5.26    1.39
  20  -6 -22    5.61    1.45
 -22   6  24   11.72    1.63
  22   6 -24   13.15    1.56
 -22  -6  24   12.85    1.92
 -27  -7  25   14.47    2.13
  25   7 -23    4.61    1.11
 -25   7  23    2.24    0.99
 -25   7  23    4.81    1.11
 -25  -7  23    6.06    1.54
 -23   7  21    6.59    1.28
  23   7 -21    8.94    1.63
 -23   7  21    9.26    1.49
 -23  -7  21    8.70    1.80
 -23  -7  21    8.81    1.78
  21   7 -19   11.22    1.81
 -21   7  19    9.59    1.32
  21   7 -19    9.13    1.20
 -21   7  19    8.90    1.56
 -21   7  19    9.52    1.29
 -21  -7  19    8.67    1.85
 -21  -7  19    9.58    1.97
 -19   7  17    7.75    1.30
 -19   7  17   13.76    2.96
  19   7 -17    7.36    1.36
  19   7 -17    8.52    1.10
 -19  -7  17   11.74    1.69
 -19  -7  17   10.10    1.62
 -17   7  15   22.78    1.95
  17   7 -15   24.10    2.02
 -17   7  15   23.87    1.86
 -17   7  15   24.09    2.03
 -17   7  15   22.17    1.66
  17   7 -15   21.19    1.68
 -17  -7  15   27.63    2.50
 -17  -7  15   26.72    2.31
 -17  -7  15   21.83    1.47
  17  -7 -15   26.07    1.79
  15   7 -13    9.98    1.21
 -15   7  13    9.10    1.14
 -15   7  13   10.51    1.29
 -15   7  13   11.04    1.16
  15   7 -13    9.41    1.06
 -15   7  13   10.19    1.05
 -15  -7  13   10.86    1.36
 -15  -7  13    9.18    0.86
  13   7 -11   67.86    3.39
 -13   7  11   69.14    3.55
 -13   7  11   72.56    3.34
 -13   7  11   68.42    3.70
 -13   7  11   66.62    3.38
  13   7 -11   68.67    3.59
 -13  -7  11   73.95    3.76
  13  -7 -11   74.03    3.07
 -13  -7  11   74.07   11.60
  11   7  -9   12.19    1.17
 -11   7   9    9.49    3.73
  11   7  -9   11.26    1.08
 -11   7   9   13.10    1.25
 -11   7   9   12.19    1.04
 -11   7   9   11.77    1.19
 -11   7   9   11.91    1.14
 -11  -7   9   14.49    1.24
 -11  -7   9    9.23    5.06
  11  -7  -9   17.15    4.76
   9   7  -7  103.83    4.43
   9   7  -7   98.33    4.28
  -9   7   7  100.26    3.76
  -9   7   7  101.56    4.26
  -9   7   7  104.82    4.34
  -9   7   7   99.54    4.53
   9   7  -7   88.96    8.84
   9   7  -7   96.16    4.30
  -9   7   7  101.89    4.43
   9   7  -7   97.43    4.29
  -9  -7   7  111.02    4.43
   9  -7  -7  102.22    7.96
  -9  -7   7  106.36    9.49
   9  -7  -7  110.44    8.07
   7   7  -5  112.03    4.63
  -7   7   5  116.03    4.77
   7   7  -5  120.51    4.70
   7   7  -5  112.93    4.70
  -7   7   5  115.44    4.14
  -7   7   5  113.96    4.65
   7   7  -5  117.80    4.72
  -7   7   5  111.01    4.61
  -7   7   5  115.08    4.86
  -7   7   5  117.51    4.43
   7   7  -5  110.05    8.31
  -7  -7   5  112.53    8.27
  -7  -7   5  108.45    4.51
   7  -7  -5  107.68    7.48
   7  -7  -5  113.60    7.51
   5   7  -3   97.20    4.02
   5   7  -3   95.81    4.02
   5   7  -3   95.47    4.08
  -5   7   3   96.95    4.14
   5   7  -3   97.20    3.84
   5   7  -3  103.12    4.10
  -5   7   3  101.52    4.06
  -5   7   3   98.56    4.09
   5   7  -3   97.23    3.71
  -5   7   3   94.99    3.62
   5   7  -3   92.65    6.27
  -5   7   3   97.52    3.81
   5  -7  -3   97.59    6.45
  -5  -7   3   94.13    3.76
   5  -7  -3  101.53    6.69
  -5  -7   3   99.86    6.38
   5  -7  -3   94.81    3.78
   3   7  -1   50.57    2.35
  -3   7   1   51.19    2.40
   3   7  -1   50.04    2.33
  -3   7   1   48.64    2.36
   3   7  -1   48.62    2.33
   3   7  -1   48.72    2.24
  -3   7   1   48.64    2.23
  -3   7   1   48.60    2.09
   3   7  -1   50.81    2.33
  -3   7   1   49.90    2.35
   3  -7  -1   43.58    2.12
   3  -7  -1   45.81    4.61
   3  -7  -1   50.46    4.39
  -1   7  -1   68.33    5.63
   1   7   1   73.07    3.12
  -1   7  -1   71.73    3.16
  -1   7  -1   69.25    3.12
   1   7   1   72.54    3.11
  -1   7  -1   71.39    3.11
   1   7   1   74.70    3.13
  -1   7  -1   74.66    2.99
   1   7   1   69.77    3.04
   1   7   1   71.66    3.13
  -1   7  -1   71.49    3.14
   1   7   1   74.65    3.10
   1  -7   1   72.03    6.11
  -1   7   3   95.58    3.78
  -1   7   3   94.37    4.02
  -1   7   3   93.36    3.84
   1   7  -3   91.85    3.81
  -1   7   3  100.74    3.81
  -1   7   3   94.67    3.94
  -1   7   3   94.79    3.86
   1   7  -3   95.96    3.94
   1   7  -3   91.21    3.88
  -1  -7   3   89.42    3.84
  -1  -7   3   88.12    7.59
   3   7  -5  256.94    9.31
  -3   7   5  255.61    9.21
  -3   7   5  259.05    9.55
   3   7  -5  261.40    9.39
  -3   7   5  252.50    9.40
  -3   7   5  257.73    9.04
  -3   7   5  255.73    9.10
   3   7  -5  243.21    9.25
   3   7  -5  243.29    9.24
   3   7  -5  237.93   14.45
  -3   7   5  248.52    9.17
   3  -7  -5  259.66    9.10
  -3  -7   5  268.86   15.15
  -3  -7   5  257.05    9.38
  -5   7   7   18.05    1.14
  -5   7   7   18.77    1.20
   5   7  -7   20.47    1.40
   5   7  -7   18.66    1.27
   5   7  -7   14.84    4.59
   5   7  -7   17.95    1.26
  -5   7   7   19.46    1.26
  -5   7   7   18.80    1.47
  -5   7   7   18.95    1.17
  -5   7   7   17.83    1.36
   5   7  -7   17.10    1.31
   5  -7  -7   15.50    2.36
   5  -7  -7   15.30    1.12
  -5  -7   7   16.88    5.20
  -7   7   9   18.26    1.54
  -7   7   9   16.75    1.24
  -7   7   9   19.14    1.51
  -7   7   9   20.16    1.27
   7   7  -9   18.92    1.71
   7   7  -9   18.43    1.34
  -7   7   9   18.81    3.57
   7   7  -9   20.31    1.36
  -7  -7   9   18.73    1.58
   7  -7  -9   17.67    3.86
   7  -7  -9   19.38    1.32
  -7  -7   9   19.59    6.36
  -9   7  11   95.99    3.86
  -9   7  11   89.56    4.34
   9   7 -11   95.79    4.57
   9   7 -11   93.69    4.21
  -9   7  11   91.01    4.50
  -9   7  11   92.63    3.99
   9   7 -11   94.29    4.39
  -9  -7  11   84.12    4.46
  -9  -7  11   79.24   12.75
   9  -7 -11   86.12    4.02
  11   7 -13   42.62    2.65
 -11   7  13   40.95    2.25
 -11   7  13   37.83    2.52
 -11   7  13   32.02    2.48
  11   7 -13   35.94    2.64
  11   7 -13   37.22    2.33
 -11  -7  13   44.79    2.92
  11  -7 -13   41.90    2.44
 -13   7  15    4.58    0.98
  13   7 -15    4.85    1.03
 -13   7  15    5.69    1.18
 -13   7  15    5.81    0.97
  13   7 -15    6.71    1.11
 -13  -7  15    5.71    1.31
 -13  -7  15    4.55    0.84
  13  -7 -15    4.82    0.94
  15   7 -17   16.74    1.71
 -15   7  17   11.93    2.32
  15   7 -17   15.14    1.46
 -15   7  17   15.32    1.69
  15  -7 -17   16.57    1.68
 -15  -7  17   15.35    1.86
 -15  -7  17   16.68    1.48
 -15  -7  17   18.67    3.63
  17   7 -19   17.25    1.85
 -17   7  19   19.40    1.97
 -17   7  19   16.72    1.85
  17   7 -19   17.10    1.54
  17  -7 -19   19.21    1.89
 -17  -7  19   19.65    2.12
 -17  -7  19   19.69    2.18
 -17  -7  19   17.99    1.64
 -19   7  21   10.02    1.49
 -19   7  21   13.35    1.64
  19   7 -21    9.62    1.67
 -19  -7  21   11.84    2.14
 -21   7  23    7.56    1.43
 -21   7  23    6.86    1.27
 -21  -7  23    8.78    1.72
  23   7 -25    4.84    1.21
 -23  -7  25    4.24    1.23
  26   8 -24    1.64    0.96
 -26  -8  24    0.34    1.15
 -24   8  22    4.00    1.12
  24   8 -22    6.91    1.39
 -24   8  22    3.70    1.01
 -24  -8  22    4.26    1.70
 -24  -8  22    5.37    1.42
 -22   8  20   14.32    1.74
  22   8 -20   14.39    1.70
 -22   8  20   12.56    1.51
 -22  -8  20   11.32    1.82
 -22  -8  20   11.53    2.18
 -20   8  18   12.94    1.58
 -20   8  18   12.16    1.50
  20   8 -18   11.84    1.32
 -20   8  18   11.93    1.39
  20   8 -18   14.26    1.66
 -20  -8  18   11.90    1.75
 -20  -8  18   15.70    2.06
 -18   8  16   18.36    1.53
 -18   8  16   16.87    1.62
  18   8 -16   14.31    1.63
 -18   8  16   13.78    2.57
  18   8 -16   14.46    1.40
 -18   8  16   17.64    2.09
 -18  -8  16   15.78    1.86
 -18  -8  16   14.91    1.93
 -16   8  14   12.14    1.45
  16   8 -14   12.10    1.26
  16   8 -14   12.62    1.42
 -16   8  14   12.47    1.25
 -16   8  14   13.35    1.39
 -16   8  14   13.14    1.45
 -16  -8  14   12.36    1.71
 -16  -8  14   11.02    1.15
 -16  -8  14   12.18    1.52
 -14   8  12   64.35    3.59
 -14   8  12   72.30    3.89
  14   8 -12   71.98    3.74
 -14   8  12   69.29    3.36
 -14   8  12   67.58    3.49
  14   8 -12   67.23    3.49
 -14  -8  12   62.52    3.70
  12   8 -10   -0.06    6.51
 -12   8  10   13.85    1.33
 -12   8  10   15.57    1.33
  12   8 -10   12.72    1.24
 -12   8  10   15.31    1.50
  12   8 -10   14.15    1.35
 -12   8  10   12.53    1.19
  12  -8 -10    9.88    5.60
 -12  -8  10   15.06    1.44
 -10   8   8   34.64    2.07
  10   8  -8   32.11    2.02
 -10   8   8   34.41    2.29
 -10   8   8   34.14    2.02
  10   8  -8   35.54    2.10
 -10   8   8   35.33    2.22
  10   8  -8   33.58    2.10
  10   8  -8   34.69    2.19
  10  -8  -8   44.84    6.48
 -10  -8   8   33.59    2.08
 -10  -8   8   32.03    6.74
   8   8  -6   43.84    6.44
  -8   8   6   37.43    1.62
  -8   8   6   40.52    2.18
  -8   8   6   35.46    2.06
  -8   8   6   38.13    1.76
   8   8  -6   33.73    2.13
   8   8  -6   37.86    2.14
  -8   8   6   37.23    2.29
  -8   8   6   37.08    2.28
   8   8  -6   36.28    2.13
   8   8  -6   38.31    2.19
   8  -8  -6   36.12    4.92
  -8  -8   6   37.22    6.15
   8  -8  -6   42.24    8.49
  -8  -8   6   37.09    2.05
  -6   8   4  101.20    4.40
  -6   8   4  101.74    3.83
   6   8  -4  102.55    4.35
  -6   8   4  102.69    4.32
   6   8  -4  102.31    4.35
   6   8  -4  105.80    4.41
  -6   8   4  103.60    4.49
  -6   8   4  105.61    4.35
  -6   8   4  105.34    4.04
   6   8  -4  106.54    7.50
   6   8  -4  106.36    4.36
   6  -8  -4   96.79    6.76
   6  -8  -4  110.46    6.96
  -6  -8   4   89.21    7.06
  -6  -8   4   94.49    4.21
   6  -8  -4   91.05    3.97
   4   8  -2   70.69    4.19
  -4   8   2   71.90    3.34
   4   8  -2   68.68    3.03
  -4   8   2   75.23    3.36
   4   8  -2   76.77    3.33
   4   8  -2   73.94    3.31
   4   8  -2   73.31    3.30
   4   8  -2   73.49    3.26
   4   8  -2   69.94    3.11
  -4   8   2   70.12    3.10
  -4   8   2   72.12    3.29
   4  -8  -2   80.51    5.74
   4  -8  -2   68.83    3.00
   4  -8  -2   75.66    5.79
   2   8   0  101.53    4.30
   2   8   0  104.19    4.27
   2   8   0  106.86    4.36
  -2   8   0  104.92    4.39
   2   8   0  100.01    4.30
   2   8   0  108.58    4.32
  -2   8   0  107.41    4.41
  -2   8   0  105.59    4.39
  -2   8   0  102.82    4.10
  -2   8   0  104.35    4.29
   2   8   0  102.66    4.27
  -2   8   0  100.39    4.31
   2  -8   0  112.26    7.15
   2  -8   0  105.37    4.15
   2  -8   0  105.85    7.30
   0   8  -2   80.56    3.49
   0   8   2   79.80    3.45
   0   8   2   78.18    3.36
   0   8   2   81.36    3.46
   0   8  -2   78.18    3.48
   0   8  -2   75.51    3.43
   0   8  -2   71.23    6.49
   0   8   2   83.16    3.37
   0   8  -2   78.32    3.49
   0   8  -2   77.07    3.31
   0   8   2   76.46    3.50
   0   8   2   74.00    3.42
   0  -8   2   73.58    3.31
   0  -8   2   83.06    7.19
   2   8  -4   33.70    1.95
   2   8  -4   35.24    2.00
  -2   8   4   34.47    1.90
   2   8  -4   35.22    1.93
  -2   8   4   33.78    1.81
  -2   8   4   35.87    2.03
  -2   8   4   33.74    1.79
   2   8  -4   35.38    5.50
  -2   8   4   33.32    1.90
  -2   8   4   36.49    2.11
   2   8  -4   32.93    1.93
   2  -8  -4   36.96    1.76
  -2  -8   4   38.11    2.01
  -2  -8   4   38.22    5.88
  -4   8   6   12.79    0.93
  -4   8   6   13.36    1.09
   4   8  -6   15.68    1.28
  -4   8   6   13.01    1.23
  -4   8   6   15.11    1.26
  -4   8   6   14.51    1.09
  -4   8   6   11.68    0.94
   4   8  -6   13.23    1.09
   4   8  -6   13.83    1.13
   4   8  -6   13.37    1.14
  -4  -8   6    8.66    4.40
  -4  -8   6   13.14    1.18
   4  -8  -6   13.85    0.99
   6   8  -8  108.36    4.52
  -6   8   8  102.57    4.71
   6   8  -8   99.40    4.47
  -6   8   8   99.52    4.21
  -6   8   8  104.78    4.36
   6   8  -8  104.91    4.65
  -6   8   8  105.03    4.42
   6   8  -8  100.40    4.58
  -6   8   8  100.75    4.82
  -6   8   8  103.96    4.03
  -6  -8   8  112.67   11.67
  -6  -8   8  110.19    4.80
   6  -8  -8  111.22    4.32
  -8   8  10   15.44    1.24
   8   8 -10   17.22    1.48
  -8   8  10   16.54    1.23
  -8   8  10   17.88    1.63
   8   8 -10   14.16    1.33
   8   8 -10   16.68    1.32
   8   8 -10   15.50    1.32
  -8   8  10   17.88    1.56
   8   8 -10   -4.57    9.00
   8  -8 -10   16.29    1.38
  -8  -8  10   20.02    8.32
  -8  -8  10   16.70    1.58
  10   8 -12   51.01    3.08
 -10   8  12   52.52    3.26
 -10   8  12   51.72    2.59
 -10   8  12   51.23    2.74
 -10   8  12   56.08    3.22
  10   8 -12   56.07    3.01
  10  -8 -12   51.41    2.75
 -10  -8  12   53.47    3.28
 -12   8  14   10.24    1.11
  12   8 -14    8.23    1.05
  12   8 -14    7.77    1.34
 -12   8  14   10.02    1.34
 -12   8  14    9.24    1.27
 -12  -8  14   11.36    1.54
  12  -8 -14    9.05    1.08
  14   8 -16    6.72    1.24
  14   8 -16    5.92    1.21
 -14   8  16    6.74    1.06
 -14   8  16    5.56    1.17
 -14   8  16    8.07    1.74
 -14  -8  16    6.45    1.39
 -14  -8  16    6.73    1.12
 -16   8  18   16.89    1.81
  16   8 -18   16.92    1.56
  16   8 -18   15.91    1.77
 -16   8  18   16.53    1.81
 -16  -8  18   13.81    1.88
 -16  -8  18   13.90    1.95
  16  -8 -18   10.37    1.47
 -16  -8  18   13.07    1.48
  18   8 -20    8.59    1.31
 -18   8  20    7.27    1.35
 -18   8  20   10.36    1.47
  18   8 -20   14.48    2.23
 -18  -8  20    8.72    1.83
 -18  -8  20    7.58    1.71
 -20   8  22    8.93    1.60
  20   8 -22   10.64    1.79
 -20   8  22    7.72    1.41
 -20  -8  22    7.72    1.85
 -22   8  24    2.18    0.95
  22   8 -24    4.08    1.08
 -22  -8  24    3.81    1.23
  25   9 -23    4.82    1.84
 -25   9  23    5.48    1.17
 -25  -9  23    5.07    1.37
 -23   9  21    9.31    1.40
  23   9 -21    9.24    1.69
 -23   9  21    8.74    1.53
 -23  -9  21   10.87    2.02
 -23  -9  21   13.90    2.40
 -21   9  19   12.74    1.97
  21   9 -19   10.02    1.36
 -21   9  19   11.17    1.58
  21   9 -19   11.45    1.58
 -21   9  19   11.92    1.48
 -21  -9  19   14.84    2.57
 -21  -9  19    9.58    1.93
 -19   9  17   18.94    1.96
 -19   9  17   19.14    1.76
 -19   9  17   22.89    2.16
  19   9 -17   25.44    2.22
  19   9 -17   21.61    1.80
 -19  -9  17   21.14    2.45
 -19  -9  17   22.34    2.33
  17   9 -15   43.16    2.78
 -17   9  15   39.96    2.88
 -17   9  15   48.64    3.25
  17   9 -15   42.49    2.98
 -17   9  15   45.69    3.35
 -17   9  15   40.63    2.53
 -17  -9  15   44.85    3.16
 -17  -9  15   45.83    3.58
 -15   9  13   49.18    3.07
  15   9 -13   43.37    2.94
  15   9 -13   45.44    2.80
 -15   9  13   44.49    3.10
 -15   9  13   46.76    2.68
 -15   9  13   45.08    2.76
 -15  -9  13   46.30    3.08
  13   9 -11   19.62    1.77
  13   9 -11   18.90    1.63
 -13   9  11   19.33    1.53
 -13   9  11   19.37    1.84
 -13   9  11   20.16    1.77
 -13   9  11   19.34    1.61
 -11   9   9   72.79    4.00
  11   9  -9   73.97    3.73
 -11   9   9   74.40    3.89
 -11   9   9   75.90    3.67
  11   9  -9   79.13    3.94
  11   9  -9   79.59    3.87
 -11   9   9   78.37    3.78
 -11  -9   9   76.95    3.83
 -11  -9   9   75.46   11.79
  11  -9  -9   73.44    8.30
   9   9  -7   34.29    2.14
  -9   9   7   35.64    2.38
   9   9  -7   38.28    2.33
  -9   9   7   35.57    2.13
  -9   9   7   36.76    2.20
  -9   9   7   37.64    2.33
   9   9  -7   38.39    2.30
   9   9  -7   33.41    2.13
  -9  -9   7   26.37    6.58
  -9  -9   7   33.31    2.25
   9  -9  -7   37.53    5.47
   7   9  -5   15.23    1.25
  -7   9   5   14.99    1.36
  -7   9   5   13.78    1.29
   7   9  -5   16.06    1.33
   7   9  -5   14.03    4.26
  -7   9   5   16.40    1.30
  -7   9   5   14.95    1.06
  -7   9   5   14.64    1.27
   7   9  -5   14.58    1.25
   7   9  -5   16.28    1.34
   7  -9  -5   16.91    3.38
   7  -9  -5   14.11    3.22
  -7  -9   5   15.90    1.23
   5   9  -3   25.69    3.31
   5   9  -3   22.89    1.43
  -5   9   3   23.22    1.24
   5   9  -3   24.90    1.63
   5   9  -3   21.14    1.27
  -5   9   3   19.50    1.63
   5   9  -3   20.34    1.66
  -5   9   3   23.91    1.66
  -5   9   3   22.17    1.55
  -5   9   3   19.11    1.75
  -5   9   3   23.17    1.40
   5   9  -3   20.47    1.50
  -5  -9   3   21.25    3.14
   5  -9  -3   21.84    3.49
   5  -9  -3   25.59    4.02
  -3   9   1   40.39    2.13
  -3   9   1   41.77    2.28
   3   9  -1   40.01    2.22
  -3   9   1   36.44    2.20
   3   9  -1   41.63    2.10
  -3   9   1   38.52    1.93
  -3   9   1   37.27    2.42
   3   9  -1   38.75    2.19
   3   9  -1   39.65    2.13
   3   9  -1   40.19    2.16
   3   9  -1   38.55    2.19
  -3   9   1   40.05    2.24
   3  -9  -1   44.40    4.55
   3  -9  -1   40.51    4.86
   3  -9  -1   41.64    2.02
   1   9   1   22.53    1.49
  -1   9  -1   20.90    1.49
  -1   9  -1   20.91    1.49
  -1   9  -1   19.00    1.57
  -1   9  -1   22.28    1.37
   1   9   1   20.94    1.41
  -1   9  -1   21.40    1.46
   1   9   1   22.60    1.47
   1   9   1   20.74    1.45
   1   9   1   21.90    1.49
   1   9   1   20.42    1.44
   1  -9   1   15.60    3.85
   1  -9   1   18.99    1.32
   1   9  -3   66.58    3.20
  -1   9   3   72.86    3.33
   1   9  -3   65.82    3.85
  -1   9   3   72.64    3.18
  -1   9   3   74.08    3.34
   1   9  -3   70.36    3.35
  -1   9   3   70.51    3.44
  -1   9   3   74.61    3.42
   1   9  -3   72.71    7.27
  -1   9   3   72.55    3.21
  -1  -9   3   64.94    3.19
  -1  -9   3   75.73    7.69
  -3   9   5   18.15    1.55
  -3   9   5   19.68    1.27
  -3   9   5   17.04    1.22
   3   9  -5   16.80    1.37
  -3   9   5   19.22    1.37
   3   9  -5   18.40    1.41
   3   9  -5   20.34    1.46
  -3   9   5   17.51    1.53
  -3   9   5   18.89    1.50
   3   9  -5   18.93    1.47
  -3  -9   5   16.94    5.48
   3  -9  -5   19.74    1.17
  -5   9   7   30.98    1.76
  -5   9   7   31.39    1.94
   5   9  -7   33.01    2.06
   5   9  -7   32.07    2.00
  -5   9   7   33.52    2.26
  -5   9   7   31.82    1.89
   5   9  -7   28.97    1.93
  -5   9   7   28.36    2.03
   5   9  -7   33.51    2.12
  -5   9   7   29.66    1.64
   5  -9  -7   31.11    1.67
  -5  -9   7   35.41    2.16
  -5  -9   7   31.56    7.66
   7   9  -9   20.21    1.56
   7   9  -9    1.25    7.96
   7   9  -9   21.58    1.69
  -7   9   9   21.31    1.84
  -7   9   9   20.78    1.72
  -7   9   9   18.37    1.38
  -7   9   9   19.42    1.47
   7   9  -9   18.99    1.48
   7   9  -9   19.13    1.58
   7  -9  -9   18.72    1.31
  -7  -9   9    7.85    8.19
  -7  -9   9   18.04    1.65
   9   9 -11   11.24    1.22
  -9   9  11   10.98    1.29
  -9   9  11   11.47    1.14
  -9   9  11    9.29    1.29
  -9   9  11   12.11    1.08
   9   9 -11   10.10    1.22
  -9  -9  11   12.14    1.43
   9  -9 -11   11.84    1.10
 -11   9  13   14.55    1.34
 -11   9  13   16.37    1.78
 -11   9  13   14.57    1.57
  11   9 -13   16.72    1.55
  11   9 -13   17.22    1.67
 -11  -9  13   14.10    1.68
  11  -9 -13   13.83    1.33
 -13   9  15   37.20    2.77
 -13   9  15   38.93    2.35
 -13   9  15   38.42    2.91
  13   9 -15   33.59    2.65
 -13  -9  15   42.78    3.10
 -15   9  17   14.26    1.65
 -15   9  17   13.28    1.75
  15   9 -17   14.17    1.63
  15   9 -17   14.94    1.50
 -15  -9  17   13.79    1.44
 -15  -9  17   12.33    1.79
  17   9 -19   10.82    1.38
  17   9 -19   12.95    1.59
 -17   9  19   11.64    1.60
 -17   9  19   11.14    1.59
 -17  -9  19   12.39    2.22
 -17  -9  19   14.68    2.54
  19   9 -21    6.01    1.29
 -19   9  21   10.18    1.79
 -19   9  21   12.22    1.54
 -19  -9  21   10.36    2.07
 -21   9  23   25.24    2.49
  21   9 -23   20.43    2.27
 -21  -9  23   19.13    2.41
 -24  10  22    2.65    0.89
  24  10 -22    3.55    1.19
 -24 -10  22    2.40    1.43
  22  10 -20    9.70    1.45
 -22  10  20   11.16    1.72
  22  10 -20    9.57    1.62
 -22  10  20    7.20    1.27
 -22 -10  20    9.86    1.96
 -22 -10  20    7.08    1.95
 -20  10  18    4.78    1.04
  20  10 -18    5.34    1.06
 -20  10  18    4.60    1.20
 -20  10  18    5.17    1.19
  20  10 -18    4.61    1.10
 -20 -10  18    6.68    1.81
 -20 -10  18    5.10    1.45
 -18  10  16   15.51    1.71
 -18  10  16   14.07    1.75
  18  10 -16   16.15    1.80
 -18  10  16   13.22    1.50
  18  10 -16   14.68    1.57
 -18 -10  16   13.95    2.03
 -18 -10  16   16.42    1.97
  16  10 -14   14.30    1.50
 -16  10  14   13.05    1.45
 -16  10  14   14.37    1.72
 -16  10  14   13.25    1.58
 -16  10  14   12.19    1.33
  16  10 -14   15.14    1.65
 -16 -10  14   12.31    1.91
 -16 -10  14   12.33    1.69
 -14  10  12   42.42    2.98
  14  10 -12   40.79    2.81
 -14  10  12   37.58    2.43
  14  10 -12   34.51    2.52
 -14  10  12   42.39    2.81
 -14  10  12   38.98    2.56
 -14 -10  12   41.62    2.82
  12  10 -10   27.92    2.12
 -12  10  10   20.32    2.04
  12  10 -10   24.77    1.94
 -12  10  10   25.32    2.04
 -12  10  10   24.14    1.89
 -12  10  10   26.38    2.18
 -12 -10  10   27.02    2.12
  10  10  -8   16.15    1.46
 -10  10   8   19.73    1.60
  10  10  -8   18.74    1.61
 -10  10   8   19.69    1.54
  10  10  -8   18.20    1.57
  10  10  -8   16.82    1.52
 -10  10   8   19.71    1.76
  10  10  -8    1.89    7.60
 -10  10   8   16.26    1.52
 -10 -10   8   14.79    1.47
 -10 -10   8   18.21    7.56
  -8  10   6   33.13    2.34
  -8  10   6   36.29    2.24
   8  10  -6   31.13    2.12
   8  10  -6   33.93    2.19
   8  10  -6   34.67    2.25
  -8  10   6   36.34    2.35
  -8  10   6   33.63    2.15
  -8  10   6   34.94    1.84
   8  10  -6   35.54    2.28
  -8 -10   6   35.03    6.56
   6  10  -4   22.65    1.65
  -6  10   4   20.72    1.61
   6  10  -4   22.88    1.71
   6  10  -4   21.15    1.62
  -6  10   4   19.67    1.64
  -6  10   4   21.89    1.43
  -6  10   4   21.63    1.72
   6  10  -4   20.95    1.62
  -6  10   4   22.02    1.63
  -6 -10   4   16.79    3.43
  -4  10   2   13.21    1.24
  -4  10   2   11.57    0.89
  -4  10   2   13.16    1.20
   4  10  -2    9.88    0.93
   4  10  -2   11.83    1.15
   4  10  -2   11.50    1.13
   4  10  -2   11.13    1.14
   4  10  -2   12.35    1.14
  -4  10   2   11.06    1.15
  -4  10   2   11.51    1.03
   4  10  -2   13.06    1.11
  -4  10   2   10.52    1.09
   2  10   0  198.48    7.50
   2  10   0  194.57    7.61
   2  10   0  194.19    7.58
   2  10   0  192.32    7.46
  -2  10   0  199.11    7.27
   2  10   0  190.04    7.59
  -2  10   0  199.18    7.68
  -2  10   0  188.32    7.62
  -2  10   0  188.68    7.63
  -2  10   0  199.19    7.57
   2 -10   0  183.46   10.11
   2 -10   0  178.13    9.67
   0  10  -2   42.80    2.22
   0  10   2   39.45    2.31
   0  10   2   41.93    2.34
   0  10   2   39.80    2.18
   0  10   2   38.82    2.27
   0  10  -2   37.19    2.28
   0  10   2   44.92    2.65
   0  10   2   37.16    2.35
   0  10  -2   42.18    2.40
   0  10  -2   39.33    2.36
   0 -10   2   36.44    2.13
   0 -10   2   36.47    5.80
   2  10  -4   29.31    1.95
  -2  10   4   28.83    1.98
  -2  10   4   28.35    1.86
   2  10  -4   30.75    1.98
   2  10  -4   27.56    1.85
  -2  10   4   30.42    1.80
  -2  10   4   31.10    2.10
  -2  10   4   29.61    1.92
   2  10  -4   29.88    1.99
  -2  10   4   28.59    1.74
  -2 -10   4   28.19    1.85
  -4  10   6  106.03    4.89
   4  10  -6   95.42    4.51
  -4  10   6  100.64    4.17
  -4  10   6   97.51    4.66
  -4  10   6   96.05    4.44
   4  10  -6  101.18    4.66
  -4  10   6  101.62    4.21
   4  10  -6  103.11    4.58
  -4  10   6  103.70    4.47
   4  10  -6   92.47    4.50
  -4 -10   6   99.76    4.57
  -4 -10   6   91.11   11.49
  -6  10   8   37.87    2.27
   6  10  -8   37.59    2.42
   6  10  -8   36.17    2.30
  -6  10   8   35.72    2.55
  -6  10   8   36.62    2.17
  -6  10   8   37.59    2.49
   6  10  -8   37.65    2.32
   6  10  -8   36.48    2.41
  -6 -10   8   34.27    2.37
   8  10 -10   40.11    2.58
   8  10 -10   39.76    2.56
  -8  10  10   34.56    2.25
  -8  10  10   34.99    2.55
  -8  10  10   37.24    2.21
   8  10 -10   38.39    2.41
   8  10 -10   37.01    2.83
  -8  10  10   36.63    2.71
  -8 -10  10   38.01    2.65
 -10  10  12   15.12    1.61
 -10  10  12   17.59    1.80
 -10  10  12   10.53    1.17
  10  10 -12   16.15    1.65
  10  10 -12   15.29    1.53
 -10  10  12   15.83    1.41
 -10 -10  12   14.90    1.76
  12  10 -14   20.05    1.83
 -12  10  14   21.44    1.72
 -12  10  14   21.01    2.12
 -12  10  14   20.80    2.02
  12  10 -14   22.43    2.06
 -12 -10  14   26.16    2.36
  14  10 -16   29.35    2.42
 -14  10  16   24.46    2.32
  14  10 -16   32.81    2.33
 -14  10  16   27.88    2.52
 -14 -10  16   29.25    2.66
 -14 -10  16   29.02    2.06
  16  10 -18    9.26    1.51
 -16  10  18   10.96    1.58
  16  10 -18    9.28    1.66
 -16  10  18   12.17    1.91
 -16 -10  18   10.48    1.95
 -16 -10  18   11.81    2.23
 -18  10  20    3.93    1.15
  18  10 -20    4.57    1.14
  18  10 -20    2.84    1.00
 -18  10  20    4.39    1.26
 -18 -10  20    2.64    1.36
 -18 -10  20    5.12    1.51
  20  10 -22    3.47    1.04
 -20  10  22    4.58    1.68
 -20  10  22    3.47    1.13
 -20 -10  22    6.59    1.69
 -23  11  21    2.88    1.27
  23  11 -21    2.37    1.08
  21  11 -19    2.55    0.88
 -21  11  19    3.56    0.88
  21  11 -19    5.51    1.13
 -21  11  19    2.98    0.92
 -21 -11  19    0.75    1.18
 -21 -11  19    2.78    1.24
 -19  11  17    7.82    1.37
 -19  11  17   11.38    1.54
 -19  11  17   10.01    1.49
  19  11 -17   11.25    1.45
  19  11 -17   10.34    1.80
 -19 -11  17    6.88    1.77
 -19 -11  17    9.14    2.01
 -17  11  15   28.52    2.08
  17  11 -15   26.87    2.39
 -17  11  15   28.42    2.22
 -17  11  15   30.83    2.61
 -17  11  15   26.61    2.30
  17  11 -15   30.11    2.28
 -17 -11  15   27.87    2.66
 -17 -11  15   29.55    3.49
 -15  11  13    5.63    1.26
  15  11 -13    6.16    1.17
 -15  11  13    5.40    1.16
  15  11 -13    6.48    1.44
 -15  11  13    7.26    1.17
 -15  11  13    7.32    1.30
 -15 -11  13    5.74    1.32
  13  11 -11   22.16    2.46
 -13  11  11   22.88    3.06
 -13  11  11   22.71    1.88
  13  11 -11   25.39    2.37
 -13  11  11   21.34    1.79
 -13 -11  11   21.96    2.12
  11  11  -9   17.07    1.66
 -11  11   9   13.53    1.49
 -11  11   9   16.87    1.78
  11  11  -9   14.68    1.53
 -11  11   9   16.37    1.54
  11  11  -9   15.06    1.50
 -11  11   9   14.65    1.47
   9  11  -7   41.14    2.58
   9  11  -7   39.41    2.60
   9  11  -7   38.74    2.58
  -9  11   7   40.00    2.80
  -9  11   7   38.85    2.73
  -9  11   7   41.65    2.68
  -9  11   7   44.08    2.63
   9  11  -7   36.57    2.48
  -7  11   5   11.04    1.21
   7  11  -5   11.21    1.26
  -7  11   5   11.04    0.99
  -7  11   5    9.66    1.19
   7  11  -5   10.14    1.16
  -7  11   5   13.27    1.39
  -7  11   5   11.49    1.24
   7  11  -5   11.41    1.21
   7  11  -5   13.70    1.45
   5  11  -3   70.24    3.64
   5  11  -3   72.16    3.58
  -5  11   3   69.15    3.68
  -5  11   3   71.93    3.74
  -5  11   3   74.52    3.70
   5  11  -3   73.29    3.71
  -5  11   3   68.89    3.60
  -5  11   3   69.11    3.34
   5  11  -3   70.33    3.63
   3  11  -1   14.14    1.29
   3  11  -1   13.84    1.26
   3  11  -1   15.13    1.22
   3  11  -1   13.21    1.28
  -3  11   1   11.88    1.19
   3  11  -1   12.75    1.21
  -3  11   1   14.16    1.08
  -3  11   1   16.36    1.44
  -3  11   1   12.95    1.30
   3  11  -1   11.24    1.19
  -3  11   1   14.54    1.36
   1  11   1   29.67    1.96
  -1  11  -1   30.15    2.07
   1  11   1   31.85    2.08
   1  11   1   31.37    2.00
  -1  11  -1   30.20    2.00
  -1  11  -1   27.87    2.00
  -1  11  -1   28.48    1.96
   1  11   1   28.52    1.99
   1  11   1   31.80    1.93
  -1  11  -1   30.61    2.06
   1  11   1   28.85    1.99
   1 -11   1   29.02    4.56
  -1  11   3   71.31    3.46
  -1  11   3   72.97    3.73
   1  11  -3   78.14    3.85
  -1  11   3   82.24    3.81
  -1  11   3   75.38    3.72
  -1  11   3   72.81    3.80
   1  11  -3   76.65    3.84
   1  11  -3   75.58    3.57
   1  11  -3   74.89    3.78
  -1  11   3   74.40    3.57
  -1 -11   3   81.45   10.70
   3  11  -5   26.07    2.00
   3  11  -5   31.71    2.08
  -3  11   5   29.12    1.81
  -3  11   5   32.17    1.91
  -3  11   5   31.45    2.06
  -3  11   5   32.03    2.10
   3  11  -5   34.80    2.28
   3  11  -5   31.26    2.13
  -3  11   5   32.29    2.30
  -3  11   5   31.58    2.20
  -3 -11   5   34.20    8.54
  -3 -11   5   29.59    2.47
   5  11  -7   26.60    1.93
  -5  11   7   27.08    1.92
   5  11  -7   22.69    1.82
  -5  11   7   22.47    1.72
   5  11  -7   24.99    1.96
  -5  11   7   26.07    2.09
  -5  11   7   22.16    1.88
   5  11  -7   24.52    1.90
  -5 -11   7   23.73    1.91
   7  11  -9   49.12    2.95
  -7  11   9   43.65    3.03
   7  11  -9   45.80    2.80
  -7  11   9   45.61    2.97
  -7  11   9   46.28    2.72
   7  11  -9   49.13    2.83
   7  11  -9   41.34    2.81
  -7 -11   9   44.66    2.98
  -9  11  11   10.96    1.19
  -9  11  11   12.23    2.34
  -9  11  11   12.21    1.28
   9  11 -11   10.72    1.79
   9  11 -11   11.15    1.41
  -9  11  11   12.94    2.74
  -9 -11  11   11.83    1.58
  11  11 -13   18.46    1.84
 -11  11  13   17.86    1.61
 -11  11  13   18.03    1.96
 -11  11  13   14.79    1.73
  11  11 -13   15.12    1.65
 -11 -11  13   16.59    1.93
  13  11 -15   10.53    1.43
 -13  11  15    9.75    1.43
  13  11 -15   10.02    1.33
 -13  11  15   11.02    1.77
 -13  11  15    8.71    1.64
 -13 -11  15   13.85    2.32
 -15  11  17   20.41    2.13
 -15  11  17   16.01    1.88
  15  11 -17   13.71    1.69
  15  11 -17   18.19    1.80
 -15 -11  17   14.21    2.05
 -15 -11  17   14.36    2.18
 -17  11  19    3.11    1.06
  17  11 -19    1.28    0.77
 -17  11  19    2.06    0.94
  17  11 -19    1.43    0.84
 -17 -11  19    1.53    1.20
 -17 -11  19    2.84    1.31
 -19  11  21   12.38    2.79
 -19  11  21   14.31    2.57
  19  11 -21   14.44    1.65
 -19 -11  21    8.32    1.91
 -22  12  20    2.05    0.82
 -20  12  18   15.35    1.66
  20  12 -18   17.67    1.73
  20  12 -18   16.35    1.77
 -20  12  18   16.12    1.78
 -20 -12  18   17.02    2.40
  18  12 -16   15.25    1.79
 -18  12  16   10.85    1.67
 -18  12  16   11.96    1.64
  18  12 -16    9.79    1.68
 -18 -12  16   10.41    1.99
  16  12 -14   20.00    1.97
 -16  12  14   18.41    2.00
 -16  12  14   15.87    1.69
 -16  12  14   18.24    1.70
  16  12 -14   17.52    1.75
 -16  12  14   14.52    1.71
 -16 -12  14   17.97    2.35
  14  12 -12   26.88    2.19
  14  12 -12   26.23    2.26
 -14  12  12   28.70    2.52
 -14  12  12   28.45    2.37
 -14  12  12   22.94    2.06
 -14  12  12   23.70    2.02
  12  12 -10   30.00    2.34
 -12  12  10   27.64    2.15
  12  12 -10   27.93    2.33
 -12  12  10   30.24    2.26
 -12  12  10   28.66    2.45
 -12  12  10   30.72    2.40
  10  12  -8   26.18    2.11
 -10  12   8   23.09    1.92
  10  12  -8   25.30    2.12
  10  12  -8   24.90    2.09
  10  12  -8   25.37    2.02
 -10  12   8   27.73    2.31
 -10  12   8   23.70    2.09
 -10  12   8   26.76    2.07
  -8  12   6   21.08    1.80
  -8  12   6   21.18    1.94
   8  12  -6   19.97    1.77
  -8  12   6   20.42    1.87
   8  12  -6   19.88    1.73
   8  12  -6   19.04    1.73
   8  12  -6   18.91    1.77
  -8  12   6   20.42    1.76
  -6  12   4   17.17    1.58
  -6  12   4   18.12    1.43
   6  12  -4   17.50    1.60
   6  12  -4   17.87    1.60
  -6  12   4   18.92    1.70
  -6  12   4   19.56    1.72
   6  12  -4   19.95    1.74
   6  12  -4   18.04    1.66
   4  12  -2   55.06    3.16
  -4  12   2   56.88    2.98
  -4  12   2   58.53    3.25
  -4  12   2   50.94    3.11
   4  12  -2   54.85    3.04
   4  12  -2   53.54    3.12
  -4  12   2   55.02    3.16
   4  12  -2   56.46    3.19
  -2  12   0    9.33    1.11
  -2  12   0    8.36    1.07
   2  12   0    7.61    0.96
  -2  12   0   10.93    1.22
   2  12   0    9.61    1.11
   2  12   0    9.98    1.16
   2  12   0    7.90    1.01
   2  12   0    9.50    1.13
   2  12   0    8.03    1.00
  -2  12   0   10.07    1.14
   0  12   2   15.95    1.46
   0  12  -2   16.16    1.53
   0  12  -2   14.58    1.30
   0  12   2   14.16    1.40
   0  12   2   15.26    1.31
   0  12  -2   14.98    1.46
   0  12   2   17.23    1.45
   0  12   2   17.21    1.55
   0  12   2   13.77    1.38
   0  12  -2   14.10    1.43
  -2  12   4   12.84    1.35
  -2  12   4   13.76    1.38
  -2  12   4   15.66    1.34
   2  12  -4   14.81    1.39
  -2  12   4   15.37    1.46
   2  12  -4   16.73    1.58
   2  12  -4   15.44    1.46
  -2  12   4   12.78    1.42
  -2  12   4   12.49    1.18
   2  12  -4   14.86    1.44
   4  12  -6    7.58    1.05
   4  12  -6    6.62    1.12
  -4  12   6    9.42    1.22
  -4  12   6    7.78    1.03
   4  12  -6    8.92    1.20
  -4  12   6    8.96    1.10
  -4  12   6    8.25    1.48
   4  12  -6    6.50    1.12
  -6  12   8   20.56    1.90
  -6  12   8   23.53    1.78
   6  12  -8   24.11    1.97
  -6  12   8   22.99    2.11
  -6  12   8   21.76    1.80
   6  12  -8   24.47    1.93
   6  12  -8   23.66    1.91
   6  12  -8   21.56    1.93
   8  12 -10    6.68    1.26
   8  12 -10    5.69    1.13
  -8  12  10    6.70    1.35
  -8  12  10    5.79    1.07
  -8  12  10    7.83    1.51
   8  12 -10    6.71    1.20
   8  12 -10    7.35    1.48
  -8 -12  10    5.69    1.40
  10  12 -12    9.63    1.57
 -10  12  12    8.28    1.71
 -10  12  12   10.63    1.28
 -10  12  12    9.23    1.62
  10  12 -12    8.48    1.61
  12  12 -14   12.36    1.51
 -12  12  14   12.92    1.41
 -12  12  14   14.07    1.80
  12  12 -14   12.79    1.65
 -12  12  14   12.98    1.64
 -12 -12  14   13.64    2.28
  14  12 -16    3.77    1.08
 -14  12  16    5.35    1.26
  14  12 -16    4.08    1.04
 -14  12  16    5.75    1.46
  16  12 -18   18.78    1.98
  16  12 -18   21.70    1.92
 -16  12  18   19.49    1.96
 -16  12  18   20.88    2.16
 -16 -12  18   23.48    2.59
 -16 -12  18   18.91    2.44
 -18  12  20   19.09    2.82
  18  12 -20   24.51    3.21
 -21  13  19    7.48    1.28
  21  13 -19    6.54    1.32
 -19  13  17    2.54    0.81
  19  13 -17    5.76    1.27
 -19  13  17    4.68    1.10
  19  13 -17    4.11    0.99
 -17  13  15    9.43    1.63
  17  13 -15    9.23    1.54
 -17  13  15    9.46    1.44
  17  13 -15    6.51    1.34
 -17 -13  15    9.49    2.13
 -15  13  13    6.29    1.16
  15  13 -13    6.94    1.45
  15  13 -13    9.04    1.64
 -15  13  13    7.71    1.50
 -15  13  13    8.09    1.38
 -15 -13  13    8.03    1.96
  13  13 -11   15.35    1.70
  13  13 -11   16.89    1.77
 -13  13  11   17.57    1.91
 -13  13  11   13.00    1.56
 -13  13  11   14.74    1.74
 -13  13  11   16.95    1.79
 -11  13   9   24.34    2.04
  11  13  -9   23.56    2.03
  11  13  -9   19.42    1.92
 -11  13   9   23.03    2.10
 -11  13   9   22.26    1.90
 -11  13   9   27.43    2.39
  11  13  -9   25.58    2.19
  -9  13   7   18.63    1.74
   9  13  -7   17.83    1.76
  -9  13   7   23.20    2.03
   9  13  -7   21.07    1.85
   9  13  -7   17.81    1.72
   9  13  -7   18.61    1.83
  -9  13   7   15.73    1.65
   7  13  -5   60.37    4.49
   7  13  -5   62.06    3.78
   7  13  -5   63.34    3.55
  -7  13   5   55.09    4.20
   7  13  -5   66.35    3.63
  -7  13   5   64.11    3.60
   5  13  -3   23.26    1.93
  -5  13   3   22.92    1.93
  -5  13   3   22.14    1.72
  -5  13   3   24.09    2.03
   5  13  -3   21.42    1.87
   5  13  -3   21.27    1.89
  -5  13   3   24.00    1.95
   5  13  -3   20.98    1.76
  -3  13   1   38.10    2.59
   3  13  -1   39.40    2.58
  -3  13   1   37.74    2.58
  -3  13   1   39.22    2.48
   3  13  -1   37.62    2.55
   3  13  -1   36.22    2.37
  -3  13   1   38.98    2.62
   3  13  -1   38.79    2.59
   3  13  -1   37.76    2.41
   1  13   1   13.67    1.40
  -1  13  -1   14.02    1.48
   1  13   1   14.96    1.54
   1  13   1   15.57    1.54
  -1  13  -1   17.84    1.63
   1  13   1   14.84    1.46
   1  13   1   16.01    1.43
   1  13   1   15.88    1.48
  -1  13  -1   14.18    1.47
   1  13  -3   38.30    2.35
  -1  13   3   37.41    2.39
  -1  13   3   36.41    2.50
  -1  13   3   37.00    2.55
   1  13  -3   41.91    2.70
  -1  13   3   37.81    2.58
   1  13  -3   38.05    2.60
   1  13  -3   38.88    2.61
  -1  13   3   37.27    2.52
   3  13  -5   39.25    2.64
  -3  13   5   37.93    2.29
   3  13  -5   37.32    2.44
   3  13  -5   32.90    3.60
  -3  13   5   38.31    2.69
   3  13  -5   34.02    2.81
  -3  13   5   35.86    2.44
  -3  13   5   36.62    2.63
  -3  13   5   39.62    2.58
   5  13  -7   39.63    2.74
   5  13  -7   32.16    2.42
  -5  13   7   33.71    2.40
  -5  13   7   36.05    2.59
   5  13  -7   33.27    2.44
  -5  13   7   41.06    2.85
  -5  13   7   33.48    2.34
  -7  13   9    9.27    1.23
   7  13  -9   12.03    1.46
   7  13  -9   10.82    1.31
   7  13  -9    9.51    1.29
  -7  13   9   10.72    1.40
   7  13  -9    9.92    1.50
  -7  13   9   11.54    1.52
  -7  13   9    9.01    1.21
   9  13 -11   23.31    2.13
  -9  13  11   23.79    1.87
  -9  13  11   24.60    1.98
   9  13 -11   27.93    2.28
  -9  13  11   22.32    2.26
  -9  13  11   28.08    2.33
  11  13 -13    6.71    1.50
 -11  13  13    4.98    1.05
  11  13 -13    6.29    1.31
 -11  13  13    7.02    1.70
 -11  13  13    5.43    1.34
 -13  13  15    4.61    1.18
 -13  13  15    6.24    1.52
  13  13 -15    8.45    1.62
  13  13 -15    8.01    1.50
  15  13 -17    5.89    1.35
 -15  13  17    5.23    1.23
 -15  13  17    3.82    1.11
  15  13 -17    4.35    1.07
 -17  13  19    7.88    1.44
 -17  13  19    9.39    1.81
  17  13 -19    7.06    1.37
  20  14 -18    1.86    0.85
 -20  14  18    0.52    0.83
 -18  14  16    7.18    1.39
  18  14 -16    8.52    1.45
  18  14 -16    8.62    1.68
 -18  14  16   10.99    1.81
 -16  14  14   15.76    1.62
 -16  14  14   13.21    1.70
  16  14 -14   14.98    1.71
 -16  14  14   15.20    1.75
  16  14 -14   13.39    1.60
 -16 -14  14   12.85    3.10
 -14  14  12   18.74    1.85
  14  14 -12   19.91    1.93
 -14  14  12   21.49    2.01
  14  14 -12   20.92    2.00
 -14  14  12   17.16    1.71
 -14 -14  12   18.76    2.50
 -12  14  10   15.44    1.66
 -12  14  10   20.14    1.97
 -12  14  10   14.58    1.56
  12  14 -10   16.46    1.80
  12  14 -10   16.39    1.79
 -10  14   8   12.05    1.56
  10  14  -8   10.98    1.44
  10  14  -8   11.48    1.36
 -10  14   8   11.09    1.40
  10  14  -8   11.05    1.81
 -10  14   8   13.20    2.62
   8  14  -6    4.79    1.14
   8  14  -6    7.47    1.47
  -8  14   6    5.85    1.13
  -8  14   6    8.71    1.68
   8  14  -6    4.58    1.07
  -8  14   6    8.04    1.45
   8  14  -6    5.73    1.27
   6  14  -4   21.80    2.01
   6  14  -4   22.76    1.92
  -6  14   4   23.99    2.00
  -6  14   4   18.41    1.82
   6  14  -4   21.55    1.96
   6  14  -4   21.84    1.96
  -6  14   4   23.52    2.08
   4  14  -2   12.43    2.00
   4  14  -2    6.62    1.22
   4  14  -2    7.16    1.19
  -4  14   2    8.58    1.46
  -4  14   2   10.76    1.74
  -4  14   2   10.86    1.95
  -4  14   2    8.54    1.32
   4  14  -2    8.84    1.21
  -2  14   0   16.21    1.62
   2  14   0   15.12    1.58
   2  14   0   11.98    1.38
  -2  14   0   13.28    1.51
   2  14   0   13.66    1.52
   2  14   0   10.74    1.35
  -2  14   0   13.49    1.47
   0  14  -2   11.83    1.42
   0  14   2   11.32    1.36
   0  14  -2   12.68    1.44
   0  14   2   11.14    1.37
   0  14   2   10.89    1.38
   0  14  -2   12.99    1.44
   0  14   2   11.03    1.33
  -2  14   4   42.91    2.67
  -2  14   4   39.22    2.68
  -2  14   4   40.88    2.79
  -2  14   4   38.98    2.69
  -2  14   4   43.94    2.88
   2  14  -4   40.55    2.81
   2  14  -4   39.01    2.77
   2  14  -4   44.25    2.90
  -4  14   6   13.82    1.49
   4  14  -6   14.39    1.58
   4  14  -6   14.24    1.59
   4  14  -6   10.65    1.35
   4  14  -6   12.49    1.46
  -4  14   6   12.87    1.58
  -4  14   6   13.08    1.52
  -4  14   6   12.57    1.42
  -6  14   8   12.09    1.47
  -6  14   8    9.57    1.27
   6  14  -8   11.34    1.52
  -6  14   8    8.90    1.65
   6  14  -8   10.59    1.36
  -6  14   8   10.40    1.59
   6  14  -8    9.62    1.30
  -8  14  10   17.26    1.72
   8  14 -10   19.62    1.80
   8  14 -10   18.93    1.88
  -8  14  10   17.26    1.86
   8  14 -10   14.51    1.66
  -8  14  10   17.27    1.71
  -8  14  10   18.39    2.01
 -10  14  12   10.95    1.60
  10  14 -12   10.65    1.41
 -10  14  12    9.32    1.77
  10  14 -12   10.79    1.45
 -10  14  12   10.28    1.44
 -12  14  14    1.96    0.88
  12  14 -14    6.88    1.40
 -12  14  14    3.13    1.03
 -12  14  14    3.82    1.09
  12  14 -14    4.07    1.10
  14  14 -16   10.30    1.69
 -14  14  16    7.44    1.36
 -14  14  16    7.19    1.57
  14  14 -16    5.21    1.20
 -16  14  18    5.17    1.20
  16  14 -18    4.86    1.59
  17  15 -15    5.38    1.59
 -17  15  15    3.38    1.03
 -17  15  15    6.23    1.46
  15  15 -13   19.45    1.91
 -15  15  13   13.33    1.61
 -15  15  13   20.29    1.90
  15  15 -13   17.58    1.83
 -15 -15  13   17.79    2.78
 -13  15  11   12.09    1.61
  13  15 -11   13.11    1.61
 -13  15  11   12.77    1.51
  13  15 -11   14.76    1.72
 -13  15  11   16.26    2.82
 -13 -15  11   12.95    2.11
 -11  15   9   15.92    1.67
  11  15  -9   13.11    1.55
 -11  15   9   13.27    1.50
 -11  15   9   14.55    1.74
  11  15  -9   14.37    1.66
   9  15  -7   11.79    1.50
   9  15  -7   11.80    1.58
   9  15  -7   10.24    1.41
  -9  15   7   13.36    1.64
  -9  15   7   12.61    1.49
  -9  15   7   13.39    1.96
  -7  15   5    9.60    1.68
   7  15  -5    8.57    1.56
   7  15  -5    9.06    1.52
  -7  15   5   12.11    1.86
   7  15  -5    8.28    1.56
  -7  15   5    8.03    1.55
   7  15  -5    8.52    1.54
   5  15  -3   18.04    1.71
   5  15  -3   19.41    1.86
   5  15  -3   20.96    1.89
  -5  15   3   20.18    1.90
  -5  15   3   20.13    1.84
   5  15  -3   19.16    1.88
  -3  15   1   13.69    1.59
   3  15  -1   12.72    1.51
  -3  15   1   19.24    3.47
  -3  15   1   11.96    1.43
   3  15  -1   15.28    1.62
  -1  15  -1   15.22    1.58
  -1  15  -1   15.01    1.62
  -1  15  -1   17.41    3.22
   1  15   1   13.76    1.46
   1  15   1   10.88    1.41
  -1  15   3    9.75    2.09
   1  15  -3    7.04    1.33
   1  15  -3    8.48    1.51
  -1  15   3    7.11    1.31
   1  15  -3    9.83    1.31
  -1  15   3    8.66    1.50
  -1  15   3    9.65    1.46
   3  15  -5    7.31    1.39
  -3  15   5    9.65    1.55
  -3  15   5    9.87    1.34
   3  15  -5   10.64    1.71
   3  15  -5    9.87    1.35
  -3  15   5    7.59    1.31
  -5  15   7   13.57    1.58
  -5  15   7   12.51    1.54
   5  15  -7   14.77    1.69
   5  15  -7   12.91    1.48
  -5  15   7   13.48    1.45
  -5  15   7   14.09    1.66
   5  15  -7   12.42    1.50
   5  15  -7   12.96    1.53
   7  15  -9    4.92    1.18
   7  15  -9    3.16    0.92
  -7  15   9    4.61    1.15
  -7  15   9    3.43    0.95
  -7  15   9    2.08    0.77
   7  15  -9    4.23    1.06
  -7  15   9    4.52    1.20
  -9  15  11    6.44    1.44
  -9  15  11    5.81    1.35
  -9  15  11    7.13    1.27
   9  15 -11    6.42    1.30
   9  15 -11    8.66    1.65
  11  15 -13   14.10    1.67
 -11  15  13   14.73    1.58
 -11  15  13   15.49    1.81
  11  15 -13   15.82    1.74
 -11  15  13   15.62    1.73
  13  15 -15   15.23    2.17
 -13  15  15   19.59    2.35
 -16  16  14    3.14    0.98
 -14  16  12    2.30    1.00
  14  16 -12    3.79    1.13
  14  16 -12    2.70    0.96
 -14  16  12    3.03    0.94
  12  16 -10    7.31    1.42
 -12  16  10    5.92    1.29
  12  16 -10    3.30    0.95
 -12  16  10    6.34    1.24
 -12 -16  10    6.71    1.95
 -10  16   8    5.53    1.26
  10  16  -8    4.92    1.22
  10  16  -8    5.36    1.24
 -10  16   8    5.89    1.20
   8  16  -6    4.29    1.41
   8  16  -6    4.98    1.40
  -8  16   6    3.00    0.98
  -8  16   6    3.97    1.14
   8  16  -6    4.12    1.08
  -8  16   6    3.46    1.19
   6  16  -4    6.43    1.23
  -6  16   4    6.94    1.26
  -6  16   4    9.42    1.49
   6  16  -4   10.57    1.71
   6  16  -4    6.45    1.33
   6  16  -4    7.57    1.35
  -4  16   2   13.03    1.90
  -4  16   2   10.00    1.32
  -4  16   2   10.44    1.41
   4  16  -2   12.31    1.48
   4  16  -2   12.56    1.52
   4  16  -2   11.27    1.46
  -2  16   0   21.27    1.95
  -2  16   0   18.61    1.81
  -2  16   0   17.74    1.86
   2  16   0   17.78    1.74
   2  16   0   16.09    1.75
   2  16   0   22.06    1.98
   0  16   2    5.34    1.16
   0  16  -2    8.09    1.45
   0  16   2    8.45    1.57
   0  16  -2    7.14    1.36
   0  16  -2    6.30    1.30
   0  16   2    6.74    1.29
  -2  16   4   15.05    1.69
  -2  16   4   16.33    1.65
   2  16  -4   16.37    1.70
   2  16  -4   18.43    1.87
   2  16  -4   15.67    1.74
  -2  16   4   17.12    1.76
   4  16  -6    9.32    1.95
   4  16  -6    7.65    1.39
   4  16  -6   10.83    2.00
  -4  16   6    7.66    1.63
  -4  16   6   10.34    1.86
  -4  16   6    7.02    1.35
  -6  16   8   17.41    1.67
   6  16  -8   18.47    1.80
   6  16  -8   14.77    1.71
   6  16  -8   22.22    2.04
  -6  16   8   16.51    1.85
  -6  16   8   18.09    1.86
   8  16 -10   12.26    1.78
   8  16 -10    9.90    1.66
  -8  16  10   11.03    1.75
  -8  16  10    9.58    1.53
  10  16 -12    7.26    1.50
  10  16 -12    6.51    1.34
 -10  16  12    4.90    1.12
 -10  16  12    5.35    1.18
  12  16 -14    3.73    1.23
 -12  16  14    2.51    0.94
  13  17 -11    4.86    1.10
 -13  17  11    2.65    1.03
  11  17  -9    3.43    1.00
  11  17  -9    6.43    1.37
 -11  17   9    7.50    1.85
  -9  17   7    6.42    1.24
   9  17  -7    9.73    1.60
   9  17  -7    6.10    1.30
  -7  17   5    9.08    1.51
  -7  17   5    8.02    1.38
   7  17  -5   14.34    1.99
   7  17  -5   11.10    1.75
  -5  17   3    5.45    1.15
   5  17  -3    3.96    1.17
   5  17  -3    4.27    1.08
   5  17  -3    4.23    1.07
  -5  17   3    5.53    1.26
   3  17  -1    6.96    1.37
  -3  17   1    7.84    1.31
   3  17  -1    7.62    1.41
  -3  17   1    3.56    1.37
   3  17  -1    8.49    1.71
  -3  17   1    6.18    1.30
  -1  17  -1   17.08    1.74
  -1  17  -1   12.16    2.38
   1  17   1   21.51    3.06
   1  17   1   15.66    1.68
  -1  17  -1   15.34    1.71
   1  17   1   17.24    1.71
   1  17  -3    7.26    1.32
  -1  17   3    9.90    1.54
   1  17  -3    9.01    1.52
  -1  17   3    9.12    1.50
   1  17  -3    7.54    1.31
  -3  17   5   12.08    1.47
   3  17  -5   11.00    1.50
   3  17  -5   11.85    1.51
   3  17  -5   11.28    1.42
  -3  17   5   10.19    1.89
  -5  17   7    2.58    0.89
  -5  17   7    2.00    0.81
   5  17  -7    2.09    0.79
   5  17  -7    2.06    0.85
  -7  17   9    2.67    0.98
   7  17  -9    4.76    1.17
  -7  17   9    5.05    1.43
  -9  17  11    1.78    0.95
   9  17 -11    1.18    0.77
  -8  18   6    7.67    1.39
   8  18  -6    9.47    1.47
   6  18  -4    6.04    1.29
   6  18  -4    4.88    1.45
  -4  18   2    9.53    1.52
   4  18  -2    9.21    1.53
   4  18  -2    5.45    1.63
  -2  18   0    4.66    1.25
  -2  18   0    5.46    1.27
   2  18   0    5.18    1.28
   2  18   0    5.72    1.16
   0  18   2   10.50    1.75
   0  18  -2   11.81    1.39
   0  18  -2    8.58    1.53
   2  18  -4    5.30    1.44
   2  18  -4    3.21    0.97
  -2  18   4    3.72    0.92
  -4  18   6   14.29    2.50
   4  18  -6   12.12    1.76
   4  18  -6   10.52    1.45
 -28   0  25   22.24    1.99
 -28   0  25   22.99    2.28
 -26   0  23    7.45    1.27
  26   0 -23   11.98    1.88
 -26   0  23    9.93    1.90
  24   0 -21   35.17    2.22
 -24   0  21   30.65    2.12
 -24   0  21   34.14    2.81
 -24   0  21   32.43    2.37
 -22   0  19   34.18    2.15
 -22   0  19   37.73    2.90
  22   0 -19   38.54    2.31
  20   0 -17    4.10    0.78
 -20   0  17    4.37    0.95
 -20   0  17    4.40    0.81
  20   0 -17    5.44    1.32
  18   0 -15   66.97   13.17
 -18   0  15   72.38    3.26
  18   0 -15   70.94    3.32
 -18   0  15   69.39    3.56
 -18   0  15   72.11   12.81
  18   0 -15   72.79    3.95
 -18   0  15   74.63    3.94
  16   0 -13   56.12   10.00
  16   0 -13   57.91    2.68
 -16   0  13   57.25    3.64
 -16   0  13   56.24    9.86
 -16   0  13   57.48    2.60
 -16   0  13   57.29    2.94
 -16   0  13   56.02    2.51
  16   0 -13   54.28    3.11
  14   0 -11    0.90    0.44
 -14   0  11    0.54    0.24
 -14   0  11   -0.11    3.13
 -14   0  11    0.44    0.26
 -14   0  11    0.41    0.36
  14   0 -11    2.48    3.60
  14   0 -11    0.53    0.26
 -14   0  11    0.76    0.36
 -12   0   9   11.38    0.95
  12   0  -9   11.93    0.79
  12   0  -9   11.31    0.57
  12   0  -9   12.04    3.80
  12   0  -9   10.70    0.97
 -12   0   9   11.42    0.73
 -12   0   9   12.17    1.01
 -12   0   9    9.05    3.03
 -12   0   9   11.88    0.76
 -10   0   7  217.57    8.09
 -10   0   7  233.40    7.79
 -10   0   7  220.92    7.71
  10   0  -7  220.78    7.57
  10   0  -7  227.33    8.14
 -10   0   7  238.35   12.89
 -10   0   7  214.66    8.26
  10   0  -7  213.88   12.59
  10   0  -7  222.02    7.78
  -8   0   5  174.67    9.74
   8   0  -5  175.44    6.33
  -8   0   5  182.20    6.39
   8   0  -5  180.86    9.88
   8   0  -5  173.19    6.07
  -8   0   5  169.24    5.99
   8   0  -5  173.40    5.97
  -8   0   5  173.08    6.34
  -6   0   3   60.02    4.43
  -6   0   3   65.93    2.57
  -6   0   3   66.56    2.64
   6   0  -3   69.18    2.39
   6   0  -3   64.08    2.38
   6   0  -3   72.98    4.83
   4   0  -1  185.53    8.32
  -4   0   1  197.68    8.42
  -4   0   1  179.95    6.38
   4   0  -1  185.92    6.31
  -4   0   1  178.01    6.45
   4   0  -1  186.99    6.31
   2   0   1  573.79   19.61
   2   0   1  597.35   21.92
  -2   0  -1  567.87   21.78
  -2   0  -1  594.91   19.61
   2   0   1  595.77   19.56
   0   0  -3   65.82    4.67
   0   0   3   70.88    2.62
   0   0  -3   68.58    2.68
   0   0  -3   71.06    2.68
   0   0   3   68.32    4.73
   0   0   3   68.99    2.65
   0   0  -3   68.58    2.65
   2   0  -5  341.56   11.85
   2   0  -5  333.98   11.90
   2   0  -5  349.66   15.71
  -2   0   5  347.19   11.75
  -2   0   5  336.22   11.83
   2   0  -5  351.71   11.85
  -2   0   5  338.13   15.74
  -4   0   7   26.80    3.97
   4   0  -7   28.07    1.56
   4   0  -7   28.13    1.51
   4   0  -7   26.73    1.44
  -4   0   7   27.47    1.36
   4   0  -7   28.35    4.08
  -6   0   9  202.09    7.60
   6   0  -9  208.12    7.53
  -6   0   9  208.61    7.39
   6   0  -9  196.68    7.72
  -6   0   9  204.33   13.00
  -6   0   9  203.28    7.45
   6   0  -9  189.22   12.77
   8   0 -11  177.70    6.32
  -8   0  11  178.29    6.66
   8   0 -11  174.50    7.13
   8   0 -11  185.09   13.42
  -8   0  11  181.67    7.00
  -8   0  11  177.30   15.02
  -8   0  11  169.52    6.39
  -8   0  11  178.01    6.78
  10   0 -13   11.90    0.75
  10   0 -13   13.20    1.34
 -10   0  13    9.69    5.51
 -10   0  13   10.89    1.27
 -10   0  13   13.06    1.03
 -10   0  13   12.03    1.10
 -10   0  13   12.29    0.87
 -12   0  15   15.42    1.21
 -12   0  15   18.28    1.60
  12   0 -15   16.01    1.60
 -12   0  15   16.38    1.39
  12   0 -15   14.41    8.13
  12   0 -15   13.14    0.82
 -14   0  17   54.12    2.79
 -14   0  17   54.27    3.09
 -14   0  17   54.48    3.35
 -16   0  19    7.07    1.09
 -16   0  19    8.57    1.47
  16   0 -19    6.34    1.46
 -16   0  19    9.69    1.37
  18   0 -21   20.99    1.92
 -18   0  21   21.14    2.15
  18   0 -21   24.93    2.51
 -18   0  21   25.99    2.16
 -20   0  23    1.27    0.78
  20   0 -23    2.18    0.86
  20   0 -23    3.76    1.20
 -20   0  23    2.20    0.85
  22   0 -25   19.35    1.79
 -22   0  25   17.88    1.93
 -22   0  25   13.78    1.80
 -29   1  26    9.87    1.89
 -29  -1  26   10.06    1.81
 -29  -1  26    7.85    1.53
 -27   1  24    0.19    0.79
 -27   1  24    0.84    0.76
 -27  -1  24    0.31    0.82
 -27  -1  24    0.61    0.78
 -25   1  22   22.77    1.96
 -25   1  22   22.35    2.21
 -25   1  22   19.66    1.71
  25   1 -22   20.41    1.75
 -25  -1  22   22.63    2.31
 -25  -1  22   20.39    1.87
 -23   1  20   10.96    1.49
 -23   1  20   11.58    1.53
 -23   1  20   10.66    1.24
  23   1 -20    9.85    1.16
  23  -1 -20   10.42    1.14
 -23  -1  20   11.68    1.60
 -23  -1  20    9.46    1.15
 -21   1  18   59.11    3.11
 -21   1  18   58.39    3.69
 -21   1  18   60.29    3.35
  21   1 -18   61.32    3.26
 -21  -1  18   67.10    3.09
  21  -1 -18   64.34    3.12
 -21  -1  18   64.19    3.89
 -19   1  16    8.99    9.48
 -19   1  16   19.89    1.84
  19   1 -16   18.72    1.51
  19   1 -16   17.82    1.84
 -19   1  16   20.95    1.73
 -19  -1  16   21.68    1.44
  19  -1 -16   22.46    1.94
  19  -1 -16   20.73    1.45
 -19  -1  16   21.41    1.75
 -19  -1  16   22.39    1.98
 -19  -1  16   19.75   10.83
 -17   1  14   26.99    2.02
  17   1 -14   27.07    1.72
  17   1 -14   28.83    2.16
 -17   1  14   26.06    1.64
 -17   1  14   26.71    7.73
 -17   1  14   26.72    1.61
 -17   1  14   28.02    2.03
  17   1 -14   25.28    1.17
  17   1 -14   32.10    8.83
 -17  -1  14   27.85    1.55
  17  -1 -14   28.51    2.06
 -17  -1  14   26.44    1.92
 -17  -1  14   32.07    9.03
 -17  -1  14   26.29    2.02
  17  -1 -14   32.14    9.26
  17  -1 -14   27.72    1.59
  15   1 -12   49.66    1.99
 -15   1  12   48.05    2.33
  15   1 -12   48.53    2.81
 -15   1  12   54.82    9.64
  15   1 -12   49.08    2.40
 -15   1  12   48.77    2.52
  15   1 -12   49.98    9.12
 -15   1  12   49.20    2.33
 -15   1  12   47.91    2.68
 -15  -1  12   51.30    2.24
 -15  -1  12   45.20    8.38
  15  -1 -12   54.24    2.32
 -15  -1  12   50.51    2.70
 -15  -1  12   48.98    2.76
  15  -1 -12   45.90    9.07
  15  -1 -12   45.66    2.67
 -13   1  10  129.79    5.39
 -13   1  10  130.09    5.27
  13   1 -10  132.53    4.76
 -13   1  10  133.20    5.02
  13   1 -10  132.86    5.10
  13   1 -10  116.50   10.77
 -13   1  10  118.75   10.21
  13   1 -10  124.94    5.47
 -13  -1  10  144.49    5.56
 -13  -1  10  133.68    4.89
  13  -1 -10  135.18    4.94
 -13  -1  10  143.31   11.04
 -13  -1  10  139.24    5.49
  13  -1 -10  128.78    5.39
  13  -1 -10  146.92   11.18
  11   1  -8   80.49    2.95
  11   1  -8   76.89    2.71
  11   1  -8   75.86    7.08
 -11   1   8   81.23    7.10
 -11   1   8   78.32    3.18
 -11   1   8   79.02    3.15
 -11   1   8   75.96    2.93
 -11   1   8   75.14    2.84
  11   1  -8   73.94    3.24
 -11  -1   8   66.69    3.15
  11  -1  -8   64.06    3.04
  11  -1  -8   62.44    2.70
 -11  -1   8   64.35    3.09
  11  -1  -8   58.73    6.43
 -11  -1   8   63.58    6.56
 -11  -1   8   61.69    2.66
  -9   1   6  283.30   10.15
  -9   1   6  279.46   14.22
  -9   1   6  273.77   10.12
  -9   1   6  281.34    9.88
   9   1  -6  284.20   10.24
   9   1  -6  286.70    9.81
  -9   1   6  279.54    9.97
   9   1  -6  286.28    9.95
  -9  -1   6  301.65   10.22
  -9  -1   6  295.88   14.58
   9  -1  -6  296.38   10.12
  -9  -1   6  287.99    9.74
   9  -1  -6  287.18    9.78
   9  -1  -6  301.76   14.68
  -9  -1   6  300.33   10.30
  -7   1   4  703.58   24.03
   7   1  -4  704.66   27.63
   7   1  -4  672.80   23.86
   7   1  -4  730.99   23.83
  -7   1   4  723.50   23.94
   7  -1  -4  747.10   27.90
  -7  -1   4  731.86   27.76
  -7  -1   4  700.49   24.02
   5   1  -2  408.01   14.01
  -5   1   2  401.42   14.04
   5   1  -2  416.29   16.56
  -5   1   2  412.26   16.61
  -5   1   2  398.99   13.89
  -5   1   2  410.10   13.96
   5  -1  -2  419.07   16.69
  -5  -1   2  449.02   16.57
  -5  -1   2  424.96   14.02
  -3   1   0  964.86   35.23
   3   1   0 1000.00   34.52
   3  -1   0  986.02   35.33
   1   1   2  410.94   13.55
  -1   1  -2  413.59   13.38
   1   1   2  403.55   13.58
  -1   1  -2  403.90   13.66
  -1   1  -2  411.58   16.53
  -1   1  -2  399.30   13.57
   1   1   2  405.45   13.55
   1   1   2  413.05   15.81
  -1   1  -2  406.27   13.61
  -1  -1  -2  383.61   13.58
  -1  -1  -2  406.65   15.66
   1  -1   2  378.98   13.60
   1  -1   2  403.84   16.59
  -1  -1  -2  382.07   13.41
   1   1  -4  196.91    7.03
  -1   1   4  203.01    9.82
  -1   1   4  202.63    6.98
   1   1  -4  197.94    6.70
   1   1  -4  192.10    7.01
  -1   1   4  199.96    6.91
  -1   1   4  199.07    6.93
   1   1  -4  204.30   10.48
   1   1  -4  204.05    6.68
   1   1  -4  195.03    7.06
  -1  -1   4  200.50    7.05
  -1  -1   4  189.23   10.25
   1  -1  -4  203.90    9.82
   1  -1  -4  192.93    6.93
   1  -1  -4  189.10    6.91
  -1  -1   4  196.31    6.87
   1  -1  -4  197.97    7.05
   3   1  -6   13.14    3.09
   3   1  -6   10.87    0.81
  -3   1   6   10.84    0.75
   3   1  -6   11.24    0.83
  -3   1   6   11.14    0.74
   3   1  -6   11.04    0.82
  -3   1   6   10.16    0.73
  -3   1   6   14.22    3.21
  -3  -1   6    9.52    2.74
   3  -1  -6   13.01    2.92
   3  -1  -6   11.94    0.84
  -3  -1   6   11.06    0.82
  -3  -1   6   11.50    0.70
   3  -1  -6   10.82    0.83
   3  -1  -6   11.75    0.79
   5   1  -8  195.85    7.60
   5   1  -8  200.01    7.72
  -5   1   8  201.55    7.53
  -5   1   8  193.93    6.98
   5   1  -8  202.00    7.26
  -5   1   8  200.27    7.47
  -5   1   8  208.01    7.55
   5   1  -8  198.60   12.64
  -5   1   8  213.18   12.43
  -5  -1   8  210.71    7.32
   5  -1  -8  207.90    7.71
   5  -1  -8  218.45    7.44
  -5  -1   8  203.39   12.89
   5  -1  -8  221.65   12.67
  -5  -1   8  212.54    7.68
  -7   1  10   50.63    6.45
   7   1 -10   53.55    2.25
  -7   1  10   52.25    2.49
   7   1 -10   49.82    2.97
  -7   1  10   51.36    2.02
   7   1 -10   54.09    7.02
  -7   1  10   50.40    2.01
  -7   1  10   52.47    2.51
  -7   1  10   54.00    2.60
  -7  -1  10   55.90    2.52
  -7  -1  10   55.26    2.73
  -7  -1  10   53.81    2.35
   7  -1 -10   57.27    6.81
  -7  -1  10   50.53    6.84
   7  -1 -10   54.33    2.77
   9   1 -12   16.66    1.52
  -9   1  12   14.62    5.27
   9   1 -12   17.54    1.07
  -9   1  12   16.82    1.34
   9   1 -12   19.10    5.60
  -9   1  12   19.99    1.49
  -9   1  12   18.18    1.31
  -9  -1  12   23.45    1.47
   9  -1 -12   19.86    1.60
  -9  -1  12   26.68    7.55
   9  -1 -12   22.15    1.01
  -9  -1  12   22.60    1.64
  -9  -1  12   22.27    1.28
 -11   1  14   33.40    2.00
 -11   1  14   34.21    1.78
  11   1 -14   31.78    1.61
 -11   1  14   32.62    2.08
  11   1 -14   34.17    2.41
 -11   1  14   32.49    2.17
 -11   1  14   27.13    8.55
  11   1 -14   30.40    9.98
  11  -1 -14   45.32   14.36
 -11  -1  14   32.86    9.19
  11  -1 -14   33.84    1.42
 -11  -1  14   37.49    2.41
 -11  -1  14   36.25    1.86
  11  -1 -14   34.40    2.40
 -11  -1  14   34.14    1.88
 -13   1  16   47.02    2.41
 -13   1  16   53.50    2.96
  13   1 -16   47.89    3.24
  13   1 -16   47.74    2.17
 -13   1  16   54.20    3.11
  13   1 -16   56.31   14.30
  13  -1 -16   52.37    3.31
 -13  -1  16   31.34   10.73
 -13  -1  16   51.87    2.50
 -13  -1  16   54.01    3.22
 -13  -1  16   51.60    2.88
 -15   1  18    8.53    1.20
 -15   1  18   10.91    1.39
 -15   1  18    9.43    1.14
  15   1 -18   12.26    1.62
  15  -1 -18   12.43    1.58
 -15  -1  18    8.94    1.02
 -15  -1  18   12.15    1.51
 -15  -1  18   12.89    1.34
 -17   1  20    2.73    0.92
 -17   1  20    2.23    0.77
  17   1 -20    1.43    0.72
  17   1 -20    1.85    0.81
 -17   1  20    3.02    0.93
 -17  -1  20    4.16    1.14
  17  -1 -20    3.54    1.12
  19   1 -22    8.68    1.47
 -19   1  22   10.77    1.62
 -19   1  22   10.33    1.48
  19   1 -22    7.48    1.67
  19  -1 -22   14.02    2.43
 -19  -1  22   11.74    1.65
 -19  -1  22   10.31    1.39
  19  -1 -22   10.27    1.28
  21   1 -24   16.28    1.74
  21   1 -24   17.72    2.22
 -21   1  24   15.28    1.82
 -21   1  24   15.82    1.77
 -21  -1  24   16.03    1.77
 -21  -1  24   16.08    1.91
  21  -1 -24   15.62    1.64
  21  -1 -24   12.36    2.11
 -23   1  26    7.80    1.71
  23   1 -26    8.19    1.42
 -23  -1  26    9.49    1.67
 -28   2  25    2.13    0.99
 -28   2  25    2.15    0.94
 -28  -2  25    3.30    1.34
 -28  -2  25    2.95    0.97
 -26   2  23   18.28    1.74
 -26   2  23   18.61    1.95
  26   2 -23   16.77    1.66
 -26  -2  23   17.70    1.78
 -26  -2  23   15.51    1.96
 -24   2  21   14.77    1.75
  24   2 -21   15.25    1.51
 -24   2  21   15.17    1.53
 -24   2  21   13.88    1.47
 -24  -2  21   11.17    1.65
 -22   2  19    6.90    1.41
  22   2 -19    8.76    1.10
 -22   2  19    8.19    1.45
 -22   2  19    6.72    1.16
 -22  -2  19    8.23    1.66
  22  -2 -19    9.75    1.07
 -22  -2  19    7.31    1.02
 -20   2  17    6.22    1.07
 -20   2  17    5.13    0.90
 -20   2  17    3.22    0.87
 -20   2  17    4.32    0.88
  20   2 -17   -2.58   18.34
 -20   2  17    5.28    0.93
  20   2 -17    5.81    1.10
  20  -2 -17    7.19    1.39
 -20  -2  17    4.07    1.01
  20  -2 -17    4.48    0.94
 -20  -2  17    3.48    0.88
 -20  -2  17   18.97   15.63
 -20  -2  17    4.30    0.76
 -18   2  15    9.32    8.26
  18   2 -15   11.59    8.77
 -18   2  15    8.30    0.91
 -18   2  15   10.74    1.10
 -18   2  15   10.93    1.20
 -18   2  15    8.96    1.16
  18   2 -15    9.01    1.01
 -18  -2  15   12.31    8.09
  18  -2 -15   15.25   10.59
 -18  -2  15    8.19    1.12
 -18  -2  15    8.10    1.18
  18  -2 -15    9.63    1.19
  18  -2 -15    9.18    0.86
 -18  -2  15    9.62    0.86
 -16   2  13   31.90    1.86
  16   2 -13   36.96    2.02
 -16   2  13   28.64    7.68
  16   2 -13   40.41    8.92
  16   2 -13   35.55    2.39
 -16   2  13   32.86    1.91
 -16   2  13   32.40    1.89
 -16   2  13   33.89    2.36
 -16  -2  13   31.23    2.16
 -16  -2  13   27.43    7.89
  16  -2 -13   33.42    8.88
  16  -2 -13   32.43    1.67
  16  -2 -13   32.07    2.12
 -16  -2  13   30.04    1.62
 -16  -2  13   30.78    2.47
 -14   2  11  104.20    4.39
 -14   2  11  102.75    4.56
 -14   2  11  112.83   10.17
  14   2 -11   98.03    4.73
  14   2 -11  110.30   10.96
 -14   2  11  104.31    4.34
  14   2 -11  106.05    4.02
  14   2 -11  104.26    4.36
 -14   2  11  105.98    4.29
 -14  -2  11  113.49    4.81
 -14  -2  11  108.85    4.75
  14  -2 -11  108.24    4.59
  14  -2 -11  108.87    4.07
  14  -2 -11   95.35    9.89
 -14  -2  11  115.30   10.68
 -14  -2  11  106.33    4.04
 -12   2   9   55.83    2.68
 -12   2   9   52.68    2.56
  12   2  -9   53.01    2.30
  12   2  -9   57.72    7.15
  12   2  -9   54.49    2.83
 -12   2   9   53.39    2.53
 -12   2   9   54.53    6.18
 -12   2   9   56.24    2.47
  12   2  -9   56.84    2.54
 -12  -2   9   58.48    2.26
 -12  -2   9   59.57    2.80
 -12  -2   9   60.18    2.88
  12  -2  -9   56.61    6.85
 -12  -2   9   63.59    7.17
  12  -2  -9   59.69    2.68
 -10   2   7  145.79    5.31
  10   2  -7  142.89    5.21
  10   2  -7  155.22   10.06
 -10   2   7  146.48    5.48
 -10   2   7  154.62    9.77
  10   2  -7  144.93    5.37
 -10   2   7  143.76    5.42
 -10   2   7  140.27    5.47
 -10  -2   7  160.42   10.26
  10  -2  -7  142.36    5.41
 -10  -2   7  144.57    5.70
 -10  -2   7  144.14    5.55
 -10  -2   7  142.21    5.05
  10  -2  -7  137.14    9.41
   8   2  -5   74.60    2.92
   8   2  -5   80.82    2.88
  -8   2   5   82.01    3.03
  -8   2   5   80.74    5.91
  -8   2   5   76.55    2.89
  -8   2   5   76.67    2.72
  -8   2   5   77.14    3.06
  -8   2   5   77.38    3.02
   8   2  -5   84.16    6.15
  -8  -2   5   67.69    3.13
   8  -2  -5   68.11    2.85
   8  -2  -5   75.07    5.88
  -8  -2   5   68.38    2.99
  -8  -2   5   69.07    5.67
  -6   2   3  297.47   10.64
  -6   2   3  296.83   10.21
  -6   2   3  296.75   13.30
   6   2  -3  298.23   10.31
   6   2  -3  291.42   10.34
  -6   2   3  288.17   10.31
  -6   2   3  286.60   10.36
  -6   2   3  292.21   10.40
  -6   2   3  292.70   10.30
   6  -2  -3  348.99   13.86
  -6  -2   3  334.45   13.44
  -6  -2   3  319.00   10.39
   4   2  -1  172.89    6.03
  -4   2   1  173.80    6.02
   4   2  -1  174.18    6.02
  -4   2   1  168.18    5.98
   4   2  -1  181.90    7.70
  -4   2   1  169.74    5.99
   4   2  -1  169.14    5.97
   4   2  -1  173.65    5.96
  -4   2   1  169.32    6.04
  -4   2   1  174.50    5.98
  -4   2   1  171.41    6.17
   4   2  -1  170.77    5.94
  -4  -2   1  171.96    7.58
   4  -2  -1  179.82    8.44
   4  -2  -1  175.12    8.52
  -2   2  -1  140.45    4.89
   2   2   1  134.27    4.93
   2   2   1  134.50    4.83
   2   2   1  134.88    4.96
   2   2   1  136.74    4.90
  -2   2  -1  135.66    5.00
  -2   2  -1  143.36    4.95
   2   2   1  136.86    4.98
   2   2   1  143.98    4.86
  -2   2  -1  140.21    7.49
  -2   2  -1  139.83    4.90
   2   2   1  139.18    6.11
  -2   2  -1  138.40    5.06
   2  -2   1  149.67    5.14
   2  -2   1  153.35    7.78
  -2  -2  -1  156.90    4.99
   0   2   3  380.73   12.88
   0   2  -3  378.93   12.92
   0   2   3  397.31   12.91
   0   2  -3  391.48   13.09
   0   2   3  393.06   12.67
   0   2  -3  383.66   16.60
   0   2  -3  398.22   12.75
   0   2   3  375.78   12.78
   0   2   3  376.68   12.68
   0   2  -3  388.79   12.99
   0   2   3  380.14   12.96
   0   2   3  406.51   15.10
   0   2   3  389.87   12.72
   0  -2  -3  353.76   12.85
   0  -2  -3  367.60   14.86
   0  -2   3  356.67   12.97
   0  -2  -3  346.37   12.62
   0  -2   3  350.64   16.36
  -2   2   5  351.55   12.04
  -2   2   5  351.88   12.35
  -2   2   5  354.11   12.45
   2   2  -5  365.98   17.10
   2   2  -5  354.79   12.17
   2   2  -5  354.32   12.50
   2   2  -5  363.39   12.15
  -2   2   5  343.21   12.38
   2   2  -5  351.40   12.57
  -2   2   5  365.82   15.61
  -2   2   5  347.43   12.25
   2   2  -5  352.20   12.51
   2  -2  -5  371.84   12.55
  -2  -2   5  365.92   12.26
  -2  -2   5  391.76   17.50
   2  -2  -5  386.72   15.80
  -2  -2   5  355.07   12.52
   2  -2  -5  361.86   12.34
   2  -2  -5  365.40   12.30
   4   2  -7   66.66    2.97
   4   2  -7   71.35    3.00
   4   2  -7   74.55    2.76
  -4   2   7   70.81    2.44
  -4   2   7   70.77    2.78
   4   2  -7   69.99    3.04
  -4   2   7   69.11    2.54
   4   2  -7   67.01    6.57
  -4   2   7   64.97    5.85
   4  -2  -7   61.67    2.77
   4  -2  -7   59.29    5.50
   4  -2  -7   61.85    2.90
  -4  -2   7   67.27    6.69
  -4  -2   7   60.80    2.59
  -4  -2   7   62.38    2.93
  -6   2   9   26.34    1.07
  -6   2   9   25.28    1.48
  -6   2   9   24.64    1.41
   6   2  -9   27.93    5.78
   6   2  -9   23.95    1.38
  -6   2   9   24.93    1.45
  -6   2   9   25.10    4.74
  -6   2   9   23.95    1.17
   6  -2  -9   21.50    1.22
   6  -2  -9   21.56    1.49
  -6  -2   9   22.24    1.50
  -6  -2   9   21.77    1.18
  -6  -2   9   22.29    5.06
   6  -2  -9   22.96    4.74
  -8   2  11   30.82    6.14
   8   2 -11   36.25    7.36
  -8   2  11   27.19    1.39
  -8   2  11   27.88    1.67
  -8   2  11   28.46    1.71
   8   2 -11   26.92    1.89
  -8   2  11   29.26    1.73
   8   2 -11   29.73    1.48
  -8   2  11   29.14    1.24
  -8  -2  11   26.04    1.81
   8  -2 -11   23.81    6.46
  -8  -2  11   21.03    5.88
   8  -2 -11   25.92    1.82
  -8  -2  11   25.63    1.59
  -8  -2  11   24.62    1.37
  10   2 -13   41.32    8.98
 -10   2  13   29.50    1.51
 -10   2  13   38.29    2.16
 -10   2  13   36.98    1.81
  10   2 -13   35.86    1.78
 -10   2  13   37.53    2.18
 -10   2  13   35.36    2.23
  10   2 -13   35.56    2.43
 -10   2  13   35.64    7.96
 -10  -2  13   33.77    7.77
  10  -2 -13   35.15    7.65
 -10  -2  13   34.91    1.77
  10  -2 -13   38.26    2.42
 -10  -2  13   34.43    2.61
 -10  -2  13   37.46    2.10
 -12   2  15   25.33    2.03
  12   2 -15   22.99    1.33
  12   2 -15   33.92   10.06
 -12   2  15   24.65    1.81
  12   2 -15   25.68    2.09
 -12   2  15   23.79    1.79
 -12   2  15   24.70    1.46
 -12  -2  15   33.79   10.22
  12  -2 -15   19.85    1.85
 -12  -2  15   21.09    1.91
 -12  -2  15   21.91    1.67
 -12  -2  15   19.59    1.28
  14   2 -17    7.21    0.75
 -14   2  17    8.37    1.05
 -14   2  17    8.14    1.08
  14   2 -17    9.03    1.30
 -14   2  17    8.37    1.09
 -14  -2  17    8.46    1.10
 -14  -2  17    6.33    1.38
 -16   2  19   28.16    2.18
 -16   2  19   25.01    2.10
  16   2 -19   28.92    2.64
  16   2 -19   28.36    2.19
 -16   2  19   25.36    1.95
  16  -2 -19   25.66    2.42
 -16  -2  19   27.97    2.91
 -16  -2  19   27.16    2.10
 -18   2  21    6.43    1.29
 -18   2  21    6.67    1.29
 -18   2  21    5.12    1.44
  18   2 -21    6.75    1.56
  18   2 -21    6.80    1.37
  18  -2 -21    7.06    1.26
  18  -2 -21    7.73    1.78
 -18  -2  21    9.91    1.53
 -18  -2  21    8.05    1.72
  20   2 -23   13.64    1.71
 -20   2  23   18.64    1.90
  20   2 -23   16.99    2.08
 -20   2  23   17.78    1.73
  20  -2 -23   15.63    2.01
  20  -2 -23   12.71    1.48
 -20  -2  23   16.21    2.02
 -20  -2  23   13.35    1.64
 -22   2  25    4.49    1.13
 -22   2  25    2.35    0.97
  22   2 -25    3.22    1.06
 -22  -2  25    5.03    1.40
 -29  -3  26   10.90    2.37
 -27   3  24   14.58    1.73
  27   3 -24   17.76    1.70
 -27   3  24   17.63    1.72
 -27  -3  24   16.27    1.69
 -27  -3  24   20.28    2.25
 -25   3  22    7.16    1.24
  25   3 -22    8.78    1.20
 -25   3  22    8.73    1.36
 -25   3  22    8.24    1.54
 -25  -3  22    6.14    1.60
 -23   3  20   53.44    3.29
  23   3 -20   48.41    3.04
 -23   3  20   51.48    3.03
 -23  -3  20   46.28    3.51
 -21   3  18   16.42    1.40
 -21   3  18   17.37    1.73
 -21   3  18   19.77    1.56
 -21   3  18   16.01    1.53
  21   3 -18   18.27    1.64
 -21   3  18   15.28    1.45
 -21  -3  18   15.71    1.83
  21  -3 -18   14.38    1.22
 -21  -3  18   16.58    2.01
 -21  -3  18   14.84    1.28
 -19   3  16   97.59    4.42
 -19   3  16   96.05    4.32
  19   3 -16   95.05    4.44
  19   3 -16   91.97    3.70
 -19   3  16   99.60    4.19
 -19   3  16   93.80    4.62
 -19   3  16   98.15    4.38
  19  -3 -16   92.22    4.63
 -19  -3  16   89.84    4.86
 -19  -3  16   90.25    4.71
  19  -3 -16   87.74    3.80
 -19  -3  16   73.74   17.23
 -19  -3  16   87.29    3.83
 -17   3  14   26.51    1.70
 -17   3  14   24.08    1.65
  17   3 -14    8.00    7.98
 -17   3  14   25.94    1.57
 -17   3  14   23.26    1.76
  17   3 -14   24.88    1.33
 -17   3  14   17.06    8.03
  17   3 -14   23.48    1.65
 -17   3  14   21.60    1.58
  17  -3 -14   18.92    1.64
 -17  -3  14   18.53    1.73
 -17  -3  14   19.69    1.77
 -17  -3  14   21.35    1.29
 -17  -3  14   25.58    9.53
  17  -3 -14   19.92    1.24
  17  -3 -14   20.10    7.48
  15   3 -12   51.77    9.84
 -15   3  12   45.50    2.32
  15   3 -12   45.51    2.43
 -15   3  12   50.42    2.46
 -15   3  12   43.35    2.48
 -15   3  12   41.85    7.84
  15   3 -12   47.21    2.14
 -15   3  12   47.68    2.39
 -15   3  12   49.61    2.50
 -15   3  12   47.62    2.32
 -15  -3  12   41.83    2.62
  15  -3 -12   60.09   10.04
  15  -3 -12   43.35    2.13
 -15  -3  12   43.25    8.66
 -15  -3  12   45.32    2.73
  15  -3 -12   44.30    2.50
 -15  -3  12   45.42    2.06
  13   3 -10  117.18    4.76
  13   3 -10  116.51    4.49
 -13   3  10  117.37    4.70
 -13   3  10  118.32    4.72
 -13   3  10  102.91    9.60
 -13   3  10  113.08    4.80
 -13   3  10  115.38    4.61
 -13   3  10  117.21    4.80
 -13   3  10  116.67    4.67
  13   3 -10  115.91   10.59
 -13  -3  10  117.58   10.44
  13  -3 -10  123.28   10.57
  13  -3 -10  122.07    4.81
 -13  -3  10  121.04    4.34
 -13  -3  10  116.53    5.48
 -13  -3  10  119.05    5.01
 -11   3   8   30.01    1.56
 -11   3   8   30.13    1.63
  11   3  -8   26.45    5.10
 -11   3   8   29.95    1.65
  11   3  -8   28.84    1.60
 -11   3   8   32.85    4.55
 -11   3   8   28.92    1.55
 -11   3   8   28.55    1.57
 -11   3   8   31.28    1.69
 -11  -3   8   34.88    5.12
  11  -3  -8   37.12    5.31
 -11  -3   8   32.65    1.35
 -11  -3   8   33.78    1.81
  11  -3  -8   31.40    1.60
   9   3  -6  128.23    4.93
   9   3  -6  144.79    9.23
  -9   3   6  121.83    4.76
  -9   3   6  127.95    8.30
  -9   3   6  123.13    4.67
  -9   3   6  126.91    4.70
  -9   3   6  128.99    4.68
   9   3  -6  129.31    4.64
  -9  -3   6  117.76    8.34
   9  -3  -6  116.05    4.56
   9  -3  -6  120.38    8.37
  -9  -3   6  117.81    4.79
  -7   3   4  215.73    7.68
   7   3  -4  221.99    7.74
  -7   3   4  214.57   10.92
  -7   3   4  214.83    7.68
  -7   3   4  214.68    7.79
   7   3  -4  219.08    7.68
   7   3  -4  221.23    7.69
  -7   3   4  212.94    7.40
  -7   3   4  215.50    7.69
  -7   3   4  216.76    7.42
  -7   3   4  209.66    7.66
  -7   3   4  219.10    7.83
  -7  -3   4  230.67    7.76
   7  -3  -4  232.35   11.29
  -7  -3   4  224.01   11.04
  -5   3   2  355.25   12.03
  -5   3   2  356.67   11.93
  -5   3   2  349.55   12.00
   5   3  -2  349.42   11.85
   5   3  -2  358.87   12.02
  -5   3   2  353.11   12.20
   5   3  -2  364.50   12.04
   5   3  -2  352.68   12.05
  -5   3   2  348.22   12.01
   5   3  -2  364.66   14.34
  -5   3   2  363.82   11.90
   5   3  -2  337.21   11.79
  -5   3   2  353.65   12.11
   5   3  -2  353.89   11.99
  -5  -3   2  339.49   14.14
   5  -3  -2  339.11   15.01
   5  -3  -2  332.03   14.84
   3   3   0  153.70    5.27
   3   3   0  147.28    5.33
  -3   3   0  152.32    5.35
   3   3   0  150.03    5.39
  -3   3   0  147.28    5.19
  -3   3   0  152.72    5.43
  -3   3   0  150.35    5.38
  -3   3   0  151.15    5.33
   3   3   0  154.77    5.37
  -3   3   0  152.40    5.37
   3   3   0  157.08    5.42
   3   3   0  149.53    5.29
   3   3   0  147.35    6.19
   3  -3   0  146.44    5.40
   3  -3   0  151.96    8.14
   1   3   2  174.83    6.36
   1   3   2  175.76    6.24
  -1   3  -2  174.50    6.46
  -1   3  -2  174.79    6.21
   1   3   2  177.26    6.30
   1   3   2  179.75    6.17
  -1   3  -2  186.90    6.34
   1   3   2  175.59    7.10
  -1   3  -2  182.87    6.37
  -1   3  -2  178.91    6.33
  -1   3  -2  170.75    6.22
  -1   3  -2  173.04    9.38
   1   3   2  170.92    6.26
   1   3   2  174.98    6.17
   1  -3   2  187.26    9.78
  -1  -3  -2  186.55    7.12
   1  -3   2  190.76    6.41
   1   3  -4   57.88    2.23
   1   3  -4   57.42    2.39
  -1   3   4   58.57    3.89
   1   3  -4   55.07    2.41
  -1   3   4   56.67    2.14
  -1   3   4   56.19    2.43
   1   3  -4   49.85    5.06
  -1   3   4   56.27    2.32
  -1   3   4   53.86    2.33
   1   3  -4   55.41    2.22
   1   3  -4   58.65    2.36
  -1   3   4   54.08    2.15
  -1   3   4   57.41    2.21
   1  -3  -4   56.68    3.89
  -1  -3   4   61.65    5.41
  -1  -3   4   61.22    2.50
   1  -3  -4   59.96    2.27
  -3   3   6  379.80   12.58
   3   3  -6  387.97   12.72
  -3   3   6  370.64   12.66
  -3   3   6  374.06   12.96
   3   3  -6  381.24   12.89
  -3   3   6  361.44   12.65
   3   3  -6  375.40   12.73
  -3   3   6  379.49   13.08
   3   3  -6  383.26   13.10
  -3   3   6  382.01   12.89
  -3   3   6  381.25   16.37
   3   3  -6  363.11   13.05
  -3  -3   6  349.77   18.22
   3  -3  -6  362.06   12.70
   3  -3  -6  380.35   16.49
   3  -3  -6  358.39   12.81
  -3  -3   6  369.64   12.69
  -3  -3   6  365.28   13.09
   3  -3  -6  370.24   13.04
  -5   3   8   29.76    4.44
   5   3  -8   29.96    1.81
  -5   3   8   30.58    1.75
   5   3  -8   31.36    1.59
  -5   3   8   31.03    1.53
  -5   3   8   31.55    1.45
  -5   3   8   31.37    1.70
   5   3  -8   33.72    6.40
  -5  -3   8   33.34    1.88
  -5  -3   8   29.53    5.73
   5  -3  -8   33.08    4.42
   5  -3  -8   32.52    1.46
  -5  -3   8   32.60    1.44
   5  -3  -8   31.34    1.78
  -7   3  10   63.17    3.02
   7   3 -10   63.15    2.74
  -7   3  10   63.60    2.78
  -7   3  10   61.72    2.58
  -7   3  10   64.70    6.97
  -7   3  10   59.69    2.92
  -7   3  10   60.41    2.42
   7   3 -10   62.39    3.17
   7   3 -10   54.77    7.57
  -7  -3  10   67.20    8.35
   7  -3 -10   70.08    7.56
  -7  -3  10   65.12    3.18
   7  -3 -10   60.77    3.04
  -7  -3  10   63.86    2.53
  -9   3  12  121.33    4.86
  -9   3  12  121.77    4.32
  -9   3  12  121.62    4.56
   9   3 -12  120.91    4.68
  -9   3  12  110.30   10.65
  -9   3  12  120.30    5.07
  -9   3  12  117.89    5.01
   9   3 -12  118.42    5.37
   9   3 -12  107.80   11.80
   9  -3 -12  117.16    5.19
  -9  -3  12  120.88    4.89
  -9  -3  12  104.93    5.16
  -9  -3  12   97.05   11.35
  -9  -3  12  117.65    4.41
   9  -3 -12  113.50   11.24
  11   3 -14   92.60   13.14
  11   3 -14   86.34    3.68
 -11   3  14   88.35    4.01
 -11   3  14   88.60    4.17
 -11   3  14   91.37    3.68
 -11   3  14   92.38    4.20
  11   3 -14   87.47    4.54
 -11   3  14   74.58   10.92
 -11  -3  14   81.85    3.37
 -11  -3  14   85.13    4.42
  11  -3 -14   85.55    4.34
 -11  -3  14   87.88    4.02
 -11  -3  14   75.95   12.74
 -13   3  16   88.18    4.62
 -13   3  16   86.90    4.33
 -13   3  16   87.44    4.25
  13   3 -16   88.37    4.83
  13   3 -16   87.77    3.70
 -13   3  16   85.79    4.15
 -13  -3  16   89.62    4.17
  13  -3 -16   81.64    4.50
 -13  -3  16   84.59    4.65
 -13  -3  16   87.13   16.16
 -15   3  18   19.36    1.65
 -15   3  18   20.72    1.80
  15   3 -18   16.87    1.94
  15   3 -18   18.62    1.72
 -15   3  18   19.09    1.66
  15   3 -18   16.38    1.37
 -15  -3  18   13.86    1.49
 -15  -3  18   16.64    1.82
  15  -3 -18   16.39    1.82
 -17   3  20   58.81    3.34
 -17   3  20   51.41    3.34
  17   3 -20   60.31    3.57
  17   3 -20   49.52    3.81
 -17   3  20   58.28    3.55
 -17  -3  20   63.89    4.05
  17  -3 -20   58.09    3.87
 -17  -3  20   63.97    3.47
 -19   3  22    8.67    1.27
 -19   3  22    8.08    1.50
 -19   3  22    9.02    1.36
  19   3 -22    6.12    1.26
  19   3 -22    9.09    1.84
  19  -3 -22    6.80    1.20
 -19  -3  22    8.20    1.32
 -19  -3  22    5.66    1.37
  19  -3 -22    6.49    1.51
 -21   3  24    0.59    0.89
 -21   3  24    0.26    0.79
  21   3 -24   -0.01    0.66
 -21  -3  24    0.78    0.96
 -21  -3  24    1.23    0.86
  23   3 -26    7.14    1.32
 -23   3  26    5.90    1.66
 -23  -3  26    5.25    1.60
 -28  -4  25   11.83    1.65
 -28  -4  25    8.88    1.93
  26   4 -23    4.63    1.75
 -26   4  23    4.74    1.64
 -26  -4  23    8.71    2.19
 -24   4  21   -0.24    0.83
 -24   4  21    0.64    0.63
 -24   4  21    0.20    0.65
 -24   4  21    0.83    0.68
  24   4 -21    1.74    0.79
 -24  -4  21   -0.14    0.81
 -24  -4  21    0.53    0.73
 -22   4  19   13.62    1.89
 -22   4  19   14.41    1.45
 -22   4  19   18.18    3.01
 -22  -4  19   14.68    1.86
 -22  -4  19   17.84    1.91
 -20   4  17   32.13    2.29
  20   4 -17   31.42    1.79
 -20   4  17   33.15    2.28
 -20   4  17   39.04    2.38
 -20   4  17   32.49    2.06
 -20   4  17   35.07    2.31
  20   4 -17   32.00    2.30
 -20  -4  17   32.37    1.80
  20  -4 -17   33.65    2.40
 -20  -4  17   33.25    2.67
 -20  -4  17   33.05    2.65
 -18   4  15   21.72    1.60
 -18   4  15   17.00    1.51
  18   4 -15   20.54    1.63
  18   4 -15   18.14    1.25
 -18   4  15   17.45    1.49
 -18   4  15   20.91    1.45
 -18   4  15   20.34    1.63
 -18  -4  15   16.96    1.16
  18  -4 -15   16.11    1.10
  18  -4 -15   17.45    1.55
 -18  -4  15   18.13    1.78
 -18  -4  15    1.28   10.85
 -18  -4  15   17.30    1.76
 -16   4  13   10.04    1.06
  16   4 -13   -3.29    5.81
 -16   4  13   10.80    1.26
  16   4 -13   11.66    0.93
  16   4 -13   12.12    1.15
 -16   4  13   10.54    1.04
 -16   4  13   11.15    1.11
 -16   4  13   10.56    0.95
 -16   4  13    7.23    5.25
 -16   4  13   10.54    1.00
 -16  -4  13   15.11    7.48
  16  -4 -13   12.06    1.16
 -16  -4  13   12.28    1.44
  16  -4 -13   13.82    1.01
  16  -4 -13   14.52    6.44
 -16  -4  13   12.67    0.86
 -16  -4  13   13.18    1.42
 -14   4  11   34.83    7.25
 -14   4  11   28.83    1.65
 -14   4  11   27.20    1.62
 -14   4  11   29.73    1.75
  14   4 -11   28.59    1.79
  14   4 -11   35.19    7.90
 -14   4  11   28.00    1.81
 -14   4  11   29.26    1.73
 -14   4  11   30.23    1.77
  14   4 -11   30.40    1.61
 -14  -4  11   26.99    2.04
  14  -4 -11   27.74    1.71
 -14  -4  11   32.82    7.08
  14  -4 -11   27.74    6.10
 -14  -4  11   25.45    1.35
 -14  -4  11   25.10    1.85
 -12   4   9  194.15    7.36
 -12   4   9  199.15    7.40
 -12   4   9  203.17   12.81
  12   4  -9  207.48    7.31
 -12   4   9  202.79    7.60
 -12   4   9  199.31    7.33
  12   4  -9  202.77   13.90
 -12   4   9  199.48    7.38
  12   4  -9  197.96    7.48
 -12   4   9  201.36    7.42
 -12  -4   9  188.03   13.33
  12  -4  -9  194.20   13.06
 -12  -4   9  187.59    7.61
  12  -4  -9  195.46    7.29
 -10   4   7  109.85    4.34
 -10   4   7  113.41    4.42
 -10   4   7  110.45    4.38
 -10   4   7  113.34    4.34
  10   4  -7  115.52    4.48
 -10   4   7  107.60    4.41
  10   4  -7  106.62    8.76
  10   4  -7  112.28    4.34
 -10   4   7   93.93    7.59
 -10   4   7  109.37    4.53
 -10  -4   7  118.21    8.81
  10  -4  -7  114.57    8.57
  10  -4  -7  114.65    4.21
 -10  -4   7  120.08    4.59
  -8   4   5  192.43   10.41
  -8   4   5  183.73    6.75
   8   4  -5  188.30    6.86
  -8   4   5  185.88    6.83
   8   4  -5  195.49    6.86
   8   4  -5  190.72   10.73
  -8   4   5  195.68    7.03
   8   4  -5  191.22    6.86
  -8   4   5  188.50    6.96
  -8   4   5  196.99    6.91
   8   4  -5  192.28    6.92
  -8   4   5  190.62    6.85
   8  -4  -5  177.57   10.40
  -8  -4   5  184.43   10.55
  -8  -4   5  179.13    6.86
   6   4  -3  281.95    9.72
   6   4  -3  296.52   10.00
   6   4  -3  290.44   10.04
   6   4  -3  288.85   10.00
  -6   4   3  288.43   10.11
   6   4  -3  289.77   12.87
   6   4  -3  283.61    9.70
  -6   4   3  282.34    9.96
  -6   4   3  297.18   10.04
  -6   4   3  287.20    9.76
  -6   4   3  283.29    9.86
  -6   4   3  288.95    9.78
   6  -4  -3  300.80   13.53
   6  -4  -3  273.90   13.15
  -6  -4   3  277.20   12.67
  -6  -4   3  268.96    9.86
  -4   4   1  264.11    9.46
   4   4  -1  268.10    9.41
  -4   4   1  252.99    9.10
   4   4  -1  266.78    9.39
  -4   4   1  265.01    9.30
   4   4  -1  267.51    9.29
  -4   4   1  266.90    9.36
   4   4  -1  269.98    9.25
  -4   4   1  271.56    9.30
  -4   4   1  267.29    9.42
   4   4  -1  270.51   11.53
   4   4  -1  269.45    9.34
   4   4  -1  266.83    9.36
   4  -4  -1  272.98    9.39
   4  -4  -1  287.94   12.78
   4  -4  -1  290.29   12.57
  -4  -4   1  276.86   10.68
  -2   4  -1  174.99    6.03
  -2   4  -1  175.22    6.29
   2   4   1  179.46    6.31
   2   4   1  174.18    6.19
   2   4   1  174.17    6.23
  -2   4  -1  180.00    6.26
  -2   4  -1  184.47    6.29
  -2   4  -1  171.95    6.39
   2   4   1  174.93    6.21
   2   4   1  172.94    6.18
  -2   4  -1  178.08    6.24
  -2   4  -1  172.45    6.12
  -2   4  -1  178.68    9.46
  -2   4  -1  175.74    6.24
   2   4   1  178.62    6.28
   2  -4   1  164.42    6.27
   2  -4   1  167.81    9.55
   0   4   3  206.62    7.40
   0   4  -3  211.49    7.57
   0   4   3  211.23    7.91
   0   4   3  209.58    7.66
   0   4  -3  208.18    7.58
   0   4  -3  214.91    7.59
   0   4  -3  210.42    7.49
   0   4  -3  211.49   12.74
   0   4   3  213.82    7.57
   0   4  -3  208.63    7.47
   0   4   3  212.83    7.41
   0   4   3  202.25    7.43
   0   4   3  211.63    7.53
   0  -4  -3  231.53    8.05
   0  -4   3  218.90   11.77
   0  -4   3  222.73    7.68
  -2   4   5  288.60    9.99
  -2   4   5  281.59    9.84
  -2   4   5  279.79    9.54
  -2   4   5  286.19    9.57
   2   4  -5  286.84    9.67
   2   4  -5  275.12   14.78
   2   4  -5  284.55    9.82
   2   4  -5  269.89    9.83
   2   4  -5  289.86    9.68
  -2   4   5  275.12    9.58
   2   4  -5  286.32    9.91
  -2   4   5  290.59   11.91
  -2   4   5  284.92    9.74
   2  -4  -5  249.68    9.53
  -2  -4   5  261.98    9.91
   2  -4  -5  277.02   11.99
   2  -4  -5  264.17    9.82
  -2  -4   5  254.30   14.66
   4   4  -7  116.25    4.38
   4   4  -7  115.13    4.54
  -4   4   7  114.58    4.64
   4   4  -7  117.47    4.42
  -4   4   7  113.83    4.33
  -4   4   7  107.36    7.26
   4   4  -7  107.39   10.70
  -4   4   7  111.64    4.72
  -4   4   7  115.55    4.50
   4   4  -7  115.75    4.75
  -4   4   7  114.02    4.16
  -4   4   7  114.71    4.26
   4  -4  -7  122.94    4.73
  -4  -4   7  120.57    4.27
  -4  -4   7  117.76    9.57
   4  -4  -7  121.82    4.26
  -4  -4   7  126.11    4.87
   4  -4  -7  128.98    7.85
   6   4  -9    7.93    3.78
   6   4  -9    7.57    0.71
  -6   4   9    7.77    0.57
  -6   4   9    7.86    0.84
   6   4  -9    9.90    0.99
  -6   4   9    8.64    0.63
  -6   4   9    9.13    3.07
  -6   4   9    7.52    0.61
  -6   4   9    8.17    0.83
  -6  -4   9    7.45    3.58
  -6  -4   9    8.08    0.89
   6  -4  -9    7.54    0.52
  -6  -4   9    6.52    0.53
   6  -4  -9    6.38    0.76
   8   4 -11   50.23    9.13
  -8   4  11   52.62    2.23
  -8   4  11   53.71    2.45
   8   4 -11   55.59    2.59
   8   4 -11   56.27    3.06
  -8   4  11   47.22    2.76
  -8   4  11   48.94    6.68
  -8   4  11   51.46    2.77
  -8   4  11   54.54    2.42
  -8  -4  11   58.69    3.07
   8  -4 -11   59.14    2.93
   8  -4 -11   55.14    7.43
  -8  -4  11   55.74    2.20
  -8  -4  11   55.61    8.34
  10   4 -13   24.03    1.98
 -10   4  13   24.22    1.78
 -10   4  13   22.20    1.48
 -10   4  13   25.25    1.48
 -10   4  13   19.61    6.26
  10   4 -13   23.11    1.52
 -10   4  13   25.85    1.86
 -10  -4  13   29.68    8.37
 -10  -4  13   27.21    1.77
 -10  -4  13   27.43    2.08
  10  -4 -13   25.99    1.91
  12   4 -15    9.40    1.14
 -12   4  15    6.43    1.15
 -12   4  15    8.61    0.85
  12   4 -15    0.59   17.49
 -12   4  15    8.64    1.12
 -12   4  15    9.03    0.97
  12   4 -15    8.89    1.26
  12  -4 -15    9.01    1.22
 -12  -4  15    8.43    1.22
 -12  -4  15    9.29    1.05
 -12  -4  15    2.77   10.99
 -14   4  17   21.93    1.88
  14   4 -17   21.10    1.49
 -14   4  17   20.30    1.61
  14   4 -17   20.37    2.11
  14   4 -17   19.42    1.81
 -14   4  17   21.02    1.90
 -14  -4  17   23.67    2.22
  14  -4 -17   26.18    2.19
 -14  -4  17   27.45    1.93
  16   4 -19   16.20    1.69
 -16   4  19   12.15    1.52
 -16   4  19   12.50    1.43
  16   4 -19   13.52    1.34
 -16   4  19   14.10    1.38
  16   4 -19   15.18    1.93
 -16  -4  19   16.00    1.86
 -16  -4  19   17.15    1.54
  16  -4 -19   13.34    1.69
 -18   4  21   50.49    3.06
  18   4 -21   42.70    4.58
 -18   4  21   50.20    3.23
  18   4 -21   45.91    3.13
 -18   4  21   43.85    2.59
  18  -4 -21   42.48    3.49
 -18  -4  21   48.83    3.58
 -18  -4  21   42.85    2.81
 -20   4  23   25.63    3.95
 -20   4  23   15.31    2.68
  20   4 -23   14.86    2.63
 -20  -4  23   21.43    2.70
  20  -4 -23   14.61    1.99
  22   4 -25    7.59    1.41
 -22   4  25    5.57    1.24
 -22  -4  25    5.60    1.35
 -29  -5  26    5.06    1.35
  27   5 -24    0.40    0.72
 -27   5  24    0.37    0.95
 -27  -5  24    1.12    0.81
 -25   5  22   13.86    1.56
 -25   5  22   13.81    1.48
  25   5 -22   12.75    1.60
 -25   5  22   14.52    1.59
 -25  -5  22   12.41    1.82
 -23   5  20    2.60    0.78
  23   5 -20    4.08    1.01
 -23   5  20    3.95    0.96
 -23   5  20    4.68    1.02
 -23  -5  20    3.77    1.05
 -23  -5  20    5.47    1.31
 -21   5  18   36.33    2.47
 -21   5  18   36.07    2.43
  21   5 -18   35.78    2.50
 -21   5  18   33.28    2.12
 -21   5  18   29.82    2.16
  21   5 -18   34.92    1.94
 -21   5  18   35.58    2.38
 -21  -5  18   26.38    2.54
 -21  -5  18   28.72    2.57
 -19   5  16    7.36    0.94
 -19   5  16    8.23    1.04
  19   5 -16    5.85    0.79
 -19   5  16    6.11    0.94
 -19   5  16    6.71    1.15
 -19   5  16    6.75    1.23
  19   5 -16    7.75    1.34
 -19  -5  16    8.66    1.37
 -19  -5  16    6.44    0.79
 -19  -5  16    9.00    1.32
  17   5 -14   14.90    1.65
 -17   5  14   17.11    1.40
  17   5 -14    5.29    8.72
 -17   5  14   15.14    1.42
  17   5 -14   15.43    1.42
 -17   5  14   14.74    1.32
 -17   5  14   14.93    1.24
 -17   5  14   12.98    1.28
 -17  -5  14   14.35    0.99
 -17  -5  14    7.45    8.87
  17  -5 -14   14.26    1.30
 -17  -5  14   12.96    1.55
 -17  -5  14   15.55    1.63
 -15   5  12   16.96    1.47
 -15   5  12   17.68    1.35
 -15   5  12   11.13    5.20
 -15   5  12   17.00    1.37
  15   5 -12   16.72    1.42
  15   5 -12    1.56    5.60
 -15   5  12   15.67    1.26
  15   5 -12   17.08    1.26
  15  -5 -12   16.35    6.20
 -15  -5  12   22.01    1.72
  15  -5 -12   18.80    1.35
 -15  -5  12   22.65    1.91
 -15  -5  12   19.57    1.09
  13   5 -10   59.67    3.01
 -13   5  10   60.84    2.93
 -13   5  10   62.62    3.15
 -13   5  10   57.56    7.51
  13   5 -10   64.03    2.88
 -13   5  10   63.25    3.00
 -13   5  10   62.33    2.82
 -13   5  10   63.17    2.88
 -13  -5  10   64.02    8.78
  13  -5 -10   60.93    2.76
  13  -5 -10   61.85    7.98
 -13  -5  10   60.00    3.15
 -11   5   8  122.25    4.88
  11   5  -8  117.19    4.75
 -11   5   8  126.05    9.12
 -11   5   8  110.19    4.94
 -11   5   8  114.88    4.61
 -11   5   8  122.04    4.84
 -11  -5   8  125.43    5.01
  11  -5  -8  109.28    9.84
  11  -5  -8  124.01    4.52
 -11  -5   8  136.33   10.31
  -9   5   6  272.30    9.82
   9   5  -6  262.99   14.47
   9   5  -6  272.32    9.80
  -9   5   6  277.46    9.60
  -9   5   6  276.71   10.02
  -9   5   6  267.71   15.26
  -9   5   6  265.54    9.30
   9   5  -6  272.37    9.88
  -9   5   6  275.04    9.86
   9   5  -6  264.14    9.78
  -9   5   6  269.24    9.75
   9   5  -6  274.22    9.80
  -9  -5   6  282.75    9.87
  -9  -5   6  289.67   14.85
   9  -5  -6  287.99   14.51
  -7   5   4  107.50    4.26
   7   5  -4  113.72    4.36
  -7   5   4  112.52    4.31
  -7   5   4  108.95    4.06
  -7   5   4  110.39    4.34
  -7   5   4  110.32    4.43
   7   5  -4  106.91    4.28
   7   5  -4  103.49    3.87
   7   5  -4  111.63    4.28
   7   5  -4  113.62    7.44
  -7   5   4  107.51    4.00
   7  -5  -4  121.89    7.64
   7  -5  -4  117.79    7.57
  -5   5   2  337.33   11.88
   5   5  -2  338.44   11.91
  -5   5   2  357.62   11.58
  -5   5   2  346.00   11.74
  -5   5   2  339.74   12.00
  -5   5   2  339.10   11.66
   5   5  -2  341.69   11.85
   5   5  -2  347.15   11.89
  -5   5   2  336.63   11.93
   5   5  -2  336.45   11.67
   5   5  -2  340.36   11.68
   5   5  -2  343.44   11.90
   5   5  -2  329.98   13.90
  -5   5   2  336.27   11.88
   5  -5  -2  339.68   15.21
   5  -5  -2  344.41   15.48
  -5  -5   2  347.23   13.91
   3   5   0  237.94    8.57
   3   5   0  244.99    8.54
  -3   5   0  258.34    8.85
  -3   5   0  237.60    8.63
   3   5   0  242.21    8.60
  -3   5   0  244.68    8.48
  -3   5   0  241.04    8.59
  -3   5   0  241.06    8.41
  -3   5   0  244.67    8.68
   3   5   0  234.81    8.57
   3   5   0  244.01    8.65
   3  -5   0  252.31   12.39
   3  -5   0  248.43    8.76
   1   5   2   94.64    3.77
   1   5   2   98.79    3.94
  -1   5  -2  100.97    3.81
   1   5   2   97.10    3.85
  -1   5  -2   99.43    3.90
  -1   5  -2  100.00    3.67
   1   5   2  100.97    3.85
   1   5   2   96.56    3.79
  -1   5  -2   98.57    3.76
  -1   5  -2   89.35    6.81
   1   5   2  100.44    3.79
  -1   5  -2  103.78    3.91
   1  -5   2  112.42    7.60
   1  -5   2  104.81    3.94
  -1   5   4  131.33    5.24
   1   5  -4  136.40    5.05
   1   5  -4  133.27    5.12
   1   5  -4  130.43    5.05
   1   5  -4  137.47    5.12
  -1   5   4  134.67    5.15
  -1   5   4  130.11    4.92
  -1   5   4  136.11    4.94
  -1   5   4  138.52    5.38
   1   5  -4  136.50    5.04
  -1   5   4  134.10    4.96
   1   5  -4  134.16    5.06
  -1  -5   4  139.62    5.23
  -1  -5   4  131.64    9.23
  -3   5   6  151.29    7.68
  -3   5   6  157.91    5.91
  -3   5   6  156.05    5.51
  -3   5   6  151.48    5.54
   3   5  -6  153.43   10.80
   3   5  -6  158.67    5.71
   3   5  -6  154.71    5.84
   3   5  -6  151.89    5.89
  -3   5   6  156.54    5.71
   3   5  -6  154.33    5.85
  -3   5   6  157.80    6.04
   3   5  -6  155.76    5.69
   3  -5  -6  147.98    5.82
  -3  -5   6  145.06   10.84
   3  -5  -6  148.62    7.83
   3  -5  -6  139.64    5.43
   5   5  -8   85.72    3.85
   5   5  -8   82.36    3.43
   5   5  -8   82.37    3.69
  -5   5   8   76.81    6.34
  -5   5   8   82.32    3.83
   5   5  -8   83.29    3.62
   5   5  -8   85.06    9.22
  -5   5   8   83.72    3.41
  -5   5   8   85.79    3.74
   5   5  -8   85.22    3.50
  -5   5   8   80.77    3.29
  -5  -5   8   88.95    8.89
  -5  -5   8   89.83    3.23
   5  -5  -8   84.48    6.68
   5  -5  -8   92.96    3.76
  -5  -5   8   89.49    3.92
   7   5 -10   25.61    6.77
  -7   5  10   21.41    4.69
  -7   5  10   20.92    1.59
   7   5 -10   20.55    1.39
   7   5 -10   21.60    1.65
  -7   5  10   20.39    1.49
  -7   5  10   20.86    1.25
   7   5 -10   22.67    1.57
  -7   5  10   21.46    1.18
   7  -5 -10   23.23    7.19
  -7  -5  10   25.00    1.76
  -7  -5  10   22.37    6.42
  -9   5  12   49.46    2.14
   9   5 -12   47.25    2.92
   9   5 -12   46.53    2.69
   9   5 -12   50.94    2.53
  -9   5  12   53.37    2.38
  -9   5  12   48.13    2.78
  -9   5  12   40.64    7.02
  -9   5  12   45.82    2.13
  -9   5  12   46.91    2.69
  -9  -5  12   40.77    9.42
   9  -5 -12   46.23    2.71
 -11   5  14   62.91    3.45
  11   5 -14   62.82    3.35
  11   5 -14   59.32    3.59
 -11   5  14   62.94    3.38
  11   5 -14   63.80    3.03
 -11   5  14   61.09    2.84
 -11  -5  14   56.31    3.55
 -11  -5  14   52.45   12.62
 -11  -5  14   58.07    3.06
  11  -5 -14   57.07    3.29
 -13   5  16    4.82    1.10
  13   5 -16    4.79    1.10
 -13   5  16    3.84    0.72
  13   5 -16    2.32    0.72
 -13   5  16    2.82    0.74
  13   5 -16    1.95    0.62
 -13  -5  16    4.61    1.00
  13  -5 -16    2.91    0.90
 -13  -5  16    4.08    1.20
 -15   5  18   35.43    2.55
  15   5 -18   31.06    2.75
 -15   5  18   34.00    3.09
  15   5 -18   31.90    1.95
 -15  -5  18   28.47    3.20
 -15  -5  18   32.42    2.23
  15  -5 -18   31.94    2.53
 -17   5  20    1.44    0.76
  17   5 -20    0.51    0.64
 -17   5  20    1.15    0.70
  17   5 -20    1.95    0.76
 -17  -5  20    2.71    0.81
 -17  -5  20   -0.23    0.95
  17  -5 -20    3.45    1.11
 -17  -5  20    2.48    1.01
  19   5 -22   11.34    1.76
 -19   5  22   10.89    1.51
 -19   5  22   11.85    1.57
  19  -5 -22   11.86    1.79
 -19  -5  22    8.73    1.41
 -19  -5  22   12.96    1.83
  21   5 -24    6.75    1.43
 -21   5  24    8.54    1.49
 -21  -5  24    8.21    1.73
 -23  -5  26    4.47    1.23
  28   6 -25    9.01    1.80
 -28  -6  25    7.62    1.93
  26   6 -23    3.71    1.14
 -26   6  23    5.54    1.35
 -26   6  23    4.66    1.18
 -26  -6  23    5.33    1.39
 -24   6  21   29.19    2.32
  24   6 -21   35.19    2.61
 -24   6  21   33.04    2.44
 -24  -6  21   33.40    2.95
 -24  -6  21   31.97    2.89
 -22   6  19    7.98    1.12
 -22   6  19   10.22    1.38
 -22   6  19   13.19    1.51
 -22   6  19    9.57    1.55
  22   6 -19    9.09    1.61
 -22  -6  19   14.63    1.86
 -22  -6  19   12.23    1.77
 -20   6  17   11.08    1.27
  20   6 -17   11.08    1.37
 -20   6  17   10.70    1.20
  20   6 -17   11.45    1.15
 -20   6  17   11.75    1.19
 -20   6  17   12.55    1.37
 -20   6  17   12.82    1.47
 -20  -6  17    9.47    1.52
 -20  -6  17   11.23    1.57
 -18   6  15   38.46    2.51
 -18   6  15   38.59    2.20
  18   6 -15   42.30    2.69
  18   6 -15   37.25    2.23
 -18   6  15   35.96    2.40
 -18   6  15   38.32    2.61
 -18   6  15   40.50    2.32
 -18  -6  15   44.08    3.83
 -18  -6  15   42.56    2.95
 -18  -6  15   36.75    1.90
  16   6 -13   35.97    2.39
 -16   6  13   30.81    2.29
 -16   6  13   38.61    2.06
 -16   6  13   36.83    2.35
 -16   6  13   36.70    2.29
 -16   6  13   36.06    2.14
  16   6 -13   36.68    2.16
 -16  -6  13   37.91    2.81
 -16  -6  13   41.63    2.70
 -16  -6  13   48.64   11.39
  16  -6 -13   38.73    2.38
 -16  -6  13   39.44    1.83
  14   6 -11   10.66    1.00
 -14   6  11   11.55    1.21
 -14   6  11   11.63    4.83
  14   6 -11   -1.12    5.33
  14   6 -11   11.46    1.12
 -14   6  11   11.17    1.09
 -14   6  11   10.92    0.92
 -14   6  11   11.21    1.03
 -14   6  11   11.28    1.12
 -14  -6  11    4.22    5.57
 -14  -6  11   11.11    1.23
  14  -6 -11    9.97    0.88
  12   6  -9   13.07    1.07
 -12   6   9   12.48    1.07
 -12   6   9   11.27    0.98
 -12   6   9   12.58    4.35
 -12   6   9   12.99    0.91
 -12   6   9   12.26    1.17
 -12   6   9   11.06    1.06
  12   6  -9   12.25    1.13
 -12  -6   9   14.48    5.26
  12  -6  -9   16.11    5.15
  12  -6  -9   12.29    0.82
 -12  -6   9   13.16    1.19
  10   6  -7   11.78    4.04
 -10   6   7   14.83    0.90
  10   6  -7   17.69    1.19
  10   6  -7   15.70    1.14
 -10   6   7   15.38    1.25
  10   6  -7   14.06    1.10
 -10   6   7   14.85    0.75
  10   6  -7   14.03    1.14
 -10   6   7   16.19    1.13
 -10   6   7   19.81    3.92
 -10   6   7   14.85    1.13
 -10   6   7   13.58    1.12
 -10  -6   7   14.08    1.12
 -10  -6   7   15.52    4.11
   8   6  -5   30.79    6.81
  -8   6   5   32.43    1.80
  -8   6   5   33.68    1.77
  -8   6   5   33.82    1.90
   8   6  -5   30.35    1.72
   8   6  -5   31.83    1.78
   8   6  -5   34.59    1.77
  -8   6   5   31.24    1.44
  -8   6   5   32.54    1.73
  -8  -6   5   31.05    1.66
   8  -6  -5   33.92    4.54
  -8  -6   5   24.16    4.37
   6   6  -3   46.11    2.22
   6   6  -3   49.30    1.98
   6   6  -3   44.78    4.21
  -6   6   3   48.35    1.91
  -6   6   3   48.41    2.25
   6   6  -3   47.82    2.22
  -6   6   3   48.58    2.06
   6   6  -3   49.22    2.04
  -6   6   3   47.93    2.29
  -6   6   3   47.53    2.34
  -6   6   3   45.48    1.83
   6  -6  -3   48.00    4.80
  -6  -6   3   40.79    2.08
  -6  -6   3   59.56    4.57
   6  -6  -3   49.03    4.65
  -4   6   1   31.07    1.66
   4   6  -1   32.83    2.04
  -4   6   1   31.82    1.39
  -4   6   1   32.71    1.66
   4   6  -1   32.46    1.55
  -4   6   1   33.50    1.58
   4   6  -1   34.32    1.65
   4   6  -1   32.79    1.66
  -4   6   1   32.62    1.65
  -4   6   1   33.61    1.72
   4   6  -1   32.22    1.65
   4   6  -1   32.15    1.63
   4   6  -1   30.76    1.52
  -4   6   1   30.02    1.38
   4  -6  -1   25.58    1.58
   4  -6  -1   34.68    4.09
  -4  -6   1   27.95    1.94
   4  -6  -1   30.57    3.77
  -2   6  -1  200.73    7.11
  -2   6  -1  200.08    7.29
   2   6   1  193.16    7.30
  -2   6  -1  203.25    7.07
   2   6   1  197.66    7.23
  -2   6  -1  201.68    7.35
  -2   6  -1  203.20    7.31
   2   6   1  200.81    7.23
  -2   6  -1  180.46   10.60
   2   6   1  204.73    7.30
   2   6   1  199.52    7.24
   2   6   1  200.00    7.26
   2  -6   1  205.17    7.28
   2  -6   1  198.17   11.26
   0   6   3  141.28    5.44
   0   6  -3  137.32    9.26
   0   6   3  145.26    5.57
   0   6  -3  143.47    5.47
   0   6  -3  149.10    5.37
   0   6  -3  145.60    5.41
   0   6   3  143.87    5.36
   0   6  -3  140.15    5.40
   0   6  -3  147.54    5.32
   0   6   3  143.84    5.33
   0   6   3  145.95    5.33
   0   6   3  141.91    5.33
   0  -6   3  130.32    5.41
   0  -6   3  128.20    9.50
  -2   6   5   33.80    1.82
  -2   6   5   33.25    1.64
   2   6  -5   30.86    1.75
  -2   6   5   30.58    1.64
   2   6  -5   30.68    1.68
   2   6  -5   30.22    1.66
  -2   6   5   31.38    1.66
  -2   6   5   32.57    1.61
   2   6  -5   30.44    1.66
   2   6  -5   31.34    1.71
  -2  -6   5   33.08    1.85
   2  -6  -5   34.57    1.55
  -2  -6   5   33.07    5.21
   2  -6  -5   38.17    1.79
   4   6  -7    8.68    0.77
   4   6  -7    9.05    0.84
  -4   6   7    7.04    1.91
  -4   6   7    9.11    0.65
   4   6  -7    8.54    0.88
   4   6  -7    7.47    0.77
  -4   6   7    9.50    0.72
   4   6  -7   12.34    4.17
  -4   6   7    9.09    0.89
  -4   6   7    8.10    0.71
   4   6  -7    8.27    0.78
  -4   6   7    8.69    0.94
  -4   6   7    9.00    0.78
  -4  -6   7    4.67    3.19
   4  -6  -7    7.95    0.53
   4  -6  -7    7.30    0.77
  -4  -6   7    8.66    0.91
   4  -6  -7    8.15    2.21
  -6   6   9  140.10    5.76
   6   6  -9  140.42    5.44
   6   6  -9  133.34    5.55
  -6   6   9  137.22    5.86
  -6   6   9  138.49    5.33
  -6   6   9  139.17    8.71
   6   6  -9  137.43    5.69
   6   6  -9  138.38    5.83
  -6   6   9  138.99    5.22
   6   6  -9  135.41    5.37
  -6  -6   9  143.83    5.93
   6  -6  -9  135.25    9.15
  -6  -6   9  130.65   12.11
   6  -6  -9  143.44    5.64
   8   6 -11   52.00    3.03
   8   6 -11   53.93    2.90
  -8   6  11   53.06    2.36
  -8   6  11   53.47    2.51
  -8   6  11   42.19    6.76
  -8   6  11   51.88    2.98
  -8   6  11   49.83    2.85
  -8  -6  11   53.12   10.15
  -8  -6  11   55.29    3.13
   8  -6 -11   52.91    2.80
  10   6 -13   -6.60    7.89
  10   6 -13   16.93    1.40
  10   6 -13   21.16    1.86
  10   6 -13   16.63    1.55
 -10   6  13   20.71    1.71
 -10   6  13   18.15    1.30
 -10   6  13   18.23    1.69
  10  -6 -13   16.73    1.52
 -10  -6  13   19.65    1.81
 -10  -6  13    7.22    8.83
 -12   6  15   65.27    3.70
  12   6 -15   64.39    3.66
  12   6 -15   65.06    3.32
 -12   6  15   64.90    3.13
 -12   6  15   69.52    3.84
  12   6 -15   71.28    4.26
 -12  -6  15   65.76    3.40
 -12  -6  15   66.35    3.98
  12  -6 -15   64.22    3.61
  14   6 -17   65.18    4.13
  14   6 -17   61.47    3.21
 -14   6  17   59.74    3.67
 -14   6  17   60.87    3.72
  14   6 -17   58.56    3.67
 -14  -6  17   66.44    3.94
 -14  -6  17   67.74    3.46
 -14  -6  17   70.42    4.24
  14  -6 -17   63.53    3.71
  16   6 -19    4.85    1.19
 -16   6  19    4.13    1.05
 -16   6  19    5.10    1.17
 -16  -6  19    5.14    1.40
  16  -6 -19    5.05    1.25
 -16  -6  19    4.97    1.00
 -18   6  21   17.26    1.84
 -18   6  21   14.59    1.73
  18   6 -21   15.80    1.83
 -18  -6  21   16.53    2.09
 -18  -6  21   12.98    1.60
  18  -6 -21   13.50    1.76
 -20   6  23    2.66    1.06
 -20   6  23    2.28    1.04
  20   6 -23    2.98    1.04
  20  -6 -23   -1.30    1.81
 -20  -6  23    0.82    0.90
 -22   6  25   12.76    1.57
  22   6 -25   15.35    1.71
  27   7 -24    4.49    2.23
 -27   7  24   -1.07    1.06
 -27  -7  24    1.70    1.03
 -25   7  22   20.69    1.91
 -25   7  22   18.33    1.78
  25   7 -22   17.79    1.92
 -25  -7  22   24.44    2.48
 -23   7  20   15.79    1.63
 -23   7  20   13.59    1.61
  23   7 -20   16.59    1.75
 -23  -7  20   15.57    2.07
 -23  -7  20   12.57    1.92
 -21   7  18    9.37    1.24
 -21   7  18    6.78    1.34
 -21   7  18    9.27    1.50
  21   7 -18    8.06    1.27
  21   7 -18    7.03    1.34
 -21  -7  18   10.83    1.69
 -21  -7  18   11.43    1.68
  19   7 -16    9.37    1.26
  19   7 -16    7.16    0.95
 -19   7  16    9.01    1.22
 -19   7  16    8.37    1.29
 -19   7  16    8.88    1.25
 -19   7  16   10.18    1.24
 -19  -7  16    7.11    1.46
 -19  -7  16    6.93    1.56
  17   7 -14   52.61    2.89
  17   7 -14   53.24    3.19
 -17   7  14   51.23    3.24
 -17   7  14   56.59    2.93
 -17   7  14   52.02    3.01
 -17   7  14   57.27    3.19
 -17  -7  14   53.71    4.02
 -17  -7  14   53.18    2.44
 -17  -7  14   56.62    3.46
 -15   7  12   35.75    2.28
 -15   7  12   39.35    2.44
  15   7 -12   39.98    2.50
  15   7 -12   38.81    2.29
 -15   7  12   36.72    2.20
 -15   7  12   35.82    2.49
 -15  -7  12   44.04   10.45
  13   7 -10   16.43    1.35
 -13   7  10   18.56    1.49
  13   7 -10   17.47    1.46
 -13   7  10   17.22    1.35
 -13   7  10   18.90    1.60
 -13   7  10   19.29    1.47
 -13   7  10   16.08    4.98
 -13  -7  10   19.00    1.58
 -13  -7  10   19.79    6.94
 -11   7   8   85.03    3.66
 -11   7   8   82.21    3.80
 -11   7   8   81.68    3.68
  11   7  -8   75.04    3.82
  11   7  -8   75.44    4.00
  11   7  -8   77.52    3.65
 -11  -7   8   83.80    3.78
 -11  -7   8   93.63   15.78
  11  -7  -8   88.72    8.55
   9   7  -6   93.33    4.05
  -9   7   6   93.66    4.15
   9   7  -6   97.31    4.08
  -9   7   6   97.86    4.12
   9   7  -6   97.77    4.18
  -9   7   6   94.64    4.04
  -9   7   6   95.08    3.61
  -9   7   6   98.16    4.31
   9   7  -6   93.29    4.08
   9   7  -6   90.26    8.19
  -9  -7   6   92.11    3.97
   9  -7  -6   96.52    7.83
  -9  -7   6   91.79    8.04
  -7   7   4  229.56    8.73
   7   7  -4  253.31    8.81
  -7   7   4  238.09    8.16
  -7   7   4  240.37    8.85
  -7   7   4  240.54    8.95
   7   7  -4  236.29    8.81
   7   7  -4  231.66    8.73
  -7   7   4  242.26    8.78
   7   7  -4  247.88   12.31
   7   7  -4  231.44    8.25
   7   7  -4  244.02    8.82
  -7   7   4  239.20    8.44
  -7  -7   4  230.50   11.96
  -7  -7   4  235.09    8.70
   7  -7  -4  220.47   12.29
   5   7  -2   40.84    3.25
   5   7  -2   46.31    2.22
  -5   7   2   45.49    2.29
   5   7  -2   45.66    2.25
  -5   7   2   45.41    2.09
  -5   7   2   45.37    2.31
   5   7  -2   45.33    2.07
  -5   7   2   44.50    1.88
   5   7  -2   43.22    2.21
  -5   7   2   43.27    2.20
   5   7  -2   42.58    2.00
  -5   7   2   42.66    2.24
   5  -7  -2   48.70    2.15
  -5  -7   2   50.47    3.38
   5  -7  -2   48.89    5.12
   3   7   0  259.65    9.31
   3   7   0  270.36    9.44
  -3   7   0  259.31    9.48
  -3   7   0  251.93    9.11
  -3   7   0  265.22    9.46
   3   7   0  264.60    9.37
   3   7   0  254.34    9.37
  -3   7   0  264.01    9.36
   3   7   0  266.55    9.43
   3   7   0  265.74    9.40
   3  -7   0  236.07    9.26
   3  -7   0  266.38   13.64
   1   7   2  108.53    4.34
   1   7   2  109.10    4.35
   1   7   2  109.87    4.48
   1   7   2  104.54    4.30
  -1   7  -2  112.23    4.47
  -1   7  -2  107.41    4.25
   1   7   2  111.60    4.42
  -1   7  -2  115.61    8.20
  -1   7  -2  111.15    4.44
  -1   7  -2  104.65    4.39
   1   7   2  108.08    4.35
   1  -7   2  117.50    8.66
   1  -7   2  107.88    4.38
   1   7  -4   14.11    1.07
  -1   7   4   15.82    1.17
  -1   7   4   15.49    1.05
  -1   7   4   15.61    1.07
  -1   7   4   14.67    1.02
  -1   7   4   14.98    1.00
   1   7  -4   17.08    1.19
   1   7  -4   13.01    1.01
  -1   7   4   15.10    1.19
   1   7  -4   15.08    1.10
   1   7  -4   23.22    4.76
  -1  -7   4   13.78    1.11
  -1  -7   4    8.85    3.31
  -3   7   6   74.91    3.58
   3   7  -6   69.13    7.98
   3   7  -6   74.89    3.43
  -3   7   6   74.33    3.18
  -3   7   6   79.00    3.26
  -3   7   6   77.15    3.10
   3   7  -6   72.62    3.29
   3   7  -6   77.59    3.34
   3   7  -6   78.59    3.42
  -3   7   6   77.80    3.25
  -3   7   6   74.15    3.45
   3  -7  -6   74.79    3.29
  -3  -7   6   72.79    3.46
   3  -7  -6   73.50    3.02
  -3  -7   6   69.14    7.82
   5   7  -8   20.54    1.39
   5   7  -8   22.02    1.56
  -5   7   8   21.13    1.28
  -5   7   8   19.25    1.29
  -5   7   8   20.69    2.75
  -5   7   8   22.82    1.36
  -5   7   8   21.35    1.14
  -5   7   8   20.08    1.53
   5   7  -8   18.65    1.32
   5   7  -8   20.47    1.46
   5   7  -8   22.13    1.55
  -5   7   8   17.89    1.66
  -5  -7   8   19.37    1.02
   5  -7  -8   20.40    1.38
  -5  -7   8   21.16    1.62
  -5  -7   8   11.34    5.50
   5  -7  -8   17.99    2.86
   7   7 -10   70.39    3.14
   7   7 -10   67.10    3.30
  -7   7  10   66.92    3.05
  -7   7  10   60.72    3.35
   7   7 -10   68.49    3.52
  -7   7  10   68.39    3.59
  -7   7  10   62.76    6.17
   7   7 -10   68.19    3.41
  -7   7  10   70.42    3.08
  -7  -7  10   67.16    9.84
  -7  -7  10   65.16    3.56
   7  -7 -10   63.64    3.18
   7  -7 -10   67.63    7.89
   9   7 -12   24.65    1.90
  -9   7  12   25.38    1.95
  -9   7  12   26.44    2.07
   9   7 -12   20.80    1.67
   9   7 -12   25.70    2.06
  -9  -7  12   27.83    2.22
   9  -7 -12   26.27    1.84
  -9  -7  12    2.99    9.17
  11   7 -14   23.68    2.30
  11   7 -14   26.31    2.11
  11   7 -14   27.00    1.92
 -11   7  14   25.00    2.09
 -11   7  14   26.13    1.72
 -11   7  14   25.34    2.16
  11  -7 -14   29.62    2.04
 -11  -7  14   30.09    2.43
  13   7 -16   21.24    1.68
 -13   7  16   22.84    2.09
 -13   7  16   25.71    2.10
  13   7 -16   23.22    2.02
 -13  -7  16   19.54    1.69
 -13  -7  16   23.02    2.24
  13  -7 -16   19.69    2.05
 -15   7  18   29.07    2.45
  15   7 -18   30.28    2.26
 -15   7  18   32.64    2.59
  15   7 -18   33.29    2.55
  15  -7 -18   30.03    2.37
 -15  -7  18   31.74    2.83
 -15  -7  18   30.37    2.20
 -15  -7  18   31.08    2.66
  17   7 -20    7.10    1.49
 -17   7  20    8.91    1.68
  17   7 -20    6.40    1.14
 -17   7  20    7.69    1.52
  17  -7 -20    6.49    1.40
 -17  -7  20   10.04    1.47
 -17  -7  20    8.36    1.59
  19   7 -22    2.72    0.98
 -19   7  22    1.39    0.79
 -19   7  22    2.92    0.96
 -19  -7  22    3.13    1.20
 -21   7  24    7.90    1.69
  21   7 -24    5.91    1.27
 -21   7  24    8.05    1.71
 -21  -7  24    5.39    1.30
  26   8 -23    1.89    0.92
 -26   8  23    3.36    1.76
 -26  -8  23    3.64    1.28
 -24   8  21    9.05    1.47
  24   8 -21   11.14    1.91
 -24   8  21    7.63    1.39
 -24  -8  21    7.27    1.68
 -24  -8  21    4.98    1.36
  22   8 -19    5.26    1.05
 -22   8  19    5.46    1.23
 -22   8  19    5.80    1.15
  22   8 -19    6.11    1.28
 -22  -8  19    4.71    1.40
 -22  -8  19    5.86    1.55
 -20   8  17   32.18    2.41
 -20   8  17   26.67    2.31
 -20   8  17   31.69    2.27
 -20   8  17   25.32    1.94
  20   8 -17   26.94    2.31
  20   8 -17   26.02    1.95
 -20  -8  17   24.86    2.60
 -20  -8  17   27.57    2.50
 -18   8  15   30.09    2.28
 -18   8  15   31.42    2.22
  18   8 -15   28.84    2.07
 -18   8  15   30.24    2.04
 -18   8  15   29.15    2.42
  18   8 -15   26.95    2.25
 -18  -8  15   26.90    2.61
 -18  -8  15   27.33    2.40
 -16   8  13   29.03    1.95
  16   8 -13   28.27    2.16
 -16   8  13   26.45    1.95
  16   8 -13   29.49    2.00
 -16   8  13   27.45    2.21
 -16   8  13   24.15    2.00
 -16  -8  13   23.17    2.09
 -16  -8  13   25.00    1.49
 -16  -8  13   25.50    2.46
 -14   8  11   27.78    1.98
 -14   8  11   29.96    2.24
  14   8 -11   28.04    2.09
 -14   8  11   30.34    1.97
 -14   8  11   27.53    2.06
  14   8 -11   27.66    1.95
 -14  -8  11   30.90    2.21
 -12   8   9   23.48    1.62
 -12   8   9   21.17    1.76
  12   8  -9   22.71    1.75
  12   8  -9   20.53    1.60
 -12   8   9   22.45    1.65
 -12   8   9   21.90    1.70
 -12  -8   9   28.35    7.41
 -12  -8   9   23.44    1.74
  12  -8  -9   20.04    5.84
  10   8  -7   44.01    2.49
 -10   8   7   47.38    2.63
  10   8  -7   48.18    2.60
  10   8  -7   45.61    2.52
 -10   8   7   45.75    2.54
  10   8  -7   47.54    2.65
 -10   8   7   47.76    2.53
 -10   8   7   48.05    2.77
  10  -8  -7   53.55    6.61
 -10  -8   7   53.52    7.48
 -10  -8   7   49.34    2.56
  10  -8  -7   51.87    6.52
   8   8  -5   56.89    6.35
  -8   8   5   63.73    3.14
  -8   8   5   68.65    3.10
   8   8  -5   67.08    3.15
  -8   8   5   60.97    3.04
   8   8  -5   65.15    3.13
  -8   8   5   65.44    3.26
  -8   8   5   59.77    2.39
   8   8  -5   62.53    3.04
  -8   8   5   64.60    2.71
   8   8  -5   62.67    3.04
   8  -8  -5   66.92    6.42
   8  -8  -5   62.73    2.87
   8  -8  -5   67.65    6.72
  -8  -8   5   60.67    2.84
  -8  -8   5   66.23    6.57
  -6   8   3   97.74    4.26
   6   8  -3   93.70    4.11
   6   8  -3   96.20    3.87
   6   8  -3   93.20    4.07
   6   8  -3   96.08    4.14
  -6   8   3   91.56    4.07
  -6   8   3   97.74    4.20
  -6   8   3   98.43    4.14
   6   8  -3  100.76    5.97
   6   8  -3   91.39    4.08
  -6   8   3   90.83    3.57
   6   8  -3   92.77    3.73
  -6   8   3   94.48    3.87
   6  -8  -3   94.59    3.89
   6  -8  -3  107.74    7.68
   6  -8  -3  107.14    7.44
  -4   8   1  121.18    5.19
   4   8  -1  128.27    5.20
  -4   8   1  134.46    5.33
   4   8  -1  131.62    5.21
   4   8  -1  128.74    5.05
  -4   8   1  130.71    5.10
   4   8  -1  128.03    5.06
   4   8  -1  127.74    5.22
  -4   8   1  130.72    5.29
  -4   8   1  128.06    5.24
   4   8  -1  134.34    5.24
   4  -8  -1  133.32    8.48
   4  -8  -1  131.46    8.69
   4  -8  -1  128.19    5.02
   2   8   1   22.29    1.42
  -2   8  -1   23.49    1.49
   2   8   1   21.31    1.40
  -2   8  -1   21.60    1.28
  -2   8  -1   21.53    1.46
  -2   8  -1   22.52    1.45
   2   8   1   22.99    1.45
   2   8   1   21.94    1.41
   2   8   1   23.59    1.45
  -2   8  -1   23.66    1.51
   2   8   1   22.00    1.44
   2  -8   1   23.82    4.80
   2  -8   1   20.66    1.37
   0   8   3  120.74    5.05
   0   8  -3  123.88    5.08
   0   8  -3  117.57    5.01
   0   8   3  126.58    5.18
   0   8   3  128.99    5.01
   0   8  -3  115.07    9.05
   0   8   3  124.46    4.94
   0   8  -3  127.50    4.93
   0   8   3  127.99    4.94
   0   8  -3  121.07    5.05
   0   8   3  126.13    4.97
   0  -8   3  122.66    5.02
   0  -8   3  121.32    9.84
   2   8  -5   32.68    1.94
  -2   8   5   35.08    1.90
  -2   8   5   32.65    1.77
  -2   8   5   35.03    2.06
  -2   8   5   33.97    2.14
  -2   8   5   36.72    1.95
   2   8  -5   35.99    1.99
   2   8  -5   20.84    5.37
   2   8  -5   33.55    1.95
   2   8  -5   33.19    2.02
  -2   8   5   30.61    1.81
   2  -8  -5   38.64    1.90
  -2  -8   5   41.39    2.18
   2  -8  -5   39.17    1.78
  -2  -8   5   26.66    6.08
  -4   8   7   35.22    1.77
   4   8  -7   33.85    2.07
  -4   8   7   34.72    2.16
  -4   8   7   35.24    1.90
  -4   8   7   34.76    1.94
   4   8  -7   31.63    2.04
   4   8  -7   32.25    1.96
   4   8  -7   34.53    2.11
  -4   8   7   39.14    2.38
  -4   8   7   34.91    1.90
   4  -8  -7   37.28    1.98
  -4  -8   7   36.63    8.14
  -4  -8   7   36.71    2.23
   6   8  -9   54.65    2.97
  -6   8   9   51.81    3.10
  -6   8   9   54.30    2.61
  -6   8   9   52.68    3.01
  -6   8   9   57.26    2.74
   6   8  -9   55.68    2.81
   6   8  -9   56.82    2.79
   6   8  -9   55.06    2.94
  -6  -8   9   51.88    3.05
  -6  -8   9   60.80   10.88
  -8   8  11   52.00    3.12
  -8   8  11   48.78    2.40
  -8   8  11   50.21    2.53
   8   8 -11   48.07    2.77
  -8   8  11   48.79    2.93
   8   8 -11   45.87    2.81
  -8  -8  11   47.08    3.03
   8  -8 -11   46.02    2.60
  -8  -8  11   41.17   10.26
 -10   8  13   19.31    1.90
 -10   8  13   21.46    1.86
  10   8 -13   21.32    1.86
 -10   8  13   21.52    1.55
  10   8 -13   19.62    1.66
  10  -8 -13   23.60    1.73
 -10  -8  13   26.22    2.21
  12   8 -15   33.93    2.30
 -12   8  15   35.29    2.70
 -12   8  15   34.89    2.55
  12   8 -15   32.97    2.48
 -12  -8  15   27.79    2.55
  12  -8 -15   30.49    2.18
 -14   8  17    8.51    1.57
  14   8 -17    6.63    1.16
  14   8 -17    7.10    1.34
 -14   8  17    7.84    1.53
  14  -8 -17    5.14    1.10
 -14  -8  17    6.06    1.39
 -14  -8  17    5.66    1.35
 -16   8  19   23.56    2.21
  16   8 -19   24.23    2.24
  16   8 -19   21.34    1.77
 -16   8  19   22.12    2.15
 -16  -8  19   17.62    1.72
 -16  -8  19   17.19    2.26
 -16  -8  19   20.64    2.28
 -18   8  21    1.63    0.92
  18   8 -21    2.54    1.14
 -18   8  21    2.60    0.87
 -18  -8  21    3.41    1.19
 -18  -8  21   -0.38    1.53
 -20   8  23    8.22    1.67
  20   8 -23    5.34    1.23
 -20   8  23    8.06    1.38
 -20  -8  23    6.74    1.65
 -25   9  22    9.42    1.55
 -25   9  22    7.14    1.37
  25   9 -22    9.54    1.62
 -25  -9  22   11.84    2.14
 -23   9  20   15.16    1.81
  23   9 -20   17.24    2.75
 -23   9  20   22.80    2.07
 -23  -9  20   17.53    2.30
 -23  -9  20   22.28    2.50
 -21   9  18   22.85    1.95
  21   9 -18   25.98    1.96
 -21   9  18   23.69    2.13
  21   9 -18   26.71    2.35
 -21  -9  18   23.15    2.48
 -21  -9  18   26.26    2.74
  19   9 -16   21.50    1.81
 -19   9  16   19.02    1.68
 -19   9  16   24.21    2.21
  19   9 -16   19.73    1.98
 -19   9  16   23.29    1.94
 -19   9  16   22.74    2.05
 -19  -9  16   19.39    2.08
 -19  -9  16   23.28    2.56
 -17   9  14    2.15    0.76
 -17   9  14    1.01    0.60
  17   9 -14    1.46    0.60
 -17   9  14    3.40    0.76
  17   9 -14    1.92    0.61
 -17   9  14    2.53    0.77
 -17  -9  14    3.67    1.15
 -17  -9  14    2.59    0.99
  15   9 -12   24.57    2.03
 -15   9  12   26.98    2.00
 -15   9  12   26.51    2.20
  15   9 -12   24.14    1.92
 -15   9  12   24.41    2.01
 -15  -9  12   24.12    2.10
 -13   9  10   14.24    1.30
 -13   9  10   16.23    1.59
  13   9 -10   15.01    1.42
  13   9 -10   14.38    1.47
 -13   9  10   14.20    1.44
 -13   9  10   14.50    1.40
 -13  -9  10   14.04    1.43
  13  -9 -10   17.77    7.01
 -11   9   8   31.96    2.20
  11   9  -8   33.61    2.17
 -11   9   8   33.50    2.16
  11   9  -8   34.67    2.16
 -11   9   8   32.09    2.31
  11   9  -8   35.57    2.18
  11   9  -8   32.22    2.21
 -11   9   8   31.42    2.06
 -11  -9   8   29.73    7.71
  11  -9  -8   33.06    6.19
 -11  -9   8   35.64    2.20
   9   9  -6   25.58    1.83
   9   9  -6   29.08    1.85
  -9   9   6   30.24    1.87
  -9   9   6   24.76    1.90
  -9   9   6   25.80    1.84
   9   9  -6   28.33    1.84
  -9   9   6   27.23    1.45
   9   9  -6   28.20    5.89
  -9   9   6   24.66    1.77
   9   9  -6   28.62    1.90
  -9  -9   6   23.42    1.65
   9  -9  -6   23.38    1.60
   9  -9  -6   20.44    4.79
  -7   9   4   40.35    2.33
   7   9  -4   40.06    2.30
   7   9  -4   40.01    2.34
  -7   9   4   39.65    2.37
  -7   9   4   40.58    2.05
   7   9  -4   39.01    4.50
   7   9  -4   42.38    2.35
  -7   9   4   38.97    2.31
  -7   9   4   42.23    2.51
   7   9  -4   41.88    2.46
   7  -9  -4   46.02    5.61
   7  -9  -4   42.01    2.14
  -7  -9   4   48.59    4.82
   7  -9  -4   49.78    5.93
  -5   9   2   17.27    1.35
  -5   9   2   15.55    1.47
  -5   9   2   15.13    1.27
  -5   9   2   15.66    1.16
  -5   9   2   15.10    0.97
   5   9  -2   15.67    1.15
   5   9  -2   15.04    1.23
   5   9  -2   15.43    1.09
   5   9  -2   16.60    1.29
   5  -9  -2   18.03    3.87
   5  -9  -2   15.78    1.18
  -3   9   0   33.88    1.78
  -3   9   0   35.73    2.10
   3   9   0   36.95    2.00
   3   9   0   33.34    2.00
   3   9   0   34.36    2.02
   3   9   0   37.81    2.03
  -3   9   0   35.87    2.15
   3   9   0   35.50    2.04
   3   9   0   36.09    2.04
  -3   9   0   34.72    1.99
   3  -9   0   38.20    5.58
   3  -9   0   37.59    1.97
   3  -9   0   34.06    5.41
   1   9   2   38.29    2.07
  -1   9  -2   40.62    2.02
   1   9   2   38.36    2.08
  -1   9  -2   37.75    2.17
   1   9   2   37.90    2.14
   1   9   2   37.57    2.18
   1   9   2   38.65    2.12
  -1   9  -2   27.56    2.72
   1   9   2   40.94    2.15
  -1   9  -2   38.40    2.17
   1  -9   2   34.65    6.41
   1  -9   2   34.75    2.04
  -1   9   4   70.00    3.17
   1   9  -4   70.21    3.23
  -1   9   4   69.42    3.14
   1   9  -4   64.04    3.29
   1   9  -4   65.70    3.27
   1   9  -4   64.83    3.26
  -1   9   4   68.36    3.47
  -1   9   4   70.60    3.23
  -1   9   4   70.09    3.25
   1  -9  -4   72.60    3.09
  -1  -9   4   72.78    8.30
  -3   9   6   54.33    2.93
  -3   9   6   54.78    2.56
   3   9  -6   56.31    2.96
   3   9  -6   51.05    2.77
   3   9  -6   49.14    2.73
  -3   9   6   54.08    2.64
  -3   9   6   54.33    3.05
   3   9  -6   53.64    2.89
  -3   9   6   54.94    2.71
  -3  -9   6   58.59    3.00
  -3  -9   6   62.28    9.44
   3  -9  -6   55.01    2.58
   3  -9  -6   52.38    2.29
   5   9  -8   46.30    2.58
   5   9  -8   51.23    2.79
  -5   9   8   49.54    2.58
   5   9  -8   49.85    2.67
  -5   9   8   49.63    2.49
   5   9  -8   47.33    2.76
  -5   9   8   50.21    3.00
  -5   9   8   48.44    2.82
  -5   9   8   50.27    2.48
  -5  -9   8   43.51    2.78
   5  -9  -8   45.45    2.38
  -5  -9   8   38.65   10.63
   7   9 -10   25.98    1.96
  -7   9  10   26.31    2.18
  -7   9  10   26.88    2.09
   7   9 -10   28.04    2.06
   7   9 -10   29.13    1.89
  -7   9  10   28.25    1.73
  -7   9  10   27.51    1.80
   7   9 -10   29.81    1.94
  -7  -9  10   28.12    2.16
   7  -9 -10   27.49    1.76
   9   9 -12   54.31    3.22
  -9   9  12   50.84    2.76
  -9   9  12   56.11    3.46
   9   9 -12   52.00    3.07
  -9   9  12   55.04    3.29
   9  -9 -12   51.65    2.80
  -9  -9  12   51.55    3.37
  11   9 -14   25.29    2.18
  11   9 -14   23.78    1.92
 -11   9  14   23.38    2.25
 -11   9  14   20.25    2.15
 -11   9  14   20.59    1.66
  11  -9 -14   23.74    1.78
 -11  -9  14   26.57    2.37
  13   9 -16   16.29    1.62
  13   9 -16   15.88    1.72
 -13   9  16   16.96    1.90
 -13   9  16   19.26    1.90
 -13  -9  16   15.92    1.62
 -13  -9  16   13.16    1.88
 -15   9  18   15.25    1.79
  15   9 -18   17.88    1.65
 -15   9  18   15.72    1.89
  15   9 -18   15.33    1.79
 -15  -9  18   12.27    1.85
 -15  -9  18   16.65    1.61
 -15  -9  18   14.33    2.03
 -17   9  20   10.47    2.62
 -17   9  20   10.43    1.91
  17   9 -20   12.45    1.48
  17   9 -20   11.75    2.49
 -17  -9  20    9.89    1.96
 -17  -9  20   14.60    2.19
 -19   9  22   18.25    1.83
 -19   9  22   15.46    1.77
  19   9 -22   15.26    1.80
 -19  -9  22   15.71    2.06
  24  10 -21    3.42    1.06
 -24  10  21    3.50    1.00
 -24  10  21    3.72    1.02
 -24 -10  21    6.01    1.63
  22  10 -19    2.61    1.21
  22  10 -19    5.51    1.08
 -22  10  19    6.01    1.35
 -22  10  19    5.40    1.33
 -22 -10  19    5.31    1.54
 -22 -10  19    4.44    1.37
 -20  10  17    4.79    1.03
 -20  10  17    6.09    1.25
  20  10 -17    5.75    1.13
  20  10 -17    5.99    1.30
 -20 -10  17    6.84    1.63
 -20 -10  17    6.55    1.59
  18  10 -15    9.14    1.58
 -18  10  15    6.90    1.34
 -18  10  15    7.74    1.21
 -18  10  15    6.91    1.41
  18  10 -15    7.54    1.30
 -18  10  15    8.27    1.45
 -18 -10  15    5.87    1.43
 -18 -10  15    7.31    1.71
  16  10 -13    6.56    1.22
 -16  10  13    5.01    1.18
 -16  10  13   10.06    1.86
 -16  10  13    6.90    1.22
 -16  10  13    7.41    1.96
  16  10 -13    5.52    1.17
 -16 -10  13   10.34    1.61
 -16 -10  13    9.53    1.40
  14  10 -11   24.05    2.05
 -14  10  11   22.78    1.96
 -14  10  11   24.42    1.86
 -14  10  11   23.24    2.11
  14  10 -11   22.03    1.87
 -14  10  11   23.88    1.91
 -14 -10  11   23.84    2.09
  12  10  -9   52.66    2.99
 -12  10   9   50.34    2.97
  12  10  -9   52.78    3.07
 -12  10   9   53.80    3.15
 -12  10   9   52.12    2.96
 -12  10   9   49.81    3.23
  12  10  -9   48.81    3.06
 -12 -10   9   53.10    3.02
  10  10  -7   32.54    2.16
 -10  10   7   32.84    2.25
  10  10  -7   32.48    2.23
 -10  10   7   35.65    2.24
 -10  10   7   34.10    2.40
  10  10  -7   33.65    2.19
 -10  10   7   33.67    2.17
  10  10  -7   30.87    2.19
 -10 -10   7   24.74    7.03
 -10 -10   7   27.39    2.32
  -8  10   5   22.82    1.72
   8  10  -5   25.53    1.81
   8  10  -5   23.09    1.72
  -8  10   5   24.26    1.51
  -8  10   5   26.63    1.92
   8  10  -5   24.17    1.83
  -8  10   5   23.76    1.89
  -8  10   5   24.40    1.78
   8  10  -5   26.93    1.88
   8  10  -5   19.07    4.22
   8 -10  -5   26.01    6.52
  -8 -10   5   26.52    4.62
  -6  10   3   67.06    3.44
   6  10  -3   66.86    3.34
   6  10  -3   68.45    3.12
  -6  10   3   68.80    3.40
   6  10  -3   64.58    3.32
   6  10  -3   65.16    3.37
   6  10  -3   66.02    3.34
  -6  10   3   64.94    3.37
  -6  10   3   65.08    3.08
  -6  10   3   68.34    3.47
   6 -10  -3   60.93    6.36
  -4  10   1   45.61    2.63
   4  10  -1   48.32    2.47
  -4  10   1   48.15    2.64
  -4  10   1   43.61    2.17
   4  10  -1   48.25    2.58
   4  10  -1   47.21    2.42
   4  10  -1   47.69    2.61
  -4  10   1   46.78    2.63
  -4  10   1   48.33    2.54
   4  10  -1   46.34    2.59
   4  10  -1   44.74    2.55
   4 -10  -1   43.70    6.14
  -2  10  -1   75.38    3.39
  -2  10  -1   76.86    3.74
   2  10   1   83.35    3.72
  -2  10  -1   79.74    3.71
   2  10   1   79.83    3.69
   2  10   1   73.14    3.63
  -2  10  -1   82.06    3.82
  -2  10  -1   82.19    3.82
   2  10   1   79.29    3.67
   2  10   1   79.54    3.67
   2 -10   1   83.87    8.19
   2 -10   1   65.87    3.41
   0  10  -3   20.61    1.58
   0  10   3   19.10    1.41
   0  10   3   18.65    1.55
   0  10   3   18.18    1.43
   0  10   3   17.75    1.38
   0  10   3   18.12    1.43
   0  10  -3   21.12    1.43
   0  10   3   19.72    1.52
   0  10  -3   20.33    1.53
   0  10  -3   18.32    1.48
   0 -10   3   20.97    1.53
   2  10  -5   82.86    3.98
  -2  10   5   83.90    3.91
  -2  10   5   84.06    3.95
  -2  10   5   87.39    3.90
  -2  10   5   86.58    4.10
   2  10  -5   88.82    3.97
  -2  10   5   90.43    3.84
   2  10  -5   87.55    4.13
  -2  10   5   84.13    4.19
   2  10  -5   86.04    4.03
  -2 -10   5   70.24   10.76
   2 -10  -5   81.90    3.52
  -2 -10   5   79.19    3.95
   2 -10  -5   78.46    3.53
   4  10  -7   58.50    3.21
  -4  10   7   53.91    2.91
  -4  10   7   57.96    3.35
   4  10  -7   56.43    3.05
  -4  10   7   49.97    2.59
   4  10  -7   53.75    3.03
   4  10  -7   62.71    3.15
  -4  10   7   55.90    2.87
  -4  10   7   56.16    3.19
   4 -10  -7   56.87    2.65
  -4 -10   7   58.16   10.56
  -4 -10   7   62.63    3.31
   6  10  -9   11.69    1.20
   6  10  -9   11.88    1.20
  -6  10   9   12.45    1.21
  -6  10   9   14.41    1.57
  -6  10   9   14.14    1.22
  -6  10   9   11.53    1.34
   6  10  -9   10.38    1.24
   6  10  -9   13.53    1.39
   6 -10  -9   12.98    1.38
  -6 -10   9   17.38    1.89
   8  10 -11   17.52    1.53
  -8  10  11   18.94    1.91
   8  10 -11   18.11    1.66
   8  10 -11   17.25    1.49
  -8  10  11   14.34    1.29
  -8  10  11   14.91    1.38
  -8  10  11   20.24    1.83
   8  10 -11   16.21    1.62
  -8 -10  11   19.40    1.93
   8 -10 -11   16.74    1.35
  10  10 -13    6.02    1.48
 -10  10  13    7.98    1.21
 -10  10  13    7.00    1.32
 -10  10  13    7.74    1.54
  10  10 -13    7.26    1.89
 -10 -10  13    5.54    1.28
  12  10 -15   36.76    2.72
 -12  10  15   34.56    2.70
 -12  10  15   33.45    2.80
  12  10 -15   36.09    2.55
 -12 -10  15   37.26    2.97
  14  10 -17    4.58    1.07
  14  10 -17    5.31    1.37
 -14  10  17    4.10    1.03
 -14  10  17    4.06    1.15
 -14 -10  17    2.58    1.08
 -14 -10  17    5.29    1.12
 -16  10  19    4.88    1.86
  16  10 -19    7.77    2.40
 -16  10  19    5.23    1.54
  16  10 -19    7.55    1.39
 -16 -10  19    7.97    1.78
 -16 -10  19    8.06    1.70
 -18  10  21   16.53    1.84
  18  10 -21   17.04    1.78
 -18  10  21   13.76    1.72
 -18 -10  21   13.99    2.24
  20  10 -23    5.12    1.64
 -23  11  20    5.21    1.14
  23  11 -20    6.31    1.31
 -23  11  20    5.46    1.20
  21  11 -18   20.36    2.04
 -21  11  18   18.92    1.87
  21  11 -18   22.71    1.91
 -21  11  18   19.24    1.99
 -21 -11  18   16.10    2.30
 -21 -11  18   17.49    2.65
  19  11 -16    8.35    1.53
  19  11 -16    5.02    1.12
 -19  11  16    5.58    1.15
 -19  11  16    5.04    1.07
 -19  11  16    8.08    1.50
 -19 -11  16    4.21    1.45
 -19 -11  16    5.83    1.53
  17  11 -14    6.55    1.26
 -17  11  14    7.85    1.66
 -17  11  14   10.46    1.35
  17  11 -14    8.55    1.55
 -17  11  14   10.38    1.75
 -17  11  14    9.31    1.25
 -17 -11  14   13.04    1.99
 -17 -11  14   11.64    2.02
 -15  11  12   34.80    2.46
  15  11 -12   34.43    2.52
 -15  11  12   36.62    2.81
 -15  11  12   35.77    2.61
 -15  11  12   36.65    2.44
  15  11 -12   32.87    2.58
 -15 -11  12   34.34    2.65
 -13  11  10   44.40    2.95
  13  11 -10   43.57    2.86
 -13  11  10   47.60    3.20
 -13  11  10   42.57    2.72
  13  11 -10   44.54    2.96
 -13  11  10   46.14    2.89
  11  11  -8   15.15    1.56
  11  11  -8   14.91    1.49
 -11  11   8   16.74    1.62
  11  11  -8   16.49    1.51
 -11  11   8   16.29    1.50
 -11  11   8   16.01    1.54
  11  11  -8   15.43    1.58
 -11  11   8   16.20    1.68
   9  11  -6   32.84    2.20
   9  11  -6   31.50    2.24
   9  11  -6   30.61    2.20
  -9  11   6   31.66    2.23
   9  11  -6   30.85    2.17
  -9  11   6   32.56    2.40
  -9  11   6   31.88    2.28
  -7  11   4   26.31    1.95
  -7  11   4   24.87    1.65
  -7  11   4   23.38    1.83
   7  11  -4   26.29    1.91
   7  11  -4   25.71    1.90
   7  11  -4   24.36    1.89
  -7  11   4   26.28    2.00
   7  11  -4   26.21    1.91
  -5  11   2   84.05    3.87
   5  11  -2   80.47    3.99
  -5  11   2   87.01    4.19
  -5  11   2   83.18    4.10
   5  11  -2   84.98    3.83
   5  11  -2   84.76    4.10
   5  11  -2   81.33    4.04
  -5  11   2   82.02    4.07
   5  11  -2   84.84    4.12
   3  11   0   15.69    1.39
   3  11   0   14.01    1.32
  -3  11   0   14.12    1.34
  -3  11   0   15.29    1.41
  -3  11   0   12.45    1.07
   3  11   0   14.96    1.32
   3  11   0   16.60    1.35
  -3  11   0   15.89    1.37
   3  11   0   18.22    1.63
   3  11   0   15.49    1.39
  -3  11   0   16.01    1.44
   1  11   2   62.98    3.33
  -1  11  -2   66.95    3.42
   1  11   2   66.10    3.34
   1  11   2   59.62    3.23
   1  11   2   62.16    3.16
  -1  11  -2   63.81    3.38
  -1  11  -2   61.33    3.31
   1  11   2   63.84    3.25
   1  11   2   63.98    3.31
  -1  11  -2   67.73    3.42
   1 -11   2   63.00    8.85
   1  11  -4   14.18    1.36
   1  11  -4   15.13    1.42
   1  11  -4   13.33    1.26
  -1  11   4   13.95    1.32
  -1  11   4   15.46    1.50
   1  11  -4   14.68    1.39
  -1  11   4   16.66    1.40
  -1  11   4   15.48    1.30
  -1  11   4   16.43    1.47
  -1  11   4   13.78    1.22
   1 -11  -4   15.20    1.10
  -1 -11   4   15.94    1.45
  -1 -11   4    9.88    6.95
  -3  11   6   68.26    3.26
  -3  11   6   66.21    3.75
   3  11  -6   65.75    3.54
  -3  11   6   69.21    3.22
   3  11  -6   69.63    3.68
  -3  11   6   68.34    3.47
   3  11  -6   69.47    3.54
  -3  11   6   68.81    3.41
  -3  11   6   69.64    3.68
  -3 -11   6   62.76    3.54
   5  11  -8   26.26    1.93
   5  11  -8   24.85    1.96
   5  11  -8   25.32    2.02
  -5  11   8   25.38    2.18
  -5  11   8   24.08    1.82
  -5  11   8   26.45    2.10
   5  11  -8   25.32    1.94
  -5  11   8   24.83    1.75
   7  11 -10   26.52    2.09
  -7  11  10   23.28    1.74
  -7  11  10   25.21    1.86
  -7  11  10   26.53    2.28
   7  11 -10   24.85    1.91
   7  11 -10   24.46    2.04
  -7  11  10   26.55    2.19
   7  11 -10   24.57    1.90
  -7 -11  10   24.20    2.24
   9  11 -12    6.96    1.36
  -9  11  12    7.10    1.34
  -9  11  12    7.13    1.60
  -9  11  12    7.72    1.25
   9  11 -12    7.06    1.31
  -9 -11  12    7.40    1.60
 -11  11  14   11.74    1.60
  11  11 -14   13.24    1.62
  11  11 -14   14.36    1.55
 -11  11  14   15.03    1.73
 -11 -11  14   13.75    1.85
 -13  11  16    6.53    1.52
 -13  11  16    6.41    1.45
  13  11 -16    3.93    1.06
  13  11 -16    4.44    1.12
 -13 -11  16    4.04    1.24
 -13 -11  16    5.45    1.11
 -15  11  18   13.40    2.08
 -15  11  18    9.88    1.76
  15  11 -18    7.84    1.32
  15  11 -18    7.91    1.53
 -15 -11  18   13.43    2.39
 -15 -11  18   13.30    2.35
 -17  11  20   15.63    1.85
 -17  11  20   17.61    1.91
  17  11 -20   19.48    2.84
  17  11 -20   17.55    1.85
 -17 -11  20   11.95    2.02
  19  11 -22    6.16    1.49
  22  12 -19    9.98    1.68
  22  12 -19   11.19    2.32
 -22  12  19    9.96    1.36
 -22  12  19    9.32    1.66
  20  12 -17   10.81    1.52
 -20  12  17   10.95    1.49
  20  12 -17   14.08    1.94
 -20  12  17   10.65    1.38
 -20 -12  17    9.04    1.90
 -18  12  15   15.48    1.61
 -18  12  15   18.46    1.89
 -18  12  15   13.39    1.57
  18  12 -15   16.96    1.91
  18  12 -15   13.64    1.58
 -18 -12  15   14.41    2.20
 -16  12  13   16.66    1.73
  16  12 -13   15.08    1.76
  16  12 -13   17.51    1.73
 -16  12  13   18.05    1.85
 -16  12  13   14.34    1.69
 -16 -12  13   16.28    2.70
 -14  12  11   14.12    1.66
  14  12 -11   10.40    1.38
 -14  12  11   10.84    1.36
  14  12 -11   10.15    1.42
 -14  12  11   14.43    1.61
 -14  12  11   10.84    1.33
 -12  12   9    3.64    0.94
  12  12  -9    2.93    0.87
 -12  12   9    3.85    0.99
  12  12  -9    2.74    0.80
 -12  12   9    3.13    0.82
 -12  12   9    3.38    0.92
 -10  12   7   14.22    1.48
  10  12  -7   11.83    1.40
  10  12  -7   13.43    1.46
  10  12  -7   13.40    1.44
  10  12  -7   12.99    1.44
 -10  12   7   13.22    1.44
 -10  12   7   14.79    1.57
   8  12  -5   15.98    1.53
  -8  12   5   16.49    1.54
   8  12  -5   15.95    1.55
  -8  12   5   16.26    1.63
  -8  12   5   16.88    1.60
   8  12  -5   15.64    1.56
   8  12  -5   16.39    1.57
  -6  12   3   20.34    1.81
   6  12  -3   23.63    1.91
   6  12  -3   25.29    1.92
   6  12  -3   24.32    1.90
  -6  12   3   22.80    1.85
   6  12  -3   22.34    1.82
  -6  12   3   24.10    1.72
  -6  12   3   22.31    1.86
   4  12  -1   26.17    1.82
  -4  12   1   22.91    1.90
   4  12  -1   26.26    1.91
   4  12  -1   25.93    1.97
  -4  12   1   25.51    2.01
   4  12  -1   27.36    2.00
  -4  12   1   26.31    2.00
  -4  12   1   30.48    2.00
   4  12  -1   26.51    2.00
   2  12   1   18.65    1.61
   2  12   1   20.47    1.70
  -2  12  -1   20.21    1.72
   2  12   1   22.78    1.72
   2  12   1   20.32    1.58
  -2  12  -1   19.42    1.64
   2  12   1   19.93    1.67
  -2  12  -1   16.77    1.59
   2  12   1   20.34    1.65
   0  12  -3   11.15    1.17
   0  12   3   10.95    1.17
   0  12   3   14.95    1.43
   0  12   3   10.40    1.15
   0  12  -3   13.38    1.36
   0  12  -3   15.57    1.47
   0  12   3   14.01    1.41
   0  12   3   14.20    1.34
   0  12  -3   14.30    1.43
   0  12   3   13.78    1.36
  -2  12   5   14.24    1.59
  -2  12   5   19.24    1.58
   2  12  -5   16.33    1.56
   2  12  -5   13.52    1.42
  -2  12   5   15.22    1.33
  -2  12   5   15.80    1.51
   2  12  -5   15.50    1.57
  -2  12   5   17.88    1.63
  -2  12   5   17.59    1.43
   2  12  -5   17.65    1.51
  -4  12   7   27.74    2.26
  -4  12   7   27.58    1.96
   4  12  -7   29.60    2.12
  -4  12   7   25.83    2.13
   4  12  -7   28.01    2.20
  -4  12   7   27.40    2.00
   4  12  -7   27.31    2.08
   4  12  -7   27.88    2.10
  -6  12   9   50.23    2.84
   6  12  -9   44.46    2.96
  -6  12   9   47.76    3.29
   6  12  -9   43.39    3.56
   6  12  -9   46.78    2.86
  -6  12   9   46.11    2.70
   6  12  -9   48.21    3.08
  -6  12   9   46.12    3.14
  -6 -12   9   46.77    3.21
  -8  12  11    7.17    1.25
  -8  12  11    6.98    1.51
   8  12 -11    6.18    1.21
   8  12 -11    6.24    1.30
  -8  12  11    6.96    1.36
  -8 -12  11    7.50    1.61
  10  12 -13   29.75    2.47
  10  12 -13   36.11    2.65
 -10  12  13   32.94    2.26
 -10  12  13   31.07    2.76
 -10  12  13   38.24    2.82
 -10 -12  13   32.13    2.81
  12  12 -15    6.94    1.41
 -12  12  15    6.57    1.56
 -12  12  15    5.23    1.11
  12  12 -15   10.22    1.66
 -12 -12  15    7.65    1.90
 -14  12  17   25.04    2.28
 -14  12  17   25.98    2.45
  14  12 -17   29.24    2.30
  14  12 -17   27.51    2.42
 -14 -12  17   24.42    2.69
 -14 -12  17   29.78    3.50
  16  12 -19    7.11    1.39
 -16  12  19    7.33    1.40
 -16  12  19    5.48    1.21
  16  12 -19   10.46    1.76
 -16 -12  19    5.54    1.89
 -21  13  18   15.55    1.78
 -21  13  18   16.19    1.91
  21  13 -18   14.59    1.66
  21  13 -18   11.67    1.53
 -19  13  16    7.50    1.35
 -19  13  16    7.18    1.46
  19  13 -16    8.85    1.69
  19  13 -16   10.37    1.70
 -19 -13  16    6.00    1.70
 -17  13  14   17.67    1.79
  17  13 -14   18.88    1.88
  17  13 -14   20.21    1.99
 -17  13  14   16.79    1.87
 -17  13  14   18.81    1.86
 -17 -13  14   22.06    2.59
  15  13 -12    9.38    1.56
 -15  13  12    5.92    1.37
  15  13 -12    7.79    1.44
 -15  13  12   10.45    1.64
 -15  13  12    7.26    1.35
 -15 -13  12    8.48    1.97
 -13  13  10    6.43    1.25
  13  13 -10    8.24    1.55
 -13  13  10    9.31    1.58
  13  13 -10    6.24    1.35
 -13  13  10   10.18    1.39
 -11  13   8   21.37    1.96
 -11  13   8   20.08    1.89
 -11  13   8   17.34    1.76
  11  13  -8   19.73    1.86
  11  13  -8   20.84    1.89
  11  13  -8   21.39    1.94
   9  13  -6   32.42    2.41
   9  13  -6   36.91    2.56
   9  13  -6   32.49    2.61
   9  13  -6   33.34    2.53
  -9  13   6   33.74    2.47
  -9  13   6   33.38    2.41
  -9  13   6   34.80    2.60
   7  13  -4   33.34    2.40
  -7  13   4   37.40    2.54
   7  13  -4   35.47    2.49
  -7  13   4   47.66    3.91
  -7  13   4   27.59    2.00
   5  13  -2    9.02    1.20
   5  13  -2    8.63    1.10
  -5  13   2    9.96    1.13
   5  13  -2    7.29    1.29
   5  13  -2    9.22    1.19
  -5  13   2    8.71    1.19
  -5  13   2    9.36    1.46
  -5  13   2    6.37    1.20
  -3  13   0   46.79    2.97
  -3  13   0   48.25    2.96
   3  13   0   46.22    2.89
   3  13   0   49.18    2.94
   3  13   0   44.04    2.71
   3  13   0   48.09    2.80
  -3  13   0   48.34    2.86
   3  13   0   44.97    2.89
   1  13   2   34.86    2.37
   1  13   2   32.99    2.21
  -1  13  -2   31.33    2.33
   1  13   2   34.26    2.37
  -1  13  -2   34.95    2.43
   1  13   2   31.38    2.26
  -1  13  -2   32.71    2.38
   1  13   2   34.70    2.30
   1  13   2   36.86    2.42
   1  13  -4   28.11    2.46
   1  13  -4   25.66    1.89
  -1  13   4   24.23    2.01
  -1  13   4   26.45    2.11
  -1  13   4   26.37    1.91
   1  13  -4   27.86    2.15
  -1  13   4   25.98    2.02
  -1  13   4   28.70    2.11
  -3  13   6    4.92    1.04
   3  13  -6    3.87    0.97
  -3  13   6    3.26    0.87
   3  13  -6    4.07    1.02
   3  13  -6    4.61    0.96
   3  13  -6    4.31    0.93
  -5  13   8    9.39    1.23
  -5  13   8   12.00    1.31
   5  13  -8   11.95    1.38
   5  13  -8   10.89    1.33
  -5  13   8    8.88    1.53
   5  13  -8    8.75    1.40
   5  13  -8    9.60    1.58
  -5  13   8   10.60    1.42
  -7  13  10   26.61    2.28
   7  13 -10   23.93    1.98
   7  13 -10   22.78    2.12
  -7  13  10   25.96    2.37
   7  13 -10   25.80    2.05
   7  13 -10   22.24    2.05
  -7  13  10   22.75    1.91
  -7  13  10   23.60    1.83
  -9  13  12    4.88    1.04
  -9  13  12    7.66    1.52
   9  13 -12    9.43    1.64
   9  13 -12    6.61    1.33
  -9  13  12    6.39    1.49
 -11  13  14    0.55    0.79
  11  13 -14    4.03    1.13
  11  13 -14    3.19    0.98
 -11  13  14    2.67    0.99
 -11  13  14    3.27    0.98
 -13  13  16   11.15    1.56
 -13  13  16   12.12    1.65
  13  13 -16   12.81    1.60
  13  13 -16   10.90    1.47
  15  13 -18    1.66    0.89
 -15  13  18    2.62    0.97
 -15  13  18    2.39    1.06
  15  13 -18    0.37    1.30
 -20  14  17    1.65    0.75
  20  14 -17    0.57    0.80
  20  14 -17    1.83    0.88
 -20  14  17    2.51    1.04
 -18  14  15    7.38    1.34
  18  14 -15    7.06    1.37
 -18  14  15    7.88    1.25
  18  14 -15    7.44    1.49
 -18 -14  15    7.33    2.29
 -16  14  13    8.57    1.43
 -16  14  13    8.18    1.50
 -16  14  13    9.65    1.59
  16  14 -13   13.97    2.13
  16  14 -13   11.18    1.79
 -16 -14  13   10.54    1.79
  14  14 -11    4.43    1.12
 -14  14  11    3.00    0.95
 -14  14  11    1.62    0.73
  14  14 -11    5.42    1.33
 -14  14  11    2.90    0.94
 -14 -14  11    4.66    1.37
 -12  14   9    5.79    1.21
 -12  14   9    8.84    1.53
  12  14  -9    4.79    1.13
 -12  14   9    7.69    1.55
  12  14  -9    5.37    1.24
  10  14  -7   30.01    2.40
  10  14  -7   24.42    2.15
 -10  14   7   27.18    2.20
 -10  14   7   22.68    2.08
  10  14  -7   26.35    2.19
 -10  14   7   27.58    2.31
   8  14  -5    6.39    1.25
   8  14  -5    7.29    1.28
   8  14  -5    7.50    1.44
   8  14  -5    8.05    1.43
  -8  14   5    9.35    1.25
  -8  14   5    8.58    1.51
  -8  14   5    8.15    1.41
  -6  14   3   21.07    1.89
   6  14  -3   20.79    1.89
  -6  14   3   24.11    2.11
   6  14  -3   21.60    1.86
   6  14  -3   20.37    1.85
  -6  14   3   16.69    1.94
  -6  14   3   22.02    1.97
   6  14  -3   22.88    1.98
   4  14  -1    9.91    1.28
   4  14  -1    7.74    1.36
  -4  14   1   11.32    1.39
  -4  14   1   10.25    1.37
   4  14  -1   11.47    1.38
   4  14  -1    9.55    1.30
  -4  14   1   10.19    1.27
  -2  14  -1   21.00    1.91
  -2  14  -1   24.41    2.08
  -2  14  -1   23.60    1.98
   2  14   1   23.60    1.94
   2  14   1   23.54    1.91
   2  14   1   21.81    2.21
   2  14   1   21.69    1.94
   2  14   1   23.47    1.99
   0  14   3   19.86    1.71
   0  14  -3   20.60    1.88
   0  14  -3   19.09    1.81
   0  14   3   20.22    1.79
   0  14   3   18.52    1.78
   0  14   3   18.97    1.77
   0  14  -3   21.61    1.92
   0  14   3   22.23    1.89
   2  14  -5    7.96    1.40
  -2  14   5    8.13    1.39
   2  14  -5    9.84    1.67
  -2  14   5    7.52    1.39
  -2  14   5    7.78    1.29
   2  14  -5    8.74    1.45
  -2  14   5    8.65    1.43
   4  14  -7   12.89    1.43
   4  14  -7   11.21    1.44
  -4  14   7   12.37    1.43
   4  14  -7   13.49    1.54
  -4  14   7   11.10    1.41
  -4  14   7   12.87    1.57
   4  14  -7   10.83    1.34
  -4  14   7   13.83    1.65
  -6  14   9    7.43    1.40
   6  14  -9    5.65    1.27
   6  14  -9    6.94    1.37
  -6  14   9    7.14    1.31
  -6  14   9    6.81    1.43
   6  14  -9    6.51    1.34
   6  14  -9    9.00    1.54
  -6  14   9    4.56    1.04
   8  14 -11   16.79    1.73
   8  14 -11   13.88    1.67
  -8  14  11   15.04    1.57
  -8  14  11   16.14    1.86
  -8  14  11   15.71    1.82
  10  14 -13    6.72    1.45
 -10  14  13    4.11    1.21
 -10  14  13    2.22    1.02
  10  14 -13    4.34    1.17
  12  14 -15   20.30    1.88
 -12  14  15   20.91    2.18
  12  14 -15   19.88    1.96
 -12  14  15   19.75    2.03
 -14  14  17    7.01    2.33
 -14  14  17    6.42    2.22
  14  14 -17    6.94    1.34
  14  14 -17   10.29    1.60
  19  15 -16    5.79    1.49
 -19  15  16    8.52    1.55
 -17  15  14   12.05    1.47
  17  15 -14   11.55    1.56
  17  15 -14   12.64    1.52
 -17  15  14   10.38    1.40
 -15  15  12    4.77    1.08
  15  15 -12    3.69    1.15
  15  15 -12    3.14    1.03
 -15  15  12    6.34    1.33
 -15  15  12    3.97    1.04
 -15 -15  12    7.97    1.83
  13  15 -10    4.59    1.09
  13  15 -10    2.92    0.89
 -13  15  10    4.15    1.02
 -13  15  10    5.25    1.15
 -13  15  10    5.68    1.12
 -13 -15  10    8.68    1.84
 -11  15   8   10.84    1.68
  11  15  -8    9.66    1.74
  11  15  -8    9.25    1.67
 -11  15   8    8.35    1.50
 -11  15   8   10.81    1.82
  -9  15   6   28.54    2.41
   9  15  -6   28.04    2.28
  -9  15   6   28.09    2.25
  -9  15   6   28.36    2.33
   9  15  -6   32.43    2.53
   9  15  -6   27.35    2.30
  -7  15   4    3.62    0.97
   7  15  -4    5.85    1.19
  -7  15   4    5.90    1.16
   7  15  -4    5.35    1.14
   7  15  -4    7.44    1.34
   7  15  -4    5.06    1.23
  -7  15   4    5.76    1.28
  -5  15   2    9.09    1.22
   5  15  -2   10.18    1.62
   5  15  -2   12.29    1.86
  -5  15   2    8.61    1.55
   5  15  -2    8.47    1.40
   5  15  -2   12.04    1.40
  -5  15   2   10.28    1.61
   3  15   0    8.59    1.47
   3  15   0    6.17    1.18
  -3  15   0    8.82    1.18
  -3  15   0    7.69    1.28
  -3  15   0    9.25    1.52
   3  15   0    7.10    1.77
  -1  15  -2   21.98    1.98
   1  15   2   19.71    1.86
   1  15   2   28.88    2.45
  -1  15  -2   20.43    1.92
   1  15   2   19.25    1.84
  -1  15  -2   22.80    2.03
   1  15   2   22.47    1.89
   1  15  -4   17.25    1.73
   1  15  -4   18.62    1.81
   1  15  -4   14.58    1.67
  -1  15   4   14.36    1.60
  -1  15   4   17.48    1.68
  -1  15   4   15.72    1.70
  -3  15   6    7.67    1.32
   3  15  -6    6.62    1.40
  -3  15   6    9.08    1.56
   3  15  -6    8.80    1.53
   3  15  -6   10.20    1.36
  -3  15   6    6.45    1.24
  -3  15   6    8.29    1.46
   5  15  -8   19.64    1.79
  -5  15   8   16.68    1.68
  -5  15   8   19.39    1.97
  -5  15   8   19.87    1.99
  -5  15   8   18.71    1.81
   5  15  -8   20.46    2.02
   5  15  -8   18.57    1.82
   5  15  -8   19.23    1.86
  -7  15  10   13.54    1.79
   7  15 -10   12.64    1.71
  -7  15  10   12.59    1.61
   7  15 -10   11.17    1.43
  -7  15  10   10.70    1.39
  -9  15  12   18.03    1.86
   9  15 -12   17.92    1.83
  -9  15  12   17.81    1.94
   9  15 -12   17.72    1.80
  -9  15  12   13.67    1.56
  11  15 -14    8.66    1.46
 -11  15  14   10.67    1.91
  11  15 -14   12.36    1.81
 -11  15  14   11.21    1.52
 -13  15  16    1.94    0.94
  16  16 -13    4.25    1.06
 -16  16  13    2.79    0.99
 -16  16  13    3.66    1.04
  16  16 -13    3.65    1.01
 -14  16  11    9.43    1.49
 -14  16  11   11.58    1.75
  14  16 -11   11.37    1.52
  14  16 -11   12.74    1.57
 -12  16   9    8.70    1.54
 -12  16   9   12.23    1.72
  12  16  -9    8.32    1.45
 -12  16   9    9.91    1.36
  12  16  -9   14.72    2.09
 -12 -16   9   15.52    2.67
 -10  16   7   13.22    1.69
 -10  16   7   13.03    1.59
 -10  16   7   14.67    1.66
  10  16  -7   15.63    1.71
  10  16  -7   12.39    1.57
 -10 -16   7   15.45    3.11
   8  16  -5   12.65    2.46
  -8  16   5   12.35    1.51
   6  16  -3   23.54    2.05
  -6  16   3   22.97    2.05
   6  16  -3   24.10    2.10
   6  16  -3   24.75    2.13
  -6  16   3   26.58    2.22
   6  16  -3   24.55    2.15
  -4  16   1   16.20    1.70
   4  16  -1   16.27    1.71
   4  16  -1   15.09    1.63
  -4  16   1   14.86    1.57
   4  16  -1   15.69    1.68
  -4  16   1   15.42    1.72
  -2  16  -1    6.41    1.25
  -2  16  -1    7.22    1.36
   2  16   1    7.55    1.32
  -2  16  -1    8.04    1.39
   2  16   1    9.00    1.44
   2  16   1    8.40    1.47
   0  16   3    8.07    1.31
   0  16  -3   10.86    1.43
   0  16  -3    9.48    1.57
   0  16   3    9.61    1.31
   0  16   3    8.73    1.47
   0  16  -3   10.88    1.41
  -2  16   5   20.55    1.95
   2  16  -5   18.35    1.85
  -4  16   7   10.56    1.46
   4  16  -7   10.44    1.40
  -4  16   7   15.05    2.16
  -4  16   7   12.24    1.75
   4  16  -7   11.73    1.83
   4  16  -7   12.65    1.54
  -6  16   9    4.98    1.17
   6  16  -9    5.12    1.14
  -6  16   9    7.21    1.27
  -8  16  11    6.20    1.32
   8  16 -11    6.42    1.52
   8  16 -11    7.53    1.38
 -10  16  13    1.10    0.77
  10  16 -13    3.24    0.95
 -13  17  10    9.79    1.33
  13  17 -10   14.42    2.56
  13  17 -10   10.78    1.45
 -11  17   8    6.92    1.19
  11  17  -8    6.91    1.37
   9  17  -6    3.73    1.06
   9  17  -6    2.21    0.96
  -9  17   6    4.74    1.13
   7  17  -4    3.10    1.05
  -7  17   4    3.95    1.02
   7  17  -4    4.16    1.15
   7  17  -4    3.95    1.12
  -7  17   4    3.05    1.02
   5  17  -2   17.88    1.77
  -5  17   2   20.85    1.89
   5  17  -2   17.07    1.79
   5  17  -2   16.23    1.78
  -5  17   2   18.93    1.81
  -5 -17   2   28.24    4.86
  -3  17   0    2.58    0.95
   3  17   0    3.30    0.99
  -3  17   0    2.18    0.92
  -3  17   0    4.00    1.17
   3  17   0    1.97    0.93
   3  17   0    4.54    1.13
  -1  17  -2    5.75    1.28
  -1  17  -2    2.39    0.91
  -1  17  -2    4.47    1.10
   1  17   2    5.62    1.19
   1  17   2    6.37    1.28
   1  17   2    6.21    1.33
   1  17  -4    3.84    1.06
  -1  17   4    3.81    1.13
   1  17  -4    2.23    0.78
  -1  17   4    0.10    1.44
  -1  17   4    3.77    0.99
   1  17  -4    3.17    0.91
   3  17  -6    9.81    1.34
  -3  17   6   10.53    1.58
  -3  17   6   10.91    1.40
   3  17  -6   10.77    1.41
  -5  17   8    1.83    0.78
   5  17  -8    1.81    0.82
   7  17 -10    7.34    1.48
  -7  17  10    8.60    1.42
   8  18  -5    8.63    1.43
  -8  18   5    8.75    1.48
  -6  18   3    2.55    1.10
   6  18  -3    2.32    0.83
   6  18  -3    2.88    1.04
   4  18  -1    8.96    1.50
   4  18  -1    7.69    1.48
  -4  18   1    8.47    1.46
  -2  18  -1    5.58    1.12
  -2  18  -1    2.98    1.02
   2  18   1    2.83    1.12
   2  18   1    2.91    1.03
   0  18  -3    5.84    1.33
   0  18  -3    6.52    1.30
   0  18   3    8.08    1.59
  -2  18   5    1.29    0.84
   2  18  -5    3.47    0.99
   2  18  -5    3.76    0.96
 -30   0  26    0.30    0.78
 -30   0  26   -1.25    1.08
 -28   0  24   25.80    2.49
 -28   0  24   29.18    2.26
 -26   0  22    7.79    1.44
  26   0 -22    7.99    1.22
 -26   0  22    7.00    1.51
 -24   0  20    1.15    0.62
 -24   0  20   -0.15    0.55
 -24   0  20    0.09    0.90
  24   0 -20    0.53    0.49
 -22   0  18   36.43    2.74
  22   0 -18   33.84    2.11
 -22   0  18   32.98    2.01
 -20   0  16   15.66    1.59
 -20   0  16   19.73   10.04
 -20   0  16   13.07    1.37
 -20   0  16   12.69    1.10
  20   0 -16   11.60    1.10
  20   0 -16   20.52   12.59
 -18   0  14   28.77    2.14
 -18   0  14   27.51    8.98
 -18   0  14   30.63    2.06
 -18   0  14   30.47    1.68
  18   0 -14   29.75    1.73
 -16   0  12   88.15   10.11
  16   0 -12   92.85    4.44
 -16   0  12   93.90    4.32
  16   0 -12   99.17    3.94
 -16   0  12   94.99    3.80
  16   0 -12   99.36   11.20
 -16   0  12   99.62    4.49
 -14   0  10  120.41    4.99
  14   0 -10  115.63   10.26
 -14   0  10  119.44    5.04
  14   0 -10  117.09    5.02
 -14   0  10  118.50    4.44
 -14   0  10  116.67   10.44
  14   0 -10  121.83    4.56
 -12   0   8   61.80    2.84
 -12   0   8   60.42    2.38
  12   0  -8   59.93    2.45
 -12   0   8   60.18    2.83
 -12   0   8   63.33    6.69
  12   0  -8   61.05    2.26
  12   0  -8   59.15    6.53
  10   0  -6  325.52   11.36
 -10   0   6  328.97   11.71
 -10   0   6  344.32   16.37
 -10   0   6  330.39   11.79
  10   0  -6  352.89   16.69
  10   0  -6  328.64   11.26
  -8   0   4   78.38    5.76
   8   0  -4   79.09    2.94
  -8   0   4   79.80    3.25
   8   0  -4   86.77    6.05
  -8   0   4   81.97    3.17
  -8   0   4   78.03    2.85
  -6   0   2   56.64    2.36
  -6   0   2   57.60    2.28
  -6   0   2   58.93    4.32
   6   0  -2   57.05    4.30
   6   0  -2   56.73    2.10
   6   0  -2   57.38    2.14
  -4   0   0  338.15   11.17
   4   0   0  327.61   10.98
  -4   0   0  334.72   11.16
  -4   0   0  317.76   11.07
   4   0   0  290.79   13.32
   4   0   0  336.09   13.80
   4   0   0  327.85   11.10
   2   0   2  106.59    3.88
  -2   0  -2  103.06    3.94
   2   0   2   99.45    6.30
  -2   0  -2  107.08    6.25
   2   0   2  105.53    3.81
   2   0   2  106.39    3.88
  -2   0  -2  110.41    3.83
   0   0  -4  131.01    4.78
   0   0  -4  130.49    4.84
   0   0  -4  138.64    8.05
   0   0  -4  123.83    4.78
   0   0   4  127.40    4.76
   0   0   4  130.87    4.72
   0   0   4  124.74    7.82
  -2   0   6  600.96   20.62
  -2   0   6  607.62   25.84
   2   0  -6  601.16   20.62
   2   0  -6  600.34   25.65
  -2   0   6  604.04   20.51
   2   0  -6  606.52   20.72
   2   0  -6  608.88   20.64
   4   0  -8   38.30    5.04
  -4   0   8   37.18    1.95
  -4   0   8   39.46    1.85
  -4   0   8   35.07    4.92
  -4   0   8   39.99    1.92
   4   0  -8   37.25    1.93
  -6   0  10  421.13   15.21
   6   0 -10  435.35   15.14
  -6   0  10  433.96   14.97
  -6   0  10  419.18   15.03
  -6   0  10  430.48   22.35
  -8   0  12    3.73    0.45
   8   0 -12    2.61    0.65
   8   0 -12   -0.17    4.27
  -8   0  12    2.97    4.29
  -8   0  12    3.61    0.71
   8   0 -12    3.67    0.50
  -8   0  12    3.56    0.83
  -8   0  12    3.88    0.70
 -10   0  14  104.71    4.75
 -10   0  14  108.31    4.58
  10   0 -14  109.28    4.10
  10   0 -14  106.11   13.74
 -10   0  14  102.18   13.23
 -10   0  14  110.97    5.05
  10   0 -14  105.92    5.19
 -12   0  16   24.37    1.69
  12   0 -16   26.28    2.22
 -12   0  16   25.76    2.06
 -12   0  16   25.88    1.92
 -14   0  18    5.80    1.08
 -14   0  18    5.53    0.95
  14   0 -18    6.78    1.58
 -14   0  18    5.61    1.18
  16   0 -20    8.95    1.82
 -16   0  20   10.83    1.52
 -16   0  20    8.75    1.49
  18   0 -22   16.84    1.73
 -18   0  22   16.33    1.81
  18   0 -22   17.34    2.17
 -18   0  22   17.85    1.94
 -20   0  24    6.60    1.48
  20   0 -24    5.35    1.40
  20   0 -24    5.17    1.11
 -20   0  24    5.23    1.14
  22   0 -26    3.73    1.17
 -22   0  26    3.96    1.58
 -29   1  25    6.84    1.32
 -29   1  25    6.81    1.50
 -29  -1  25    9.51    1.99
 -29  -1  25    8.68    1.49
 -27   1  23    6.64    1.24
 -27   1  23    5.61    1.42
 -27  -1  23    4.07    1.21
 -27  -1  23    3.39    0.94
  25   1 -21   21.57    1.79
 -25   1  21   21.80    1.93
 -25   1  21   23.09    2.24
 -25  -1  21   25.56    2.40
  23   1 -19    2.12    0.71
 -23   1  19    1.41    0.71
 -23   1  19    2.17    0.89
 -23   1  19    1.77    0.63
 -23   1  19    0.29    0.70
 -23   1  19    1.40    0.66
  23  -1 -19    1.22    0.65
 -23  -1  19    0.58    0.63
 -23  -1  19   -0.05    0.70
 -23  -1  19    1.03    0.76
  21   1 -17   63.27    3.17
 -21   1  17   59.36    3.66
 -21   1  17   59.74    3.00
 -21  -1  17   61.16    2.88
 -21  -1  17   52.17   17.72
  21  -1 -17   64.67    3.02
 -21  -1  17   63.30    3.54
 -21  -1  17   61.42    3.76
 -19   1  15  117.18    5.11
  19   1 -15  161.19   25.45
 -19   1  15  119.04    5.48
 -19   1  15  122.83    4.78
 -19  -1  15  110.34    5.47
 -19  -1  15  111.21   15.11
 -19  -1  15  108.48    5.21
  19  -1 -15  118.16   15.56
  19  -1 -15  114.16    4.66
 -19  -1  15  107.06    4.52
 -17   1  13   84.18    3.54
 -17   1  13  101.21   11.14
 -17   1  13   83.18    3.50
  17   1 -13   81.20   10.97
  17   1 -13   76.47    3.04
  17   1 -13   85.97    3.63
 -17   1  13   79.03    3.98
 -17  -1  13   78.20   10.65
  17  -1 -13   81.81    4.04
  17  -1 -13   80.99    3.42
 -17  -1  13   81.58    3.33
 -17  -1  13   81.96    4.01
 -17  -1  13   81.05    4.70
  15   1 -11   73.31    3.00
 -15   1  11   68.53    3.21
 -15   1  11   70.94    2.96
 -15   1  11   70.96    8.49
  15   1 -11   67.77    2.60
 -15   1  11   68.32    2.87
  15   1 -11   55.74    8.65
 -15   1  11   71.44    3.35
 -15  -1  11   62.07    2.67
 -15  -1  11   63.47    3.31
 -15  -1  11   63.27    3.28
  15  -1 -11   64.67    8.80
 -15  -1  11   66.74    8.31
  15  -1 -11   64.36    2.77
 -13   1   9   84.58    3.54
 -13   1   9   81.65    3.55
  13   1  -9   82.55    3.00
 -13   1   9   81.97    3.15
 -13   1   9   85.09    8.21
 -13   1   9   83.03    3.27
  13   1  -9   86.58    8.29
  13   1  -9   77.41    3.20
 -13  -1   9   72.80    2.96
 -13  -1   9   74.04    3.55
  13  -1  -9   76.73    3.47
 -13  -1   9   81.13    3.60
  13  -1  -9   73.90    3.03
  13  -1  -9   73.47    7.82
 -13  -1   9   77.74    7.88
 -11   1   7  237.71    8.68
 -11   1   7  242.20    8.29
 -11   1   7  246.72    8.46
  11   1  -7  251.48   13.97
  11   1  -7  244.94    8.24
  11   1  -7  242.06    8.39
 -11   1   7  248.49   13.50
 -11   1   7  244.73    8.70
 -11  -1   7  234.61    8.79
  11  -1  -7  241.72   13.63
  11  -1  -7  221.39    8.17
 -11  -1   7  217.91    8.10
   9   1  -5   83.87    3.05
  -9   1   5   84.20    3.37
  -9   1   5   85.49    6.45
  -9   1   5   81.32    3.02
   9   1  -5   80.44    6.31
   9   1  -5   77.37    3.08
  -9  -1   5   79.43    6.19
   9  -1  -5   80.07    2.92
   9  -1  -5   86.80    6.59
  -9  -1   5   84.04    3.33
  -9  -1   5   84.62    3.44
  -7   1   3  151.44    5.59
  -7   1   3  148.73    5.36
  -7   1   3  155.83    5.70
   7   1  -3  150.22    8.35
  -7   1   3  154.94    8.57
  -7   1   3  159.10    5.52
   7   1  -3  148.82    5.44
   7   1  -3  154.83    5.44
  -7  -1   3  154.33    5.58
  -7  -1   3  165.83    5.77
   7  -1  -3  168.62    8.77
  -7  -1   3  154.42    8.32
   5   1  -1  110.98    3.98
  -5   1   1  113.47    4.17
   5   1  -1  113.43    4.00
  -5   1   1  108.52    4.06
  -5   1   1  109.97    4.08
  -5  -1   1  111.45    6.05
   5  -1  -1   95.18    6.09
  -5  -1   1  113.64    4.15
   5  -1  -1  118.25    6.72
  -5  -1   1  112.14    4.03
   5  -1  -1  118.91    3.94
   3   1   1   89.72    3.09
  -3   1  -1   87.37    3.18
   3   1   1   87.28    3.13
   3   1   1   89.06    3.10
  -3   1  -1   85.95    5.54
  -3   1  -1   86.97    3.22
  -3   1  -1   85.82    2.92
  -3   1  -1   87.33    2.96
   3   1   1   89.94    5.06
   3   1   1   87.01    3.06
  -3   1  -1   90.10    3.22
   3   1   1   89.47    3.02
  -3  -1  -1   75.26    3.16
  -3  -1  -1   82.42    4.96
   3  -1   1   69.38    5.24
   3  -1   1   74.13    3.13
  -3  -1  -1   74.91    3.07
  -3  -1  -1   71.94    3.02
   1   1   3  613.78   24.35
  -1   1  -3  661.58   25.48
   1   1   3  618.25   21.39
   1   1   3  625.93   21.36
  -1   1  -3  634.86   21.09
   1   1   3  618.60   21.32
  -1   1  -3  653.86   21.47
  -1   1  -3  629.03   21.51
   1   1   3  632.91   21.32
   1  -1   3  614.69   21.45
  -1  -1  -3  636.83   21.19
  -1  -1  -3  661.80   24.63
  -1  -1  -3  645.87   21.36
   1  -1   3  648.08   25.57
  -1   1   5   24.03    1.24
   1   1  -5   23.38    1.35
   1   1  -5   25.49    1.35
   1   1  -5   27.93    3.77
  -1   1   5   24.33    1.27
  -1   1   5   26.68    3.39
   1   1  -5   26.47    1.38
   1  -1  -5   25.26    1.29
  -1  -1   5   26.19    1.24
   1  -1  -5   24.35    3.29
  -1  -1   5   23.59    1.32
   1  -1  -5   25.26    1.28
  -1  -1   5   28.09    3.88
  -3   1   7   98.00    3.87
  -3   1   7  106.01    4.25
  -3   1   7  107.16    4.23
   3   1  -7  106.79    8.53
  -3   1   7   93.60    7.59
   3   1  -7  104.83    4.41
   3   1  -7  104.09    4.37
  -3   1   7  101.19    4.23
   3   1  -7   99.96    4.49
  -3  -1   7  124.07    8.99
   3  -1  -7  118.37    4.28
   3  -1  -7  113.04    4.46
  -3  -1   7  118.26    4.19
  -3  -1   7  117.62    4.45
   3  -1  -7  113.47    8.12
   3  -1  -7  121.74    4.37
   5   1  -9  124.92    5.44
  -5   1   9  141.80   10.46
  -5   1   9  135.36    5.36
  -5   1   9  134.25    5.40
   5   1  -9  128.31   10.49
  -5   1   9  131.03    5.34
   5   1  -9  134.75    5.54
   5   1  -9  128.37    5.58
  -5  -1   9  154.99   11.26
  -5  -1   9  145.97    5.39
  -5  -1   9  153.75    5.65
   5  -1  -9  138.66    5.62
   5  -1  -9  145.82    5.36
  -5  -1   9  143.80    5.23
   7   1 -11   10.67    1.12
  -7   1  11    5.73    3.35
  -7   1  11   10.13    0.93
  -7   1  11   10.03    0.96
  -7   1  11   11.75    1.06
   7   1 -11    2.97    4.14
   7   1 -11   11.19    0.82
   7  -1 -11   16.07    1.34
   7  -1 -11   15.12    5.15
  -7  -1  11   12.28    5.29
  -7  -1  11   14.24    1.10
  -7  -1  11   15.20    1.01
  -7  -1  11   15.08    1.26
  -9   1  13   72.58   10.35
  -9   1  13   67.63    3.77
   9   1 -13   74.71    3.07
  -9   1  13   76.39    3.48
   9   1 -13   74.05    3.89
  -9   1  13   72.92    3.02
  -9  -1  13   73.95    3.77
   9  -1 -13   72.45    2.87
  -9  -1  13   69.95    3.17
   9  -1 -13   74.53    3.86
  -9  -1  13   75.28    3.51
  -9  -1  13   78.73    3.30
  -9  -1  13   76.37   10.60
   9  -1 -13   68.35   10.31
  11   1 -15   49.29    2.26
  11   1 -15   55.97   12.91
 -11   1  15   50.73    2.88
  11   1 -15   60.95    3.44
 -11   1  15   53.45    2.77
 -11   1  15   50.96    2.35
 -11   1  15   52.19    2.98
 -11   1  15   31.02    9.14
 -11  -1  15   50.23   15.73
  11  -1 -15   47.11    3.12
 -11  -1  15   47.83    3.05
 -11  -1  15   51.17    2.55
 -11  -1  15   48.34    2.79
 -13   1  17   27.13    1.97
  13   1 -17   29.67    2.53
 -13   1  17   30.65    2.29
 -13   1  17   30.10    2.19
 -13  -1  17   32.87    2.22
  13  -1 -17   31.79    2.57
 -13  -1  17   31.11    2.41
 -13  -1  17   29.81    1.82
 -15   1  19    5.40    1.03
 -15   1  19    5.53    1.15
  15   1 -19    6.42    1.55
 -15   1  19    4.70    1.21
 -15  -1  19    5.95    1.39
 -15  -1  19    7.71    1.31
  15  -1 -19    5.13    1.18
  17   1 -21   17.48    1.73
  17   1 -21   14.70    1.97
 -17   1  21   18.64    1.81
 -17   1  21   17.50    1.83
 -17  -1  21   16.44    1.87
 -17  -1  21   17.26    1.80
  17  -1 -21   18.52    2.14
 -19   1  23   25.65    2.24
  19   1 -23   28.49    2.32
 -19   1  23   29.45    2.36
  19   1 -23   26.98    2.69
 -19  -1  23   26.11    2.22
  19  -1 -23   27.34    2.16
  19  -1 -23   26.99    2.64
 -19  -1  23   23.17    2.37
 -21   1  25    5.48    1.27
 -21   1  25    4.78    1.20
  21   1 -25    4.91    1.13
  21  -1 -25    4.81    1.39
  21  -1 -25    4.40    1.11
 -21  -1  25    8.90    1.70
 -21  -1  25    4.92    1.23
 -30   2  26    2.66    1.45
 -30   2  26    4.66    1.26
 -30  -2  26    3.42    1.21
 -30  -2  26    4.20    1.41
  28   2 -24    6.27    1.47
 -28   2  24   10.55    1.39
 -28   2  24    9.70    1.50
 -28  -2  24    8.68    1.55
 -28  -2  24    6.90    1.45
 -26   2  22   23.84    2.27
 -26   2  22   27.76    2.14
  26   2 -22   27.35    2.07
 -26  -2  22   26.86    2.59
 -24   2  20   10.06    1.20
 -24   2  20   10.95    1.36
 -24   2  20    6.69    1.42
 -24  -2  20   10.40    2.02
 -22   2  18   31.77    2.18
 -22   2  18   31.58    2.03
  22   2 -18   29.34    2.03
 -22   2  18   29.89    2.41
  22  -2 -18   28.93    1.78
 -22  -2  18   28.16    1.84
 -22  -2  18   29.21    2.33
 -22  -2  18   26.96    2.40
 -20   2  16   44.29    2.35
 -20   2  16   39.85    2.72
 -20   2  16   43.42    2.55
  20   2 -16   41.80    2.44
 -20  -2  16   38.10    2.01
 -20  -2  16   40.05    2.73
 -20  -2  16   37.84   12.95
 -20  -2  16   39.41    2.86
  20  -2 -16   40.24    2.08
 -18   2  14   26.16    1.85
  18   2 -14   28.36    2.01
 -18   2  14   26.85    1.72
 -18   2  14   26.73    2.03
  18   2 -14   26.19    1.44
 -18   2  14   32.94    8.41
 -18   2  14   27.37    1.78
 -18  -2  14   32.33    1.57
  18  -2 -14   33.92    1.64
  18  -2 -14   37.45    2.31
 -18  -2  14   32.43    2.29
 -18  -2  14   30.38    2.18
  18  -2 -14   33.48   10.96
 -16   2  12  197.18    7.65
 -16   2  12  193.09    7.80
 -16   2  12  205.19   15.33
  16   2 -12  201.73    7.52
 -16   2  12  205.34    7.53
 -16   2  12  203.57    7.39
  16   2 -12  207.85   16.14
 -16  -2  12  192.54    7.04
 -16  -2  12  188.28    7.90
  16  -2 -12  204.71    7.82
 -16  -2  12  181.26   14.93
  16  -2 -12  193.69    7.20
 -16  -2  12  192.81    7.96
  14   2 -10  142.39   11.93
 -14   2  10  150.77    6.10
 -14   2  10  140.68   11.48
 -14   2  10  149.39    5.73
  14   2 -10  145.17    5.56
  14   2 -10  146.85    5.83
 -14   2  10  151.18    6.03
 -14   2  10  144.90    5.85
  14  -2 -10  154.83    5.50
 -14  -2  10  154.22    5.46
 -14  -2  10  163.49    6.29
  14  -2 -10  161.50    6.09
 -14  -2  10  164.59    6.40
  14  -2 -10  167.76   12.44
 -14  -2  10  157.91   12.08
 -12   2   8  192.42   12.37
  12   2  -8  210.20   12.97
 -12   2   8  202.16    7.10
  12   2  -8  201.98    7.01
 -12   2   8  204.55    7.27
 -12   2   8  196.23    7.38
  12   2  -8  201.69    7.19
 -12   2   8  196.47    7.39
  12  -2  -8  203.22   12.65
 -12  -2   8  193.45    7.60
  12  -2  -8  186.20    6.80
 -12  -2   8  205.49   12.77
  12  -2  -8  191.36    7.26
 -12  -2   8  187.53    7.42
 -10   2   6   67.18    2.53
 -10   2   6   65.67    2.87
  10   2  -6   62.28    5.93
  10   2  -6   65.66    2.69
 -10   2   6   68.36    3.01
 -10   2   6   67.82    2.64
 -10   2   6   62.54    5.94
 -10   2   6   67.41    2.78
  10   2  -6   66.82    2.61
 -10  -2   6   65.84    3.01
 -10  -2   6   65.87    2.85
  10  -2  -6   62.88    2.34
 -10  -2   6   66.49    5.97
  10  -2  -6   67.67    6.10
  -8   2   4   50.48    2.10
  -8   2   4   47.95    2.19
  -8   2   4   50.90    2.06
   8   2  -4   48.19    4.43
  -8   2   4   54.10    2.35
  -8   2   4   50.63    2.15
   8   2  -4   50.34    2.11
  -8   2   4   56.45    4.86
  -8   2   4   49.75    2.23
   8   2  -4   48.88    2.14
  -8  -2   4   61.32    4.89
  -8  -2   4   59.07    2.47
   8  -2  -4   67.07    5.30
  -8  -2   4   60.94    2.31
   6   2  -2  543.79   18.44
   6   2  -2  564.28   21.45
   6   2  -2  523.80   18.54
  -6   2   2  544.93   18.50
  -6   2   2  543.12   18.62
  -6   2   2  553.81   18.55
   6   2  -2  559.73   18.55
  -6   2   2  555.86   18.53
  -6  -2   2  538.81   18.54
   6  -2  -2  581.69   22.30
  -6  -2   2  552.88   21.32
   4   2   0  130.08    4.63
  -4   2   0  136.45    4.66
   4   2   0  134.16    4.58
   4   2   0  136.24    4.73
   4   2   0  134.72    4.56
  -4   2   0  136.62    4.91
   4   2   0  138.57    6.54
   4   2   0  137.04    4.72
  -4   2   0  135.23    4.79
  -4   2   0  132.64    4.79
   4   2   0  132.89    6.39
  -4   2   0  131.70    7.54
  -4   2   0  137.18    4.63
   4   2   0  134.72    4.70
   4  -2   0  117.81    4.76
   4  -2   0  109.61    7.16
  -4  -2   0  117.25    4.75
  -2   2  -2  388.48   13.29
   2   2   2  371.81   13.06
   2   2   2  393.23   13.32
   2   2   2  399.25   15.55
   2   2   2  388.80   13.36
   2   2   2  391.77   13.26
  -2   2  -2  397.88   17.06
   2   2   2  405.61   13.10
  -2   2  -2  377.11   13.16
   2   2   2  378.75   13.12
  -2   2  -2  388.30   13.47
   2   2   2  385.64   13.25
  -2   2  -2  388.36   13.40
  -2  -2  -2  432.77   15.67
   2  -2   2  386.61   13.41
  -2  -2  -2  380.68   13.20
   2  -2   2  399.79   17.34
  -2  -2  -2  395.17   13.41
   0   2   4  101.63    3.81
   0   2   4   97.52    3.57
   0   2  -4  101.13    7.26
   0   2  -4  101.16    3.49
   0   2   4  102.35    6.16
   0   2   4   94.32    3.40
   0   2   4  100.33    3.61
   0   2  -4  100.08    3.79
   0   2  -4  105.32    3.86
   0   2   4  100.96    3.71
   0   2  -4  100.88    3.93
   0   2  -4  100.42    3.50
   0   2   4  102.72    3.73
   0  -2  -4   88.97    5.88
   0  -2   4   92.94    7.08
   0  -2  -4   88.46    3.61
   0  -2   4   85.57    3.78
   2   2  -6   30.84    1.31
  -2   2   6   21.77    3.41
   2   2  -6   30.47    4.46
   2   2  -6   29.39    1.70
   2   2  -6   30.38    1.67
  -2   2   6   36.88    1.85
  -2   2   6   31.09    1.49
   2   2  -6   28.78    1.33
  -2  -2   6   33.62    1.75
   2  -2  -6   35.19    1.62
  -2  -2   6   34.55    1.53
  -2  -2   6   34.21    4.63
   2  -2  -6   35.41    1.77
   2  -2  -6   37.05    1.61
   2  -2  -6   32.28    3.91
  -4   2   8  421.29   19.36
   4   2  -8  406.02   14.07
   4   2  -8  410.03   13.66
   4   2  -8  392.94   20.56
  -4   2   8  416.87   13.92
  -4   2   8  401.49   13.84
  -4   2   8  393.20   13.34
  -4   2   8  388.59   13.69
   4   2  -8  377.36   14.01
  -4  -2   8  388.82   13.57
   4  -2  -8  368.32   13.95
  -4  -2   8  382.96   13.99
  -4  -2   8  401.97   20.61
   4  -2  -8  385.24   13.65
   4  -2  -8  385.71   13.80
  -6   2  10   33.48    1.90
   6   2 -10   33.74    2.14
   6   2 -10   48.06    8.09
  -6   2  10   34.04    1.97
  -6   2  10   30.50    1.89
  -6   2  10   33.12    1.57
   6   2 -10   34.85    1.77
  -6   2  10   29.00    5.51
  -6  -2  10   40.08    2.22
   6  -2 -10   40.88    2.51
   6  -2 -10   40.02    1.87
   6  -2 -10   39.17    6.65
  -6  -2  10   40.66    1.81
  -6  -2  10   46.03    8.06
  -8   2  12   77.38    3.16
  -8   2  12   75.98    9.30
  -8   2  12   82.65    3.72
   8   2 -12   79.91    3.32
  -8   2  12   80.38    3.63
   8   2 -12   90.13   10.73
   8   2 -12   79.08    4.00
  -8   2  12   80.77    3.68
  -8  -2  12   77.21    3.90
  -8  -2  12   82.71   12.69
  -8  -2  12   80.42    3.33
  -8  -2  12   75.48    3.59
   8  -2 -12   89.32    9.84
   8  -2 -12   76.53    3.92
  10   2 -14    8.90    0.79
 -10   2  14    8.42    0.99
 -10   2  14    7.70    5.70
  10   2 -14   10.19    1.24
 -10   2  14    8.89    0.99
 -10   2  14    8.71    1.03
 -10   2  14    8.60    0.74
 -10  -2  14    6.34    0.99
 -10  -2  14    7.99    0.77
  10  -2 -14    6.64    1.00
 -10  -2  14    2.81    6.50
 -10  -2  14    6.07    0.85
  10  -2 -14   11.33    6.83
  12   2 -16    0.41   10.67
 -12   2  16    8.59    1.11
 -12   2  16    9.77    1.14
  12   2 -16    9.15    0.83
 -12   2  16    9.13    1.13
  12   2 -16    9.24    1.29
 -12  -2  16    7.78    0.88
 -12  -2  16    7.97    1.03
  12  -2 -16    5.34    1.09
 -12  -2  16    9.99   10.51
 -14   2  18   49.83    3.11
 -14   2  18   53.02    3.20
 -14   2  18   52.30    3.00
  14   2 -18   52.20    3.65
 -14  -2  18   52.37    3.46
 -14  -2  18   55.06    3.11
  14  -2 -18   53.99    3.59
  16   2 -20    5.33    1.10
  16   2 -20    5.52    1.27
 -16   2  20    6.31    1.10
 -16   2  20    6.32    1.31
 -16   2  20    7.31    1.30
  16  -2 -20    4.76    1.15
 -16  -2  20    5.39    1.16
 -16  -2  20    5.69    1.39
  18   2 -22    5.07    1.52
 -18   2  22    4.57    1.14
  18   2 -22    2.28    0.90
 -18   2  22    3.24    1.04
  18  -2 -22    6.32    1.57
 -18  -2  22    4.39    0.98
  18  -2 -22    4.09    1.02
 -18  -2  22    5.17    1.40
  20   2 -24    8.27    1.72
 -20   2  24   11.24    1.43
  20   2 -24   11.14    1.72
 -20   2  24   10.22    1.60
  20  -2 -24   10.28    1.43
 -20  -2  24    8.60    1.36
 -20  -2  24   10.87    1.68
  20  -2 -24    8.98    1.88
 -22   2  26   16.91    2.05
  22   2 -26   15.81    1.73
 -22  -2  26   20.41    2.35
 -29   3  25    7.01    1.28
 -29   3  25    4.77    1.07
 -29  -3  25    7.14    1.49
 -29  -3  25    7.51    1.23
  27   3 -23    9.98    1.80
 -27   3  23   10.32    1.76
 -27   3  23    6.27    1.28
 -27  -3  23   10.46    2.03
 -25   3  21   11.57    1.44
  25   3 -21   11.05    1.36
 -25   3  21    9.51    1.34
 -25   3  21   11.40    1.51
 -25  -3  21   11.55    1.77
 -23   3  19   41.20    2.50
 -23   3  19   44.86    3.36
 -23   3  19   40.32    3.38
 -23   3  19   42.78    2.54
  23   3 -19   41.33    2.69
 -23  -3  19   41.76    3.01
 -23  -3  19   46.23    3.34
 -21   3  17    7.27    0.93
 -21   3  17    5.60    1.27
  21   3 -17    5.70    1.01
 -21   3  17    5.20    0.97
 -21   3  17    5.46    1.01
  21  -3 -17    5.97    0.86
 -21  -3  17    6.91    1.17
 -21  -3  17    4.85    1.11
 -19   3  15   14.97    1.35
 -19   3  15   17.40    1.40
  19   3 -15   17.55    1.09
  19   3 -15    2.02    9.43
 -19   3  15   15.86    1.33
 -19   3  15   15.72    1.51
  19   3 -15   18.02    1.48
 -19   3  15   17.08    1.34
 -19  -3  15   16.64    1.72
 -19  -3  15   14.97    1.03
 -19  -3  15    7.39    9.84
  19  -3 -15   13.27    0.99
 -19  -3  15   16.29    1.66
  17   3 -13   11.71    1.09
 -17   3  13   11.01    1.06
 -17   3  13    9.18    1.06
 -17   3  13    9.18    0.99
  17   3 -13    9.83    0.80
 -17   3  13   10.66    1.03
 -17   3  13    9.08    5.52
  17   3 -13   -1.81    5.83
 -17   3  13   11.36    1.02
 -17   3  13   11.84    1.04
 -17  -3  13   11.19    1.29
  17  -3 -13    9.82    1.07
  17  -3 -13   11.49   12.13
 -17  -3  13    9.39    1.31
 -17  -3  13   14.15    7.41
  15   3 -11   22.70    1.29
 -15   3  11   20.20    1.46
 -15   3  11   22.26    1.51
 -15   3  11   24.79    6.03
 -15   3  11   21.49    1.56
  15   3 -11   22.96    1.50
  15   3 -11   17.05    6.38
 -15   3  11   22.18    1.48
 -15   3  11   22.46    1.43
  15  -3 -11   26.91    1.63
 -15  -3  11   23.55    1.80
  15  -3 -11   23.45    1.13
 -15  -3  11   24.94    1.77
 -15  -3  11   24.02    1.15
 -15  -3  11   32.98    6.98
 -13   3   9   11.07    0.97
 -13   3   9    9.87    0.87
 -13   3   9    9.15    4.20
  13   3  -9   12.95    4.13
 -13   3   9    9.69    0.92
 -13   3   9   10.22    0.90
  13   3  -9   10.90    0.80
  13   3  -9    9.76    0.87
 -13   3   9    9.94    0.82
  13  -3  -9   13.32    0.64
  13  -3  -9   17.42    4.71
 -13  -3   9   14.74    4.13
 -13  -3   9   12.80    0.66
  13  -3  -9   13.78    0.98
 -13  -3   9   13.14    1.19
 -11   3   7   33.53    1.81
 -11   3   7   34.07    1.78
  11   3  -7   34.49    5.09
 -11   3   7   35.97    5.03
 -11   3   7   34.16    1.77
  11   3  -7   34.87    1.74
 -11   3   7   34.27    1.72
 -11   3   7   35.78    1.84
 -11  -3   7   32.32    4.67
 -11  -3   7   35.63    2.05
  11  -3  -7   34.08    5.00
 -11  -3   7   32.68    1.32
 -11  -3   7   33.67    1.83
  -9   3   5  162.25    6.30
  -9   3   5  162.83    6.08
  -9   3   5  169.86    6.22
  -9   3   5  164.48    6.27
  -9   3   5  160.52    5.79
  -9   3   5  165.58    6.37
  -9   3   5  174.04   10.08
  -9   3   5  165.62    6.06
   9   3  -5  166.53    6.13
  -9   3   5  164.86    5.75
   9   3  -5  171.04    6.07
  -9  -3   5  180.12   10.15
   9  -3  -5  178.13   10.27
  -9  -3   5  173.65    6.50
  -9  -3   5  167.41    6.18
  -7   3   3   65.40    2.58
  -7   3   3   60.41    4.96
  -7   3   3   61.35    2.34
  -7   3   3   61.74    2.45
   7   3  -3   59.03    2.46
   7   3  -3   59.37    4.65
  -7   3   3   61.36    2.64
  -7   3   3   61.72    2.44
   7   3  -3   62.62    2.46
  -7   3   3   61.67    2.48
   7   3  -3   57.41    2.40
  -7   3   3   62.13    2.44
   7   3  -3   60.47    2.24
  -7  -3   3   54.88    2.39
   7  -3  -3   60.07    5.00
  -7  -3   3   51.29    4.35
   5   3  -1   90.12    3.43
   5   3  -1   88.81    3.22
  -5   3   1   90.31    3.42
   5   3  -1   90.48    3.34
  -5   3   1   89.64    3.45
   5   3  -1   90.51    3.19
   5   3  -1   92.91    3.45
   5   3  -1   90.84    3.34
   5   3  -1   93.29    5.11
  -5   3   1   91.93    3.38
  -5   3   1   90.66    3.43
  -5  -3   1   90.42    4.99
   5  -3  -1   90.66    3.50
   5  -3  -1   94.44    6.16
   5  -3  -1   86.09    6.10
   3   3   1   96.62    3.63
  -3   3  -1   99.48    3.68
   3   3   1   99.58    4.85
   3   3   1   99.75    3.51
  -3   3  -1   94.90    6.48
  -3   3  -1   98.00    3.75
  -3   3  -1   95.99    3.55
   3   3   1   90.15    3.57
   3   3   1   98.56    3.47
  -3   3  -1   97.04    3.46
  -3   3  -1   94.71    3.52
   3   3   1   95.76    4.68
   3   3   1   95.73    3.52
   3   3   1   94.33    3.62
  -3  -3  -1   94.70    3.62
   3  -3   1   91.14    6.51
   3  -3   1   97.78    3.71
   1   3   3  243.00   10.16
   1   3   3  232.35    8.18
  -1   3  -3  235.25    8.50
   1   3   3  233.88    8.04
  -1   3  -3  236.90    8.13
   1   3   3  237.34    8.28
  -1   3  -3  244.59   12.52
  -1   3  -3  237.19    8.14
   1   3   3  237.56    8.04
  -1   3  -3  233.80    8.38
   1   3   3  231.71    8.24
   1   3   3  237.58    8.37
  -1  -3  -3  231.05    8.07
   1  -3   3  234.51    8.41
  -1  -3  -3  247.74   10.18
   1  -3   3  223.11   12.35
  -1  -3  -3  229.71    8.29
   1   3  -5  489.65   16.25
  -1   3   5  471.56   16.15
   1   3  -5  478.75   16.76
   1   3  -5  476.14   16.58
  -1   3   5  477.22   16.11
   1   3  -5  480.42   16.82
  -1   3   5  473.60   16.16
  -1   3   5  477.69   16.28
  -1   3   5  485.88   19.55
  -1   3   5  472.91   16.66
   1   3  -5  479.69   16.62
   1   3  -5  489.45   16.27
  -1   3   5  498.89   16.87
  -1   3   5  478.73   16.46
  -1  -3   5  465.82   16.66
   1  -3  -5  486.85   16.64
   1  -3  -5  496.17   19.71
  -1  -3   5  514.73   22.56
   1  -3  -5  477.60   16.40
   1  -3  -5  461.36   16.31
  -3   3   7  113.34    4.06
  -3   3   7  116.99    7.84
   3   3  -7  120.19    4.18
   3   3  -7  111.03    4.71
  -3   3   7  119.30    4.59
  -3   3   7  117.98    4.48
  -3   3   7  111.25    4.17
   3   3  -7  114.69    9.38
   3   3  -7  118.96    4.38
   3   3  -7  116.43    4.61
   3   3  -7  119.79    4.13
  -3  -3   7  107.46    9.14
   3  -3  -7  101.30    4.50
  -3  -3   7  108.84    4.20
   3  -3  -7  103.69    4.30
   3  -3  -7  106.55    4.22
[truncated: 1,344,646 more chars]
