# Supplementary material for: Mössbauer Spectroscopy on Antimony Borosulfates Reveals Weak Coordination Behavior
Source: Angew Chem Int Ed Engl. 2025 Dec 12;65(4):e21198. doi: 10.1002/anie.202521198 (PMC12828460; doi:10.1002/anie.202521198)
Supplement: Supplementary file 2 — Supporting Information [file ANIE-65-e21198-s001.zip › mo_ET143a_01_0m_SbAg_checkcif.cif]

 
data_mo_ET143a_01_0m
 
_audit_creation_method            'SHELXL-2014/7'
_shelx_SHELXL_version_number      '2014/7'
_chemical_name_systematic         ?
_chemical_name_common             ?
_chemical_melting_point           ?
_chemical_formula_moiety          'Ag B4 O32 S8 Sb' 
_chemical_formula_sum
 'Ag B4 O32 S8 Sb' 
_chemical_formula_weight          1041.34

loop_
 _atom_type_symbol
 _atom_type_description
 _atom_type_scat_dispersion_real
 _atom_type_scat_dispersion_imag
 _atom_type_scat_source
 'Sb'  'Sb'  -0.5866   1.5461
 'International Tables Vol C Tables 4.2.6.8 and 6.1.1.4'
 'B'  'B'   0.0013   0.0007
 'International Tables Vol C Tables 4.2.6.8 and 6.1.1.4'
 'O'  'O'   0.0106   0.0060
 'International Tables Vol C Tables 4.2.6.8 and 6.1.1.4'
 'S'  'S'   0.1246   0.1234
 'International Tables Vol C Tables 4.2.6.8 and 6.1.1.4'
 'Ag'  'Ag'  -0.8971   1.1015
 'International Tables Vol C Tables 4.2.6.8 and 6.1.1.4'
 
_space_group_crystal_system       tetragonal
_space_group_IT_number            81
_space_group_name_H-M_alt         'P -4'
_space_group_name_Hall            'P -4'
 
_shelx_space_group_comment
;
The symmetry employed for this shelxl refinement is uniquely defined
by the following loop, which should always be used as a source of
symmetry information in preference to the above space-group names.
They are only intended as comments.
;
 
loop_
 _space_group_symop_operation_xyz
 'x, y, z'
 '-x, -y, z'
 'y, -x, -z'
 '-y, x, -z'
 
_cell_length_a                    11.7994(4)
_cell_length_b                    11.7994(4)
_cell_length_c                    8.1323(3)
_cell_angle_alpha                 90
_cell_angle_beta                  90
_cell_angle_gamma                 90
_cell_volume                      1132.23(9)
_cell_formula_units_Z             2
_cell_measurement_temperature     200(2)
_cell_measurement_reflns_used     51903
_cell_measurement_theta_min       2.441
_cell_measurement_theta_max       34.967
 
_exptl_crystal_description        'block'
_exptl_crystal_colour             'colorless'
_exptl_crystal_density_meas       ?
_exptl_crystal_density_method     ?
_exptl_crystal_density_diffrn     3.054          
_exptl_crystal_F_000              1004
_exptl_transmission_factor_min    0.6388
_exptl_transmission_factor_max    0.7152
_exptl_crystal_size_max           0.13
_exptl_crystal_size_mid           0.07
_exptl_crystal_size_min           0.06
_exptl_absorpt_coefficient_mu     2.950
_shelx_estimated_absorpt_T_min    ?
_shelx_estimated_absorpt_T_max    ?
_exptl_absorpt_correction_type    multi-scan
_exptl_absorpt_correction_T_min   ?
_exptl_absorpt_correction_T_max   ?
_exptl_absorpt_process_details    
; 
 multi-scan absorption correction using SADABS 
(G. M. Sheldrick, (1996). SADABS. Program for Empirical 
Absorption Correction. University of G\"ottingen, Germany.)
;
_exptl_absorpt_special_details    ?
_diffrn_ambient_temperature       200(2)
_diffrn_radiation_wavelength      0.71073
_diffrn_radiation_type            MoK\a
_diffrn_source                    ?
_diffrn_measurement_device_type   'D8 Venture Bruker'
_diffrn_measurement_method        'generic phi and omega scans'
_diffrn_detector_area_resol_mean  ?
_diffrn_reflns_number             51892
_diffrn_reflns_av_unetI/netI      0.0418
_diffrn_reflns_av_R_equivalents   0.0988
_diffrn_reflns_limit_h_min        -19
_diffrn_reflns_limit_h_max        19
_diffrn_reflns_limit_k_min        -16
_diffrn_reflns_limit_k_max        19
_diffrn_reflns_limit_l_min        -13
_diffrn_reflns_limit_l_max        13
_diffrn_reflns_theta_min          2.441
_diffrn_reflns_theta_max          34.967
_diffrn_reflns_theta_full         25.242
_diffrn_measured_fraction_theta_max   0.998
_diffrn_measured_fraction_theta_full  0.996
_diffrn_reflns_Laue_measured_fraction_max    0.998
_diffrn_reflns_Laue_measured_fraction_full   0.996
_diffrn_reflns_point_group_measured_fraction_max   0.999
_diffrn_reflns_point_group_measured_fraction_full  0.998
_reflns_number_total              4967
_reflns_number_gt                 4572
_reflns_threshold_expression      'I > 2\s(I)'
_reflns_Friedel_coverage          0.889
_reflns_Friedel_fraction_max      1.000
_reflns_Friedel_fraction_full     1.000
 
_reflns_special_details
;
 Reflections were merged by SHELXL according to the crystal
 class for the calculation of statistics and refinement.
 
 _reflns_Friedel_fraction is defined as the number of unique
 Friedel pairs measured divided by the number that would be
 possible theoretically, ignoring centric projections and
 systematic absences.
;
 
_computing_data_collection        ?
_computing_cell_refinement        ?
_computing_data_reduction         ?
_computing_structure_solution     ?
_computing_structure_refinement 'SHELXL-2014/7 (Sheldrick, 2014)'
_computing_molecular_graphics     ?
_computing_publication_material   ?
_refine_special_details           ?
_refine_ls_structure_factor_coef  Fsqd
_refine_ls_matrix_type            full
_refine_ls_weighting_scheme       calc
_refine_ls_weighting_details
'w=1/[\s^2^(Fo^2^)+(0.0252P)^2^] where P=(Fo^2^+2Fc^2^)/3'
_atom_sites_solution_primary      ?
_atom_sites_solution_secondary    ?
_atom_sites_solution_hydrogens    .
_refine_ls_hydrogen_treatment     undef
_refine_ls_extinction_method      'SHELXL-2014/7 (Sheldrick 2014'
_refine_ls_extinction_coef        0.0040(5)
_refine_ls_extinction_expression
 'Fc^*^=kFc[1+0.001xFc^2^\l^3^/sin(2\q)]^-1/4^'
_refine_ls_abs_structure_details
;
 Flack x determined using 2070 quotients [(I+)-(I-)]/[(I+)+(I-)]
 (Parsons, Flack and Wagner, Acta Cryst. B69 (2013) 249-259).
;
_refine_ls_abs_structure_Flack    0.015(9)
_chemical_absolute_configuration  ?
_refine_ls_number_reflns          4967
_refine_ls_number_parameters      237
_refine_ls_number_restraints      1
_refine_ls_R_factor_all           0.0282
_refine_ls_R_factor_gt            0.0236
_refine_ls_wR_factor_ref          0.0552
_refine_ls_wR_factor_gt           0.0547
_refine_ls_goodness_of_fit_ref    1.044
_refine_ls_restrained_S_all       1.045
_refine_ls_shift/su_max           0.000
_refine_ls_shift/su_mean          0.000
 
loop_
 _atom_site_label
 _atom_site_type_symbol
 _atom_site_fract_x
 _atom_site_fract_y
 _atom_site_fract_z
 _atom_site_U_iso_or_equiv
 _atom_site_adp_type
 _atom_site_occupancy
 _atom_site_site_symmetry_order  
 _atom_site_calc_flag
 _atom_site_refinement_flags_posn
 _atom_site_refinement_flags_adp
 _atom_site_refinement_flags_occupancy
 _atom_site_disorder_assembly
 _atom_site_disorder_group
Ag1A Ag 0.0000 0.0000 -0.2445(17) 0.0139(3) Uiso 0.0191(13) 2 d S . P . .
Ag1B Ag 0.0000 0.0000 -0.0835(11) 0.0139(3) Uiso 0.087(2) 2 d S . P . .
Ag1C Ag 0.0000 0.0000 -0.0265(2) 0.0139(3) Uiso 0.338(3) 2 d S . P . .
Ag1D Ag 0.0201(18) 0.0542(19) 0.550(2) 0.0139(3) Uiso 0.0119(8) 1 d . . P . .
Ag1E Ag 0.0000 0.0000 0.568(3) 0.0139(3) Uiso 0.0190(16) 2 d S . P . .
Ag1F Ag 0.0300(17) 0.0019(16) 0.617(2) 0.0139(3) Uiso 0.0146(10) 1 d . . P . .
Ag2A Ag 0.5000 0.5000 0.0000 0.0241(4) Uiso 0.150(3) 4 d S . P . .
Ag2B Ag 0.5000 0.5000 0.0773(6) 0.0241(4) Uiso 0.179(3) 2 d S . P . .
Ag2C Ag 0.5000 0.5000 0.1359(7) 0.0241(4) Uiso 0.151(2) 2 d S . P . .
Ag2D Ag 0.5000 0.5000 0.336(3) 0.0241(4) Uiso 0.0227(13) 2 d S . P . .
Ag2E Ag 0.5000 0.5000 0.5000 0.0241(4) Uiso 0.048(2) 4 d S . P . .
Ag2F Ag 0.4519(19) 0.5181(19) 0.459(2) 0.0241(4) Uiso 0.0155(9) 1 d . . P . .
Sb1A Sb 0.5000 0.0000 0.27571(17) 0.00860(12) Uani 0.949(6) 2 d S T P . .
Sb1B Sb 0.5000 0.0000 0.233(2) 0.00860(12) Uani 0.051(6) 2 d S T P . .
S1 S 0.70144(6) 0.02929(6) 0.92881(7) 0.00612(11) Uani 1 1 d . . . . .
O11 O 0.7972(2) -0.0089(2) 1.0202(3) 0.0126(4) Uani 1 1 d . . . . .
O12 O 0.60883(19) 0.08022(19) 1.0154(2) 0.0106(4) Uani 1 1 d . . . . .
O13 O 0.74682(18) 0.11150(19) 0.7989(2) 0.0083(3) Uani 1 1 d . . . . .
O14 O 0.93295(18) 0.35004(18) 0.1730(2) 0.0078(3) Uani 1 1 d . . . . .
S2 S 0.74203(6) 0.36669(6) -0.08980(7) 0.00787(12) Uani 1 1 d . . . . .
O21 O 0.6857(2) 0.4676(2) -0.0435(3) 0.0183(5) Uani 1 1 d . . . . .
O22 O 0.8528(2) 0.3806(2) -0.1640(3) 0.0158(5) Uani 1 1 d . . . . .
O23 O 0.66592(18) 0.30210(18) -0.2072(2) 0.0086(3) Uani 1 1 d . . . . .
O24 O 0.75375(19) 0.28424(18) 0.0549(2) 0.0082(3) Uani 1 1 d . . . . .
S3 S 0.80113(6) 0.47355(6) 0.42993(7) 0.00625(11) Uani 1 1 d . . . . .
O31 O 0.7088(2) 0.5084(2) 0.5279(3) 0.0133(4) Uani 1 1 d . . . . .
O32 O 0.89984(19) 0.42428(18) 0.5137(2) 0.0094(3) Uani 1 1 d . . . . .
O33 O 0.75840(18) 0.38796(18) 0.3042(2) 0.0081(3) Uani 1 1 d . . . . .
O34 O 0.56923(18) 0.14793(19) 0.6732(2) 0.0079(3) Uani 1 1 d . . . . .
S4 S 0.76104(6) 0.13035(6) 0.41291(7) 0.00701(11) Uani 1 1 d . . . . .
O41 O 0.8184(2) 0.0317(2) 0.4617(3) 0.0162(5) Uani 1 1 d . . . . .
O42 O 0.6485(2) 0.1137(2) 0.3407(3) 0.0141(4) Uani 1 1 d . . . . .
O43 O 0.83304(18) 0.19526(18) 0.2903(3) 0.0084(3) Uani 1 1 d . . . . .
O44 O 0.74682(19) 0.21709(18) 0.5525(2) 0.0085(4) Uani 1 1 d . . . . .
B1 B 0.8207(3) 0.3043(3) 0.2059(3) 0.0077(5) Uani 1 1 d . . . . .
B2 B 0.6826(3) 0.1948(3) 0.7046(3) 0.0080(5) Uani 1 1 d . . . . .
 
loop_
 _atom_site_aniso_label
 _atom_site_aniso_U_11
 _atom_site_aniso_U_22
 _atom_site_aniso_U_33
 _atom_site_aniso_U_23
 _atom_site_aniso_U_13
 _atom_site_aniso_U_12
Sb1A 0.00830(16) 0.01017(17) 0.0073(3) 0.000 0.000 -0.00067(15)
Sb1B 0.00830(16) 0.01017(17) 0.0073(3) 0.000 0.000 -0.00067(15)
S1 0.0073(3) 0.0066(3) 0.00448(19) 0.00003(18) -0.00029(18) 0.0006(2)
O11 0.0123(10) 0.0137(11) 0.0116(8) 0.0024(8) -0.0059(7) 0.0007(8)
O12 0.0142(10) 0.0094(9) 0.0082(7) -0.0020(6) 0.0048(7) 0.0007(8)
O13 0.0080(9) 0.0096(9) 0.0074(7) 0.0034(6) 0.0003(6) -0.0003(7)
O14 0.0059(9) 0.0092(9) 0.0083(6) -0.0013(6) 0.0017(6) -0.0001(7)
S2 0.0098(3) 0.0079(3) 0.0058(2) 0.00000(19) -0.00143(19) -0.0026(2)
O21 0.0268(14) 0.0090(11) 0.0190(10) -0.0043(8) -0.0058(9) 0.0038(10)
O22 0.0117(11) 0.0244(13) 0.0113(8) 0.0057(8) 0.0000(7) -0.0093(9)
O23 0.0098(9) 0.0100(9) 0.0060(8) -0.0022(6) -0.0017(6) -0.0015(7)
O24 0.0104(9) 0.0099(9) 0.0045(6) 0.0008(6) -0.0013(6) -0.0034(7)
S3 0.0081(3) 0.0062(3) 0.00446(19) -0.00027(18) 0.00043(18) 0.0003(2)
O31 0.0128(11) 0.0134(11) 0.0135(8) -0.0041(8) 0.0061(8) 0.0002(8)
O32 0.0122(10) 0.0086(9) 0.0073(7) -0.0002(6) -0.0052(6) 0.0003(7)
O33 0.0080(9) 0.0093(9) 0.0072(7) -0.0035(6) -0.0004(6) -0.0001(7)
O34 0.0059(9) 0.0094(9) 0.0084(6) 0.0018(6) -0.0017(6) -0.0016(7)
S4 0.0084(3) 0.0071(3) 0.0055(2) 0.00042(18) 0.00082(19) -0.0019(2)
O41 0.0234(13) 0.0087(11) 0.0164(9) 0.0029(8) 0.0019(9) 0.0037(9)
O42 0.0111(10) 0.0196(12) 0.0115(8) -0.0039(7) -0.0005(7) -0.0068(9)
O43 0.0082(9) 0.0095(9) 0.0074(8) 0.0015(7) 0.0024(7) -0.0010(7)
O44 0.0110(9) 0.0098(9) 0.0047(6) -0.0003(6) 0.0008(6) -0.0035(7)
B1 0.0080(13) 0.0081(13) 0.0070(12) -0.0017(9) 0.0005(9) -0.0015(10)
B2 0.0082(13) 0.0108(13) 0.0051(11) 0.0012(9) -0.0001(9) -0.0027(10)
 
_geom_special_details
;
 All esds (except the esd in the dihedral angle between two l.s. planes)
 are estimated using the full covariance matrix.  The cell esds are taken
 into account individually in the estimation of esds in distances, angles
 and torsion angles; correlations between esds in cell parameters are only
 used when they are defined by crystal symmetry.  An approximate (isotropic)
 treatment of cell esds is used for estimating esds involving l.s. planes.
;
 
loop_
 _geom_bond_atom_site_label_1
 _geom_bond_atom_site_label_2
 _geom_bond_distance
 _geom_bond_site_symmetry_2
 _geom_bond_publ_flag
Ag1A Ag1F 1.18(2) 2_554 ?
Ag1A Ag1F 1.18(2) 1_554 ?
Ag1A Ag1B 1.309(16) . ?
Ag1A Ag1E 1.52(3) 1_554 ?
Ag1A Ag1C 1.773(14) . ?
Ag1A Ag1D 1.81(2) 2_554 ?
Ag1A Ag1D 1.81(2) 1_554 ?
Ag1A Ag1C 2.204(14) 3 ?
Ag1A Ag1D 2.57(2) 4 ?
Ag1A Ag1D 2.57(2) 3 ?
Ag1A Ag1E 2.63(3) 3 ?
Ag1A Ag1B 2.668(17) 3 ?
Ag1B Ag1C 0.894(11) 3 ?
Ag1B Ag1B 1.358(18) 3 ?
Ag1B O11 2.450(3) 3_566 ?
Ag1B O11 2.450(3) 4_546 ?
Ag1B Ag1F 2.46(2) 2_554 ?
Ag1B Ag1F 2.46(2) 1_554 ?
Ag1B O11 2.540(4) 2_654 ?
Ag1B O11 2.540(4) 1_454 ?
Ag1B Ag1A 2.668(17) 3 ?
Ag1B Ag1E 2.83(3) 1_554 ?
Ag1B Ag1D 3.06(2) 2_554 ?
Ag1C Ag1C 0.430(4) 3 ?
Ag1C Ag1B 0.894(11) 3 ?
Ag1C Ag1A 2.204(14) 3 ?
Ag1C O11 2.396(2) 3_566 ?
Ag1C O11 2.396(2) 4_546 ?
Ag1C O11 2.426(3) 2_654 ?
Ag1C O11 2.426(3) 1_454 ?
Ag1C Ag1F 2.92(2) 2_554 ?
Ag1C Ag1F 2.92(2) 1_554 ?
Ag1C Ag1E 3.30(3) 1_554 ?
Ag1C Ag1F 3.348(19) 4_556 ?
Ag1D Ag1E 0.70(2) . ?
Ag1D Ag1F 0.83(3) . ?
Ag1D Ag1F 1.04(3) 2 ?
Ag1D Ag1E 1.17(3) 3_556 ?
Ag1D Ag1D 1.26(3) 3_556 ?
Ag1D Ag1D 1.26(3) 4_556 ?
Ag1D Ag1D 1.36(5) 2 ?
Ag1D Ag1F 1.41(3) 4_556 ?
Ag1D O41 1.51(2) 3_566 ?
Ag1D Ag1F 1.70(3) 3_556 ?
Ag1D Ag1A 1.81(2) 1_556 ?
Ag1D O41 2.27(2) 2_655 ?
Ag1E Ag1F 0.535(18) . ?
Ag1E Ag1F 0.535(18) 2 ?
Ag1E Ag1D 0.70(2) 2 ?
Ag1E Ag1E 1.11(5) 3_556 ?
Ag1E Ag1D 1.17(3) 4_556 ?
Ag1E Ag1D 1.17(3) 3_556 ?
Ag1E Ag1A 1.52(3) 1_556 ?
Ag1E Ag1F 1.55(4) 3_556 ?
Ag1E Ag1F 1.55(4) 4_556 ?
Ag1E O41 2.189(4) 4_546 ?
Ag1E O41 2.189(4) 3_566 ?
Ag1F Ag1F 0.71(4) 2 ?
Ag1F Ag1D 1.04(3) 2 ?
Ag1F Ag1A 1.18(2) 1_556 ?
Ag1F Ag1D 1.41(3) 3_556 ?
Ag1F Ag1E 1.55(4) 3_556 ?
Ag1F Ag1D 1.70(3) 4_556 ?
Ag1F Ag1F 1.97(4) 3_556 ?
Ag1F Ag1F 1.97(4) 4_556 ?
Ag1F O41 2.215(19) 3_566 ?
Ag1F O41 2.226(18) 2_655 ?
Ag2A Ag2B 0.629(4) . ?
Ag2A Ag2B 0.629(4) 3_565 ?
Ag2A Ag2C 1.105(5) . ?
Ag2A Ag2C 1.105(5) 3_565 ?
Ag2A O21 2.253(3) . ?
Ag2A O21 2.253(3) 4_655 ?
Ag2A O21 2.253(3) 2_665 ?
Ag2A O21 2.253(3) 3_565 ?
Ag2A Ag2D 2.73(2) . ?
Ag2A Ag2D 2.73(2) 3_565 ?
Ag2B Ag2B 1.257(9) 3_565 ?
Ag2B Ag2C 1.734(9) 3_565 ?
Ag2B Ag2D 2.10(2) . ?
Ag2B O21 2.241(3) 3_565 ?
Ag2B O21 2.241(3) 4_655 ?
Ag2B O21 2.432(3) . ?
Ag2B O21 2.432(3) 2_665 ?
Ag2B Ag2F 3.162(19) . ?
Ag2B Ag2F 3.162(19) 2_665 ?
Ag2B Ag2D 3.36(2) 3_565 ?
Ag2C Ag2D 1.63(3) . ?
Ag2C Ag2B 1.734(9) 3_565 ?
Ag2C Ag2C 2.210(11) 3_565 ?
Ag2C O21 2.348(3) 3_565 ?
Ag2C O21 2.348(3) 4_655 ?
Ag2C Ag2F 2.70(2) . ?
Ag2C Ag2F 2.70(2) 2_665 ?
Ag2C Ag2E 2.961(5) . ?
Ag2C Ag2F 3.351(19) 3_566 ?
Ag2C Ag2F 3.351(19) 4_656 ?
Ag2D Ag2F 1.17(3) . ?
Ag2D Ag2F 1.17(3) 2_665 ?
Ag2D Ag2E 1.34(2) . ?
Ag2D Ag2F 1.78(3) 3_566 ?
Ag2D Ag2F 1.78(3) 4_656 ?
Ag2D Ag2D 2.67(5) 3_566 ?
Ag2D Ag2B 3.36(2) 3_565 ?
Ag2E Ag2F 0.69(2) 3_566 ?
Ag2E Ag2F 0.69(2) 4_656 ?
Ag2E Ag2F 0.69(2) 2_665 ?
Ag2E Ag2F 0.69(2) . ?
Ag2E Ag2D 1.34(2) 3_566 ?
Ag2E O31 2.477(3) . ?
Ag2E O31 2.477(3) 3_566 ?
Ag2E O31 2.477(3) 2_665 ?
Ag2E O31 2.477(3) 4_656 ?
Ag2E Ag2C 2.961(5) 3_566 ?
Ag2F Ag2F 1.09(3) 4_656 ?
Ag2F Ag2F 1.09(3) 3_566 ?
Ag2F Ag2F 1.21(5) 2_665 ?
Ag2F Ag2D 1.78(3) 3_566 ?
Ag2F O31 2.00(2) 2_665 ?
Ag2F O31 2.30(2) 4_656 ?
Ag2F Ag2C 3.351(19) 3_566 ?
Sb1A O32 2.264(2) 3_566 ?
Sb1A O32 2.264(2) 4_646 ?
Sb1A O42 2.270(2) . ?
Sb1A O42 2.270(2) 2_655 ?
Sb1A O22 2.413(2) 4_645 ?
Sb1A O22 2.413(2) 3_565 ?
Sb1B O22 2.306(5) 4_645 ?
Sb1B O22 2.306(5) 3_565 ?
Sb1B O42 2.374(7) . ?
Sb1B O42 2.374(7) 2_655 ?
Sb1B O12 2.384(14) 2_654 ?
Sb1B O12 2.384(14) 1_554 ?
Sb1B O32 2.535(15) 3_566 ?
Sb1B O32 2.535(15) 4_646 ?
S1 O11 1.425(2) . ?
S1 O12 1.432(2) . ?
S1 O13 1.531(2) . ?
S1 O14 1.532(2) 4_646 ?
O11 Ag1C 2.396(2) 3_656 ?
O11 Ag1C 2.426(3) 1_656 ?
O11 Ag1B 2.450(3) 3_656 ?
O11 Ag1B 2.540(4) 1_656 ?
O12 Sb1B 2.384(14) 1_556 ?
O13 B2 1.459(4) . ?
O14 B1 1.456(4) . ?
O14 S1 1.532(2) 3_666 ?
S2 O21 1.415(3) . ?
S2 O22 1.449(2) . ?
S2 O23 1.516(2) . ?
S2 O24 1.533(2) . ?
O21 Ag2B 2.241(3) 3_565 ?
O21 Ag2C 2.348(3) 3_565 ?
O22 Sb1B 2.306(5) 3_665 ?
O22 Sb1A 2.413(2) 3_665 ?
O23 B2 1.469(4) 1_554 ?
O24 B1 1.479(4) . ?
S3 O31 1.411(2) . ?
S3 O32 1.469(2) . ?
S3 O33 1.523(2) . ?
S3 O34 1.529(2) 4_656 ?
O31 Ag2F 2.00(2) 2_665 ?
O31 Ag2F 2.30(2) 3_566 ?
O32 Sb1A 2.264(2) 3_666 ?
O32 Sb1B 2.535(15) 3_666 ?
O33 B1 1.467(4) . ?
O34 B2 1.469(4) . ?
O34 S3 1.529(2) 3_566 ?
S4 O41 1.403(3) . ?
S4 O42 1.465(2) . ?
S4 O43 1.518(2) . ?
S4 O44 1.538(2) . ?
S4 Ag1D 2.56(2) 4_656 ?
O41 Ag1D 1.51(2) 4_656 ?
O41 Ag1E 2.189(4) 3_656 ?
O41 Ag1F 2.21(2) 4_656 ?
O41 Ag1F 2.226(18) 2_655 ?
O41 Ag1D 2.27(2) 2_655 ?
O41 Ag1E 2.341(10) 1_655 ?
O41 Ag1F 2.37(2) 3_656 ?
O41 Ag1D 2.50(2) 1_655 ?
O43 B1 1.465(4) . ?
O44 B2 1.474(3) . ?
B2 O23 1.469(4) 1_556 ?
 
loop_
 _geom_angle_atom_site_label_1
 _geom_angle_atom_site_label_2
 _geom_angle_atom_site_label_3
 _geom_angle
 _geom_angle_site_symmetry_1
 _geom_angle_site_symmetry_3
 _geom_angle_publ_flag
Ag1F Ag1A Ag1F 35(2) 2_554 1_554 ?
Ag1F Ag1A Ag1B 162.5(11) 2_554 . ?
Ag1F Ag1A Ag1B 162.5(11) 1_554 . ?
Ag1F Ag1A Ag1E 17.5(11) 2_554 1_554 ?
Ag1F Ag1A Ag1E 17.5(11) 1_554 1_554 ?
Ag1B Ag1A Ag1E 180.0 . 1_554 ?
Ag1F Ag1A Ag1C 162.5(11) 2_554 . ?
Ag1F Ag1A Ag1C 162.5(11) 1_554 . ?
Ag1B Ag1A Ag1C 0.0 . . ?
Ag1E Ag1A Ag1C 180.0 1_554 . ?
Ag1F Ag1A Ag1D 21.6(12) 2_554 2_554 ?
Ag1F Ag1A Ag1D 33.2(12) 1_554 2_554 ?
Ag1B Ag1A Ag1D 157.8(7) . 2_554 ?
Ag1E Ag1A Ag1D 22.2(7) 1_554 2_554 ?
Ag1C Ag1A Ag1D 157.8(7) . 2_554 ?
Ag1F Ag1A Ag1D 33.2(12) 2_554 1_554 ?
Ag1F Ag1A Ag1D 21.6(12) 1_554 1_554 ?
Ag1B Ag1A Ag1D 157.8(7) . 1_554 ?
Ag1E Ag1A Ag1D 22.2(7) 1_554 1_554 ?
Ag1C Ag1A Ag1D 157.8(7) . 1_554 ?
Ag1D Ag1A Ag1D 44.3(14) 2_554 1_554 ?
Ag1F Ag1A Ag1C 162.5(11) 2_554 3 ?
Ag1F Ag1A Ag1C 162.5(11) 1_554 3 ?
Ag1B Ag1A Ag1C 0.0 . 3 ?
Ag1E Ag1A Ag1C 180.0 1_554 3 ?
Ag1C Ag1A Ag1C 0.0 . 3 ?
Ag1D Ag1A Ag1C 157.8(7) 2_554 3 ?
Ag1D Ag1A Ag1C 157.8(7) 1_554 3 ?
Ag1F Ag1A Ag1D 7.1(11) 2_554 4 ?
Ag1F Ag1A Ag1D 32.1(12) 1_554 4 ?
Ag1B Ag1A Ag1D 164.6(5) . 4 ?
Ag1E Ag1A Ag1D 15.4(5) 1_554 4 ?
Ag1C Ag1A Ag1D 164.6(5) . 4 ?
Ag1D Ag1A Ag1D 26.8(8) 2_554 4 ?
Ag1D Ag1A Ag1D 26.8(8) 1_554 4 ?
Ag1C Ag1A Ag1D 164.6(5) 3 4 ?
Ag1F Ag1A Ag1D 32.1(12) 2_554 3 ?
Ag1F Ag1A Ag1D 7.1(11) 1_554 3 ?
Ag1B Ag1A Ag1D 164.6(5) . 3 ?
Ag1E Ag1A Ag1D 15.4(5) 1_554 3 ?
Ag1C Ag1A Ag1D 164.6(5) . 3 ?
Ag1D Ag1A Ag1D 26.8(8) 2_554 3 ?
Ag1D Ag1A Ag1D 26.8(8) 1_554 3 ?
Ag1C Ag1A Ag1D 164.6(5) 3 3 ?
Ag1D Ag1A Ag1D 30.7(10) 4 3 ?
Ag1F Ag1A Ag1E 17.5(11) 2_554 3 ?
Ag1F Ag1A Ag1E 17.5(11) 1_554 3 ?
Ag1B Ag1A Ag1E 180.0 . 3 ?
Ag1E Ag1A Ag1E 0.000(2) 1_554 3 ?
Ag1C Ag1A Ag1E 180.0 . 3 ?
Ag1D Ag1A Ag1E 22.2(7) 2_554 3 ?
Ag1D Ag1A Ag1E 22.2(7) 1_554 3 ?
Ag1C Ag1A Ag1E 180.0 3 3 ?
Ag1D Ag1A Ag1E 15.4(5) 4 3 ?
Ag1D Ag1A Ag1E 15.4(5) 3 3 ?
Ag1F Ag1A Ag1B 162.5(11) 2_554 3 ?
Ag1F Ag1A Ag1B 162.5(11) 1_554 3 ?
Ag1B Ag1A Ag1B 0.0 . 3 ?
Ag1E Ag1A Ag1B 180.0 1_554 3 ?
Ag1C Ag1A Ag1B 0.0 . 3 ?
Ag1D Ag1A Ag1B 157.8(7) 2_554 3 ?
Ag1D Ag1A Ag1B 157.8(7) 1_554 3 ?
Ag1C Ag1A Ag1B 0.0 3 3 ?
Ag1D Ag1A Ag1B 164.6(5) 4 3 ?
Ag1D Ag1A Ag1B 164.6(5) 3 3 ?
Ag1E Ag1A Ag1B 180.0 3 3 ?
Ag1C Ag1B Ag1A 180.0 3 . ?
Ag1C Ag1B Ag1B 0.0 3 3 ?
Ag1A Ag1B Ag1B 180.0 . 3 ?
Ag1C Ag1B O11 77.9(2) 3 3_566 ?
Ag1A Ag1B O11 102.1(2) . 3_566 ?
Ag1B Ag1B O11 77.9(2) 3 3_566 ?
Ag1C Ag1B O11 77.9(2) 3 4_546 ?
Ag1A Ag1B O11 102.1(2) . 4_546 ?
Ag1B Ag1B O11 77.9(2) 3 4_546 ?
O11 Ag1B O11 155.7(4) 3_566 4_546 ?
Ag1C Ag1B Ag1F 171.7(5) 3 2_554 ?
Ag1A Ag1B Ag1F 8.3(5) . 2_554 ?
Ag1B Ag1B Ag1F 171.7(5) 3 2_554 ?
O11 Ag1B Ag1F 102.2(5) 3_566 2_554 ?
O11 Ag1B Ag1F 101.8(5) 4_546 2_554 ?
Ag1C Ag1B Ag1F 171.7(5) 3 1_554 ?
Ag1A Ag1B Ag1F 8.3(5) . 1_554 ?
Ag1B Ag1B Ag1F 171.7(5) 3 1_554 ?
O11 Ag1B Ag1F 101.8(5) 3_566 1_554 ?
O11 Ag1B Ag1F 102.2(5) 4_546 1_554 ?
Ag1F Ag1B Ag1F 16.6(10) 2_554 1_554 ?
Ag1C Ag1B O11 70.6(2) 3 2_654 ?
Ag1A Ag1B O11 109.4(2) . 2_654 ?
Ag1B Ag1B O11 70.6(2) 3 2_654 ?
O11 Ag1B O11 86.00(11) 3_566 2_654 ?
O11 Ag1B O11 86.00(11) 4_546 2_654 ?
Ag1F Ag1B O11 117.7(5) 2_554 2_654 ?
Ag1F Ag1B O11 101.1(6) 1_554 2_654 ?
Ag1C Ag1B O11 70.6(2) 3 1_454 ?
Ag1A Ag1B O11 109.4(2) . 1_454 ?
Ag1B Ag1B O11 70.6(2) 3 1_454 ?
O11 Ag1B O11 86.00(11) 3_566 1_454 ?
O11 Ag1B O11 86.00(11) 4_546 1_454 ?
Ag1F Ag1B O11 101.1(6) 2_554 1_454 ?
Ag1F Ag1B O11 117.7(5) 1_554 1_454 ?
O11 Ag1B O11 141.2(4) 2_654 1_454 ?
Ag1C Ag1B Ag1A 0.0 3 3 ?
Ag1A Ag1B Ag1A 180.0 . 3 ?
Ag1B Ag1B Ag1A 0.0 3 3 ?
O11 Ag1B Ag1A 77.9(2) 3_566 3 ?
O11 Ag1B Ag1A 77.9(2) 4_546 3 ?
Ag1F Ag1B Ag1A 171.7(5) 2_554 3 ?
Ag1F Ag1B Ag1A 171.7(5) 1_554 3 ?
O11 Ag1B Ag1A 70.6(2) 2_654 3 ?
O11 Ag1B Ag1A 70.6(2) 1_454 3 ?
Ag1C Ag1B Ag1E 180.0 3 1_554 ?
Ag1A Ag1B Ag1E 0.000(1) . 1_554 ?
Ag1B Ag1B Ag1E 180.0 3 1_554 ?
O11 Ag1B Ag1E 102.1(2) 3_566 1_554 ?
O11 Ag1B Ag1E 102.1(2) 4_546 1_554 ?
Ag1F Ag1B Ag1E 8.3(5) 2_554 1_554 ?
Ag1F Ag1B Ag1E 8.3(5) 1_554 1_554 ?
O11 Ag1B Ag1E 109.4(2) 2_654 1_554 ?
O11 Ag1B Ag1E 109.4(2) 1_454 1_554 ?
Ag1A Ag1B Ag1E 180.0 3 1_554 ?
Ag1C Ag1B Ag1D 167.1(4) 3 2_554 ?
Ag1A Ag1B Ag1D 12.9(4) . 2_554 ?
Ag1B Ag1B Ag1D 167.1(4) 3 2_554 ?
O11 Ag1B Ag1D 113.9(5) 3_566 2_554 ?
O11 Ag1B Ag1D 90.2(5) 4_546 2_554 ?
Ag1F Ag1B Ag1D 12.1(6) 2_554 2_554 ?
Ag1F Ag1B Ag1D 17.9(6) 1_554 2_554 ?
O11 Ag1B Ag1D 113.9(5) 2_654 2_554 ?
O11 Ag1B Ag1D 104.0(4) 1_454 2_554 ?
Ag1A Ag1B Ag1D 167.1(4) 3 2_554 ?
Ag1E Ag1B Ag1D 12.9(4) 1_554 2_554 ?
Ag1C Ag1C Ag1B 0.0 3 3 ?
Ag1C Ag1C Ag1A 180.0 3 . ?
Ag1B Ag1C Ag1A 180.0 3 . ?
Ag1C Ag1C Ag1A 0.0 3 3 ?
Ag1B Ag1C Ag1A 0.0 3 3 ?
Ag1A Ag1C Ag1A 180.0 . 3 ?
Ag1C Ag1C O11 88.78(7) 3 3_566 ?
Ag1B Ag1C O11 88.78(7) 3 3_566 ?
Ag1A Ag1C O11 91.22(7) . 3_566 ?
Ag1A Ag1C O11 88.78(7) 3 3_566 ?
Ag1C Ag1C O11 88.78(7) 3 4_546 ?
Ag1B Ag1C O11 88.78(7) 3 4_546 ?
Ag1A Ag1C O11 91.22(7) . 4_546 ?
Ag1A Ag1C O11 88.78(7) 3 4_546 ?
O11 Ag1C O11 177.56(14) 3_566 4_546 ?
Ag1C Ag1C O11 81.00(7) 3 2_654 ?
Ag1B Ag1C O11 81.00(7) 3 2_654 ?
Ag1A Ag1C O11 99.00(7) . 2_654 ?
Ag1A Ag1C O11 81.00(7) 3 2_654 ?
O11 Ag1C O11 89.809(11) 3_566 2_654 ?
O11 Ag1C O11 89.809(11) 4_546 2_654 ?
Ag1C Ag1C O11 81.00(7) 3 1_454 ?
Ag1B Ag1C O11 81.00(7) 3 1_454 ?
Ag1A Ag1C O11 99.00(7) . 1_454 ?
Ag1A Ag1C O11 81.00(7) 3 1_454 ?
O11 Ag1C O11 89.809(11) 3_566 1_454 ?
O11 Ag1C O11 89.809(11) 4_546 1_454 ?
O11 Ag1C O11 162.00(14) 2_654 1_454 ?
Ag1C Ag1C Ag1F 173.0(4) 3 2_554 ?
Ag1B Ag1C Ag1F 173.0(4) 3 2_554 ?
Ag1A Ag1C Ag1F 7.0(4) . 2_554 ?
Ag1A Ag1C Ag1F 173.0(4) 3 2_554 ?
O11 Ag1C Ag1F 91.4(4) 3_566 2_554 ?
O11 Ag1C Ag1F 91.1(4) 4_546 2_554 ?
O11 Ag1C Ag1F 106.0(4) 2_654 2_554 ?
O11 Ag1C Ag1F 92.0(4) 1_454 2_554 ?
Ag1C Ag1C Ag1F 173.0(4) 3 1_554 ?
Ag1B Ag1C Ag1F 173.0(4) 3 1_554 ?
Ag1A Ag1C Ag1F 7.0(4) . 1_554 ?
Ag1A Ag1C Ag1F 173.0(4) 3 1_554 ?
O11 Ag1C Ag1F 91.1(4) 3_566 1_554 ?
O11 Ag1C Ag1F 91.4(4) 4_546 1_554 ?
O11 Ag1C Ag1F 92.0(4) 2_654 1_554 ?
O11 Ag1C Ag1F 106.0(4) 1_454 1_554 ?
Ag1F Ag1C Ag1F 14.0(8) 2_554 1_554 ?
Ag1C Ag1C Ag1E 180.0 3 1_554 ?
Ag1B Ag1C Ag1E 180.0 3 1_554 ?
Ag1A Ag1C Ag1E 0.0 . 1_554 ?
Ag1A Ag1C Ag1E 180.0 3 1_554 ?
O11 Ag1C Ag1E 91.22(7) 3_566 1_554 ?
O11 Ag1C Ag1E 91.22(7) 4_546 1_554 ?
O11 Ag1C Ag1E 99.00(7) 2_654 1_554 ?
O11 Ag1C Ag1E 99.00(7) 1_454 1_554 ?
Ag1F Ag1C Ag1E 7.0(4) 2_554 1_554 ?
Ag1F Ag1C Ag1E 7.0(4) 1_554 1_554 ?
Ag1C Ag1C Ag1F 6.1(4) 3 4_556 ?
Ag1B Ag1C Ag1F 6.1(4) 3 4_556 ?
Ag1A Ag1C Ag1F 173.9(4) . 4_556 ?
Ag1A Ag1C Ag1F 6.1(4) 3 4_556 ?
O11 Ag1C Ag1F 82.7(4) 3_566 4_556 ?
O11 Ag1C Ag1F 94.9(4) 4_546 4_556 ?
O11 Ag1C Ag1F 81.2(3) 2_654 4_556 ?
O11 Ag1C Ag1F 80.9(3) 1_454 4_556 ?
Ag1F Ag1C Ag1F 170.7(6) 2_554 4_556 ?
Ag1F Ag1C Ag1F 170.7(6) 1_554 4_556 ?
Ag1E Ag1C Ag1F 173.9(4) 1_554 4_556 ?
Ag1E Ag1D Ag1F 39.6(18) . . ?
Ag1E Ag1D Ag1F 27.6(17) . 2 ?
Ag1F Ag1D Ag1F 43(2) . 2 ?
Ag1E Ag1D Ag1E 67(4) . 3_556 ?
Ag1F Ag1D Ag1E 99(3) . 3_556 ?
Ag1F Ag1D Ag1E 88(2) 2 3_556 ?
Ag1E Ag1D Ag1D 67(2) . 3_556 ?
Ag1F Ag1D Ag1D 82(2) . 3_556 ?
Ag1F Ag1D Ag1D 94.4(18) 2 3_556 ?
Ag1E Ag1D Ag1D 33.1(9) 3_556 3_556 ?
Ag1E Ag1D Ag1D 67(2) . 4_556 ?
Ag1F Ag1D Ag1D 107(3) . 4_556 ?
Ag1F Ag1D Ag1D 74.9(17) 2 4_556 ?
Ag1E Ag1D Ag1D 33.1(9) 3_556 4_556 ?
Ag1D Ag1D Ag1D 65.7(17) 3_556 4_556 ?
Ag1E Ag1D Ag1D 12(3) . 2 ?
Ag1F Ag1D Ag1D 50(2) . 2 ?
Ag1F Ag1D Ag1D 37.6(16) 2 2 ?
Ag1E Ag1D Ag1D 54.5(14) 3_556 2 ?
Ag1D Ag1D Ag1D 57.2(8) 3_556 2 ?
Ag1D Ag1D Ag1D 57.2(8) 4_556 2 ?
Ag1E Ag1D Ag1F 88(4) . 4_556 ?
Ag1F Ag1D Ag1F 121(3) . 4_556 ?
Ag1F Ag1D Ag1F 106(2) 2 4_556 ?
Ag1E Ag1D Ag1F 21.5(8) 3_556 4_556 ?
Ag1D Ag1D Ag1F 45.6(15) 3_556 4_556 ?
Ag1D Ag1D Ag1F 35.8(14) 4_556 4_556 ?
Ag1D Ag1D Ag1F 75.3(13) 2 4_556 ?
Ag1E Ag1D O41 163(3) . 3_566 ?
Ag1F Ag1D O41 140(3) . 3_566 ?
Ag1F Ag1D O41 136(2) 2 3_566 ?
Ag1E Ag1D O41 120.6(16) 3_556 3_566 ?
Ag1D Ag1D O41 129(2) 3_556 3_566 ?
Ag1D Ag1D O41 110(2) 4_556 3_566 ?
Ag1D Ag1D O41 164(3) 2 3_566 ?
Ag1F Ag1D O41 99.1(15) 4_556 3_566 ?
Ag1E Ag1D Ag1F 66(3) . 3_556 ?
Ag1F Ag1D Ag1F 96(2) . 3_556 ?
Ag1F Ag1D Ag1F 88.7(19) 2 3_556 ?
Ag1E Ag1D Ag1F 5.0(8) 3_556 3_556 ?
Ag1D Ag1D Ag1F 28.1(12) 3_556 3_556 ?
Ag1D Ag1D Ag1F 37.9(12) 4_556 3_556 ?
Ag1D Ag1D Ag1F 53.6(10) 2 3_556 ?
Ag1F Ag1D Ag1F 24.3(14) 4_556 3_556 ?
O41 Ag1D Ag1F 123.0(13) 3_566 3_556 ?
Ag1E Ag1D Ag1A 55(3) . 1_556 ?
Ag1F Ag1D Ag1A 31.5(15) . 1_556 ?
Ag1F Ag1D Ag1A 38.2(11) 2 1_556 ?
Ag1E Ag1D Ag1A 122.3(19) 3_556 1_556 ?
Ag1D Ag1D Ag1A 112.9(18) 3_556 1_556 ?
Ag1D Ag1D Ag1A 112.9(18) 4_556 1_556 ?
Ag1D Ag1D Ag1A 67.8(7) 2 1_556 ?
Ag1F Ag1D Ag1A 142.7(18) 4_556 1_556 ?
O41 Ag1D Ag1A 114.8(12) 3_566 1_556 ?
Ag1F Ag1D Ag1A 121.1(15) 3_556 1_556 ?
Ag1E Ag1D O41 87(2) . 2_655 ?
Ag1F Ag1D O41 76.1(19) . 2_655 ?
Ag1F Ag1D O41 111.0(19) 2 2_655 ?
Ag1E Ag1D O41 70.8(10) 3_556 2_655 ?
Ag1D Ag1D O41 38.7(14) 3_556 2_655 ?
Ag1D Ag1D O41 103.9(15) 4_556 2_655 ?
Ag1D Ag1D O41 82.8(18) 2 2_655 ?
Ag1F Ag1D O41 76.2(12) 4_556 2_655 ?
O41 Ag1D O41 110.4(11) 3_566 2_655 ?
Ag1F Ag1D O41 66.0(9) 3_556 2_655 ?
Ag1A Ag1D O41 104.1(10) 1_556 2_655 ?
Ag1F Ag1E Ag1F 83(6) . 2 ?
Ag1F Ag1E Ag1D 84(3) . . ?
Ag1F Ag1E Ag1D 115(3) 2 . ?
Ag1F Ag1E Ag1D 115(3) . 2 ?
Ag1F Ag1E Ag1D 84(3) 2 2 ?
Ag1D Ag1E Ag1D 155(6) . 2 ?
Ag1F Ag1E Ag1E 138(3) . 3_556 ?
Ag1F Ag1E Ag1E 138(3) 2 3_556 ?
Ag1D Ag1E Ag1E 78(3) . 3_556 ?
Ag1D Ag1E Ag1E 78(3) 2 3_556 ?
Ag1F Ag1E Ag1D 164(3) . 4_556 ?
Ag1F Ag1E Ag1D 105(2) 2 4_556 ?
Ag1D Ag1E Ag1D 80(2) . 4_556 ?
Ag1D Ag1E Ag1D 80(2) 2 4_556 ?
Ag1E Ag1E Ag1D 35.5(14) 3_556 4_556 ?
Ag1F Ag1E Ag1D 105(2) . 3_556 ?
Ag1F Ag1E Ag1D 164(3) 2 3_556 ?
Ag1D Ag1E Ag1D 80(2) . 3_556 ?
Ag1D Ag1E Ag1D 80(2) 2 3_556 ?
Ag1E Ag1E Ag1D 35.5(14) 3_556 3_556 ?
Ag1D Ag1E Ag1D 71(3) 4_556 3_556 ?
Ag1F Ag1E Ag1A 42(3) . 1_556 ?
Ag1F Ag1E Ag1A 42(3) 2 1_556 ?
Ag1D Ag1E Ag1A 102(3) . 1_556 ?
Ag1D Ag1E Ag1A 102(3) 2 1_556 ?
Ag1E Ag1E Ag1A 180.0 3_556 1_556 ?
Ag1D Ag1E Ag1A 144.5(14) 4_556 1_556 ?
Ag1D Ag1E Ag1A 144.5(14) 3_556 1_556 ?
Ag1F Ag1E Ag1F 137(3) . 3_556 ?
Ag1F Ag1E Ag1F 137(3) 2 3_556 ?
Ag1D Ag1E Ag1F 90(3) . 3_556 ?
Ag1D Ag1E Ag1F 66(3) 2 3_556 ?
Ag1E Ag1E Ag1F 13.3(6) 3_556 3_556 ?
Ag1D Ag1E Ag1F 42.4(15) 4_556 3_556 ?
Ag1D Ag1E Ag1F 32.1(15) 3_556 3_556 ?
Ag1A Ag1E Ag1F 166.7(6) 1_556 3_556 ?
Ag1F Ag1E Ag1F 137(3) . 4_556 ?
Ag1F Ag1E Ag1F 137(3) 2 4_556 ?
Ag1D Ag1E Ag1F 66(3) . 4_556 ?
Ag1D Ag1E Ag1F 90(3) 2 4_556 ?
Ag1E Ag1E Ag1F 13.3(6) 3_556 4_556 ?
Ag1D Ag1E Ag1F 32.1(15) 4_556 4_556 ?
Ag1D Ag1E Ag1F 42.4(15) 3_556 4_556 ?
Ag1A Ag1E Ag1F 166.7(6) 1_556 4_556 ?
Ag1F Ag1E Ag1F 26.5(13) 3_556 4_556 ?
Ag1F Ag1E O41 104(2) . 4_546 ?
Ag1F Ag1E O41 86(2) 2 4_546 ?
Ag1D Ag1E O41 159(3) . 4_546 ?
Ag1D Ag1E O41 11.9(19) 2 4_546 ?
Ag1E Ag1E O41 83.7(7) 3_556 4_546 ?
Ag1D Ag1E O41 90.9(13) 4_556 4_546 ?
Ag1D Ag1E O41 78.8(12) 3_556 4_546 ?
Ag1A Ag1E O41 96.3(7) 1_556 4_546 ?
Ag1F Ag1E O41 70.8(10) 3_556 4_546 ?
Ag1F Ag1E O41 96.6(9) 4_556 4_546 ?
Ag1F Ag1E O41 86(2) . 3_566 ?
Ag1F Ag1E O41 104(2) 2 3_566 ?
Ag1D Ag1E O41 11.9(19) . 3_566 ?
Ag1D Ag1E O41 159(3) 2 3_566 ?
Ag1E Ag1E O41 83.7(7) 3_556 3_566 ?
Ag1D Ag1E O41 78.8(12) 4_556 3_566 ?
Ag1D Ag1E O41 90.9(13) 3_556 3_566 ?
Ag1A Ag1E O41 96.3(7) 1_556 3_566 ?
Ag1F Ag1E O41 96.6(9) 3_556 3_566 ?
Ag1F Ag1E O41 70.8(10) 4_556 3_566 ?
O41 Ag1E O41 167.3(14) 4_546 3_566 ?
Ag1E Ag1F Ag1F 48(3) . 2 ?
Ag1E Ag1F Ag1D 56(2) . . ?
Ag1F Ag1F Ag1D 85(3) 2 . ?
Ag1E Ag1F Ag1D 37(2) . 2 ?
Ag1F Ag1F Ag1D 53(2) 2 2 ?
Ag1D Ag1F Ag1D 92(3) . 2 ?
Ag1E Ag1F Ag1A 121(4) . 1_556 ?
Ag1F Ag1F Ag1A 72.5(11) 2 1_556 ?
Ag1D Ag1F Ag1A 127(2) . 1_556 ?
Ag1D Ag1F Ag1A 108.6(18) 2 1_556 ?
Ag1E Ag1F Ag1D 54(2) . 3_556 ?
Ag1F Ag1F Ag1D 100.9(15) 2 3_556 ?
Ag1D Ag1F Ag1D 62(2) . 3_556 ?
Ag1D Ag1F Ag1D 59.5(16) 2 3_556 ?
Ag1A Ag1F Ag1D 167(2) 1_556 3_556 ?
Ag1E Ag1F Ag1E 28(2) . 3_556 ?
Ag1F Ag1F Ag1E 76.7(6) 2 3_556 ?
Ag1D Ag1F Ag1E 48.5(19) . 3_556 ?
Ag1D Ag1F Ag1E 49.4(14) 2 3_556 ?
Ag1A Ag1F Ag1E 149.2(16) 1_556 3_556 ?
Ag1D Ag1F Ag1E 26.8(11) 3_556 3_556 ?
Ag1E Ag1F Ag1D 11.1(18) . 4_556 ?
Ag1F Ag1F Ag1D 54.8(11) 2 4_556 ?
Ag1D Ag1F Ag1D 45.4(19) . 4_556 ?
Ag1D Ag1F Ag1D 47.7(15) 2 4_556 ?
Ag1A Ag1F Ag1D 126.1(17) 1_556 4_556 ?
Ag1D Ag1F Ag1D 51.1(18) 3_556 4_556 ?
Ag1E Ag1F Ag1D 24.3(8) 3_556 4_556 ?
Ag1E Ag1F Ag1F 33(2) . 3_556 ?
Ag1F Ag1F Ag1F 79.6(5) 2 3_556 ?
Ag1D Ag1F Ag1F 58.7(19) . 3_556 ?
Ag1D Ag1F Ag1F 43.5(15) 2 3_556 ?
Ag1A Ag1F Ag1F 150.2(17) 1_556 3_556 ?
Ag1D Ag1F Ag1F 21.3(13) 3_556 3_556 ?
Ag1E Ag1F Ag1F 10.7(5) 3_556 3_556 ?
Ag1D Ag1F Ag1F 32.0(9) 4_556 3_556 ?
Ag1E Ag1F Ag1F 33(2) . 4_556 ?
Ag1F Ag1F Ag1F 79.6(5) 2 4_556 ?
Ag1D Ag1F Ag1F 38(2) . 4_556 ?
Ag1D Ag1F Ag1F 59.3(15) 2 4_556 ?
Ag1A Ag1F Ag1F 150.2(17) 1_556 4_556 ?
Ag1D Ag1F Ag1F 30.6(12) 3_556 4_556 ?
Ag1E Ag1F Ag1F 10.7(5) 3_556 4_556 ?
Ag1D Ag1F Ag1F 24.9(9) 4_556 4_556 ?
Ag1F Ag1F Ag1F 20.8(11) 3_556 4_556 ?
Ag1E Ag1F O41 80(2) . 3_566 ?
Ag1F Ag1F O41 94(3) 2 3_566 ?
Ag1D Ag1F O41 26.2(18) . 3_566 ?
Ag1D Ag1F O41 117(2) 2 3_566 ?
Ag1A Ag1F O41 107.3(12) 1_556 3_566 ?
Ag1D Ag1F O41 84.1(12) 3_556 3_566 ?
Ag1E Ag1F O41 74.6(8) 3_556 3_566 ?
Ag1D Ag1F O41 69.7(10) 4_556 3_566 ?
Ag1F Ag1F O41 84.5(8) 3_556 3_566 ?
Ag1F Ag1F O41 63.9(9) 4_556 3_566 ?
Ag1E Ag1F O41 96(3) . 2_655 ?
Ag1F Ag1F O41 142.2(15) 2 2_655 ?
Ag1D Ag1F O41 82.6(18) . 2_655 ?
Ag1D Ag1F O41 92.5(16) 2 2_655 ?
Ag1A Ag1F O41 141.2(16) 1_556 2_655 ?
Ag1D Ag1F O41 42.1(10) 3_556 2_655 ?
Ag1E Ag1F O41 68.2(7) 3_556 2_655 ?
Ag1D Ag1F O41 92.2(11) 4_556 2_655 ?
Ag1F Ag1F O41 63.4(9) 3_556 2_655 ?
Ag1F Ag1F O41 68.6(9) 4_556 2_655 ?
O41 Ag1F O41 89.9(6) 3_566 2_655 ?
Ag2B Ag2A Ag2B 180.0 . 3_565 ?
Ag2B Ag2A Ag2C 0.000(2) . . ?
Ag2B Ag2A Ag2C 180.0 3_565 . ?
Ag2B Ag2A Ag2C 180.0 . 3_565 ?
Ag2B Ag2A Ag2C 0.000(1) 3_565 3_565 ?
Ag2C Ag2A Ag2C 180.0 . 3_565 ?
Ag2B Ag2A O21 99.04(7) . . ?
Ag2B Ag2A O21 80.96(7) 3_565 . ?
Ag2C Ag2A O21 99.04(6) . . ?
Ag2C Ag2A O21 80.96(6) 3_565 . ?
Ag2B Ag2A O21 80.96(6) . 4_655 ?
Ag2B Ag2A O21 99.04(6) 3_565 4_655 ?
Ag2C Ag2A O21 80.96(6) . 4_655 ?
Ag2C Ag2A O21 99.04(6) 3_565 4_655 ?
O21 Ag2A O21 91.42(2) . 4_655 ?
Ag2B Ag2A O21 99.04(7) . 2_665 ?
Ag2B Ag2A O21 80.96(7) 3_565 2_665 ?
Ag2C Ag2A O21 99.04(7) . 2_665 ?
Ag2C Ag2A O21 80.96(6) 3_565 2_665 ?
O21 Ag2A O21 161.92(13) . 2_665 ?
O21 Ag2A O21 91.41(2) 4_655 2_665 ?
Ag2B Ag2A O21 80.96(6) . 3_565 ?
Ag2B Ag2A O21 99.04(6) 3_565 3_565 ?
Ag2C Ag2A O21 80.96(6) . 3_565 ?
Ag2C Ag2A O21 99.04(6) 3_565 3_565 ?
O21 Ag2A O21 91.41(2) . 3_565 ?
O21 Ag2A O21 161.92(13) 4_655 3_565 ?
O21 Ag2A O21 91.41(2) 2_665 3_565 ?
Ag2B Ag2A Ag2D 0.000(4) . . ?
Ag2B Ag2A Ag2D 180.0 3_565 . ?
Ag2C Ag2A Ag2D 0.000(2) . . ?
Ag2C Ag2A Ag2D 180.0 3_565 . ?
O21 Ag2A Ag2D 99.04(6) . . ?
O21 Ag2A Ag2D 80.96(6) 4_655 . ?
O21 Ag2A Ag2D 99.04(6) 2_665 . ?
O21 Ag2A Ag2D 80.96(6) 3_565 . ?
Ag2B Ag2A Ag2D 180.0 . 3_565 ?
Ag2B Ag2A Ag2D 0.000(4) 3_565 3_565 ?
Ag2C Ag2A Ag2D 180.0 . 3_565 ?
Ag2C Ag2A Ag2D 0.000(2) 3_565 3_565 ?
O21 Ag2A Ag2D 80.96(6) . 3_565 ?
O21 Ag2A Ag2D 99.04(6) 4_655 3_565 ?
O21 Ag2A Ag2D 80.96(6) 2_665 3_565 ?
O21 Ag2A Ag2D 99.04(6) 3_565 3_565 ?
Ag2D Ag2A Ag2D 180.0 . 3_565 ?
Ag2A Ag2B Ag2B 0.000(1) . 3_565 ?
Ag2A Ag2B Ag2C 0.000(1) . 3_565 ?
Ag2B Ag2B Ag2C 0.000(1) 3_565 3_565 ?
Ag2A Ag2B Ag2D 180.0 . . ?
Ag2B Ag2B Ag2D 180.0 3_565 . ?
Ag2C Ag2B Ag2D 180.0 3_565 . ?
Ag2A Ag2B O21 82.96(13) . 3_565 ?
Ag2B Ag2B O21 82.96(13) 3_565 3_565 ?
Ag2C Ag2B O21 82.96(13) 3_565 3_565 ?
Ag2D Ag2B O21 97.04(13) . 3_565 ?
Ag2A Ag2B O21 82.96(13) . 4_655 ?
Ag2B Ag2B O21 82.96(13) 3_565 4_655 ?
Ag2C Ag2B O21 82.96(13) 3_565 4_655 ?
Ag2D Ag2B O21 97.04(13) . 4_655 ?
O21 Ag2B O21 165.9(3) 3_565 4_655 ?
Ag2A Ag2B O21 66.17(12) . . ?
Ag2B Ag2B O21 66.17(11) 3_565 . ?
Ag2C Ag2B O21 66.17(11) 3_565 . ?
Ag2D Ag2B O21 113.83(12) . . ?
O21 Ag2B O21 87.16(6) 3_565 . ?
O21 Ag2B O21 87.16(6) 4_655 . ?
Ag2A Ag2B O21 66.17(12) . 2_665 ?
Ag2B Ag2B O21 66.17(12) 3_565 2_665 ?
Ag2C Ag2B O21 66.17(12) 3_565 2_665 ?
Ag2D Ag2B O21 113.83(11) . 2_665 ?
O21 Ag2B O21 87.16(6) 3_565 2_665 ?
O21 Ag2B O21 87.16(6) 4_655 2_665 ?
O21 Ag2B O21 132.3(2) . 2_665 ?
Ag2A Ag2B Ag2F 168.9(4) . . ?
Ag2B Ag2B Ag2F 168.9(4) 3_565 . ?
Ag2C Ag2B Ag2F 168.9(4) 3_565 . ?
Ag2D Ag2B Ag2F 11.1(4) . . ?
O21 Ag2B Ag2F 99.0(4) 3_565 . ?
O21 Ag2B Ag2F 94.9(4) 4_655 . ?
O21 Ag2B Ag2F 124.7(4) . . ?
O21 Ag2B Ag2F 102.9(4) 2_665 . ?
Ag2A Ag2B Ag2F 168.9(4) . 2_665 ?
Ag2B Ag2B Ag2F 168.9(4) 3_565 2_665 ?
Ag2C Ag2B Ag2F 168.9(4) 3_565 2_665 ?
Ag2D Ag2B Ag2F 11.1(4) . 2_665 ?
O21 Ag2B Ag2F 94.9(4) 3_565 2_665 ?
O21 Ag2B Ag2F 99.0(4) 4_655 2_665 ?
O21 Ag2B Ag2F 102.9(4) . 2_665 ?
O21 Ag2B Ag2F 124.7(5) 2_665 2_665 ?
Ag2F Ag2B Ag2F 22.1(8) . 2_665 ?
Ag2A Ag2B Ag2D 0.000(5) . 3_565 ?
Ag2B Ag2B Ag2D 0.000(2) 3_565 3_565 ?
Ag2C Ag2B Ag2D 0.000(1) 3_565 3_565 ?
Ag2D Ag2B Ag2D 180.0 . 3_565 ?
O21 Ag2B Ag2D 82.96(13) 3_565 3_565 ?
O21 Ag2B Ag2D 82.96(13) 4_655 3_565 ?
O21 Ag2B Ag2D 66.17(11) . 3_565 ?
O21 Ag2B Ag2D 66.17(11) 2_665 3_565 ?
Ag2F Ag2B Ag2D 168.9(4) . 3_565 ?
Ag2F Ag2B Ag2D 168.9(4) 2_665 3_565 ?
Ag2A Ag2C Ag2D 180.0 . . ?
Ag2A Ag2C Ag2B 0.0 . 3_565 ?
Ag2D Ag2C Ag2B 180.0 . 3_565 ?
Ag2A Ag2C Ag2C 0.0 . 3_565 ?
Ag2D Ag2C Ag2C 180.0 . 3_565 ?
Ag2B Ag2C Ag2C 0.0 3_565 3_565 ?
Ag2A Ag2C O21 71.35(14) . 3_565 ?
Ag2D Ag2C O21 108.65(14) . 3_565 ?
Ag2B Ag2C O21 71.35(14) 3_565 3_565 ?
Ag2C Ag2C O21 71.35(14) 3_565 3_565 ?
Ag2A Ag2C O21 71.35(14) . 4_655 ?
Ag2D Ag2C O21 108.65(14) . 4_655 ?
Ag2B Ag2C O21 71.35(14) 3_565 4_655 ?
Ag2C Ag2C O21 71.35(14) 3_565 4_655 ?
O21 Ag2C O21 142.7(3) 3_565 4_655 ?
Ag2A Ag2C Ag2F 167.0(5) . . ?
Ag2D Ag2C Ag2F 13.0(5) . . ?
Ag2B Ag2C Ag2F 167.0(5) 3_565 . ?
Ag2C Ag2C Ag2F 167.0(5) 3_565 . ?
O21 Ag2C Ag2F 110.6(5) 3_565 . ?
O21 Ag2C Ag2F 105.8(5) 4_655 . ?
Ag2A Ag2C Ag2F 167.0(5) . 2_665 ?
Ag2D Ag2C Ag2F 13.0(5) . 2_665 ?
Ag2B Ag2C Ag2F 167.0(5) 3_565 2_665 ?
Ag2C Ag2C Ag2F 167.0(5) 3_565 2_665 ?
O21 Ag2C Ag2F 105.8(5) 3_565 2_665 ?
O21 Ag2C Ag2F 110.6(5) 4_655 2_665 ?
Ag2F Ag2C Ag2F 26.0(10) . 2_665 ?
Ag2A Ag2C Ag2E 180.0 . . ?
Ag2D Ag2C Ag2E 0.000(3) . . ?
Ag2B Ag2C Ag2E 180.0 3_565 . ?
Ag2C Ag2C Ag2E 180.0 3_565 . ?
O21 Ag2C Ag2E 108.65(14) 3_565 . ?
O21 Ag2C Ag2E 108.65(14) 4_655 . ?
Ag2F Ag2C Ag2E 13.0(5) . . ?
Ag2F Ag2C Ag2E 13.0(5) 2_665 . ?
Ag2A Ag2C Ag2F 169.6(4) . 3_566 ?
Ag2D Ag2C Ag2F 10.4(4) . 3_566 ?
Ag2B Ag2C Ag2F 169.6(4) 3_565 3_566 ?
Ag2C Ag2C Ag2F 169.6(4) 3_565 3_566 ?
O21 Ag2C Ag2F 118.9(4) 3_565 3_566 ?
O21 Ag2C Ag2F 98.4(4) 4_655 3_566 ?
Ag2F Ag2C Ag2F 16.6(6) . 3_566 ?
Ag2F Ag2C Ag2F 16.6(6) 2_665 3_566 ?
Ag2E Ag2C Ag2F 10.4(4) . 3_566 ?
Ag2A Ag2C Ag2F 169.6(4) . 4_656 ?
Ag2D Ag2C Ag2F 10.4(4) . 4_656 ?
Ag2B Ag2C Ag2F 169.6(4) 3_565 4_656 ?
Ag2C Ag2C Ag2F 169.6(4) 3_565 4_656 ?
O21 Ag2C Ag2F 98.4(4) 3_565 4_656 ?
O21 Ag2C Ag2F 118.9(4) 4_655 4_656 ?
Ag2F Ag2C Ag2F 16.6(6) . 4_656 ?
Ag2F Ag2C Ag2F 16.6(6) 2_665 4_656 ?
Ag2E Ag2C Ag2F 10.4(4) . 4_656 ?
Ag2F Ag2C Ag2F 20.9(8) 3_566 4_656 ?
Ag2F Ag2D Ag2F 62(2) . 2_665 ?
Ag2F Ag2D Ag2E 31.2(12) . . ?
Ag2F Ag2D Ag2E 31.2(12) 2_665 . ?
Ag2F Ag2D Ag2C 148.8(12) . . ?
Ag2F Ag2D Ag2C 148.8(12) 2_665 . ?
Ag2E Ag2D Ag2C 180.0 . . ?
Ag2F Ag2D Ag2F 36.5(13) . 3_566 ?
Ag2F Ag2D Ag2F 36.5(13) 2_665 3_566 ?
Ag2E Ag2D Ag2F 20.0(8) . 3_566 ?
Ag2C Ag2D Ag2F 160.0(8) . 3_566 ?
Ag2F Ag2D Ag2F 36.5(13) . 4_656 ?
Ag2F Ag2D Ag2F 36.5(13) 2_665 4_656 ?
Ag2E Ag2D Ag2F 20.0(8) . 4_656 ?
Ag2C Ag2D Ag2F 160.0(8) . 4_656 ?
Ag2F Ag2D Ag2F 39.9(16) 3_566 4_656 ?
Ag2F Ag2D Ag2B 148.8(12) . . ?
Ag2F Ag2D Ag2B 148.8(12) 2_665 . ?
Ag2E Ag2D Ag2B 180.0 . . ?
Ag2C Ag2D Ag2B 0.000(1) . . ?
Ag2F Ag2D Ag2B 160.0(8) 3_566 . ?
Ag2F Ag2D Ag2B 160.0(8) 4_656 . ?
Ag2F Ag2D Ag2D 31.2(12) . 3_566 ?
Ag2F Ag2D Ag2D 31.2(12) 2_665 3_566 ?
Ag2E Ag2D Ag2D 0.000(2) . 3_566 ?
Ag2C Ag2D Ag2D 180.0 . 3_566 ?
Ag2F Ag2D Ag2D 20.0(8) 3_566 3_566 ?
Ag2F Ag2D Ag2D 20.0(8) 4_656 3_566 ?
Ag2B Ag2D Ag2D 180.0 . 3_566 ?
Ag2F Ag2D Ag2A 148.8(12) . . ?
Ag2F Ag2D Ag2A 148.8(12) 2_665 . ?
Ag2E Ag2D Ag2A 180.0 . . ?
Ag2C Ag2D Ag2A 0.0 . . ?
Ag2F Ag2D Ag2A 160.0(8) 3_566 . ?
Ag2F Ag2D Ag2A 160.0(8) 4_656 . ?
Ag2B Ag2D Ag2A 0.0 . . ?
Ag2D Ag2D Ag2A 180.0 3_566 . ?
Ag2F Ag2D Ag2B 148.8(12) . 3_565 ?
Ag2F Ag2D Ag2B 148.8(12) 2_665 3_565 ?
Ag2E Ag2D Ag2B 180.0 . 3_565 ?
Ag2C Ag2D Ag2B 0.0 . 3_565 ?
Ag2F Ag2D Ag2B 160.0(8) 3_566 3_565 ?
Ag2F Ag2D Ag2B 160.0(8) 4_656 3_565 ?
Ag2B Ag2D Ag2B 0.0 . 3_565 ?
Ag2D Ag2D Ag2B 180.0 3_566 3_565 ?
Ag2A Ag2D Ag2B 0.0 . 3_565 ?
Ag2F Ag2E Ag2F 122(3) 3_566 4_656 ?
Ag2F Ag2E Ag2F 103.5(14) 3_566 2_665 ?
Ag2F Ag2E Ag2F 103.5(14) 4_656 2_665 ?
Ag2F Ag2E Ag2F 103.5(14) 3_566 . ?
Ag2F Ag2E Ag2F 103.5(14) 4_656 . ?
Ag2F Ag2E Ag2F 122(3) 2_665 . ?
Ag2F Ag2E Ag2D 61.1(16) 3_566 3_566 ?
Ag2F Ag2E Ag2D 61.1(16) 4_656 3_566 ?
Ag2F Ag2E Ag2D 118.9(16) 2_665 3_566 ?
Ag2F Ag2E Ag2D 118.9(16) . 3_566 ?
Ag2F Ag2E Ag2D 118.9(16) 3_566 . ?
Ag2F Ag2E Ag2D 118.9(16) 4_656 . ?
Ag2F Ag2E Ag2D 61.1(16) 2_665 . ?
Ag2F Ag2E Ag2D 61.1(16) . . ?
Ag2D Ag2E Ag2D 180.0 3_566 . ?
Ag2F Ag2E O31 67.5(18) 3_566 . ?
Ag2F Ag2E O31 107.1(18) 4_656 . ?
Ag2F Ag2E O31 40.6(17) 2_665 . ?
Ag2F Ag2E O31 148.0(17) . . ?
Ag2D Ag2E O31 84.74(5) 3_566 . ?
Ag2D Ag2E O31 95.26(5) . . ?
Ag2F Ag2E O31 148.0(17) 3_566 3_566 ?
Ag2F Ag2E O31 40.6(17) 4_656 3_566 ?
Ag2F Ag2E O31 67.5(18) 2_665 3_566 ?
Ag2F Ag2E O31 107.1(18) . 3_566 ?
Ag2D Ag2E O31 95.26(5) 3_566 3_566 ?
Ag2D Ag2E O31 84.74(5) . 3_566 ?
O31 Ag2E O31 90.481(10) . 3_566 ?
Ag2F Ag2E O31 107.1(18) 3_566 2_665 ?
Ag2F Ag2E O31 67.5(18) 4_656 2_665 ?
Ag2F Ag2E O31 148.0(17) 2_665 2_665 ?
Ag2F Ag2E O31 40.6(17) . 2_665 ?
Ag2D Ag2E O31 84.74(5) 3_566 2_665 ?
Ag2D Ag2E O31 95.26(5) . 2_665 ?
O31 Ag2E O31 169.48(10) . 2_665 ?
O31 Ag2E O31 90.482(10) 3_566 2_665 ?
Ag2F Ag2E O31 40.6(17) 3_566 4_656 ?
Ag2F Ag2E O31 148.0(17) 4_656 4_656 ?
Ag2F Ag2E O31 107.1(18) 2_665 4_656 ?
Ag2F Ag2E O31 67.5(18) . 4_656 ?
Ag2D Ag2E O31 95.26(5) 3_566 4_656 ?
Ag2D Ag2E O31 84.74(5) . 4_656 ?
O31 Ag2E O31 90.483(10) . 4_656 ?
O31 Ag2E O31 169.48(10) 3_566 4_656 ?
O31 Ag2E O31 90.482(10) 2_665 4_656 ?
Ag2F Ag2E Ag2C 61.1(16) 3_566 3_566 ?
Ag2F Ag2E Ag2C 61.1(16) 4_656 3_566 ?
Ag2F Ag2E Ag2C 118.9(16) 2_665 3_566 ?
Ag2F Ag2E Ag2C 118.9(16) . 3_566 ?
Ag2D Ag2E Ag2C 0.000(5) 3_566 3_566 ?
Ag2D Ag2E Ag2C 180.0 . 3_566 ?
O31 Ag2E Ag2C 84.74(5) . 3_566 ?
O31 Ag2E Ag2C 95.26(5) 3_566 3_566 ?
O31 Ag2E Ag2C 84.74(5) 2_665 3_566 ?
O31 Ag2E Ag2C 95.26(5) 4_656 3_566 ?
Ag2F Ag2E Ag2C 118.9(16) 3_566 . ?
Ag2F Ag2E Ag2C 118.9(16) 4_656 . ?
Ag2F Ag2E Ag2C 61.1(16) 2_665 . ?
Ag2F Ag2E Ag2C 61.1(16) . . ?
Ag2D Ag2E Ag2C 180.0 3_566 . ?
Ag2D Ag2E Ag2C 0.000(3) . . ?
O31 Ag2E Ag2C 95.26(5) . . ?
O31 Ag2E Ag2C 84.74(5) 3_566 . ?
O31 Ag2E Ag2C 95.26(5) 2_665 . ?
O31 Ag2E Ag2C 84.74(5) 4_656 . ?
Ag2C Ag2E Ag2C 180.0 3_566 . ?
Ag2E Ag2F Ag2F 38.3(7) . 4_656 ?
Ag2E Ag2F Ag2F 38.3(7) . 3_566 ?
Ag2F Ag2F Ag2F 67.8(19) 4_656 3_566 ?
Ag2E Ag2F Ag2D 88(2) . . ?
Ag2F Ag2F Ag2D 104(2) 4_656 . ?
Ag2F Ag2F Ag2D 104(2) 3_566 . ?
Ag2E Ag2F Ag2F 28.9(16) . 2_665 ?
Ag2F Ag2F Ag2F 56.1(10) 4_656 2_665 ?
Ag2F Ag2F Ag2F 56.1(10) 3_566 2_665 ?
Ag2D Ag2F Ag2F 58.8(12) . 2_665 ?
Ag2E Ag2F Ag2D 41.2(12) . 3_566 ?
Ag2F Ag2F Ag2D 39.8(14) 4_656 3_566 ?
Ag2F Ag2F Ag2D 39.8(15) 3_566 3_566 ?
Ag2D Ag2F Ag2D 128.8(19) . 3_566 ?
Ag2F Ag2F Ag2D 70.0(8) 2_665 3_566 ?
Ag2E Ag2F O31 126(2) . 2_665 ?
Ag2F Ag2F O31 91(2) 4_656 2_665 ?
Ag2F Ag2F O31 124(2) 3_566 2_665 ?
Ag2D Ag2F O31 132.2(16) . 2_665 ?
Ag2F Ag2F O31 146(2) 2_665 2_665 ?
Ag2D Ag2F O31 91.2(9) 3_566 2_665 ?
Ag2E Ag2F O31 96(2) . 4_656 ?
Ag2F Ag2F O31 127.4(19) 4_656 4_656 ?
Ag2F Ag2F O31 60.4(18) 3_566 4_656 ?
Ag2D Ag2F O31 96.8(12) . 4_656 ?
Ag2F Ag2F O31 99(2) 2_665 4_656 ?
Ag2D Ag2F O31 90.5(9) 3_566 4_656 ?
O31 Ag2F O31 109.4(10) 2_665 4_656 ?
Ag2E Ag2F Ag2C 105.9(19) . . ?
Ag2F Ag2F Ag2C 118(2) 4_656 . ?
Ag2F Ag2F Ag2C 118(2) 3_566 . ?
Ag2D Ag2F Ag2C 18.2(9) . . ?
Ag2F Ag2F Ag2C 77.0(5) 2_665 . ?
Ag2D Ag2F Ag2C 147.0(12) 3_566 . ?
O31 Ag2F Ag2C 117.4(9) 2_665 . ?
O31 Ag2F Ag2C 94.6(7) 4_656 . ?
Ag2E Ag2F Ag2B 107.8(18) . . ?
Ag2F Ag2F Ag2B 120(2) 4_656 . ?
Ag2F Ag2F Ag2B 120(2) 3_566 . ?
Ag2D Ag2F Ag2B 20.2(9) . . ?
Ag2F Ag2F Ag2B 78.9(4) 2_665 . ?
Ag2D Ag2F Ag2B 149.0(12) 3_566 . ?
O31 Ag2F Ag2B 115.8(8) 2_665 . ?
O31 Ag2F Ag2B 94.3(6) 4_656 . ?
Ag2C Ag2F Ag2B 1.94(7) . . ?
Ag2E Ag2F Ag2C 50.7(14) . 3_566 ?
Ag2F Ag2F Ag2C 45.1(17) 4_656 3_566 ?
Ag2F Ag2F Ag2C 45.1(17) 3_566 3_566 ?
Ag2D Ag2F Ag2C 138.4(16) . 3_566 ?
Ag2F Ag2F Ag2C 79.6(4) 2_665 3_566 ?
Ag2D Ag2F Ag2C 9.5(4) 3_566 3_566 ?
O31 Ag2F Ag2C 82.8(6) 2_665 3_566 ?
O31 Ag2F Ag2C 89.0(6) 4_656 3_566 ?
Ag2C Ag2F Ag2C 156.6(9) . 3_566 ?
Ag2B Ag2F Ag2C 158.5(8) . 3_566 ?
O32 Sb1A O32 81.74(12) 3_566 4_646 ?
O32 Sb1A O42 79.63(9) 3_566 . ?
O32 Sb1A O42 80.09(9) 4_646 . ?
O32 Sb1A O42 80.09(9) 3_566 2_655 ?
O32 Sb1A O42 79.63(9) 4_646 2_655 ?
O42 Sb1A O42 153.06(13) . 2_655 ?
O32 Sb1A O22 152.93(9) 3_566 4_645 ?
O32 Sb1A O22 71.26(8) 4_646 4_645 ?
O42 Sb1A O22 93.58(8) . 4_645 ?
O42 Sb1A O22 96.48(8) 2_655 4_645 ?
O32 Sb1A O22 71.26(8) 3_566 3_565 ?
O32 Sb1A O22 152.93(9) 4_646 3_565 ?
O42 Sb1A O22 96.48(8) . 3_565 ?
O42 Sb1A O22 93.58(8) 2_655 3_565 ?
O22 Sb1A O22 135.78(12) 4_645 3_565 ?
O22 Sb1B O22 151.7(9) 4_645 3_565 ?
O22 Sb1B O42 93.71(10) 4_645 . ?
O22 Sb1B O42 96.62(11) 3_565 . ?
O22 Sb1B O42 96.62(11) 4_645 2_655 ?
O22 Sb1B O42 93.71(11) 3_565 2_655 ?
O42 Sb1B O42 136.8(8) . 2_655 ?
O22 Sb1B O12 81.3(4) 4_645 2_654 ?
O22 Sb1B O12 77.8(4) 3_565 2_654 ?
O42 Sb1B O12 153.6(7) . 2_654 ?
O42 Sb1B O12 69.60(14) 2_655 2_654 ?
O22 Sb1B O12 77.8(4) 4_645 1_554 ?
O22 Sb1B O12 81.3(4) 3_565 1_554 ?
O42 Sb1B O12 69.60(14) . 1_554 ?
O42 Sb1B O12 153.6(7) 2_655 1_554 ?
O12 Sb1B O12 84.0(6) 2_654 1_554 ?
O22 Sb1B O32 139.9(7) 4_645 3_566 ?
O22 Sb1B O32 68.4(2) 3_565 3_566 ?
O42 Sb1B O32 72.4(4) . 3_566 ?
O42 Sb1B O32 72.8(4) 2_655 3_566 ?
O12 Sb1B O32 126.75(10) 2_654 3_566 ?
O12 Sb1B O32 127.43(10) 1_554 3_566 ?
O22 Sb1B O32 68.4(2) 4_645 4_646 ?
O22 Sb1B O32 139.9(7) 3_565 4_646 ?
O42 Sb1B O32 72.8(4) . 4_646 ?
O42 Sb1B O32 72.4(4) 2_655 4_646 ?
O12 Sb1B O32 127.43(10) 2_654 4_646 ?
O12 Sb1B O32 126.75(10) 1_554 4_646 ?
O32 Sb1B O32 71.5(5) 3_566 4_646 ?
O11 S1 O12 118.75(13) . . ?
O11 S1 O13 106.44(13) . . ?
O12 S1 O13 109.90(13) . . ?
O11 S1 O14 111.19(13) . 4_646 ?
O12 S1 O14 105.94(13) . 4_646 ?
O13 S1 O14 103.64(11) . 4_646 ?
S1 O11 Ag1C 142.07(15) . 3_656 ?
S1 O11 Ag1C 133.37(15) . 1_656 ?
Ag1C O11 Ag1C 10.22(10) 3_656 1_656 ?
S1 O11 Ag1B 150.5(2) . 3_656 ?
Ag1C O11 Ag1B 10.91(17) 3_656 3_656 ?
Ag1C O11 Ag1B 21.1(2) 1_656 3_656 ?
S1 O11 Ag1B 124.1(2) . 1_656 ?
Ag1C O11 Ag1B 20.6(2) 3_656 1_656 ?
Ag1C O11 Ag1B 10.39(16) 1_656 1_656 ?
Ag1B O11 Ag1B 31.5(4) 3_656 1_656 ?
S1 O12 Sb1B 127.58(13) . 1_556 ?
B2 O13 S1 127.43(19) . . ?
B1 O14 S1 128.89(19) . 3_666 ?
O21 S2 O22 116.04(17) . . ?
O21 S2 O23 108.21(15) . . ?
O22 S2 O23 109.21(13) . . ?
O21 S2 O24 111.86(14) . . ?
O22 S2 O24 108.07(13) . . ?
O23 S2 O24 102.57(12) . . ?
S2 O21 Ag2B 124.75(17) . 3_565 ?
S2 O21 Ag2A 129.90(17) . . ?
Ag2B O21 Ag2A 16.08(12) 3_565 . ?
S2 O21 Ag2C 119.35(16) . 3_565 ?
Ag2B O21 Ag2C 11.61(9) 3_565 3_565 ?
Ag2A O21 Ag2C 27.69(13) . 3_565 ?
S2 O21 Ag2B 131.52(17) . . ?
Ag2B O21 Ag2B 30.9(2) 3_565 . ?
Ag2A O21 Ag2B 14.79(10) . . ?
Ag2C O21 Ag2B 42.5(2) 3_565 . ?
S2 O22 Sb1B 148.2(3) . 3_665 ?
S2 O22 Sb1A 150.68(18) . 3_665 ?
Sb1B O22 Sb1A 8.0(4) 3_665 3_665 ?
B2 O23 S2 131.5(2) 1_554 . ?
B1 O24 S2 125.74(19) . . ?
O31 S3 O32 117.72(13) . . ?
O31 S3 O33 108.48(14) . . ?
O32 S3 O33 108.15(12) . . ?
O31 S3 O34 113.45(14) . 4_656 ?
O32 S3 O34 103.59(13) . 4_656 ?
O33 S3 O34 104.57(11) . 4_656 ?
S3 O31 Ag2F 121.8(6) . 2_665 ?
S3 O31 Ag2F 147.2(5) . 3_566 ?
Ag2F O31 Ag2F 28.2(11) 2_665 3_566 ?
S3 O31 Ag2E 134.80(14) . . ?
Ag2F O31 Ag2E 13.0(6) 2_665 . ?
Ag2F O31 Ag2E 16.1(6) 3_566 . ?
S3 O32 Sb1A 127.47(13) . 3_666 ?
S3 O32 Sb1B 127.34(12) . 3_666 ?
Sb1A O32 Sb1B 5.1(2) 3_666 3_666 ?
B1 O33 S3 130.25(19) . . ?
B2 O34 S3 128.26(19) . 3_566 ?
O41 S4 O42 116.08(16) . . ?
O41 S4 O43 109.53(14) . . ?
O42 S4 O43 108.15(13) . . ?
O41 S4 O44 113.31(14) . . ?
O42 S4 O44 106.62(13) . . ?
O43 S4 O44 102.14(12) . . ?
O41 S4 Ag1D 29.9(5) . 4_656 ?
O42 S4 Ag1D 138.8(5) . 4_656 ?
O43 S4 Ag1D 81.8(5) . 4_656 ?
O44 S4 Ag1D 110.1(4) . 4_656 ?
S4 O41 Ag1D 122.5(8) . 4_656 ?
S4 O41 Ag1E 125.6(3) . 3_656 ?
Ag1D O41 Ag1E 5.5(9) 4_656 3_656 ?
S4 O41 Ag1F 112.8(6) . 4_656 ?
Ag1D O41 Ag1F 14.1(9) 4_656 4_656 ?
Ag1E O41 Ag1F 13.9(5) 3_656 4_656 ?
S4 O41 Ag1F 134.1(5) . 2_655 ?
Ag1D O41 Ag1F 38.7(9) 4_656 2_655 ?
Ag1E O41 Ag1F 41.0(12) 3_656 2_655 ?
Ag1F O41 Ag1F 52.7(11) 4_656 2_655 ?
S4 O41 Ag1D 149.6(6) . 2_655 ?
Ag1D O41 Ag1D 31.3(12) 4_656 2_655 ?
Ag1E O41 Ag1D 30.5(7) 3_656 2_655 ?
Ag1F O41 Ag1D 44.4(7) 4_656 2_655 ?
Ag1F O41 Ag1D 21.3(7) 2_655 2_655 ?
S4 O41 Ag1E 132.73(17) . 1_655 ?
Ag1D O41 Ag1E 25.6(9) 4_656 1_655 ?
Ag1E O41 Ag1E 28.0(13) 3_656 1_655 ?
Ag1F O41 Ag1E 39.6(10) 4_656 1_655 ?
Ag1F O41 Ag1E 13.1(5) 2_655 1_655 ?
Ag1D O41 Ag1E 17.3(6) 2_655 1_655 ?
S4 O41 Ag1F 128.2(4) . 3_656 ?
Ag1D O41 Ag1F 17.9(9) 4_656 3_656 ?
Ag1E O41 Ag1F 12.6(5) 3_656 3_656 ?
Ag1F O41 Ag1F 17.4(10) 4_656 3_656 ?
Ag1F O41 Ag1F 50.6(10) 2_655 3_656 ?
Ag1D O41 Ag1F 35.3(6) 2_655 3_656 ?
Ag1E O41 Ag1F 38.3(10) 1_655 3_656 ?
S4 O41 Ag1D 116.9(5) . 1_655 ?
Ag1D O41 Ag1D 23.1(11) 4_656 1_655 ?
Ag1E O41 Ag1D 28.0(7) 3_656 1_655 ?
Ag1F O41 Ag1D 34.1(6) 4_656 1_655 ?
Ag1F O41 Ag1D 24.7(7) 2_655 1_655 ?
Ag1D O41 Ag1D 32.8(11) 2_655 1_655 ?
Ag1E O41 Ag1D 16.2(5) 1_655 1_655 ?
Ag1F O41 Ag1D 40.6(7) 3_656 1_655 ?
S4 O42 Sb1A 150.72(17) . . ?
S4 O42 Sb1B 153.15(18) . . ?
Sb1A O42 Sb1B 8.1(4) . . ?
B1 O43 S4 134.0(2) . . ?
B2 O44 S4 123.82(19) . . ?
O14 B1 O43 108.7(2) . . ?
O14 B1 O33 107.8(2) . . ?
O43 B1 O33 112.7(2) . . ?
O14 B1 O24 113.1(2) . . ?
O43 B1 O24 107.6(2) . . ?
O33 B1 O24 107.0(2) . . ?
O13 B2 O23 113.1(2) . 1_556 ?
O13 B2 O34 108.1(2) . . ?
O23 B2 O34 106.7(2) 1_556 . ?
O13 B2 O44 107.1(2) . . ?
O23 B2 O44 109.0(2) 1_556 . ?
O34 B2 O44 112.9(2) . . ?
 
_refine_diff_density_max    0.832
_refine_diff_density_min   -1.538
_refine_diff_density_rms    0.139

_shelx_res_file
;

    mo_ET143a_01_0m.res created by SHELXL-2014/7

TITL mo_ET143a_01_0m_a.res in P-4
REM Old TITL mo_ET143a_01_0m in P4/n
REM SHELXT solution in P-4
REM R1 0.127,  Rweak 0.031,  Alpha 0.013,  Orientation as input
REM Flack x = -0.012 ( 0.014 ) from Parsons' quotients
REM Formula found by SHELXT:  Ag2 B8 O64 S19
CELL  0.71073  11.7994  11.7994   8.1323   90.000   90.000   90.000
ZERR    2.000   0.0004   0.0004   0.0003    0.000    0.000    0.000
LATT -1
SYMM -X, -Y, Z
SYMM Y, -X, -Z
SYMM -Y, X, -Z
SFAC Sb B O S AG
UNIT 2 8 64 16 2
TEMP -73.150
L.S. 10
BOND $H
LIST 4
FMAP 2
PLAN 10
OMIT 0 70
OMIT 0 2 0
OMIT 3 3 0
OMIT -3 5 0
ACTA
REM DAMP 10
SUMP 0.5 0.0 0.25 4 0.25 5 0.50 6 0.50 7 0.5 8 0.5 9 0.5 10 =
 0.5 11 0.5 12 1.0 13 1.0 14 1.0 3
EADP AG1A AG1B AG1C AG1D AG1E AG1F
EADP AG2A AG2B AG2C AG2D AG2E AG2F
EADP SB1A SB1B
REM Silberatome
REM AG1A  5    0.000000    0.000000    0.000000    30.25000    0.01393
WGHT    0.025200
EXTI    0.004012
FVAR       0.15020   0.94892   0.01552   0.14971   0.04825   0.15127   0.33833
FVAR       0.17906   0.08740   0.01901   0.02267   0.01914   0.01456   0.01186
AG1A  5    0.000000    0.000000   -0.244507   120.50000    0.01393
AG1B  5    0.000000    0.000000   -0.083521    90.50000    0.01393
AG1C  5    0.000000    0.000000   -0.026469    70.50000    0.01393
AG1D  5    0.020134    0.054183    0.549644   141.00000    0.01393
AG1E  5    0.000000    0.000000    0.567991   100.50000    0.01393
AG1F  5    0.030030    0.001938    0.617153   131.00000    0.01393
AG2A  5    0.500000    0.500000    0.000000    40.25000    0.02414
AG2B  5    0.500000    0.500000    0.077308    80.50000    0.02414
AG2C  5    0.500000    0.500000    0.135864    60.50000    0.02414
AG2D  5    0.500000    0.500000    0.335753   110.50000    0.02414
AG2E  5    0.500000    0.500000    0.500000    50.25000    0.02414
AG2F  5    0.451858    0.518065    0.458853    31.00000    0.02414
REM Antimonatome
SB1A  1    0.500000    0.000000    0.275714    20.50000    0.00830    0.01017 =
         0.00734    0.00000    0.00000   -0.00067
SB1B  1    0.500000    0.000000    0.233332   -20.50000    0.00830    0.01017 =
         0.00734    0.00000    0.00000   -0.00067
REM Sulfat 1
S1    4    0.701442    0.029292    0.928814    11.00000    0.00726    0.00661 =
         0.00448    0.00003   -0.00029    0.00056
O11   3    0.797163   -0.008912    1.020194    11.00000    0.01235    0.01373 =
         0.01162    0.00239   -0.00586    0.00074
O12   3    0.608826    0.080224    1.015425    11.00000    0.01415    0.00937 =
         0.00820   -0.00202    0.00475    0.00069
O13   3    0.746820    0.111501    0.798934    11.00000    0.00798    0.00958 =
         0.00737    0.00337    0.00030   -0.00025
O14   3    0.932953    0.350036    0.173018    11.00000    0.00586    0.00917 =
         0.00826   -0.00127    0.00173   -0.00013
REM Sulfat 2
S2    4    0.742029    0.366690   -0.089801    11.00000    0.00983    0.00794 =
         0.00585    0.00000   -0.00143   -0.00264
O21   3    0.685727    0.467619   -0.043520    11.00000    0.02676    0.00904 =
         0.01904   -0.00427   -0.00578    0.00385
O22   3    0.852845    0.380610   -0.164019    11.00000    0.01169    0.02442 =
         0.01133    0.00566    0.00000   -0.00925
O23   3    0.665924    0.302096   -0.207181    11.00000    0.00984    0.00997 =
         0.00598   -0.00216   -0.00167   -0.00148
O24   3    0.753755    0.284237    0.054902    11.00000    0.01035    0.00986 =
         0.00453    0.00085   -0.00126   -0.00343
REM Sulfat 3
S3    4    0.801133    0.473550    0.429927    11.00000    0.00806    0.00624 =
         0.00446   -0.00027    0.00043    0.00032
O31   3    0.708831    0.508397    0.527924    11.00000    0.01284    0.01343 =
         0.01351   -0.00414    0.00610    0.00017
O32   3    0.899841    0.424281    0.513744    11.00000    0.01219    0.00864 =
         0.00734   -0.00016   -0.00518    0.00027
O33   3    0.758403    0.387955    0.304204    11.00000    0.00797    0.00929 =
         0.00716   -0.00346   -0.00044   -0.00011
O34   3    0.569229    0.147932    0.673178    11.00000    0.00589    0.00944 =
         0.00836    0.00182   -0.00170   -0.00159
REM Sulfat 4
S4    4    0.761039    0.130349    0.412914    11.00000    0.00841    0.00709 =
         0.00553    0.00042    0.00082   -0.00193
O41   3    0.818396    0.031736    0.461727    11.00000    0.02339    0.00870 =
         0.01643    0.00295    0.00194    0.00371
O42   3    0.648526    0.113745    0.340719    11.00000    0.01114    0.01958 =
         0.01154   -0.00394   -0.00047   -0.00676
O43   3    0.833040    0.195260    0.290287    11.00000    0.00822    0.00950 =
         0.00736    0.00153    0.00238   -0.00104
O44   3    0.746820    0.217090    0.552485    11.00000    0.01100    0.00976 =
         0.00472   -0.00033    0.00075   -0.00351
REM Borat 1
B1    2    0.820651    0.304274    0.205934    11.00000    0.00802    0.00808 =
         0.00704   -0.00167    0.00047   -0.00149
REM Borat 2
B2    2    0.682559    0.194786    0.704565    11.00000    0.00816    0.01083 =
         0.00510    0.00120   -0.00005   -0.00265

REM <hkl>
REM mo_ET143a_01_0m.hkl
REM </hkl>
HKLF 4

REM  mo_ET143a_01_0m_a.res in P-4
REM R1 =  0.0236 for    4572 Fo > 4sig(Fo)  and  0.0282 for all    4967 data
REM    237 parameters refined using      1 restraints

END

WGHT      0.0252      0.0000

REM Highest difference peak  0.832,  deepest hole -1.538,  1-sigma level  0.139
Q1    1   0.5010  0.0427  0.2316  11.00000  0.05    0.83
Q2    1   0.5000  0.0000  0.1582  10.50000  0.05    0.61
Q3    1   0.6500  0.0287  0.9710  11.00000  0.05    0.52
Q4    1   0.4711  0.5589  0.4982  11.00000  0.05    0.48
Q5    1  -0.0224  0.0638  0.5010  11.00000  0.05    0.46
Q6    1   0.5146  0.1533  0.6445  11.00000  0.05    0.45
Q7    1   0.5372  0.0356  0.3367  11.00000  0.05    0.44
Q8    1   0.7864  0.0817  0.4645  11.00000  0.05    0.42
Q9    1   0.9729  0.3413  0.1222  11.00000  0.05    0.41
Q10   1   0.4204  0.4610  0.4334  11.00000  0.05    0.39
;
_shelx_res_checksum   48581

_shelx_hkl_file
;
  -1  -1   0  281.36   18.64
  -1  -1   0  306.88   18.64
  -1  -1   0  253.38   18.85
  -1   1   0  291.27   18.64
  -1   1   0  287.28   18.64
  -1   1   0  265.94   18.89
   1   1   0  266.56   18.64
   1   1   0  281.02   18.63
   1   1   0  258.50   18.98
   1  -2   0   -0.11    0.80
   2   1   0    0.12    0.09
  -1   2   0   -0.05    0.13
   2   1   0    0.06    0.11
   2   1   0   -0.51    1.06
  -1   2   0    0.21    0.81
  -2  -1   0    0.51    1.24
  -1   2   0   -0.04    0.14
  -1   2   0    0.11    0.18
  -1   2   0    0.00    0.16
  -2  -1   0    0.06    0.11
  -2  -1   0    0.35    0.16
  -2   0   0    1.98    0.28
   0   2   0    2.33    0.25
   0   2   0    2.29    0.94
  -2   0   0    3.41    0.89
   0  -2   0    1.05    1.08
  -2   0   0    2.15    0.23
   0   2   0    2.86    0.22
   2   0   0    2.72    0.22
  -2   0   0    2.76    0.27
   0   2   0    2.71    0.27
   2   0   0    1.94    0.82
  -2   1   0    0.25    0.16
  -2   1   0    0.30    0.16
   1   2   0   -0.05    0.76
  -1  -2   0    0.38    0.17
  -1  -2   0   -0.47    1.08
   1   2   0    0.43    0.11
   1   2   0    0.12    0.14
  -2   1   0    1.43    0.98
   2  -1   0    0.38    0.09
   2  -1   0    0.66    1.17
  -1  -2   0    0.09    0.13
   2   2   0  139.94    9.06
   2  -2   0  123.64    9.70
   2   2   0  137.36    9.07
  -2   2   0  130.75    9.06
  -2   2   0  134.49    9.08
  -2  -2   0  141.42    9.07
  -2   2   0  144.18    9.09
  -2   2   0  136.35    9.65
  -2  -2   0  112.72    9.60
  -2   2   0  136.79    9.07
  -2   3   0    0.15    0.21
  -3  -2   0    0.13    0.21
  -3  -2   0    0.17    0.25
  -2   3   0   -0.05    0.22
   3   2   0    0.10    0.18
   3   2   0    0.19    0.13
  -2   3   0    0.47    1.51
   3   2   0    0.80    1.84
  -3  -2   0   -0.46    1.71
  -2   3   0   -0.02    0.20
  -2   3   0    0.21    0.26
  -2   3   0    0.18    1.96
   1  -3   0  292.75   21.64
  -3  -1   0  309.01   21.06
  -3  -1   0  326.00   21.08
  -3  -1   0  304.93   21.65
   3   1   0  295.89   21.65
   3   1   0  289.74   21.06
  -3  -1   0  319.61   21.06
  -1   3   0  325.94   21.07
  -1   3   0  339.64   21.08
  -1   3   0  330.51   21.08
  -1   3   0  303.98   21.68
  -3   0   0    0.18    0.15
  -3   0   0   -0.07    0.17
   3   0   0    0.02    1.15
  -3   0   0    0.09    0.21
   0   3   0   -0.68    1.53
   3   0   0    0.05    0.12
   0   3   0    0.18    0.17
   0   3   0    0.10    0.17
   0   3   0    0.18    0.14
  -3   0   0   -0.80    1.08
   0  -3   0    1.04    1.47
   1   3   0  501.85   32.85
  -1  -3   0  466.11   33.41
   3  -1   0  460.62   33.43
   3  -1   0  471.40   32.84
   1   3   0  512.00   32.86
  -3   1   0  488.98   32.84
  -3   1   0  469.36   33.42
  -1  -3   0  512.87   32.85
  -1  -3   0  510.85   32.86
   1   3   0  509.19   32.84
  -3   1   0  483.40   32.84
  -3   1   0  482.04   32.86
  -3   1   0  485.00   32.86
   1   3   0  482.45   33.39
  -2  -3   0   -2.03    1.74
  -3   2   0    0.37    0.25
  -2  -3   0   -0.05    0.22
  -3   2   0    1.05    1.56
   3  -2   0    0.30    0.15
   2   3   0    0.06    0.15
  -3   2   0    0.10    0.24
  -2  -3   0    0.26    0.23
   2   3   0    0.51    1.81
   2   3   0    0.20    0.18
  -3   2   0    0.03    0.19
   3  -2   0   -0.93    2.12
   3   3   0    2.89    0.37
  -3   3   0    4.20    2.52
  -3   3   0    2.95    0.39
  -3  -3   0    3.70    2.37
   3   3   0    3.44    2.34
   3   3   0    2.79    0.35
  -3   3   0    2.59    0.32
  -3  -3   0    2.19    0.37
  -3   4   0    0.72    0.30
  -3   4   0    1.33    2.23
  -3   4   0    0.35    0.32
  -4  -3   0    1.01    0.34
  -3   4   0    0.99    0.30
   4   3   0    0.86    0.26
   4   3   0    0.38    0.21
  -4  -3   0    0.80    0.35
  -4  -3   0    0.86    2.20
  -3   4   0   -1.22    3.02
   4   3   0    1.68    2.14
  -3   4   0    0.68    0.27
  -4  -2   0  352.98   24.32
   4   2   0  357.09   24.30
  -4  -2   0  370.65   24.32
  -4  -2   0  336.60   25.10
  -2   4   0  380.14   24.31
  -2   4   0  390.92   25.25
  -2   4   0  360.58   24.32
   2  -4   0  336.61   25.18
   4   2   0  346.14   24.29
  -2   4   0  378.19   24.33
  -1   4   0    0.26    0.30
  -4  -1   0    0.30    0.28
  -1   4   0    0.36    2.24
  -1   4   0    0.15    0.25
  -4  -1   0    0.18    0.16
   4   1   0    0.62    1.62
   4   1   0    0.11    0.18
   1  -4   0    2.16    2.36
  -1   4   0    0.21    0.28
  -1   4   0    0.09    0.23
  -4  -1   0    0.10    0.25
  -4  -1   0    0.09    0.24
  -4  -1   0    0.08    1.74
   4   0   0  633.89   43.51
  -4   0   0  629.16   43.53
   0   4   0  677.71   43.52
   0   4   0  696.69   43.54
   0   4   0  618.23   44.22
  -4   0   0  633.37   43.51
  -4   0   0  638.07   43.53
   0  -4   0  661.10   44.27
   0   4   0  682.99   43.53
   4   0   0  622.26   44.25
   0  -4   0  714.08   43.53
  -4   0   0  552.22   44.18
  -4   1   0    0.64    1.69
  -1  -4   0    1.18    0.31
   1   4   0    2.28    1.69
   4  -1   0    1.15    0.20
  -4   1   0    0.98    0.30
   1   4   0    0.62    0.25
   4  -1   0    1.67    2.48
  -4   1   0    1.47    0.25
  -4   1   0    0.96    0.25
   1   4   0    0.82    0.23
  -1  -4   0   -0.20    1.68
  -4   1   0    0.65    0.22
  -4   1   0    0.99    0.28
  -4   2   0  243.63   16.97
  -2  -4   0  259.30   17.00
  -4   2   0  259.08   17.02
  -2  -4   0  233.53   17.89
  -4   2   0  235.85   17.87
   4  -2   0  258.99   16.98
   2   4   0  230.68   17.93
   2   4   0  271.26   17.00
  -2  -4   0  250.72   17.01
   4  -2   0  246.21   18.02
   2   4   0  262.01   17.00
  -4   2   0  262.24   17.00
  -4   3   0   -0.07    0.28
   4  -3   0    0.10    0.20
  -3  -4   0    0.62    2.80
   3   4   0   -0.03    0.18
  -4   3   0    0.30    0.32
   3   4   0   -0.42    2.62
   4  -3   0    0.83    1.91
   3   4   0    0.17    0.25
  -4   3   0    0.06    0.27
  -3  -4   0   -0.23    0.35
  -3  -4   0   -0.15    0.30
  -4   3   0   -2.22    2.99
  -4  -4   0  286.51   21.73
  -4  -4   0  299.23   20.71
   4   4   0  306.21   21.98
  -4   4   0  308.83   20.71
  -4   4   0  319.41   20.68
  -4   4   0  311.86   22.15
  -4   4   0  311.90   22.53
   4   4   0  298.88   20.69
   4   4   0  319.03   20.67
  -4   5   0    0.39    0.42
   5   4   0    0.72    0.32
  -5  -4   0    2.21    3.86
  -5  -4   0    0.43    0.38
   5   4   0    0.66    0.31
  -4   5   0    1.22    3.08
   5   4   0    0.03    3.93
  -4   5   0   -0.37    3.72
  -4   5   0    0.79    0.36
   5   3   0   66.74    4.53
  -3   5   0   69.20    4.59
  -3   5   0   72.85    6.55
   5   3   0   58.18    6.79
  -3   5   0   57.12    7.01
  -3   5   0   68.06    4.59
  -5  -3   0   71.22    6.31
  -3   5   0   65.41    4.58
  -3   5   0   67.85    4.56
  -5  -3   0   65.88    4.59
   5   3   0   63.64    4.54
  -5  -2   0    0.52    0.37
  -2   5   0    0.36    0.34
  -2   5   0    0.70    0.34
   2  -5   0    3.11    2.35
  -2   5   0    0.36    0.31
   5   2   0   -1.81    2.91
  -5  -2   0    4.95    2.99
  -5  -2   0    0.41    0.33
   5   2   0    0.98    0.26
  -2   5   0    0.69    0.32
  -2   5   0    0.09    2.34
   5   2   0    0.75    0.23
  -1   5   0  151.61    9.74
  -1   5   0  129.50   10.80
  -5  -1   0  128.93   10.80
  -1   5   0  146.14    9.74
   5   1   0  136.38   11.09
  -1   5   0  151.01    9.75
  -5  -1   0  151.09    9.73
   1  -5   0  136.81   11.14
   5   1   0  139.59    9.71
  -5  -1   0  144.82    9.75
  -5  -1   0  143.00    9.72
  -1   5   0  147.24    9.74
  -5  -1   0  146.14    9.69
  -5   0   0    0.25    0.31
   0  -5   0   -0.62    1.98
   5   0   0    0.24    0.19
   0   5   0    0.23    0.28
   0   5   0   -0.75    2.04
   5   0   0   -1.20    2.74
   0  -5   0    0.10    0.33
  -5   0   0    1.20    3.01
   0   5   0    0.06    0.25
   0   5   0    0.18    0.32
  -5   0   0    0.03    0.29
  -5   0   0   -0.07    0.23
  -5   1   0    0.48    0.31
  -1  -5   0   -4.51    2.73
  -5   1   0    2.22    2.66
  -5   1   0    0.12    0.27
   5  -1   0    2.34    3.14
  -1  -5   0   -0.01    0.31
   1   5   0   -3.36    1.91
  -5   1   0    0.60    0.35
  -1  -5   0    0.05    0.36
   5  -1   0    0.36    0.20
   1   5   0    0.44    0.27
  -5   1   0    0.12    0.30
  -5   2   0    1.02    2.25
   2   5   0    0.74    0.28
   2   5   0    1.17    0.28
  -5   2   0    0.52    0.33
  -5   2   0    1.05    0.33
  -5   2   0    1.12    0.38
  -5   2   0    1.21    0.29
   5  -2   0    1.05    0.25
   5  -2   0    0.64    3.40
  -2  -5   0    2.34    2.91
   2   5   0    1.47    0.33
   2   5   0    0.51    3.05
  -2  -5   0    1.91    0.38
  -5   3   0  162.54   11.01
   5  -3   0  156.96   12.35
   3   5   0  163.08   10.98
  -5   3   0  161.79   10.95
   3   5   0  147.56   12.60
  -5   3   0  164.10   11.00
  -5   3   0  164.74   10.98
   5  -3   0  163.33   10.96
  -5   3   0  147.18   12.78
  -3  -5   0  160.72   11.00
   3   5   0  171.66   10.98
  -3  -5   0  172.34   12.63
  -5   4   0    0.25    0.35
  -5   4   0    0.72    0.34
   5  -4   0   -0.58    3.02
   4   5   0    2.09    2.91
   4   5   0    0.19    0.24
  -5   4   0    0.70    0.40
   4   5   0    0.65    0.34
  -5   4   0    0.56    0.40
   5  -4   0    0.37    0.26
  -4  -5   0    0.44    0.39
  -4  -5   0    1.48    3.48
  -5   4   0    4.34    3.29
  -5   5   0   57.50    4.12
   5   5   0   63.08    6.53
  -5  -5   0   61.21    7.56
  -5   5   0   52.24    7.34
   5   5   0   61.45    4.06
   5   5   0   58.62    4.08
  -5  -5   0   58.97    4.12
  -5   5   0   64.13    6.86
  -5   5   0   55.64    4.11
  -5   5   0   60.73    4.07
   6   5   0    1.39    3.75
  -5   6   0    0.11    0.44
   6   5   0    0.05    0.37
   6   5   0    0.36    0.30
  -6  -5   0    1.51    5.19
  -5   6   0    0.23    0.44
  -5   6   0   -5.53    3.68
  -6  -5   0   -0.18    0.45
  -5   6   0    0.87    5.36
  -5   6   0    0.01    0.48
   6   4   0  648.81   43.30
  -4   6   0  622.72   41.68
   6   4   0  597.92   41.64
   6   4   0  594.77   41.61
  -4   6   0  662.46   43.41
  -4   6   0  630.27   43.40
  -6  -4   0  560.49   43.16
  -4   6   0  633.95   41.64
  -4   6   0  634.10   41.67
  -6  -4   0  609.96   41.67
  -3   6   0    0.27    0.40
  -3   6   0    1.01    0.40
  -3   6   0   -3.30    3.01
  -3   6   0    0.46    0.43
  -6  -3   0    0.74    0.40
   6   3   0   -2.27    2.87
   6   3   0    0.66    0.32
  -3   6   0    0.15    0.43
  -6  -3   0   -0.47    2.89
  -3   6   0    1.78    3.25
   6   3   0    0.20    0.23
  -2   6   0  247.23   16.45
  -2   6   0  244.07   16.45
  -2   6   0  243.02   17.86
  -2   6   0  241.83   16.46
  -2   6   0  246.46   16.46
   6   2   0  233.75   16.42
   6   2   0  238.94   16.40
  -6  -2   0  261.30   18.27
  -6  -2   0  236.94   16.46
   2  -6   0  253.02   18.19
   1  -6   0    8.91    3.94
  -6  -1   0    5.47    2.80
  -1   6   0    5.29    0.68
  -1   6   0    4.24    0.57
  -1   6   0    4.97    0.61
  -1   6   0    4.17    0.57
  -1   6   0    5.70    3.63
   6   1   0    5.55    2.87
  -6  -1   0    4.43    0.62
   6   1   0    5.17    0.50
  -6  -1   0    2.92    0.53
  -6  -1   0    4.31    0.58
  -6  -1   0    3.82    0.49
   6   0   0  384.05   26.59
   0   6   0  394.94   25.13
   0  -6   0  385.54   26.34
   6   0   0  363.38   25.09
  -6   0   0  373.68   25.10
   0   6   0  383.56   25.13
  -6   0   0  368.26   25.08
  -6   0   0  306.89   26.35
   0   6   0  384.84   25.10
  -6   0   0  377.63   25.13
   0   6   0  370.20   26.29
  -6   0   0  372.00   25.12
   1   6   0    1.56    2.76
   1   6   0    0.44    0.34
   6  -1   0    0.70    0.27
  -6   1   0    0.36    0.34
  -1  -6   0   -3.15    3.47
   1   6   0    0.59    0.37
  -6   1   0    0.43    0.36
   1   6   0    0.83    0.35
   6  -1   0   -0.64    3.82
  -6   1   0    0.73    0.40
  -6   1   0    0.78    0.32
  -6   1   0   -0.55    2.54
   2   6   0  328.51   21.47
  -6   2   0  314.66   21.52
  -2  -6   0  305.94   22.98
   2   6   0  336.77   21.51
   2   6   0  323.80   22.83
   6  -2   0  320.34   23.21
   6  -2   0  315.85   21.47
  -6   2   0  309.21   21.47
  -6   2   0  316.17   21.46
  -6   2   0  303.63   22.82
  -6   2   0  313.50   21.52
  -2  -6   0  332.88   21.52
   3   6   0    5.72    4.05
   6  -3   0    1.22    0.30
  -6   3   0    1.34    0.42
  -6   3   0    0.91    0.34
  -6   3   0   -0.98    3.77
  -6   3   0    0.83    0.41
  -3  -6   0    3.82    3.88
   3   6   0    1.21    0.38
  -6   3   0    0.62    0.39
   3   6   0    0.21    0.32
   3   6   0    0.63    0.33
  -3  -6   0    1.61    0.42
  -6   4   0  871.86   59.82
   6  -4   0  901.22   61.26
  -6   4   0  872.61   59.81
   4   6   0  883.06   59.77
  -4  -6   0  851.87   61.05
  -4  -6   0  877.75   59.80
  -6   4   0  901.49   61.29
   4   6   0  882.52   61.13
   4   6   0  891.94   59.78
  -6   4   0  917.55   59.78
  -6   4   0  901.55   59.74
   6  -4   0  912.95   59.75
   5   6   0    4.15    5.02
   5   6   0    0.96    0.37
   6  -5   0    1.64    0.39
  -5  -6   0    1.95    0.53
  -6   5   0    2.04    0.53
  -6   5   0    4.65    5.77
  -6   5   0    1.95    0.52
  -5  -6   0    1.59    0.40
  -5  -6   0   -6.16    4.79
  -6   5   0    1.04    0.49
   5   6   0    1.05    0.44
  -6   5   0    1.45    0.47
  -6   6   0  355.46   24.04
  -6   6   0  358.94   23.97
  -6   6   0  342.64   26.76
  -6   6   0  381.65   26.35
  -6   6   0  370.89   24.03
  -6  -6   0  342.19   24.02
   6   6   0  350.77   24.00
   6   6   0  330.89   26.34
  -6  -6   0  371.65   26.58
  -6   6   0  355.14   24.03
   6   6   0  353.94   23.97
  -6   7   0    5.78    5.70
  -6   7   0    2.70    0.61
   7   6   0    0.49    4.81
   7   6   0    1.83    1.06
  -6   7   0    4.65    7.07
  -7  -6   0   -1.86    4.79
  -6   7   0    2.06    0.63
  -6   7   0    3.33    0.66
   7   6   0    2.75    0.51
   6  -7   0    2.40    0.92
  -6   7   0    4.04    0.63
  -7  -6   0    2.09    0.62
   7   6   0    2.90    0.56
  -5   7   0  132.68   12.48
  -7  -5   0  115.01    7.97
  -7  -5   0  101.25   11.79
   7   5   0  122.85   10.76
   7   5   0  109.08    7.93
  -5   7   0  115.33    7.99
  -5   7   0  115.08    7.99
  -5   7   0  120.61    7.93
  -5   7   0  123.50   12.65
   7   5   0  119.25    7.90
  -4   7   0    0.45    0.49
   7   4   0   -0.10    4.81
   7   4   0   -0.02    0.34
  -4   7   0   -0.16    0.47
  -4   7   0    0.51    0.48
  -4   7   0    3.07    6.13
  -7  -4   0    0.16    0.47
   7   4   0    0.40    0.41
  -4   7   0    2.46    4.25
  -7  -4   0    2.98    4.03
  -3   7   0   58.25    4.18
  -3   7   0   59.34    4.18
  -3   7   0   63.96    7.96
   7   3   0   52.10    6.73
  -3   7   0   56.33    4.17
   7   3   0   59.43    4.10
  -7  -3   0   68.85    8.29
   7   3   0   59.13    4.13
  -7  -3   0   65.98    4.20
  -3   7   0   60.21    4.16
  -2   7   0    0.36    0.44
   2  -7   0   -2.73    4.51
  -2   7   0    0.73    0.42
   7   2   0    0.54    0.35
  -2   7   0    5.56    4.95
  -2   7   0    0.56    0.47
  -7  -2   0    1.67    3.47
   7   2   0   -1.02    3.42
  -2   7   0    0.34    0.44
   7   2   0    0.43    0.32
  -7  -2   0    0.39    0.43
   7   1   0   66.04    4.54
  -1   7   0   65.02    4.57
  -7  -1   0   60.42    7.94
  -7  -1   0   67.34    4.56
  -7  -1   0   65.28    4.58
  -1   7   0   63.45    4.57
  -1   7   0   65.90    4.58
   1  -7   0   66.92    6.98
  -1   7   0   65.75    4.55
  -7  -1   0   64.57    4.49
   7   1   0   77.49    8.03
  -1   7   0   87.50    8.04
  -7   0   0    0.16    3.27
  -7   0   0    0.31    0.32
   7   0   0    0.11    0.30
   7   0   0    3.12    3.30
   0   7   0    0.49    0.37
  -7   0   0    0.15    0.41
   0  -7   0    0.57    4.09
   0   7   0    0.80    0.39
  -7   0   0    0.28    0.39
   0   7   0    3.22    4.39
   0   7   0    0.61    0.44
   7  -1   0    4.70    3.58
   1   7   0    1.70    4.43
  -1  -7   0    2.55    4.52
   1   7   0    9.21    1.03
   1   7   0    8.42    0.79
  -7   1   0    8.10    0.87
   1   7   0    9.75    0.84
  -7   1   0   -0.72    3.59
   7  -1   0    7.19    0.75
  -7   1   0    8.76    0.92
  -7   1   0    7.57    0.78
   7  -2   0    2.25    0.35
   2   7   0    2.29    0.43
  -2  -7   0    0.73    3.23
  -2  -7   0    3.45    0.54
  -7   2   0    1.84    0.47
   2   7   0    1.56    0.48
   7  -2   0    9.30    4.92
   2   7   0    2.67    3.45
  -7   2   0    1.73    0.50
   2   7   0    2.33    0.47
  -7   2   0   -0.09    4.06
  -7   2   0    1.57    0.52
   7  -3   0    1.24    0.33
  -7   3   0    0.65    0.42
  -7   3   0    1.43    0.49
  -3  -7   0    0.99    3.37
   7  -3   0   -1.66    3.92
   3   7   0    1.50    0.41
  -7   3   0    2.28    0.53
  -3  -7   0    0.72    0.45
   3   7   0   -4.21    4.97
   3   7   0    1.52    0.47
  -7   3   0    2.96    5.09
  -4  -7   0    3.47    0.55
  -4  -7   0    6.91    4.23
   4   7   0    3.06    0.45
   4   7   0    2.02    0.40
   7  -4   0    2.09    0.79
   7  -4   0    2.68    0.42
  -7   4   0    1.91    0.53
  -7   4   0    2.23    0.55
   7  -4   0    7.83    4.68
  -7   4   0    4.34    5.73
  -7   4   0    1.99    0.47
   4   7   0   -3.16    5.31
   4   7   0    2.94    0.54
  -7   4   0    1.94    0.54
  -7   5   0   59.01    3.73
  -5  -7   0   57.33    7.76
  -7   5   0   52.83    3.66
  -5  -7   0   52.70    3.74
   5   7   0   54.18    3.69
   7  -5   0   53.89    3.83
   5   7   0   44.85    7.98
   7  -5   0   50.46    3.65
  -7   5   0   47.87    3.74
  -7   5   0   49.27    3.74
  -7   5   0   57.02    7.49
   7  -5   0   55.55    7.29
   5   7   0   53.50    3.70
   7  -6   0    0.16    0.39
  -7   6   0    0.43    0.52
  -7   6   0    0.37    0.52
  -6  -7   0   -7.58    6.36
  -6  -7   0    0.52    0.53
  -7   6   0    0.39    0.58
  -7   6   0    0.11    0.54
  -7   6   0   -4.37    5.01
   6   7   0    0.05    0.42
   7  -6   0    0.03    0.82
  -7   6   0   -6.24    7.32
   6   7   0   -0.04    0.46
   6   7   0    2.24    6.37
  -6  -7   0   -0.04    0.45
  -7  -7   0   30.16    6.93
   7   7   0   31.24    2.68
  -7   7   0   35.67    2.57
  -7   7   0   32.49    9.48
   7   7   0   31.55    2.44
  -7   7   0   33.76    2.55
   7  -7   0   34.53    2.63
  -7   7   0   38.20    9.12
  -7   7   0   33.67    2.47
  -7   7   0   32.43    2.54
   7  -7   0   33.54    2.43
   7   7   0   37.70    2.47
   7   7   0   21.81    8.81
  -7  -7   0   29.04    2.50
  -7  -7   0   33.73    2.42
   7  -8   0    0.60    0.96
  -8  -7   0    0.19    0.60
  -7   8   0   -0.59    0.63
  -7   8   0   -6.17    7.20
  -7   8   0   -0.11    0.67
   8   7   0   -0.22    0.57
  -7   8   0   -2.40    9.88
   8   7   0    0.04    0.49
  -8  -7   0   -4.47    8.70
  -7   8   0    0.26    0.67
   8   7   0   -4.08    6.47
  -7   8   0   -0.26    0.64
   8   6   0  192.97   16.76
  -8  -6   0  181.75   12.03
  -6   8   0  159.53   15.94
  -6   8   0  167.97   17.41
  -8  -6   0  173.86   16.84
  -6   8   0  175.39   12.03
   8   6   0  173.48   11.97
  -6   8   0  181.40   11.98
   8   6   0  176.12   11.94
  -6   8   0  176.25   12.03
  -6   8   0  176.73   12.04
   6  -8   0  171.22   12.02
   8   6   0  176.71   12.03
  -5   8   0    4.72    7.42
   8   5   0   11.55    6.98
   8   5   0    1.22    0.49
  -8  -5   0    1.45    0.57
   8   5   0    1.57    0.54
  -5   8   0    1.56    0.64
  -8  -5   0    0.83    5.07
  -5   8   0   -1.48    7.79
  -5   8   0    1.32    0.60
   8   5   0    1.85    0.93
  -5   8   0    0.47    0.54
  -8  -4   0  153.39   10.63
  -8  -4   0  170.69   14.89
  -4   8   0  158.29   10.63
  -4   8   0  143.73   13.53
  -4   8   0  150.45   10.62
   8   4   0  158.77   10.63
   8   4   0  147.25   10.57
   8   4   0  157.21   14.46
  -4   8   0  153.96   13.73
   8   4   0  163.67   10.59
  -4   8   0  158.42   10.59
  -3   8   0    0.13    0.49
   8   3   0    0.05    0.36
  -3   8   0    0.16    4.69
   8   3   0    0.59    0.77
  -3   8   0    0.39    0.46
   8   3   0   -0.71    5.83
   8   3   0   -0.06    0.40
  -8  -3   0    4.23    4.47
  -3   8   0   -0.08    0.56
  -8  -3   0   -0.27    0.48
   8   2   0   28.89    2.27
  -8  -2   0   27.33    6.83
   8   2   0   28.07    2.05
  -2   8   0   29.53    2.13
   2  -8   0   37.94    6.98
  -8  -2   0   28.28    2.14
  -2   8   0   25.89    2.10
   8   2   0   22.88    6.40
  -2   8   0   28.68    2.16
  -2   8   0   38.11    5.60
  -2   8   0   27.79    2.14
   8   2   0   28.04    2.03
  -8  -1   0    1.07    0.52
  -1   8   0    0.75    0.48
   8   1   0    4.70    4.25
  -1   8   0    1.08    0.49
  -8  -1   0    0.83    0.38
   8   1   0    1.18    0.86
  -8  -1   0   -2.99    5.12
   1  -8   0   -1.02    5.27
  -1   8   0    0.80    0.45
  -8  -1   0    1.26    0.54
   8   1   0    1.03    0.36
  -1   8   0   -0.85    5.28
  -1   8   0    0.37    0.58
   8   0   0  394.98   27.85
   8   0   0  419.08   29.64
  -8   0   0  409.77   27.84
  -8   0   0  408.78   27.79
   0   8   0  425.88   27.82
   0  -8   0  440.20   30.13
   0   8   0  428.40   27.86
   0   8   0  406.28   27.84
  -8   0   0  408.00   29.66
  -8   0   0  403.29   27.85
   0   8   0  421.22   29.95
   8   0   0  399.91   27.80
   1   8   0   -4.18    4.84
  -8   1   0    0.23    0.49
  -8   1   0    0.56    0.42
  -1  -8   0    8.86    5.90
  -8   1   0   -3.79    4.89
   1   8   0    0.16    0.48
   8  -1   0    0.54    0.35
   1   8   0    0.35    0.46
  -8   1   0   -0.11    0.47
   1   8   0    0.04    0.43
   8  -1   0   -0.04    0.70
   8  -1   0    2.22    5.39
  -8   2   0    2.45    0.50
  -8   2   0    1.82    0.53
   8  -2   0    1.33    0.38
  -8   2   0    6.74    5.99
   8  -2   0   -0.54    5.73
   2   8   0    1.61    0.50
  -8   2   0    2.53    0.50
  -2  -8   0   -5.12    3.88
   2   8   0   -0.21    5.48
   8  -2   0    1.52    0.78
   2   8   0    1.01    0.47
  -8   2   0    0.78    0.49
   8  -3   0   -0.07    0.73
  -8   3   0   -2.89    4.40
   3   8   0    0.80    0.46
  -8   3   0    0.66    0.51
   3   8   0    0.93    0.44
   3   8   0    0.21    0.48
  -8   3   0    0.10    0.49
  -3  -8   0    6.44    6.03
  -3  -8   0    0.51    0.51
   8  -3   0    0.19    0.34
  -8   3   0    0.66    0.52
   8  -3   0    3.49    6.34
   3   8   0   -2.07    5.86
  -8   4   0  134.19    9.24
   4   8   0  131.80    9.24
  -8   4   0  169.11   12.93
  -4  -8   0  131.95    9.28
  -8   4   0  132.08    9.19
   8  -4   0  131.24    9.21
   8  -4   0  138.02    9.35
   4   8   0  139.52    9.19
   4   8   0  155.53   13.66
  -4  -8   0  153.12   12.28
  -8   4   0  131.72    9.29
   8  -4   0  172.96   14.13
  -8   4   0  122.85    9.29
  -8   5   0    0.21    0.50
   8  -5   0   -1.73    7.60
  -8   5   0   -0.87    7.46
   5   8   0    0.63    0.48
  -5  -8   0    0.35    0.55
  -8   5   0    1.03    0.60
   8  -5   0    0.35    0.40
  -8   5   0   -0.18    0.56
  -8   5   0    0.49    0.65
   5   8   0    0.03    0.52
   5   8   0    0.62    0.49
   5   8   0   -2.79    7.08
  -5  -8   0   -1.11    6.82
   8  -5   0    0.90    0.85
   6   8   0   83.41    5.91
  -8   6   0   83.88    5.99
  -8   6   0   85.27    5.94
   6   8   0   84.48    5.91
   6   8   0   76.70   10.24
   8  -6   0   88.54    6.01
  -8   6   0   85.83    5.87
  -8   6   0   87.43    5.98
  -8   6   0   75.77   10.89
   8  -6   0   83.60    5.87
  -8   6   0  120.75   13.85
  -6  -8   0   83.84    5.96
  -6  -8   0  107.57   10.58
   7   8   0   -3.87    8.36
  -8   7   0    0.11    0.64
  -7  -8   0    1.44    0.57
   7   8   0    1.23    0.59
   8  -7   0    0.54    0.85
  -8   7   0    0.97    0.71
  -7  -8   0   11.21    8.91
  -7  -8   0    0.94    0.61
   7   8   0    1.40    0.56
   7   8   0    0.95    1.02
  -8   7   0   -5.47    9.82
   8  -7   0    0.47    0.50
  -8   7   0    1.09    0.67
  -8   7   0    0.85    0.72
  -8   7   0   11.19    7.60
  -8   8   0  379.15   27.02
  -8   8   0  336.52   22.44
   8   8   0  318.51   22.38
  -8   8   0  327.87   28.29
   8  -8   0  330.30   22.41
  -8   8   0  324.99   22.42
  -8   8   0  335.73   22.34
   8   8   0  335.81   22.34
   8   8   0  311.89   27.60
  -8   8   0  309.41   22.43
  -8  -8   0  340.20   22.31
  -8  -8   0  335.41   26.13
  -8  -8   0  324.46   22.43
   8   8   0  329.66   22.39
   8  -8   0  337.78   22.34
  -9  -8   0    0.72    0.73
   9   8   0   -0.06    0.99
   8  -9   0    0.95    0.66
   9   8   0    0.30    0.83
  -9  -8   0   -4.31   11.55
  -8   9   0   -0.25    0.79
  -8   9   0    0.23    0.82
   9   8   0   -5.00   11.48
  -8   9   0   -7.15   13.24
   9   8   0   -0.39    0.58
   9   8   0    0.29    0.70
  -8   9   0   -0.09    0.81
   8  -9   0   -0.45    0.99
  -8   9   0    4.95   12.72
  -9  -8   0   -0.32    0.73
   9   7   0   68.22    4.64
  -9  -7   0   94.28   13.23
   9   7   0   61.34    4.67
  -7   9   0   69.29    4.71
  -7   9   0   63.48    4.75
  -7   9   0   69.10    4.78
  -7   9   0   55.15   13.31
   7  -9   0   69.18    4.81
   9   7   0   65.10    4.65
  -9  -7   0   65.70    4.76
  -7   9   0   67.24    4.78
   9   7   0   81.16   12.46
  -7   9   0   55.95   13.25
   9   7   0   64.48    4.78
  -6   9   0    0.22    0.69
  -6   9   0   -0.56    0.72
  -6   9   0    6.94    7.58
  -6   9   0  -11.74   10.38
  -6   9   0   -0.16    0.65
  -6   9   0    0.46    0.66
   9   6   0    0.10    0.51
   9   6   0   -0.35    0.97
   9   6   0   -0.11    0.58
  -9  -6   0    0.62    9.57
   9   6   0   -1.25    8.80
  -9  -6   0   -0.16    0.60
   6  -9   0   -0.66    0.95
  -9  -5   0  221.56   20.51
   9   5   0  235.23   15.74
   9   5   0  228.67   15.69
  -5   9   0  213.97   20.80
  -5   9   0  250.67   19.76
   9   5   0  249.55   20.32
  -5   9   0  239.96   15.76
  -9  -5   0  226.85   15.75
  -5   9   0  229.80   15.70
   9   5   0  229.02   15.64
  -5   9   0  227.08   15.75
   9   4   0    4.58    7.32
   9   4   0    0.52    0.49
   9   4   0   -0.05    0.82
  -4   9   0    0.01    0.56
  -9  -4   0   -0.62    7.77
   9   4   0    0.97    0.50
  -4   9   0   -3.41    5.89
  -4   9   0    0.55    0.63
  -9  -4   0    0.33    0.58
  -4   9   0    0.37    0.65
  -4   9   0   -3.09    5.68
   9   3   0   -1.28    6.94
   9   3   0    0.58    0.47
  -3   9   0    0.53    0.59
   9   3   0    1.53    0.96
  -9  -3   0   21.15    7.67
  -9  -3   0    0.13    0.56
  -3   9   0    0.10    0.56
   9   3   0    0.32    0.42
  -3   9   0    0.76    0.54
  -3   9   0   -1.17    7.17
  -3   9   0    0.71    0.56
   9   2   0    0.40    0.45
   9   2   0   -1.96    4.86
   2  -9   0   -3.53    5.04
  -2   9   0    0.20    0.61
   9   2   0    0.78    0.81
   9   2   0    0.10    0.43
  -2   9   0    0.11    0.53
  -2   9   0    0.08    0.54
  -9  -2   0    0.04    0.57
  -2   9   0   -0.28    0.64
  -9  -2   0   -4.17    4.98
  -2   9   0   -4.77    4.77
   9   1   0   22.38    2.01
   1  -9   0   28.08    7.51
  -1   9   0   24.46    1.96
  -9  -1   0   23.45    1.74
  -1   9   0   23.82    1.87
   9   1   0   21.95    1.74
  -9  -1   0   33.25    7.65
  -9  -1   0   23.29    1.86
  -9  -1   0   22.60    1.84
   9   1   0   23.11    7.49
  -1   9   0   26.83    1.86
  -1   9   0   20.22    5.67
  -1   9   0   21.25    1.82
  -9   0   0    0.15    0.51
   9   0   0    0.41    0.70
  -9   0   0    0.17    0.51
   0  -9   0   -1.51    6.89
   0   9   0   -0.83    6.24
   0   9   0    0.36    0.52
   0   9   0   -0.19    0.57
   0   9   0    0.23    0.50
  -9   0   0    0.52    0.51
   9   0   0    0.39    0.38
   1   9   0   -1.50    6.15
   1   9   0    0.84    0.49
   9  -1   0    0.73    0.77
  -9   1   0    0.58    0.47
  -9   1   0    0.26    0.50
  -9   1   0    0.00    0.52
   1   9   0    0.21    0.53
  -9   1   0   -1.84    6.70
   9  -1   0    2.77    5.19
   9  -1   0   -0.10    0.41
   1   9   0    0.17    0.48
  -1  -9   0    1.55    6.72
  -9   2   0   -6.06    6.68
  -9   2   0   -0.13    0.53
   9  -2   0    0.13    0.68
  -9   2   0    0.40    0.56
  -9   2   0   -0.09    0.49
  -2  -9   0   -4.03    6.60
   2   9   0    0.57    5.00
   9  -2   0   -0.05    0.40
   2   9   0    0.26    0.52
   2   9   0    0.29    0.51
   2   9   0    0.31    0.50
   9  -2   0    2.26    5.51
  -9   2   0    0.24    0.54
   3   9   0  138.60   12.11
   3   9   0  110.09    8.42
  -3  -9   0  128.10   13.51
  -9   3   0  130.71    8.44
  -9   3   0  125.10    8.40
  -9   3   0  141.64   14.01
  -9   3   0  119.45    8.48
   9  -3   0  127.70    8.39
   9  -3   0  104.65   11.97
  -9   3   0  122.72    8.47
   3   9   0  123.71    8.48
  -9   4   0    3.36    0.75
   4   9   0    2.72    0.75
  -9   4   0    1.30    0.66
  -4  -9   0    1.97    0.61
   9  -4   0    1.21    0.79
   4   9   0    1.57    7.56
   4   9   0    2.23    0.54
   9  -4   0    1.82    0.47
  -9   4   0    4.29    6.34
  -4  -9   0   -1.42    7.29
   4   9   0    1.49    0.60
   9  -4   0    0.51    7.99
  -9   4   0    3.11    0.71
  -5  -9   0   43.70    3.54
  -5  -9   0   45.96    7.96
   5   9   0   47.99    3.55
  -9   5   0   49.23    3.58
   5   9   0   72.83    9.12
   9  -5   0   35.48   10.19
  -9   5   0   52.75    3.54
   9  -5   0   49.36    3.46
   9  -5   0   53.37    3.65
   5   9   0   48.46    3.49
  -9   5   0   32.75    8.33
  -6  -9   0   -0.11    8.71
   6   9   0    0.02    0.59
   6   9   0    1.24    1.28
   9  -6   0    1.68    0.94
   9  -6   0    1.09    0.53
  -9   6   0    0.55    0.70
  -6  -9   0    0.86    0.63
   6   9   0    0.77    0.58
   6   9   0    7.72    8.75
   6   9   0    0.35    0.58
  -9   6   0    1.20    0.76
  -9   6   0    0.08    0.61
  -9   6   0    7.94   10.06
  -9   7   0   39.23    3.34
  -9   7   0   47.11    3.35
  -9   7   0   40.70    3.34
   7   9   0   43.98    3.26
   7   9   0   46.92    3.24
   7   9   0   44.76    3.49
   7   9   0   47.46    3.16
  -7  -9   0   49.21    3.35
  -9   7   0   19.04    9.31
   7   9   0   47.46   11.62
   9  -7   0   44.92    3.21
   9  -7   0   46.12    3.41
  -9   7   0   41.87    3.22
   7   9   0   44.52    3.30
  -9   7   0   30.63   12.39
  -7  -9   0   42.67   11.28
  -8  -9   0    7.87    8.69
  -9   8   0    4.06    0.92
  -9   8   0    2.46    0.85
  -9   8   0    3.55    0.84
   8   9   0    2.45    0.72
   8   9   0    5.99   11.95
  -9   8   0  -11.50   13.16
  -8  -9   0    4.07    0.87
  -9   8   0    3.50    0.93
   8   9   0    3.57    0.79
   8   9   0    5.22    1.15
   8   9   0    3.45    0.86
   9  -8   0    3.86    0.73
   9  -8   0    4.16    1.16
  -9   8   0   -0.59    9.50
  -9   9   0   -0.03    0.82
   9  -9   0    0.71    1.12
  -9   9   0    0.39    0.90
   9   9   0    0.33    0.78
  -9   9   0   -4.10   14.41
  -9   9   0    0.54    0.88
  -9  -9   0   -0.19    0.75
   9   9   0  -12.97   13.19
   9   9   0   -0.30    0.75
  -9   9   0   32.55   15.57
  -9  -9   0   -6.19   13.17
  -9  -9   0   -0.06    0.82
   9   9   0   -0.07    0.77
   9   9   0   -0.23    0.92
   9  -9   0    0.34    0.70
  -9   9   0   -0.30    0.78
   9   9   0    0.08    1.09
  -9  10   0   16.13   18.08
  -9  10   0    0.25    0.97
 -10  -9   0    3.95   13.50
   9 -10   0    0.15    0.78
  -9  10   0   -0.20    0.90
  10   9   0    0.68    0.85
  -9  10   0   -0.28    0.97
  10   9   0    0.54    0.77
 -10  -9   0    0.05    0.82
  -9  10   0   -2.39   17.85
  10   9   0    6.62   11.69
 -10  -9   0   -0.03    0.94
   9 -10   0    0.09    1.10
  10   9   0    1.27    1.09
  -8  10   0   65.53    4.92
  10   8   0   65.54    4.78
  -8  10   0   70.78    4.90
  10   8   0   68.31    4.91
 -10  -8   0   67.37   12.66
  -8  10   0   60.65   15.83
 -10  -8   0   57.43    4.83
  -8  10   0   90.85   18.16
 -10  -8   0   66.26    4.75
  10   8   0   70.31    4.79
   8 -10   0   70.67    4.92
  -8  10   0   67.56    4.92
  10   8   0   68.81    4.75
  10   8   0   56.74   14.89
  -8  10   0   70.87    4.80
   8 -10   0   61.86    4.75
 -10  -7   0    0.36    0.74
  10   7   0    0.59    1.05
  10   7   0    0.78   11.59
  10   7   0    0.05    0.69
  10   7   0   -0.26    0.63
  -7  10   0   12.49   13.77
  -7  10   0  -29.94   12.97
  -7  10   0   -0.12    0.83
 -10  -7   0   -6.22   12.07
  -7  10   0   -0.37    0.80
  -7  10   0    0.00    0.81
  -7  10   0   -0.16    0.77
 -10  -6   0  227.24   21.36
  10   6   0  212.14   14.07
  -6  10   0  172.63   19.35
  -6  10   0  216.54   14.02
  -6  10   0  205.12   14.07
  -6  10   0  194.15   14.08
  10   6   0  208.60   13.95
  10   6   0  211.43   18.83
  -6  10   0  187.76   22.31
  -6  10   0  201.73   14.08
 -10  -6   0  208.65   14.08
  10   6   0  207.72   14.01
  10   5   0    0.65    0.53
  10   5   0    0.05    0.58
  -5  10   0    0.79    8.31
 -10  -5   0   -7.71    9.94
  10   5   0    5.93    9.66
  -5  10   0   -0.01    0.68
  -5  10   0   -0.22    0.75
  -5  10   0   -0.02    0.73
  10   5   0   -0.08    0.91
  -5  10   0    0.00    0.69
 -10  -5   0    0.23    0.65
  -5  10   0    1.41    7.74
  -4  10   0  229.42   15.04
 -10  -4   0  220.03   15.04
 -10  -4   0  226.43   20.69
  10   4   0  203.62   14.96
  -4  10   0  245.83   21.07
  10   4   0  234.16   15.05
  -4  10   0  215.21   15.00
  10   4   0  213.04   14.91
  10   4   0  223.68   19.99
  -4  10   0  222.10   15.03
  -4  10   0  217.93   19.30
 -10  -3   0    0.04    0.63
  10   3   0   -0.27    0.44
  -3  10   0   -0.03    0.50
  -3  10   0   -0.31    0.57
  -3  10   0   -1.01    8.87
  10   3   0    2.01    6.41
  -3  10   0    0.09    0.62
 -10  -3   0   -2.86    8.82
  10   3   0    0.07    0.52
  -3  10   0    0.18    0.61
  10   3   0   -0.52    0.91
  10   2   0  412.53   31.15
  -2  10   0  436.86   28.53
  -2  10   0  425.88   32.10
  -2  10   0  427.47   28.53
 -10  -2   0  418.62   28.54
  -2  10   0  442.95   28.52
  10   2   0  392.97   28.47
   2 -10   0  432.32   32.32
  10   2   0  392.34   28.47
  10   2   0  444.36   28.55
  10   1   0    6.44    7.82
 -10  -1   0    0.57    0.59
  -1  10   0    0.22    0.61
  -1  10   0    0.07    0.77
 -10  -1   0   -0.11    0.54
   1 -10   0   -4.53    5.89
  10   1   0    0.41    0.45
  -1  10   0    2.93    8.35
  -1  10   0    0.82    0.61
 -10  -1   0    2.21    8.84
  10   1   0    0.12    0.80
  -1  10   0    0.19    0.58
  10   0   0  169.15   11.58
  10   0   0  166.27   11.49
   0  10   0  170.29   16.50
 -10   0   0  162.49   11.56
   0  10   0  173.97   11.52
 -10   0   0  162.21   11.54
 -10   0   0  167.76   11.47
   0  10   0  169.47   11.55
   0  10   0  169.83   11.56
   0 -10   0  177.10   18.41
   0  10   0  171.48   11.57
  10   0   0  175.83   16.86
 -10   0   0  199.94   16.94
 -10   1   0    0.43    0.57
  -1 -10   0   -2.55    7.88
   1  10   0    8.33    7.72
  10  -1   0   -4.40    5.84
   1  10   0    0.03    0.58
   1  10   0   -0.46    0.53
 -10   1   0   -2.84    6.03
  10  -1   0   -0.11    0.42
 -10   1   0    0.40    0.61
   1  10   0    0.19    0.55
 -10   1   0   -0.27    0.57
 -10   2   0  227.88   15.03
   2  10   0  224.21   15.00
  10  -2   0  215.04   20.18
 -10   2   0  220.01   14.96
   2  10   0  195.10   19.43
 -10   2   0  218.44   15.03
   2  10   0  222.29   15.04
  10  -2   0  221.39   14.94
  -2 -10   0  195.38   19.43
   2  10   0  227.48   14.94
  10  -2   0  222.67   15.03
 -10   2   0  211.82   20.05
 -10   2   0  225.88   14.92
 -10   3   0   -0.60    0.58
 -10   3   0   -8.70    6.29
  10  -3   0    0.40    0.50
 -10   3   0    0.61    0.65
 -10   3   0    0.36    0.63
   3  10   0    0.26    0.63
   3  10   0    0.11    0.57
 -10   3   0   -0.18    0.67
  -3 -10   0   11.67    8.57
   3  10   0   -2.49    6.39
  10  -3   0   -7.75    6.52
  10  -3   0   -0.15    0.75
   3  10   0    0.45    0.59
  -4 -10   0  583.73   40.46
 -10   4   0  600.84   44.19
  -4 -10   0  560.29   43.79
  10  -4   0  615.17   44.30
 -10   4   0  612.87   40.44
 -10   4   0  569.05   40.47
  10  -4   0  606.29   40.38
 -10   4   0  602.78   40.48
 -10   4   0  601.22   40.39
   4  10   0  618.10   40.43
  10  -4   0  613.93   40.46
   4  10   0  609.95   43.89
 -10   5   0    7.28    0.98
  -5 -10   0    7.08    0.97
  10  -5   0   15.00   10.83
 -10   5   0    7.52    0.98
   5  10   0    3.88    7.27
  10  -5   0    6.15    1.10
 -10   5   0    6.81    1.00
  10  -5   0    5.47    0.77
   5  10   0    5.69    0.89
  -5 -10   0   -0.86    9.37
 -10   5   0    6.93    0.97
   5  10   0    7.86    1.06
 -10   5   0    2.73    7.96
   6  10   0  259.05   17.49
  -6 -10   0  244.69   17.52
 -10   6   0  252.94   25.14
  10  -6   0  259.38   17.43
 -10   6   0  226.19   17.53
  10  -6   0  270.19   17.54
   6  10   0  261.04   17.42
   6  10   0  250.23   17.53
   6  10   0  262.63   17.47
 -10   6   0  252.34   17.55
  -6 -10   0  266.02   23.68
 -10   6   0  267.83   17.50
   6  10   0  316.43   24.17
 -10   6   0  262.78   17.53
   7  10   0    0.40    1.28
 -10   7   0    0.25    0.76
   7  10   0    0.02    0.70
   7  10   0    0.22    0.83
  10  -7   0   -0.45    0.93
 -10   7   0    0.06    0.73
  -7 -10   0   -2.69   11.88
   7  10   0    1.52   11.79
  10  -7   0   -0.31    0.62
   7  10   0    0.13    0.68
 -10   7   0    0.30    0.82
  -7 -10   0    0.01    0.68
 -10   7   0    5.07    9.77
 -10   7   0   -0.70   13.05
 -10   8   0   28.64    2.67
 -10   8   0   15.58   15.47
  -8 -10   0   41.34   14.12
   8  10   0   31.08    2.66
  10  -8   0   33.50    2.49
 -10   8   0    9.34   15.11
 -10   8   0   36.55    2.69
   8  10   0   33.35    2.55
 -10   8   0   29.57    2.70
  10  -8   0   33.93    2.75
 -10   8   0   31.27    2.52
  -8 -10   0   28.16    2.61
   8  10   0   17.99   14.34
   8  10   0   33.71    2.60
   8  10   0   35.07    2.80
 -10   9   0   -0.31    0.93
   9  10   0    0.24    0.79
   9  10   0    0.35    1.02
   9  10   0    0.41    1.22
 -10   9   0   -1.79   12.71
 -10   9   0   -7.03   14.85
  -9 -10   0    0.26    0.84
  10  -9   0    0.18    1.15
   9  10   0   -0.83    0.82
 -10   9   0    0.34    0.97
  -9 -10   0   24.19   15.98
  10  -9   0    0.53    0.78
 -10   9   0    0.16    0.92
   9  10   0    6.77   16.46
   9  10   0   -0.26    0.80
 -10  10   0   69.69    5.23
  10  10   0   70.58    5.17
 -10  10   0   66.17    6.01
 -10 -10   0   94.98   24.33
 -10  10   0   67.13    5.10
 -10  10   0   69.14   17.93
  10  10   0   68.98    5.11
  10 -10   0   70.43    5.07
 -10  10   0   48.50   21.67
  10 -10   0   76.97    5.32
 -10  10   0   67.37    5.22
 -10  10   0   67.66    5.25
 -10 -10   0   72.18    5.20
  10  10   0   74.77    5.07
  10  10   0   77.30    5.18
 -10  11   0    5.53   23.62
 -10  11   0   17.97   19.08
  11  10   0   41.17   21.59
 -11 -10   0  -22.74   21.22
  11   9   0   11.39    1.44
  11   9   0   12.98    1.61
  -9  11   0   12.56    1.80
 -11  -9   0   17.61   18.96
 -11  -9   0   10.02    1.45
  11   9   0   12.59    1.57
  -9  11   0   19.08   21.49
  11   9   0   10.71   18.27
  -9  11   0    9.92    1.49
  -9  11   0   12.19    1.48
   9 -11   0   10.45    1.29
 -11  -9   0   12.24    1.41
  -9  11   0   32.13   22.40
  11   9   0   12.26    1.37
  -9  11   0    9.87    1.49
  -8  11   0   -0.01    0.95
  11   8   0    0.15    0.80
 -11  -8   0    0.55    0.95
  -8  11   0  -24.82   18.53
  11   8   0   -0.32    0.88
  -8  11   0    0.32    0.94
  -8  11   0    0.76    1.05
  -8  11   0   16.37   17.87
 -11  -8   0    0.59    0.88
 -11  -8   0    8.03   16.73
  -8  11   0    0.51    1.02
  11   8   0    0.45    1.18
  -7  11   0   -7.83   11.47
 -11  -7   0    1.91    0.82
 -11  -7   0   -2.60   16.11
  -7  11   0    1.93    0.98
  -7  11   0   15.63   16.13
  11   7   0    2.42    0.78
  11   7   0    0.15    1.06
  -7  11   0    3.64    1.00
  11   7   0    4.80    0.86
  -7  11   0    2.08    0.96
  -6  11   0   11.05   14.23
  -6  11   0   36.82   15.86
  -5  11   0   47.35   13.78
  -5  11   0   38.12    2.91
  -5  11   0   45.96   14.23
  11   5   0   36.87    2.73
 -11  -5   0   35.66    2.84
  11   5   0   32.57    2.64
  -5  11   0   35.70    2.83
  -5  11   0   39.16    2.80
 -11  -5   0   21.83   14.26
  -5  11   0   34.19    2.92
 -11  -4   0   -2.31   11.27
  -4  11   0    4.61   12.04
 -11  -4   0    1.33    0.78
  -4  11   0    2.52    0.81
  11   4   0    0.77   12.18
  -4  11   0    1.20    0.83
  11   4   0    1.17    0.67
  11   4   0    2.97    0.67
  -4  11   0    1.41    0.84
 -11  -3   0   22.21    2.06
  -3  11   0   24.16    2.01
  -3  11   0   34.83   11.96
  -3  11   0   24.61    2.07
  11   3   0   22.45   10.65
  11   3   0   24.10    1.92
  -3  11   0   25.02    2.05
  11   3   0   25.51    1.89
  -3  11   0   22.84    2.09
 -11  -3   0   22.13    8.62
  -2  11   0    1.22    0.92
   2 -11   0    2.44   10.17
 -11  -2   0   -8.11   10.02
  11   2   0    5.31    7.30
  -2  11   0    2.25    0.70
  11   2   0    2.59    0.60
  -2  11   0    7.79    8.08
 -11  -2   0    1.10    0.71
  -2  11   0    2.08    0.74
  11   2   0    2.30    0.62
  -2  11   0    1.83    0.69
  -1  11   0  251.26   23.66
  -1  11   0  315.92   20.18
  11   1   0  279.96   25.18
  -1  11   0  302.14   20.17
  -1  11   0  308.95   20.13
   1 -11   0  297.90   25.52
  -1  11   0  299.16   20.17
  11   1   0  278.96   20.09
 -11  -1   0  291.78   20.17
 -11  -1   0  329.95   24.33
 -11  -1   0  298.81   20.04
 -11   0   0    0.81    9.86
   0 -11   0   13.15   10.14
   0  11   0  -14.03    9.34
   0  11   0    0.23    0.91
 -11   0   0    0.40    0.73
  11   0   0    0.54    0.52
   0  11   0    1.26    0.66
 -11   0   0    0.09    0.66
   0  11   0    0.69    0.68
  11   0   0    0.94   10.00
   0  11   0    1.44    0.74
 -11   0   0    0.37    0.63
 -11   1   0  114.58    7.87
   1  11   0  124.76    7.95
  11  -1   0  117.17    7.85
  -1 -11   0  148.37   18.57
   1  11   0  121.40    7.88
 -11   1   0  110.51    7.94
 -11   1   0  103.59    7.92
   1  11   0  111.22    7.94
 -11   1   0   91.65   14.35
  11  -1   0  117.03   14.61
 -11   2   0    2.03   10.94
   2  11   0    0.09    0.70
 -11   2   0    0.72    0.68
  -2 -11   0   -1.44   10.34
 -11   2   0    0.14    0.68
   2  11   0    0.60   10.16
 -11   2   0    0.64    0.74
   2  11   0    1.22    0.67
  11  -2   0   10.23   10.41
 -11   2   0    0.69    0.75
   2  11   0    0.89    0.68
  11  -2   0    1.21    0.57
 -11   3   0   85.98    5.65
 -11   3   0   75.11    5.74
   3  11   0   79.36    5.71
  11  -3   0   89.60    5.65
 -11   3   0   82.62    5.69
   3  11   0   81.28    5.64
  -3 -11   0   79.80   13.09
   3  11   0   89.47   13.51
 -11   3   0   99.34   14.27
   3  11   0   76.58    5.75
  11  -3   0   55.68   13.11
 -11   3   0   80.34    5.76
  -4 -11   0   -4.37   11.02
 -11   4   0    3.94   11.82
 -11   4   0    0.23    0.73
 -11   4   0    0.17    0.82
  11  -4   0    0.51    0.57
   4  11   0   -0.11    0.63
 -11   4   0    0.38    0.75
   4  11   0    4.02    8.47
   4  11   0    1.06    0.75
  11  -4   0    0.89    0.89
 -11   4   0    0.50    0.77
   4  11   0    0.47    0.67
  11  -4   0    8.43   11.46
 -11   5   0   64.79    4.47
  11  -5   0   60.89    4.56
   5  11   0   59.72    4.46
   5  11   0   58.24   13.83
 -11   5   0   58.67    4.53
  11  -5   0   72.00   14.46
  11  -5   0   59.99    4.38
  -5 -11   0   63.42    4.52
  -5 -11   0   57.39   13.59
 -11   5   0   67.61    4.57
 -11   5   0   93.49   15.20
 -11   5   0   62.18    4.54
   6  11   0    1.83    1.29
 -11   6   0    8.94   14.72
  11  -6   0    2.07    1.04
 -11   6   0    1.62    0.91
  -6 -11   0    9.90    9.46
 -11   6   0    0.81    0.78
   6  11   0    1.44    0.91
   6  11   0    1.56    0.82
 -11   6   0    1.09    0.86
 -11   6   0    0.68    0.85
  11  -6   0    0.75    0.66
   6  11   0    0.26    0.81
   6  11   0   -9.52    9.32
  -6 -11   0    2.63    1.30
   7  11   0   38.33    3.00
   7  11   0   30.75   15.25
   7  11   0   41.78    3.09
   7  11   0   44.01    3.31
 -11   7   0   36.96    3.09
   7  11   0   38.72    2.93
   7  11   0   33.31    3.00
  11  -7   0   41.12    3.15
  -7 -11   0   35.96    3.05
 -11   7   0   29.47   12.86
  -7 -11   0   38.34   11.47
  11  -7   0   38.50    2.91
 -11   7   0   42.69    3.12
 -11   7   0   40.08    3.11
 -11   8   0    0.04    0.87
  -8 -11   0   -9.02   18.59
   8  11   0    0.07    0.98
  -8 -11   0    0.49    0.86
  11  -8   0   -0.21    0.79
 -11   8   0   -8.05   18.56
 -11   8   0   -0.47    0.90
 -11   8   0    1.15    1.02
 -11   8   0  -14.79   17.37
   8  11   0   -0.60    1.31
   8  11   0   -0.42    0.78
 -11   8   0   -0.39    0.91
   8  11   0  -12.20   15.61
   8  11   0   -0.06    0.85
 -11   9   0   10.50    1.45
   9  11   0   11.79    1.50
  11  -9   0   11.11    1.25
 -11   9   0    9.69    1.35
   9  11   0   12.43    1.44
 -11   9   0    7.46   20.51
   9  11   0    9.95    1.30
  -9 -11   0   19.43   21.78
  -9 -11   0    6.79    1.28
 -11   9   0   -0.60   15.39
  11  -9   0   10.84    1.49
 -11   9   0    7.65    1.36
   9  11   0    9.05    1.58
  10  11   0   -0.08    1.33
 -11  10   0    0.74    1.12
 -11  10   0   16.39   24.27
  11 -10   0    0.91    1.23
 -10 -11   0    0.20    0.96
  10  11   0    0.91    1.10
  11 -10   0    0.67    0.97
 -11  10   0    0.91    1.15
 -11  10   0   -1.23   18.48
 -11  10   0    0.05    1.10
 -10 -11   0  -12.85   21.15
  10  11   0    0.21    1.37
 -11  10   0    0.51    1.09
  10  11   0   -7.08   21.53
  10  11   0    0.40    0.95
  11  11   0    0.73    1.45
  11 -11   0    0.11    1.31
 -11  11   0    0.24    1.13
  11 -11   0    1.91    1.09
  11  11   0    6.22   25.42
 -11  11   0    1.38    1.29
  11  11   0    0.66    1.06
 -11  11   0    3.89   29.54
 -11  11   0  -19.01   27.34
  11  11   0    1.45    1.16
 -11 -11   0   -9.44   25.86
 -11 -11   0    0.07    1.08
 -11  11   0    0.57    1.23
 -11  11   0    0.76    1.21
 -11  12   0    2.63    1.40
 -12 -11   0   19.04   31.62
  12  11   0    1.66    1.41
  11 -12   0    2.52    1.25
 -11  12   0    6.76   33.88
 -11  12   0    2.27    1.42
  12  11   0  -23.25   30.28
  12  11   0    3.60    1.58
 -12 -11   0    4.07    1.31
 -11  12   0    1.04    1.46
  12  11   0    3.06    1.27
 -11  12   0    3.28    1.44
 -12 -10   0  134.55    9.68
  12  10   0  132.01    9.53
 -10  12   0  158.43   33.53
 -10  12   0  132.05   32.27
  12  10   0  137.00    9.65
  12  10   0  138.55    9.62
 -10  12   0  150.73    9.77
 -10  12   0  133.06    9.75
  12  10   0  128.30    9.62
 -12 -10   0  150.00    9.59
 -10  12   0  133.15    9.73
 -12 -10   0  145.15   29.85
 -10  12   0  136.61    9.59
 -10  12   0  142.73    9.73
  -9  12   0  -35.45   26.51
  -9  12   0    0.35    1.17
 -12  -9   0    0.54    1.06
  12   9   0    0.05    1.06
  -9  12   0    0.59    1.28
  12   9   0   46.46   22.58
 -12  -9   0    0.37    1.16
  -9  12   0   -0.76    1.21
  -9  12   0    0.44   24.86
  -9  12   0    0.18    1.12
 -12  -9   0   22.12   22.61
  12   9   0   -0.09    0.95
   9 -12   0    0.32    0.98
  12   9   0   -0.07    0.98
  12   9   0   -0.08    1.29
 -12  -8   0    2.40   15.72
 -12  -8   0   23.17    2.20
  12   8   0   -9.78   18.76
  12   8   0   26.58    2.18
  -8  12   0   19.07    2.21
  12   8   0   22.29    2.09
  12   8   0   21.26    2.06
  -8  12   0   -5.91   23.46
  12   8   0   21.15    2.29
  -8  12   0   22.78    2.29
  -8  12   0   19.14    2.32
 -12  -8   0   19.25    2.17
  -8  12   0   38.80   22.13
  -8  12   0   22.12    2.32
  12   7   0    1.30    0.91
  -7  12   0    1.44    1.00
 -12  -7   0   -1.36   16.98
 -12  -7   0    1.65    0.91
  12   7   0    1.14    1.27
  -7  12   0    2.16    1.02
  12   7   0    3.21    0.85
  -7  12   0    4.17   19.28
  -7  12   0    2.68   20.74
  -7  12   0    2.26    1.07
  12   7   0   -2.26   16.50
  -6  12   0  107.56    7.70
  -6  12   0  105.28    7.67
 -12  -6   0  133.27   18.91
  -6  12   0  107.09    7.62
  -6  12   0   65.20   19.30
  -6  12   0   97.82   20.72
  12   6   0  108.90    7.67
  12   6   0  113.73    7.49
 -12  -6   0  105.29    7.66
  -6  12   0  118.08    7.70
  12   6   0   94.79   14.88
  12   6   0  109.57    7.58
  12   5   0    1.05    0.75
  -5  12   0    1.15    0.95
  -5  12   0   -0.01    0.87
 -12  -5   0   -6.68   10.92
  -5  12   0    1.08    0.93
  12   5   0    2.09    1.05
  -5  12   0   15.03   15.63
 -12  -5   0    0.27    0.83
  12   5   0    1.39   13.37
  -5  12   0    2.82    0.95
  -5  12   0  -12.07   15.05
  12   5   0    1.45    0.83
  -4  12   0   36.81    2.79
  -4  12   0   31.87    2.70
  12   4   0   33.75    2.83
 -12  -4   0   59.96   15.05
 -12  -4   0   38.96    3.18
  12   4   0   36.64    2.54
  12   4   0   26.92    2.55
  12   4   0   14.64   13.15
  -4  12   0   29.18   14.80
  -4  12   0   31.26    2.70
  -4  12   0   36.23   15.13
  12   3   0    0.48    0.69
  -3  12   0    0.81    0.87
  -3  12   0    0.14    0.87
  -3  12   0   -0.27   13.54
 -12  -3   0   -0.03    0.70
  12   3   0    0.29   12.54
  12   3   0    0.54    0.97
  -3  12   0   -0.32    0.80
 -12  -3   0    1.81   13.25
  12   3   0    0.13    0.65
   2 -12   0  160.72   19.41
  12   2   0  124.28    8.74
  -2  12   0  124.78    8.72
 -12  -2   0  141.96   17.56
  12   2   0  117.00    8.63
  12   2   0  140.15   18.72
  -2  12   0  127.26    8.70
  -2  12   0  130.90    8.76
  -2  12   0  123.04   17.20
 -12  -2   0  119.97    8.72
  -2  12   0  130.28    8.72
  12   2   0  125.82    8.56
  -1  12   0   -7.30   11.98
  -1  12   0    0.27    0.73
 -12  -1   0   -3.77   12.68
  12   1   0    0.86    0.70
  12   1   0   -0.05    0.60
  -1  12   0    0.49    1.05
 -12  -1   0    0.79    0.76
  12   1   0    6.72    9.02
  12   1   0    0.73    0.94
  -1  12   0    0.14    0.72
  -1  12   0    0.66    0.77
   1 -12   0    5.68    8.98
 -12   0   0   45.88    3.24
 -12   0   0   45.66   13.98
   0  12   0   49.82    3.36
   0 -12   0   64.93   13.55
  12   0   0   43.04    3.20
   0  12   0   48.25    3.45
  12   0   0   70.04   13.68
 -12   0   0   37.16    3.30
   0  12   0   41.23    3.34
   0  12   0   43.21    3.28
   0  12   0   39.83   13.01
   1  12   0    0.96    1.05
  -1 -12   0   -2.10   12.50
  12  -1   0    1.56    0.65
 -12   1   0    0.86    0.72
 -12   1   0  -16.65   12.36
 -12   1   0    1.67    0.81
   1  12   0    1.15    0.80
 -12   1   0    1.00    0.79
   1  12   0    1.03    0.76
   1  12   0   -5.95   11.74
   1  12   0    0.75    0.76
  12  -1   0    0.14    9.12
 -12   2   0  139.62   10.28
 -12   2   0  149.25   10.29
  12  -2   0  153.28   10.18
   2  12   0  146.74   10.29
 -12   2   0  148.64   10.21
   2  12   0  150.52   10.18
   2  12   0  153.26   10.26
  -2 -12   0  147.47   19.82
  12  -2   0  164.17   20.39
   2  12   0  153.05   18.44
 -12   2   0  152.14   20.65
   3  12   0    0.17    0.73
   3  12   0   -4.54   11.04
 -12   3   0    0.93    0.80
 -12   3   0    0.44    0.90
 -12   3   0    0.31    0.81
   3  12   0    0.49    0.76
 -12   3   0   -8.46   13.70
  12  -3   0    1.33    0.91
   3  12   0    0.80    0.79
 -12   3   0    0.72    0.76
  -3 -12   0   -6.46    9.06
  12  -3   0    0.95    0.66
  12  -3   0   -8.71   12.83
  12  -4   0   29.72    2.35
   4  12   0   34.36    2.48
   4  12   0   30.42    2.34
 -12   4   0   27.14    2.51
 -12   4   0   17.00   15.22
 -12   4   0   27.89    2.52
 -12   4   0   28.06    2.45
   4  12   0   30.96    2.79
 -12   4   0   31.30    2.49
  12  -4   0   30.36    2.55
  12  -4   0   35.94   14.46
   5  12   0   -0.17    1.39
   5  12   0   16.47   16.26
 -12   5   0    0.76    0.81
  12  -5   0    0.11    0.70
   5  12   0    0.06    0.81
  12  -5   0   -3.63   15.23
 -12   5   0    0.43    0.84
 -12   5   0    0.38    0.98
  12  -5   0   -0.42    1.09
 -12   5   0    6.91   11.75
   5  12   0    0.31    0.79
 -12   5   0    0.60    0.88
 -12   6   0   42.21    3.63
   6  12   0   51.16    3.55
   6  12   0   41.87    3.57
   6  12   0   51.67    3.83
  12  -6   0   43.79    3.66
  -6 -12   0   41.48    3.57
 -12   6   0   50.81    3.65
   6  12   0   65.58   19.33
 -12   6   0   47.91    3.63
 -12   6   0   64.92   17.99
   6  12   0   47.94    3.51
 -12   6   0   47.30    3.57
  12  -6   0   49.75    3.44
 -12   7   0    0.06    0.98
  12  -7   0    0.44    0.84
 -12   7   0   -7.40   18.88
 -12   7   0   -0.12    0.96
 -12   7   0    7.29   14.61
   7  12   0    0.59    1.43
   7  12   0    0.18    1.00
   7  12   0    1.27    0.94
   7  12   0    2.11    0.94
  12  -7   0    0.70    1.05
 -12   7   0   -0.29    0.91
  -7 -12   0    7.23   19.31
 -12   7   0    0.66    1.06
  -7 -12   0    0.08    0.86
   7  12   0    0.07    0.95
   8  12   0  107.05    7.44
  12  -8   0  102.71    7.53
  12  -8   0  107.36    7.38
 -12   8   0  110.40   24.24
 -12   8   0  115.81   24.50
 -12   8   0  108.59    7.59
   8  12   0  124.45   26.23
  -8 -12   0  104.22    7.55
   8  12   0  106.06    7.53
 -12   8   0  114.40    7.60
 -12   8   0  105.45    7.54
   8  12   0  106.69    7.59
  -8 -12   0   64.48   21.81
   8  12   0  106.80    7.48
 -12   8   0  101.76    7.50
 -12   9   0   40.40   25.58
 -12   9   0   10.45   25.61
  -9 -12   0    9.86   22.10
   9  12   0    4.42   22.84
  12 -10   0  102.72    7.19
  10  12   0  106.08    7.23
 -12  10   0  109.24    7.28
 -12  10   0   95.51    7.21
  10  12   0   96.46    7.15
  10  12   0   97.77    7.09
 -12  10   0   40.43   23.24
  10  12   0   55.13   27.75
  12 -10   0   97.44    7.06
 -12  10   0  106.49    7.27
 -10 -12   0  195.38   30.07
 -12  10   0  104.35    7.28
 -10 -12   0   88.39    7.17
  10  12   0  100.13    7.20
  11  12   0    1.06    1.59
 -12  11   0    0.43    1.32
  11  12   0    0.61    1.34
 -12  11   0  -19.45   33.34
 -12  11   0   -0.95    1.40
  11  12   0    0.34    1.59
  12 -11   0    0.58    1.41
  11  12   0    0.54    1.20
  12 -11   0   -1.00    1.39
 -12  11   0   -0.37    1.34
  11  12   0    9.24   29.44
 -11 -12   0   16.01   30.18
 -12  11   0    0.82    1.28
 -11 -12   0    0.44    1.14
 -12  11   0  -20.50   26.21
 -12  12   0   18.41   30.91
 -12  12   0    5.23    2.53
  12  12   0    3.59    1.32
  12  12   0    0.37    1.54
 -12  12   0   -4.87   44.39
 -12  12   0    2.17    1.55
  12  12   0    3.56    1.85
  12 -12   0    2.98    1.46
 -12 -12   0    1.33    1.28
 -12  12   0    3.40    1.53
 -12  12   0    1.91    1.57
  12 -13   0    0.38    1.61
 -12  13   0    0.14    1.58
  13  12   0    0.47    1.39
  13  12   0    0.09    1.88
 -12  13   0    0.79    1.64
 -13 -12   0   -0.11    1.35
 -12  13   0    0.25    1.65
 -12  13   0   -0.15    1.67
  13  12   0   -0.81    1.73
  13  11   0   36.77    3.17
 -11  13   0   55.96   46.25
  11 -13   0   32.16    3.20
 -11  13   0   33.25    3.42
 -11  13   0   31.78    3.37
 -13 -11   0   33.14    3.28
 -11  13   0   36.67    3.41
 -11  13   0   58.10   41.85
  13  11   0   29.85    3.43
 -11  13   0   34.90    3.31
 -13 -10   0    0.42    1.60
 -13 -10   0   -0.67    1.15
  13  10   0    0.58    1.56
 -10  13   0    0.90    1.41
  13  10   0    0.41    1.19
 -10  13   0    0.78    1.35
  13  10   0   -0.74    1.39
 -10  13   0    0.09    1.33
  13  10   0    6.57   29.96
 -10  13   0   -0.32    1.30
  10 -13   0    0.55    1.27
 -13 -10   0   17.32   32.72
  13  10   0    0.47    1.16
 -10  13   0  -44.38   29.84
 -10  13   0   -0.15    1.56
  13   9   0    2.79    1.14
 -13  -9   0    1.57    1.40
  -9  13   0   -6.28   24.79
 -13  -9   0   -1.37   21.33
  13   9   0    0.90    1.28
  -9  13   0    2.46    1.46
  -9  13   0    1.27    1.31
   9 -13   0    2.46    1.19
  -9  13   0    2.80    1.28
  13   9   0   20.95   26.76
  -9  13   0  -11.75   29.89
  13   9   0    1.01    1.17
  -9  13   0    0.97    1.37
 -13  -9   0    3.58    1.21
  13   9   0    3.73    1.51
  -9  13   0    2.48    1.28
  -8  13   0    9.37   26.52
  -8  13   0    0.31    1.24
  13   8   0    0.20    1.09
  13   8   0   -0.30    1.32
  13   8   0    0.97    1.05
  13   8   0   -0.13    0.99
  -8  13   0   -0.62    1.05
  13   8   0  -24.08   22.63
 -13  -8   0   -0.35    1.19
  -8  13   0    0.80    1.20
 -13  -8   0    0.04    1.04
 -13  -8   0  -25.87   24.41
  -8  13   0    0.20    1.22
  13   7   0   65.36    5.11
 -13  -7   0   82.87   23.12
  -7  13   0   68.63    5.12
 -13  -7   0   65.65    5.07
  13   7   0   72.47    5.65
  -7  13   0   73.23    5.14
  -7  13   0   77.32    5.05
  13   7   0   68.48    4.97
  -7  13   0   55.37   24.51
  13   7   0   27.07   15.94
  -7  13   0   72.99   24.30
  -7  13   0   65.79    5.16
  13   7   0   61.28    4.88
  -6  13   0   -0.21    0.97
 -13  -6   0   18.89   14.40
 -13  -6   0    0.05    0.94
  13   6   0   -0.53    1.20
  -6  13   0  -11.48   21.47
  13   6   0   -0.22    0.89
  13   6   0   -4.31   18.28
  -6  13   0   -0.09    1.01
  -6  13   0    0.69    1.11
  -6  13   0   17.13   20.18
  -6  13   0    0.46    1.07
  -5  13   0   20.56    2.26
  -5  13   0   21.90    2.09
 -13  -5   0   36.40   18.26
  13   5   0   25.59   17.50
  -5  13   0    9.49   19.84
  13   5   0   17.42    2.19
  -5  13   0   21.30    2.13
  -5  13   0   17.76    2.03
 -13  -5   0   19.39    2.05
  -5  13   0   19.15   14.54
  -4  13   0   19.15   13.56
  13   4   0   -4.41   11.54
  -4  13   0    4.96   17.67
 -13  -4   0    0.29    0.90
  -4  13   0   -0.19    0.88
  13   4   0    1.45    1.10
  -4  13   0    1.16    1.01
  13   4   0    0.85    0.78
 -13  -4   0   -0.83   17.12
  -4  13   0    1.91    0.96
  -4  13   0    1.78    1.03
  -3  13   0   27.72    2.39
  -3  13   0   18.71   17.43
 -13  -3   0   41.80   16.80
  -3  13   0   27.41    2.27
 -13  -3   0   19.79    2.21
  -3  13   0   23.12    2.31
  -3  13   0   25.98    2.23
  13   3   0   23.70    2.08
  13   3   0   27.80   15.71
  13   3   0   23.84    2.35
  -3  13   0   33.44   17.08
  13   2   0    0.08    1.01
  -2  13   0    0.32    0.89
 -13  -2   0    0.62    0.81
   2 -13   0   -1.02   11.20
  13   2   0  -19.82   13.67
 -13  -2   0  -14.03   15.16
  13   2   0    0.55    0.76
  -2  13   0   -0.12    0.79
  -2  13   0    0.42    0.98
  -2  13   0   -0.02    0.86
  -2  13   0   -0.06    0.73
  -2  13   0   -7.09   15.63
  13   2   0    0.26    0.72
  -1  13   0   28.47    2.45
  -1  13   0   27.02    2.44
  -1  13   0   32.65   15.13
  13   1   0   31.31    2.28
  13   1   0   30.92    2.31
 -13  -1   0    7.98   11.55
  -1  13   0   31.09    2.60
  -1  13   0   28.79    2.48
   1 -13   0    9.08   15.76
 -13  -1   0   24.44    2.45
  13   1   0   27.11    2.51
  13   1   0   24.85   14.83
   0  13   0   -0.06    0.92
   0  13   0    0.09    1.17
  13   0   0   -0.17    0.98
   0  13   0    1.44    0.85
  13   0   0    6.46   14.80
 -13   0   0    0.53    0.82
   0  13   0    3.94   14.61
  13   0   0   -0.30    0.71
   0  13   0   -0.12    0.81
 -13   0   0   -0.12    0.90
 -13   0   0    6.86   15.87
   0 -13   0   -8.59   14.46
  13  -1   0   37.63    2.88
 -13   1   0   40.29    3.06
  13  -1   0   40.38    3.10
 -13   1   0   35.84    3.02
   1  13   0   27.13   11.73
  -1 -13   0   61.66   12.95
   1  13   0   41.41    3.04
 -13   1   0   40.26    2.98
   1  13   0   31.54    3.04
   1  13   0   39.19    2.99
 -13   1   0   26.97   12.75
  13  -1   0   46.39   15.63
  13  -2   0    8.05   15.19
 -13   2   0    1.49    0.93
   2  13   0    0.25    1.16
  -2 -13   0   19.35   15.31
 -13   2   0    2.05    0.96
 -13   2   0    0.57    0.83
   2  13   0  -21.51   15.09
  13  -2   0    0.43    0.72
   2  13   0    1.07    0.93
   2  13   0    0.45    0.83
   2  13   0   -0.12    0.82
 -13   2   0   -4.09   11.55
  13  -2   0    0.99    1.04
 -13   3   0    1.59    0.96
   3  13   0    1.60    0.92
  13  -3   0    3.14    0.79
 -13   3   0   -0.11    0.90
 -13   3   0    1.44    1.07
  13  -3   0    0.51    0.96
  13  -3   0   -2.52   11.29
  -3 -13   0   13.06   11.67
   3  13   0    0.73    0.79
 -13   3   0    2.11    1.01
 -13   3   0    6.88   12.68
   3  13   0   17.66   15.93
   3  13   0    2.97    0.98
   4  13   0    0.98    0.92
 -13   4   0    0.21    0.91
   4  13   0    1.13    1.12
   4  13   0    1.32    0.94
   4  13   0   -2.84   16.61
 -13   4   0    0.69    1.09
  13  -4   0   -0.13   17.28
 -13   4   0    0.19    0.88
  13  -4   0    0.20    0.81
   4  13   0    0.63    2.06
 -13   4   0   -1.64   18.01
  13  -4   0    2.11    1.09
  -4 -13   0   10.16   16.09
 -13   4   0    0.64    1.13
  13  -5   0    0.31    0.83
   5  13   0    1.79   17.98
  13  -5   0   -0.22    1.06
 -13   5   0   -0.27    0.93
 -13   5   0    0.27    0.96
   5  13   0   -0.53    0.93
 -13   5   0    0.36    0.93
 -13   5   0    0.31    1.18
   5  13   0   -0.03    0.97
   5  13   0   -0.33    1.55
   5  13   0   -0.10    0.83
  -5 -13   0    2.23   16.89
  13  -5   0  -16.11   18.49
 -13   5   0   22.66   19.80
   5  13   0   -0.13    0.98
  -6 -13   0  -25.32   18.81
 -13   6   0   -0.58   21.13
 -13   6   0    1.64    1.22
   6  13   0    0.71    1.11
   6  13   0   -0.83    2.04
   6  13   0    1.17    0.99
  13  -6   0    1.16    0.87
 -13   6   0    0.25    0.99
 -13   6   0    0.82    1.00
   6  13   0   -8.45   18.87
  13  -6   0   -0.24    1.10
   6  13   0    0.95    1.07
 -13   6   0    0.85    1.05
   6  13   0    0.09    1.03
   7  13   0   -4.51   21.25
   7  13   0   15.60    1.97
  13  -7   0   14.76    1.99
 -13   7   0    6.35   17.22
  13  -7   0   14.78    1.72
 -13   7   0   14.47    2.01
  -7 -13   0   33.59   16.25
 -13   7   0   12.98    1.69
   7  13   0   15.98    2.02
 -13   7   0   14.75    2.00
   7  13   0   14.60    1.89
   7  13   0   15.09    1.83
 -13   7   0   14.58    1.90
   7  13   0   12.87    1.59
  -8 -13   0   28.72   24.55
   8  13   0    0.66    1.08
 -13   8   0    0.14    1.10
   8  13   0  -26.70   22.93
   8  13   0    0.55    0.97
 -13   8   0    0.42    1.13
  -8 -13   0    1.15    1.06
 -13   8   0    1.70   18.83
 -13   8   0   -0.09    1.25
  13  -8   0    0.42    0.99
 -13   8   0  -19.87   23.42
 -13   8   0    0.74    1.12
  13  -8   0    1.18    1.20
   8  13   0    0.36    1.63
   8  13   0    0.27    1.20
   9  13   0   16.19    2.00
 -13   9   0   14.90    1.91
  -9 -13   0   15.56    2.11
 -13   9   0  -18.79   30.56
   9  13   0   15.94    2.10
  13  -9   0   15.21    1.86
 -13   9   0   44.50   30.48
   9  13   0   14.93    1.83
 -13   9   0   16.30    2.23
 -13   9   0   16.35    2.24
  -9 -13   0   13.48   27.99
   9  13   0   -9.88   27.90
  13  -9   0   15.77    1.67
 -13   9   0   14.02    2.09
  10  13   0    0.56    1.33
 -10 -13   0  -21.44   32.40
 -13  10   0   -0.02    1.34
  13 -10   0    0.36    1.41
  10  13   0    0.52    1.14
 -13  10   0    0.31    1.42
 -13  10   0   -0.42    1.36
 -13  10   0   15.61   35.64
 -13  10   0   -5.89   37.26
 -10 -13   0   -0.35    1.19
  10  13   0   -0.25    1.67
 -13  10   0    0.01    1.34
  10  13   0   -0.59    1.53
  10  13   0   13.58   31.12
  11  13   0    0.00    1.23
  13 -11   0    0.57    1.52
 -13  11   0    0.04    1.47
  13 -11   0   -1.06    1.35
  11  13   0    0.31    1.76
 -13  11   0    1.10    1.42
  11  13   0    0.10    1.74
  11  13   0    1.27    1.49
 -13  11   0    0.83    1.46
 -11 -13   0    1.23    1.23
 -13  11   0    0.42    1.54
  12  13   0    0.37    1.39
 -13  12   0   -0.60    1.60
 -13  12   0   -0.67    1.65
 -13  12   0   -0.45    1.56
 -12 -13   0    1.27    1.41
 -13  12   0    0.39    1.53
  12  13   0   -0.94    1.75
  13 -12   0    0.05    1.53
 -13  12   0  -25.36   52.11
  12  13   0    0.22    2.03
 -13  13   0   28.36    3.28
  13  13   0   22.89    2.79
 -13  13   0   26.08    3.24
 -13  13   0   22.41    3.28
  13 -13   0   21.06    2.56
 -13  13   0   23.25    3.14
  13  13   0   22.71    2.84
 -13 -13   0   27.37    3.04
 -13  14   0   -1.01    1.88
  14  13   0    0.89    1.56
  13 -14   0    0.05    2.16
 -13  14   0   -0.18    1.97
 -14 -13   0   -0.38    1.59
  14  13   0   -0.11    2.07
 -13  14   0   -0.23    1.92
 -13  14   0    0.39    1.91
 -14 -12   0  107.28    7.81
 -12  14   0  110.66    7.96
 -12  14   0   95.80    7.87
 -12  14   0  112.98    7.93
  12 -14   0  105.19    7.77
 -12  14   0  110.15    7.98
  14  12   0   95.90    7.74
  14  12   0  107.53    7.74
  14  11   0    0.85    1.50
  11 -14   0    0.03    1.65
 -11  14   0    0.19    1.73
 -11  14   0   -0.44    1.60
 -14 -11   0    0.18    1.41
  14  11   0    0.24    1.69
 -11  14   0    0.48    1.62
 -11  14   0   -0.21    1.54
  14  10   0   53.03    4.20
 -10  14   0   59.63    4.44
  10 -14   0   53.36    4.23
 -10  14   0   51.93    4.40
  14  10   0   45.77    4.13
 -10  14   0   50.56    4.31
 -14 -10   0   50.24    4.24
 -10  14   0   45.46    4.31
 -10  14   0   48.44    4.38
 -14 -10   0   50.26    4.39
 -10  14   0   52.35   45.12
  14  10   0   52.36    4.32
  -9  14   0    0.38    1.41
  -9  14   0    0.24    1.49
  14   9   0    0.05    1.28
  -9  14   0   12.64   39.37
  -9  14   0  -74.81   35.67
   9 -14   0    1.41    1.35
 -14  -9   0    0.31    1.20
 -14  -9   0    1.50    1.55
  14   9   0   -0.11    1.41
  14   9   0    0.72    1.30
  -9  14   0    0.41    1.40
  -9  14   0   -0.39    1.56
  -8  14   0  131.33    9.93
  14   8   0  137.44    9.81
  -8  14   0  151.05    9.98
 -14  -8   0  135.22    9.89
  -8  14   0  149.21    9.95
  14   8   0  128.39    9.84
  14   8   0  130.40    9.78
 -14  -8   0   89.28   33.34
  -8  14   0  147.90   35.76
  14   8   0   36.41   30.46
  -8  14   0  150.27    9.97
  -8  14   0  143.97    9.83
  -8  14   0   91.23   36.85
 -14  -8   0  154.62    9.84
 -14  -7   0    0.08    1.06
  -7  14   0  -56.60   32.97
  14   7   0    0.16    1.07
  14   7   0   14.00   24.93
  14   7   0    0.45    1.28
 -14  -7   0  -17.55   26.30
  -7  14   0   -0.23    1.28
  -7  14   0    0.32    1.25
  -7  14   0    4.34   29.29
  -7  14   0    0.28    1.28
  14   7   0    0.43    1.21
  -7  14   0    0.92    1.14
  14   6   0   75.51    5.90
  -6  14   0   88.14   27.71
 -14  -6   0   77.65    5.89
  -6  14   0   80.08    5.92
  -6  14   0   82.72    5.99
  -6  14   0   89.80    6.01
 -14  -6   0   51.68   24.58
  14   6   0   76.99    5.78
  -6  14   0   86.60    6.08
  -6  14   0   68.86   21.95
  14   6   0   78.43    5.81
  14   6   0   23.98   23.07
  -5  14   0    0.28    1.00
  -5  14   0    1.43    1.26
  14   5   0    1.21    1.22
 -14  -5   0  -18.24   22.75
  -5  14   0   20.25   23.77
  -5  14   0  -25.98   22.91
  14   5   0    0.70    0.97
  -5  14   0    0.78    1.15
 -14  -5   0    0.78    1.03
  14   5   0  -13.01   15.49
  14   4   0   92.82   17.28
  -4  14   0   78.58   19.06
  -4  14   0   80.37    5.57
 -14  -4   0   35.01   17.26
 -14  -4   0   75.40    5.59
  -4  14   0   83.35   23.88
  -4  14   0   76.01    5.60
  14   4   0   71.94    5.56
  14   4   0   74.39    5.44
  -4  14   0   78.67    5.56
  -3  14   0    0.76    1.08
  -3  14   0   -7.36   20.58
  14   3   0    2.00   18.48
 -14  -3   0   -7.19   20.11
  -3  14   0    0.05    1.17
  -3  14   0    6.19   20.77
  -3  14   0   -0.28    1.02
  -3  14   0    0.63    0.99
  14   3   0    0.49    0.92
  14   3   0   -0.30    1.10
 -14  -3   0   -0.13    0.93
  -2  14   0  296.86   19.68
  -2  14   0  300.90   19.68
  -2  14   0  280.07   28.79
  14   2   0  279.08   19.57
  14   2   0  290.31   19.67
  -2  14   0  287.84   19.71
  -2  14   0  286.86   19.63
 -14  -2   0  305.60   28.64
  14   2   0  283.67   32.22
 -14  -2   0  275.94   19.67
 -14  -1   0    4.88    1.05
  -1  14   0   11.81   14.00
  -1  14   0    2.45    0.98
  14   1   0    2.67    0.90
  14   1   0    2.79    1.05
  -1  14   0    2.10    1.40
  14   1   0    2.61    0.90
  -1  14   0    1.27    1.00
   1 -14   0   27.31   18.76
 -14  -1   0   -7.04   19.27
  -1  14   0    3.58    1.07
  14   1   0    7.25   18.34
  -1  14   0    1.62    1.02
   0 -14   0   53.06   18.93
   0  14   0   36.62   19.07
   0  14   0   34.52    3.15
   0  14   0   37.26    3.08
  14   0   0   40.27    3.01
 -14   0   0   51.80   20.50
   0  14   0   37.96    3.13
   0  14   0   37.31    3.18
  14   0   0   40.14    3.17
 -14   0   0   39.61    3.03
  14   0   0   19.15   18.69
 -14   0   0   42.22    3.19
  14  -1   0   -3.46   18.17
  14  -1   0    0.71    0.83
   1  14   0   -0.08    1.03
  14  -1   0   -0.08    0.82
 -14   1   0   -0.06    0.92
  -1 -14   0   -4.26   18.64
 -14   1   0    5.01   19.69
   1  14   0   -0.20    0.91
   1  14   0    0.35    0.96
   1  14   0   -0.37    1.22
   1  14   0    0.32    0.86
   1  14   0   23.94   18.94
 -14   1   0    0.14    1.05
   2  14   0   43.66    3.46
 -14   2   0   41.75    3.44
  14  -2   0   38.26    3.21
 -14   2   0   43.49    3.38
   2  14   0   47.71    3.32
 -14   2   0   42.39    3.38
  14  -2   0   29.26   19.42
 -14   2   0   48.81   20.82
   2  14   0   39.27    3.38
   2  14   0   41.62    3.37
  14  -2   0   45.26    3.40
  -2 -14   0   74.07   20.80
   2  14   0   35.92   19.60
  -3 -14   0   15.91   19.63
  14  -3   0   25.96   19.68
   3  14   0   18.37   20.00
 -14   3   0   29.22   21.33
   4  14   0  160.72   10.57
   4  14   0  154.50   10.60
 -14   4   0  157.49   10.66
  14  -4   0  163.75   25.76
 -14   4   0  147.96   10.59
   4  14   0  138.41   10.66
 -14   4   0  131.50   26.78
 -14   4   0  153.73   10.51
  14  -4   0  156.33   10.62
   4  14   0  150.28   10.63
  14  -4   0  159.03   10.49
  -4 -14   0  135.49   25.11
   4  14   0  150.43   10.65
 -14   4   0  152.29   10.66
   4  14   0  162.58   25.45
 -14   5   0    0.71    1.14
 -14   5   0    0.87    1.12
 -14   5   0   -0.44    0.99
  14  -5   0   -0.52    0.95
   5  14   0   -0.16    1.04
   5  14   0    0.78    1.13
 -14   5   0   -8.74   24.00
   5  14   0   24.35   20.96
   5  14   0    0.06    1.20
 -14   5   0    0.00    1.38
   5  14   0   -0.33    1.16
   5  14   0    0.39    1.88
  -5 -14   0   -2.70   21.26
  14  -5   0   14.35   23.12
  14  -5   0    0.08    1.14
 -14   6   0    1.09    1.21
  14  -6   0    0.33    1.18
 -14   6   0   13.66   25.85
 -14   6   0    0.59    1.10
 -14   6   0    1.12    1.29
  -6 -14   0   13.34   23.87
  14  -6   0    1.01    1.02
   6  14   0    1.23    1.28
 -14   6   0    1.84    1.40
   6  14   0    1.26    1.17
   6  14   0    1.66    1.86
   6  14   0    0.02    1.14
   6  14   0   15.66   24.17
   6  14   0    0.59    1.23
  -7 -14   0   -3.05   26.26
 -14   7   0    0.56    1.46
   7  14   0    6.34   26.11
   7  14   0    0.68    1.93
 -14   7   0   -0.54    1.15
   7  14   0   -0.36    1.27
   7  14   0    0.29    1.00
 -14   7   0    0.80    1.15
 -14   7   0   -2.59   22.43
 -14   7   0    8.29   28.57
  14  -7   0    0.18    1.06
  14  -7   0   -0.12    1.22
   7  14   0    0.05    1.23
 -14   7   0    0.84    1.27
   7  14   0    1.63    1.33
   8  14   0  104.31    7.04
   8  14   0   94.58    7.03
 -14   8   0   90.68    7.03
 -14   8   0  100.70    7.10
   8  14   0   92.94    7.15
 -14   8   0  114.58   34.47
   8  14   0   94.81    6.99
  14  -8   0   97.16    6.87
 -14   8   0   94.93    7.08
 -14   8   0  106.07    7.09
  -8 -14   0   50.46   31.49
 -14   8   0  114.27   28.14
  14  -8   0   94.34    7.02
   9  14   0   -0.30    1.86
 -14   9   0    0.82    1.35
  14  -9   0   -0.59    1.42
   9  14   0    1.68    1.53
 -14   9   0    0.58    1.59
   9  14   0   -0.03    1.30
 -14   9   0   -0.21    1.73
  -9 -14   0    1.07    1.24
  14  -9   0    0.25    1.43
   9  14   0    0.30    1.39
 -14   9   0    0.56    1.35
 -14   9   0   34.40   37.67
 -14  10   0    1.01    1.42
  10  14   0    2.74    1.35
  10  14   0    0.03    1.79
 -14  10   0    1.10   43.64
  14 -10   0    2.06    1.48
 -14  10   0    1.81    1.68
 -14  10   0    1.42    1.48
 -10 -14   0    0.59    1.29
  14 -10   0    2.42    1.44
  10  14   0    2.29    1.52
  10  14   0    1.75    2.33
 -14  10   0    2.73    1.51
 -14  10   0  128.53   48.04
  11  14   0    0.45    2.26
 -11 -14   0    0.01    1.36
  11  14   0    0.46    1.37
 -14  11   0    0.57    1.75
  14 -11   0    0.46    1.48
  14 -11   0    0.26    1.64
  11  14   0    0.91    2.03
  11  14   0   -0.19    1.69
 -14  11   0   -0.57    1.60
 -14  11   0    0.19    1.48
 -14  11   0   -0.50    1.55
 -12 -14   0   71.76    5.92
 -14  12   0   73.75    6.00
 -14  12   0   75.82    6.03
  12  14   0   79.70    5.79
 -14  12   0   76.17    6.00
 -14  12   0   74.58    6.00
  12  14   0   76.10    6.22
  13  14   0    1.72    2.21
  13  14   0    1.04    1.65
 -13 -14   0    0.77    1.71
 -14  13   0    1.37    1.90
 -14  13   0    0.63    1.84
  14 -13   0   -0.46    2.10
 -14  13   0   -0.75    1.91
 -14  13   0    1.16    2.05
  14  14   0   12.49    2.10
 -14  14   0   13.88    2.57
 -14  14   0   12.14    2.50
 -14  14   0   10.07    2.50
 -14 -14   0   11.87    2.29
 -14  14   0   10.56    2.88
  14  14   0   14.80    2.65
 -14  15   0    0.54    2.38
  14 -15   0   -0.02    3.14
  15  14   0    1.22    2.44
  15  14   0    0.79    1.93
 -14  15   0    0.73    2.33
 -14  15   0    0.48    2.40
 -14  15   0   -0.37    2.44
 -15 -14   0    3.73    2.06
  13 -15   0   -0.21    2.62
 -15 -13   0   10.94    2.15
  15  13   0   10.29    3.38
 -13  15   0    9.13    2.31
  15  13   0    7.56    2.06
 -13  15   0   11.49    2.41
 -13  15   0    8.76    2.52
 -13  15   0    6.74    2.29
 -12  15   0    1.20    2.03
  12 -15   0   -0.08    2.22
  15  12   0    0.04    1.62
 -12  15   0    0.28    1.97
  15  12   0   -0.13    1.95
 -12  15   0    1.30    1.93
 -15 -12   0   -0.53    1.57
 -12  15   0    0.46    1.97
 -11  15   0    6.52    2.00
 -11  15   0    4.05    1.90
 -15 -11   0    6.72    1.78
 -11  15   0    5.06    2.08
  15  11   0    7.98    1.93
 -11  15   0   11.03    2.12
  11 -15   0    7.47    2.06
  15  11   0    4.05    1.82
  15  10   0    1.20    1.61
 -10  15   0    0.56    1.65
  15  10   0    1.88    1.55
  10 -15   0    0.45    1.76
 -10  15   0    1.87    1.75
 -15 -10   0    2.47    1.50
 -10  15   0    2.06    3.10
 -15 -10   0    2.98    2.17
 -10  15   0    3.99    1.84
 -10  15   0    1.10    1.69
  15  10   0    0.51    1.64
   9 -15   0    5.86    1.69
 -15  -9   0    6.91    1.62
  -9  15   0    2.12    1.78
 -15  -9   0    3.69    1.87
  -9  15   0    3.48    1.69
  -9  15   0    1.27    1.57
  15   9   0    3.92    1.61
  -9  15   0    2.54    1.60
  15   9   0    3.27    1.65
  15   9   0    3.95    1.47
  -9  15   0    2.71    1.73
  15   8   0    0.03    1.31
 -15  -8   0    0.47    1.27
 -15  -8   0    0.29    1.60
  -8  15   0    0.70    1.56
  15   8   0    0.71    1.29
  -8  15   0   -0.08    1.46
  -8  15   0    1.24    1.57
  -8  15   0    1.79   43.13
  -8  15   0    1.93    1.45
  15   8   0    0.54    1.36
  -8  15   0    0.21    1.50
  -7  15   0   58.69    4.48
  -7  15   0   52.55    4.41
  15   7   0    3.97   38.27
 -15  -7   0   31.50   35.56
  15   7   0   52.89    4.24
  -7  15   0   54.34    4.49
  15   7   0   55.90    4.27
  -7  15   0   51.48   28.84
  15   7   0   54.36    4.33
  -7  15   0   54.58    4.37
  -7  15   0   52.64    4.50
  -7  15   0   87.08   28.12
 -15  -7   0   51.12    4.30
 -15  -6   0  -27.86   30.05
  -6  15   0   64.09   32.54
  -6  15   0   36.06   38.88
  15   6   0  -30.85   28.92
  -5  15   0    6.07   28.29
  15   5   0    0.92    1.32
  15   5   0    1.49   25.87
  -5  15   0    0.14    1.42
  -5  15   0   -0.32    1.10
  -5  15   0    0.56    1.20
  -5  15   0   -0.78    1.25
 -15  -5   0  -13.18   28.71
 -15  -5   0   -0.45    1.11
  -5  15   0   -2.33   23.48
  15   5   0   -0.16    1.26
  15   5   0    0.28    1.11
  -4  15   0   -2.98   27.15
  -4  15   0    0.09    1.09
  15   4   0    1.57    1.27
  -4  15   0    0.64    1.36
  15   4   0  -19.09   17.85
  15   4   0    0.05    1.22
  -4  15   0   -6.84   27.12
  -4  15   0    1.10    1.25
  -4  15   0    0.77    1.23
 -15  -4   0    0.63    1.09
 -15  -4   0    9.39   20.14
  15   4   0    0.82    1.06
 -15  -3   0   29.35   25.95
  -3  15   0   23.47    2.46
  -3  15   0   14.86   30.91
  15   3   0  -23.88   22.73
  15   3   0   23.46    2.40
  -3  15   0   25.50   25.54
  -3  15   0   20.67    2.39
  -3  15   0   19.99    2.42
  15   3   0   25.85    2.28
  -3  15   0   22.46    2.59
 -15  -3   0   23.84    2.40
 -15  -2   0    0.17    0.97
  -2  15   0   14.94   25.37
 -15  -2   0   10.77   25.29
  15   2   0    0.15    1.06
  15   2   0   -0.70   23.58
  -2  15   0    1.20    1.23
  15   2   0    0.62    1.00
  -2  15   0    0.16    1.07
  -2  15   0    0.03    1.52
  -2  15   0   -0.47    1.10
 -15  -1   0   70.90   25.22
   1 -15   0   11.51   18.22
 -15  -1   0   64.54    4.82
  15   1   0   51.04   23.78
  -1  15   0   69.51    4.91
  15   1   0   69.18    4.82
  -1  15   0   60.08    4.78
  15   1   0   67.28    4.96
  -1  15   0   60.69    4.83
  -1  15   0   60.59    4.85
  -1  15   0   39.22   25.16
   0  15   0    1.02    1.21
   0  15   0    1.11    1.05
 -15   0   0   11.37   24.56
   0  15   0    0.56    1.41
   0  15   0    1.16    1.09
  15   0   0    0.94    1.05
 -15   0   0    1.72    1.12
  15   0   0    1.12    1.00
  15   0   0   -6.12   22.88
   0  15   0    0.40    1.01
   0 -15   0    6.19   23.12
   0  15   0  -15.68   23.18
   1  15   0    1.62    1.15
   1  15   0    3.95    1.27
  15  -1   0    4.14    1.01
  15  -1   0  -18.65   16.65
   1  15   0    2.64    1.46
 -15   1   0    1.08    1.31
   1  15   0   35.19   24.45
  15  -1   0    2.94    1.10
   1  15   0    2.33    1.16
 -15   1   0    2.83    1.06
   1  15   0    2.41    1.17
  -1 -15   0    0.08   23.61
 -15   2   0   40.01   19.55
  15  -2   0   12.03   24.06
  -2 -15   0    6.54   22.63
   2  15   0    4.90   25.22
   3  15   0    3.71    1.24
 -15   3   0    7.08   26.59
 -15   3   0    2.55    1.31
  15  -3   0    2.35    1.14
  15  -3   0    1.07    1.01
   3  15   0    1.18    1.52
   3  15   0    1.80    1.25
 -15   3   0    0.64    1.21
   3  15   0    4.25    1.22
  15  -3   0   17.54   25.36
   3  15   0    2.38    1.22
   3  15   0   -4.66   17.98
 -15   3   0    1.10    1.05
  -3 -15   0    0.97   25.48
   3  15   0    1.87    1.25
 -15   4   0   -0.45    1.21
  -4 -15   0   27.68   27.19
  15  -4   0   11.04   26.37
 -15   4   0  -37.21   27.76
   4  15   0    0.72    1.56
 -15   4   0    1.22    1.13
   4  15   0    0.59    1.09
   4  15   0    0.20    1.17
  15  -4   0    0.29    1.01
  15  -4   0    1.16    1.13
   4  15   0  -30.05   25.64
   4  15   0    1.02    1.25
 -15   4   0    0.53    1.30
   4  15   0    1.65    1.18
 -15   5   0    1.37    1.24
 -15   5   0    1.52    1.41
   5  15   0   11.35   27.35
 -15   5   0    1.26    1.29
   5  15   0    3.18    1.31
  -5 -15   0   22.34   28.36
   5  15   0    1.63    1.24
  15  -5   0    1.26    1.21
 -15   5   0    2.91    1.68
   5  15   0    1.39    1.34
  15  -5   0    2.40    1.11
 -15   5   0  -16.08   31.04
  15  -5   0   20.44   22.46
   5  15   0    1.26    1.37
 -15   6   0    1.24    1.33
   6  15   0    1.31    1.42
  15  -6   0    0.87    1.22
   6  15   0    2.20    1.32
  -6 -15   0   -0.19   29.75
   6  15   0    1.54    1.37
 -15   6   0    0.85   25.13
   6  15   0    1.32    1.12
 -15   6   0    1.14    1.28
  15  -6   0   -0.50    1.15
 -15   6   0    0.75    1.41
   6  15   0  -11.93   29.02
 -15   6   0    1.12    1.67
 -15   7   0   60.27    4.57
 -15   7   0   95.06   39.81
   7  15   0   58.70    4.57
   7  15   0   74.95   52.33
 -15   7   0   55.15    4.59
 -15   7   0   49.89    4.49
 -15   7   0   61.40   38.44
   7  15   0   59.65    4.49
   7  15   0   53.55    4.38
  -7 -15   0    4.80   39.11
  15  -7   0   54.04    4.41
 -15   7   0   55.06    4.54
   8  15   0    0.41    1.37
 -15   8   0    0.11    1.83
 -15   8   0  -17.42   41.60
 -15   8   0   -0.23    1.43
 -15   8   0   -6.88   43.00
  15  -8   0   -0.72    1.39
  15  -8   0    0.79    1.42
 -15   8   0    1.51    1.61
 -15   8   0    0.45    1.45
   8  15   0    0.22    1.13
   8  15   0   -0.08    1.53
 -15   9   0    2.33    1.94
   9  15   0   -0.97    2.26
  15  -9   0   -0.17    1.51
 -15   9   0   33.03   43.30
 -15   9   0    0.52    1.62
 -15   9   0    0.71    1.51
  15  -9   0    1.06    1.46
 -15   9   0    0.87    1.56
   9  15   0    0.63    1.53
   9  15   0   -0.89    1.74
   9  15   0    0.90    1.42
  10  15   0    0.25    1.66
 -15  10   0   -0.45    1.58
 -15  10   0   -0.22    1.65
  15 -10   0    0.50    1.53
  10  15   0   -1.29    1.88
 -15  10   0    0.23    1.82
  10  15   0    0.50    1.34
  10  15   0    1.05    2.43
 -15  10   0   -0.01    1.99
  15 -10   0    0.11    1.61
  15 -11   0    3.67    1.72
  11  15   0   -0.04    2.68
 -15  11   0    2.49    1.89
 -15  11   0    3.78    1.96
 -15  11   0    6.15    2.20
  11  15   0    0.30    2.24
  15 -11   0   -0.14    1.84
  11  15   0    4.09    1.52
  11  15   0    3.63    2.01
 -15  11   0    4.97    1.84
  12  15   0    1.68    2.53
 -15  12   0    0.83    1.96
 -12 -15   0    0.39    1.69
 -15  12   0    0.00    2.01
 -15  12   0    2.78    2.20
  12  15   0    0.57    1.69
 -15  12   0    0.71    2.08
  15 -12   0   -0.92    2.04
 -15  13   0   -0.55    2.22
 -15  13   0   -0.07    2.08
  13  15   0    0.13    1.66
  13  15   0   -1.68    2.64
 -15  13   0   -1.17    2.10
 -15  13   0    1.23    2.35
  15 -13   0    0.59    2.39
 -13 -15   0    0.46    1.78
 -15  14   0    0.30    2.23
 -15  14   0    1.02    2.41
 -15  14   0    0.72    2.26
 -14 -15   0   -0.55    1.92
 -15  14   0    0.74    2.56
  14  15   0    0.54    1.96
  14  15   0    1.67    3.97
 -15  15   0    2.37    2.74
 -15 -15   0    3.09    2.19
 -15  15   0    2.54    2.58
  15  15   0   -0.61    2.89
 -15  15   0    6.18    2.65
 -15  15   0    4.86    2.80
  15  15   0    3.10    2.16
  16  15   0    0.35    2.94
 -16 -15   0    0.85    2.31
 -15  16   0   -2.57    2.92
 -15  16   0    0.80    2.97
  16  15   0   -0.85    2.18
 -15  16   0    1.64    2.91
 -15  16   0    0.98    2.95
 -14  16   0    6.51    2.72
 -14  16   0    3.81    2.72
 -14  16   0    3.29    2.79
  16  14   0    6.19    2.74
 -14  16   0    7.61    2.68
  16  14   0    4.26    2.19
 -16 -14   0    8.45    2.32
 -13  16   0    1.21    2.33
  13 -16   0   -0.52    3.35
  16  13   0    0.89    2.04
  16  13   0    2.44    2.33
 -13  16   0    0.93    2.29
 -16 -13   0    0.69    1.88
 -13  16   0    2.74    2.55
 -13  16   0    1.11    2.36
 -12  16   0   39.87    4.32
  16  12   0   31.97    3.72
  16  12   0   37.52    3.94
 -12  16   0   33.60    4.54
 -12  16   0   38.18    4.34
 -16 -12   0   37.37    4.01
 -12  16   0   36.20    4.22
 -16 -11   0    1.55    1.78
 -11  16   0   -1.07    1.96
 -11  16   0   -0.58    2.10
  16  11   0   -0.18    1.80
 -11  16   0    0.70    2.05
  11 -16   0    1.74    2.33
 -11  16   0    0.47    1.94
  16  10   0   10.11    2.00
  10 -16   0    8.99    2.23
 -10  16   0    5.88    1.99
 -10  16   0   10.88    2.56
  16  10   0    9.40    2.03
 -16 -10   0   10.39    3.44
 -10  16   0    8.73    2.14
 -10  16   0    9.36    2.30
 -10  16   0   10.45    2.31
  16  10   0    9.92    2.10
 -16 -10   0   13.10    2.70
 -16  -9   0    1.04    1.55
  -9  16   0    0.75    1.66
  16   9   0    0.33    1.62
  16   9   0    1.57    1.73
 -16  -9   0    0.84    2.05
  -9  16   0    0.45    1.70
  16   9   0    0.77    1.79
   9 -16   0    1.52    1.88
  -9  16   0   -0.09    1.75
  -9  16   0    1.01    1.91
  -9  16   0    0.70    2.08
  -8  16   0   31.08    3.37
 -16  -8   0   30.55    3.51
  -8  16   0   32.45    3.42
  -8  16   0   36.29    3.48
  -8  16   0   30.71    3.63
  16   8   0   32.26    3.23
  -8  16   0   31.09    3.43
  16   8   0   31.41    3.21
  16   8   0   28.10    3.21
 -16  -8   0   28.46    3.21
  -7  16   0    0.87    1.65
  16   7   0    0.88    1.47
  -7  16   0    0.20    1.47
 -16  -7   0    0.16    1.33
 -16  -7   0    0.10    1.68
  -7  16   0   -0.22    1.66
  16   7   0    0.35    1.49
  -7  16   0    0.49    1.50
  -7  16   0   -0.10    1.73
  16   7   0   -0.52    1.57
  16   6   0   48.12    4.36
  -6  16   0   62.30    4.66
  16   6   0   51.74    4.34
  -6  16   0   59.92    4.49
  -6  16   0   51.94    4.57
  -6  16   0   53.20    4.53
  16   6   0   50.14    4.32
 -16  -6   0   57.73    4.41
  -6  16   0   54.92    4.54
  -5  16   0    0.29    1.29
  -5  16   0   -0.30    1.49
  -5  16   0   -0.57    1.41
  16   5   0    0.13    1.31
  16   5   0    1.29    1.36
  -5  16   0    0.96    1.56
  16   5   0    1.35    1.53
  -5  16   0   -0.19    1.59
 -16  -5   0    0.22    1.21
  -4  16   0   40.41    3.40
 -16  -4   0   37.45    3.42
  -4  16   0   38.16    3.46
  16   4   0   -8.48   23.72
  -4  16   0   25.66   36.58
  -4  16   0   39.53    3.50
 -16  -4   0   66.76   33.50
  16   4   0   38.58    3.30
  -4  16   0   37.15    3.47
  -4  16   0   36.93    3.64
  16   4   0   33.34    3.24
  16   4   0   39.03    3.32
 -16  -3   0   -0.13    1.17
  -3  16   0   -0.19    1.19
  16   3   0   -9.77   30.64
  -3  16   0    1.27    1.52
  16   3   0    1.13    1.33
  -3  16   0    0.35   33.30
  16   3   0    0.62    1.20
  -3  16   0    0.56    1.33
 -16  -3   0    2.71   24.99
  16   3   0    0.46    1.41
  -3  16   0    0.28    1.37
  -3  16   0    0.16    1.31
  -2  16   0   20.93    2.51
 -16  -2   0   -6.39   23.59
  -2  16   0   13.71   31.76
  -2  16   0   24.70    2.60
  16   2   0   24.36    2.40
  -2  16   0   26.54    2.62
  16   2   0  -11.51   28.48
 -16  -2   0   20.91    2.51
  16   2   0   20.85    2.42
  -2  16   0   25.28    2.84
  -1  16   0    0.47    1.22
   1 -16   0    4.53   30.75
 -16  -1   0  -34.45   30.18
  -1  16   0    1.44    1.24
  16   1   0  -14.01   21.43
  -1  16   0    1.55    1.43
  16   1   0    0.11    1.09
  -1  16   0    1.89    1.25
  -1  16   0    0.04    1.52
 -16  -1   0    0.75    1.16
  -1  16   0   -7.78   30.65
  16   1   0    1.12    1.12
   0  16   0  104.35    7.38
  16   0   0  102.77    7.34
   0  16   0  105.48    7.40
  16   0   0  104.27    7.21
 -16   0   0  107.79    7.38
   0  16   0   96.96    7.28
   0  16   0   -1.53   31.33
   0  16   0   94.51    7.34
   0 -16   0  134.53   32.51
 -16   0   0  115.12   33.80
   1  16   0    0.15    1.31
   1  16   0   -0.35    1.10
 -16   1   0  -31.47   33.30
   1  16   0    0.24    1.07
   1  16   0   -0.20    1.41
   1  16   0  -14.62   30.13
   1  16   0   -0.27    1.18
 -16   1   0   -0.50    1.17
 -16   1   0    0.47    1.51
   1  16   0    0.25    1.59
  16  -1   0   -0.02    1.18
  16  -1   0   -0.43    1.13
  16  -1   0  -14.74   29.11
  -1 -16   0  -19.22   29.09
 -16   2   0   81.22   35.88
   2  16   0   -5.40   30.92
  16  -2   0    9.70   31.07
  -2 -16   0   90.95   32.36
   2  16   0   79.46    5.78
   2  16   0   72.58    5.83
  16  -2   0   82.95    5.68
   2  16   0   80.42    5.86
   2  16   0   75.28    5.85
 -16   2   0   80.12    5.88
 -16   2   0   83.76    5.91
  16  -2   0   75.18    5.77
  16  -3   0    1.65    1.20
   3  16   0    0.71    1.14
   3  16   0   -8.17   31.86
  -3 -16   0   -8.69   32.52
  16  -3   0    0.34    1.17
   3  16   0    1.34    1.41
   3  16   0    1.04    1.74
 -16   3   0    0.83    1.56
   3  16   0    0.09    1.22
   3  16   0   -0.04    1.24
   3  16   0    0.18    1.53
 -16   3   0    2.17    1.28
   4  16   0   45.37    3.87
  16  -4   0   30.51   35.20
 -16   4   0   44.73    3.93
   4  16   0   19.33   34.35
   4  16   0   48.83    3.86
 -16   4   0   42.27    3.87
   4  16   0   45.21    3.86
 -16   4   0   44.17   36.94
 -16   4   0   45.59    4.01
  -4 -16   0  104.28   35.76
   4  16   0   46.20    3.93
  16  -4   0   49.77    3.71
  16  -4   0   47.91    3.87
   4  16   0   45.60    4.12
   5  16   0    0.23    1.56
 -16   5   0   -0.76    1.57
  16  -5   0    0.48    1.26
   5  16   0   -0.20    1.86
 -16   5   0   -0.05    1.31
 -16   5   0   -8.14   40.39
  16  -5   0  -33.74   37.21
  16  -5   0   -0.76    1.30
   5  16   0    0.82    1.40
   5  16   0    0.91    1.34
   5  16   0   -0.84    1.56
 -16   5   0   -0.42    1.30
   6  16   0   39.59    3.76
 -16   6   0   47.30    3.80
   6  16   0   33.84    3.92
   6  16   0   40.89    3.62
  16  -6   0   41.74    3.50
 -16   6   0   44.36    3.93
  16  -6   0   36.27    3.53
 -16   6   0   37.26    4.28
 -16   6   0   74.42   43.68
   6  16   0   45.65    3.62
  16  -7   0    0.11    1.48
 -16   7   0    0.31    1.56
   7  16   0   -0.80    1.94
  16  -7   0    0.80    1.37
   7  16   0    1.57    1.60
 -16   7   0    0.63    1.77
 -16   7   0   -0.40    1.45
   7  16   0   -0.55    1.45
   7  16   0    0.16    1.81
 -16   7   0   -0.21    2.18
 -16   8   0  246.89   16.91
  16  -8   0  237.16   16.79
   8  16   0  248.64   16.76
 -16   8   0  247.36   16.92
   8  16   0  253.75   16.86
  16  -8   0  241.23   16.64
 -16   8   0  221.07   16.85
   8  16   0  239.07   16.78
 -16   8   0  253.99   16.88
   9  16   0    1.27    1.52
  16  -9   0    1.05    1.66
 -16   9   0    1.66    1.74
   9  16   0    1.42    1.92
 -16   9   0    1.29    2.25
  16  -9   0   -1.20    1.77
 -16   9   0    1.04    1.59
 -16   9   0    1.34    1.92
   9  16   0    1.73    1.76
 -16  10   0   44.28    4.65
  16 -10   0   46.96    4.08
  10  16   0   41.92    4.27
  10  16   0   52.96    4.59
 -16  10   0   45.82    4.56
 -16  10   0   44.69    4.32
 -16  10   0   41.55    4.35
 -16  11   0    2.19    2.17
 -16  11   0    2.08    2.54
 -16  11   0    1.84    2.32
  16 -11   0    0.07    1.73
  16 -11   0   -0.18    2.26
 -16  11   0    1.05    2.05
  11  16   0   -0.16    1.63
  11  16   0    0.50    2.56
 -16  12   0   21.00    2.97
 -16  12   0   19.58    2.89
  12  16   0   13.12    2.36
 -16  12   0   19.16    2.79
 -16  12   0   23.18    3.19
 -16  13   0    0.71    2.87
 -16  13   0   -0.11    2.37
  13  16   0   -0.72    1.95
 -16  13   0   -0.70    2.34
 -16  13   0   -0.59    2.46
 -16  14   0   35.62    4.07
 -16  14   0   26.73    3.68
 -16  14   0   34.95    3.90
  14  16   0   28.81    3.79
 -16  14   0   36.57    4.89
 -16  15   0    1.53    2.90
 -16  15   0    2.03    3.25
 -16  15   0   -1.54    2.76
  15  16   0   -0.97    2.22
 -16  15   0   -0.56    3.16
  16  16   0    5.13    2.45
 -16  16   0    2.80    3.08
 -16  16   0    0.75    3.22
 -16  16   0    5.93    3.61
 -16  16   0    1.94    3.27
 -15  17   0    2.85    3.22
 -15  17   0    6.06    3.38
 -15  17   0    4.08    3.33
  17  15   0    4.04    2.53
 -17 -15   0    2.29    2.57
  17  15   0    0.42    3.18
 -15  17   0    3.58    3.27
 -15  17   0    2.95    3.68
 -14  17   0    1.71    2.93
 -17 -14   0    5.79    2.43
 -14  17   0    1.38    3.01
  17  14   0    0.22    2.37
 -14  17   0    0.42    2.87
 -14  17   0    3.60    3.08
  17  14   0    2.36    2.68
 -13  17   0   44.71    5.06
 -17 -13   0   40.75    4.72
 -13  17   0   49.62    5.32
  17  13   0   38.90    4.72
  17  13   0   49.12    4.50
 -13  17   0   46.33    5.56
 -13  17   0   42.65    5.39
 -12  17   0    1.86    2.68
  17  12   0   -0.22    2.13
 -12  17   0    0.47    2.32
 -12  17   0   -0.37    2.52
 -12  17   0   -0.13    2.44
  17  12   0   -0.40    2.12
  12 -17   0    1.06    3.18
 -17 -12   0   -0.45    2.00
  17  11   0    1.68    2.02
 -11  17   0    1.55    2.30
  11 -17   0    3.40    3.21
  17  11   0    0.28    2.03
 -17 -11   0    1.92    1.94
 -11  17   0    2.23    2.56
 -11  17   0    0.91    2.16
 -11  17   0    2.94    2.29
 -17 -10   0    0.66    1.75
  17  10   0    0.38    1.84
 -10  17   0    1.54    2.38
 -10  17   0    1.03    1.94
 -10  17   0    0.82    2.09
 -10  17   0    0.71    2.16
  10 -17   0    1.94    2.44
 -10  17   0   -2.35    2.91
 -17 -10   0    1.41    3.49
  17  10   0    1.03    1.89
   9 -17   0   12.78    2.44
  -9  17   0   12.66    2.55
  17   9   0   13.84    2.24
 -17  -9   0   13.02    2.18
  -9  17   0   15.80    2.69
  -9  17   0   11.29    2.35
  17   9   0    5.36    1.94
  -9  17   0   11.73    2.19
  -9  17   0    9.58    2.24
  17   9   0    9.89    2.14
 -17  -9   0    9.63    2.65
  -8  17   0   -0.11    2.25
  17   8   0    0.65    1.93
  -8  17   0   -1.00    1.79
  -8  17   0    0.41    2.13
 -17  -8   0   -0.91    2.16
 -17  -8   0    0.12    2.63
  -8  17   0   -0.89    2.11
  -8  17   0    0.47    1.77
  -8  17   0    0.18    1.87
  17   8   0    0.12    1.81
  17   8   0   -0.71    2.58
  -7  17   0    1.09    1.97
  -7  17   0    1.95    1.90
  -7  17   0    3.35    1.84
 -17  -7   0    1.54    1.92
 -17  -7   0    0.95    1.59
  -7  17   0    2.00    1.92
  -7  17   0   -1.49    2.33
  -7  17   0    2.61    1.76
  17   7   0    3.13    1.78
  17   7   0    3.52    1.79
  17   7   0    1.44    1.49
  -6  17   0   -0.24    1.87
  -6  17   0   -0.43    1.61
  17   6   0    0.60    1.53
 -17  -6   0   -0.05    1.39
  -6  17   0    0.51    1.57
  -6  17   0   -0.86    1.78
  -6  17   0   -0.83    2.38
  17   6   0   -0.86    1.74
  17   6   0    0.68    1.61
  -5  17   0    3.60    1.97
  -5  17   0    5.31    1.80
  17   5   0    1.35    1.76
 -17  -5   0    5.23    1.56
  17   5   0    3.70    1.56
  -5  17   0    5.79    1.68
  17   5   0    3.70    1.51
  -5  17   0    1.41    1.71
  -5  17   0    4.82    1.68
 -17  -4   0    0.89    1.45
  -4  17   0    0.84    1.51
  17   4   0   -0.35    1.74
  -4  17   0    1.25    1.35
  -4  17   0    1.06    1.86
  17   4   0    1.59    1.47
  17   4   0    2.04    1.42
  -4  17   0    1.36    1.74
  -4  17   0    0.22    1.51
  17   3   0    1.46    1.47
  -3  17   0   -0.38    1.71
  -3  17   0   -0.23    1.79
  -3  17   0   -0.12    1.67
  -3  17   0    0.71    1.49
  -3  17   0   -0.48    1.25
  17   3   0    0.26    1.32
 -17  -3   0    0.32    1.36
  17   3   0    0.80    1.75
  -2  17   0    0.17    1.33
  -2  17   0    0.09    1.35
 -17  -2   0    1.05    1.38
  17   2   0    1.40    1.39
  -2  17   0    0.97    1.65
  -2  17   0    0.74    1.47
  -2  17   0    1.19    1.78
  17   2   0    0.78    1.32
  17   1   0    3.42    1.39
  -1  17   0    2.22    1.36
  17   1   0    3.08    1.38
  -1  17   0    2.77    1.53
  -1  17   0    4.12    1.43
 -17  -1   0    2.77    1.36
  -1  17   0    1.93    1.83
  -1  17   0    4.70    1.73
   0  17   0    1.68    1.45
  17   0   0    3.19    1.34
   0  17   0    0.21    1.46
   0  17   0    1.36    1.39
   0  17   0    1.16    1.71
  17   0   0    2.56    1.38
   0  17   0    2.21    1.82
 -17   0   0    1.89    1.32
   1  17   0    5.40    1.53
   1  17   0    6.63    1.68
  17  -1   0    5.84    1.38
   1  17   0    5.70    2.04
 -17   1   0    4.08    1.47
   1  17   0    0.52    1.72
   1  17   0    3.14    1.42
  17  -1   0    3.74    1.47
   2  17   0    0.30    1.53
   2  17   0   -0.28    1.95
  17  -2   0    0.40    1.42
 -17   2   0    0.08    1.37
   2  17   0    0.65    1.42
 -17   2   0   -0.29    1.83
  17  -2   0    1.14    1.39
   2  17   0    0.65    1.27
 -17   3   0   22.92    2.74
   3  17   0   20.50    2.80
 -17   3   0   19.73    2.49
  17  -3   0   18.70    2.48
   3  17   0   24.57    2.81
  17  -3   0   22.94    2.52
   3  17   0   17.95    2.68
   3  17   0   18.97    2.58
   4  17   0   -0.28    1.73
   4  17   0   -1.01    2.09
  17  -4   0    0.82    1.38
 -17   4   0    0.01    1.33
   4  17   0    0.20    1.38
  17  -4   0   -0.58    1.44
 -17   4   0   -0.29    1.87
   4  17   0    0.08    1.50
  17  -5   0    0.88    1.54
  17  -5   0    0.53    1.36
   5  17   0   -0.52    1.94
 -17   5   0    0.30    1.53
   5  17   0    0.03    1.76
   5  17   0    0.08    1.51
   5  17   0    0.05    1.51
 -17   5   0   -0.13    1.94
   5  17   0   -0.30    2.26
  17  -6   0    0.29    1.40
 -17   6   0    0.21    1.54
   6  17   0    1.19    1.63
   6  17   0   -0.29    1.98
  17  -6   0   -0.03    1.62
   6  17   0   -0.25    2.35
   6  17   0    1.14    1.61
 -17   6   0    0.25    1.95
 -17   6   0   -0.03    1.72
   6  17   0    0.95    1.37
 -17   7   0   20.32    2.62
  17  -7   0   16.36    2.58
 -17   7   0   25.02    2.73
 -17   7   0   20.97    2.51
   7  17   0   20.91    2.91
   7  17   0   24.81    3.17
   7  17   0   19.60    2.81
 -17   8   0    1.72    2.09
 -17   8   0    0.29    1.81
   8  17   0    1.88    1.86
   8  17   0   -0.76    2.68
  17  -8   0    2.58    1.58
   8  17   0    0.74    1.94
 -17   8   0    2.25    1.80
  17  -8   0    1.63    1.99
   8  17   0    1.11    1.92
  17  -9   0    0.87    2.19
 -17   9   0    8.90    2.40
 -17   9   0   14.06    3.71
   9  17   0    8.97    2.26
 -17   9   0    8.52    2.21
 -17   9   0    9.75    4.52
   9  17   0    3.51    1.70
   9  17   0   -0.49    3.13
  17  -9   0    6.34    1.78
  10  17   0   -0.82    2.43
 -17  10   0   -0.99    2.25
 -17  10   0    0.48    2.10
  17 -10   0    0.45    1.62
  10  17   0   -0.30    1.72
 -17  10   0   -0.55    2.89
 -17  10   0   -0.44    1.93
  17 -10   0    1.48    2.42
 -17  11   0   29.56    4.03
  17 -11   0   29.89    3.50
 -17  11   0   33.50    3.87
 -17  11   0   35.83    4.10
 -17  11   0   29.81    3.56
  11  17   0   23.91    3.34
 -17  12   0   -0.89    2.63
 -17  12   0   -0.25    2.39
  12  17   0    1.42    1.80
 -17  12   0    0.01    2.34
 -17  12   0   -1.13    3.40
 -17  13   0   10.65    2.79
 -17  13   0    8.96    3.49
 -17  13   0    5.94    2.97
  13  17   0   12.73    2.56
 -17  13   0    9.16    2.90
 -17  14   0   -0.24    2.79
 -17  14   0   -2.54    3.55
 -17  14   0   -0.03    3.09
 -17  14   0    1.52    2.98
  14  17   0    0.37    2.19
 -17  15   0    1.87    3.22
 -17  15   0    0.54    3.17
 -17  15   0    2.33    3.01
  15  17   0    1.36    2.41
 -17  15   0    0.81    3.86
  18  14   0   21.16    3.17
 -14  18   0   18.39    3.95
 -14  18   0   27.67    3.86
  18  14   0   19.63    3.35
 -18 -14   0   12.91    3.10
 -14  18   0   21.87    3.66
 -14  18   0   16.59    3.90
 -18 -13   0   -0.37    2.31
 -13  18   0    0.51    3.77
  18  13   0   -1.60    2.49
 -13  18   0   -0.17    3.25
 -13  18   0    0.90    2.74
 -13  18   0    1.14    3.01
  18  13   0    0.35    2.49
 -13  18   0   -0.58    2.86
 -12  18   0   69.70    6.94
  18  12   0   74.83    6.42
 -12  18   0   85.53    7.32
  18  12   0   74.92    6.48
 -18 -12   0   82.42    6.59
 -12  18   0   80.88    6.75
 -11  18   0    2.44    2.87
 -11  18   0    0.54    3.97
 -18 -11   0    0.95    2.10
  11 -18   0    0.80    3.33
 -11  18   0    1.89    2.34
 -11  18   0    0.53    2.50
  18  11   0   -0.09    2.31
  18  11   0   -0.26    2.14
 -11  18   0   -0.57    2.65
 -10  18   0   21.51    3.30
  18  10   0   25.95    3.47
 -10  18   0   25.64    3.37
 -10  18   0   30.98    3.65
  18  10   0   25.50    3.17
 -18 -10   0   28.67    3.75
 -10  18   0   26.84    3.33
  10 -18   0   35.65    3.66
  -9  18   0    1.97    2.03
  -9  18   0    0.10    2.27
  -9  18   0   -0.09    2.82
 -18  -9   0    0.77    1.96
   9 -18   0    1.89    2.59
  18   9   0   -0.11    2.15
 -18  -9   0   -0.44    2.87
  -9  18   0    1.63    2.19
  18   9   0   -0.80    1.89
  18   9   0    1.02    2.46
  18   8   0   51.84    4.73
  18   8   0   44.04    4.45
  -8  18   0   49.66    4.96
 -18  -8   0   54.19    5.18
  -8  18   0   46.52    4.91
 -18  -8   0   56.34    4.68
  -8  18   0   56.16    5.02
  -8  18   0   47.97    4.85
  -8  18   0   53.76    5.23
  -7  18   0    1.66    2.16
  -7  18   0   -0.41    2.16
  18   7   0    0.93    2.07
 -18  -7   0   -0.90    2.15
 -18  -7   0    0.10    1.70
  18   7   0    0.87    1.73
  -7  18   0   -0.20    2.30
  -7  18   0    0.36    1.93
  18   7   0    0.24    1.87
  -7  18   0    1.19    1.81
  -6  18   0    6.58    2.03
  -6  18   0    6.81    2.34
  18   6   0    7.29    2.06
  18   6   0    0.85    2.08
 -18  -6   0    5.45    2.15
  18   6   0    5.85    1.77
 -18  -6   0    3.50    1.84
  -6  18   0    8.63    2.26
  -6  18   0    7.94    2.09
  -6  18   0    7.27    2.30
  -5  18   0    0.34    1.73
  18   5   0   -0.71    2.03
  18   5   0   -0.71    1.60
  -5  18   0    0.38    1.69
  -5  18   0   -0.39    2.04
  -5  18   0    0.09    2.16
 -18  -5   0    0.42    1.59
  18   5   0   -0.32    1.80
  -5  18   0    0.58    1.76
  18   4   0   48.82    4.20
  -4  18   0   43.92    4.21
  -4  18   0   52.08    4.73
  -4  18   0   43.64    4.32
  -4  18   0   49.87    4.35
 -18  -4   0   40.27    4.16
  18   4   0   42.92    4.17
  -4  18   0   51.39    4.19
  -3  18   0    0.95    1.70
  -3  18   0    0.19    1.98
  -3  18   0    1.32    2.12
  18   3   0    1.54    1.75
  -3  18   0    1.08    1.72
 -18  -3   0    1.26    1.54
  -3  18   0    0.19    1.52
  -2  18   0   81.88    6.26
  -2  18   0   85.79    6.56
  18   2   0   84.91    6.54
 -18  -2   0   76.27    6.25
  -2  18   0   77.92    6.33
  -2  18   0   88.56    6.39
  -2  18   0   74.77    6.28
  18   2   0   84.53    6.19
  -1  18   0    0.58    1.61
  -1  18   0    1.55    2.06
  -1  18   0    0.23    1.43
 -18  -1   0    1.84    1.52
  -1  18   0    0.16    1.98
  -1  18   0    0.70    1.70
  18   1   0    1.78    1.49
  18   1   0    0.77    1.62
   0  18   0   -0.88    2.00
   0  18   0    3.68    1.61
 -18   0   0    1.35    1.52
  18   0   0    5.81    1.68
   0  18   0    4.87    2.15
  18   0   0    2.71    1.59
   0  18   0    3.57    1.77
   0  18   0    2.26    1.48
   1  18   0   -0.88    2.10
   1  18   0   -0.75    1.51
 -18   1   0    0.69    1.50
   1  18   0    0.23    1.95
  18  -1   0   -0.76    1.61
   1  18   0    0.07    2.10
   1  18   0    0.61    1.58
   2  18   0   23.14    2.91
  18  -2   0   35.08    3.87
  18  -2   0   22.70    2.90
 -18   2   0   18.63    2.85
   2  18   0   24.39    2.78
   2  18   0   20.93    2.94
   2  18   0   20.17    2.55
 -18   3   0    0.30    2.78
   3  18   0   -0.17    1.49
  18  -3   0   -0.52    1.68
 -18   3   0    0.03    1.59
   3  18   0   -0.30    1.55
  18  -3   0    1.00    1.41
   3  18   0   -0.18    2.40
   3  18   0   -1.38    1.88
 -18   4   0   15.34    2.73
   4  18   0   16.48    2.18
  18  -4   0   14.15    2.05
   4  18   0   14.79    2.39
 -18   4   0   16.77    2.20
   4  18   0   12.00    2.12
  18  -4   0   15.38    2.17
  18  -5   0   -0.57    1.44
   5  18   0    0.31    2.64
   5  18   0    1.32    2.13
   5  18   0   -0.23    1.66
 -18   5   0    0.09    2.35
   5  18   0    0.09    1.75
 -18   5   0    0.62    1.75
  18  -5   0   -0.40    1.91
  18  -6   0   23.43    2.89
   6  18   0   25.62    3.41
 -18   6   0   21.55    2.98
 -18   6   0   26.35    3.22
   6  18   0   27.15    3.25
 -18   7   0    0.07    2.44
  18  -7   0    1.20    2.13
   7  18   0    0.56    3.06
   7  18   0   -0.47    1.96
  18  -7   0   -0.38    1.65
   7  18   0   -0.42    1.85
 -18   7   0    0.01    1.80
   8  18   0    8.72    2.40
   8  18   0    0.23    3.42
  18  -8   0    7.80    1.97
 -18   8   0   12.56    2.68
   8  18   0   13.32    2.16
 -18   8   0    9.39    2.24
  18  -9   0    0.01    1.75
 -18   9   0   -0.97    2.07
 -18   9   0    1.22    2.52
   9  18   0    0.56    1.87
   9  18   0   -0.73    2.38
 -18  10   0    1.34    2.17
 -18  10   0    1.11    2.67
  18 -10   0    1.73    1.88
  10  18   0    0.40    2.82
  10  18   0    1.16    1.74
  18 -11   0    0.18    1.91
 -18  11   0    2.62    2.33
  11  18   0   -0.15    2.01
 -18  11   0   -0.06    2.80
 -18  12   0   12.50    3.26
 -18  12   0   16.39    3.03
  12  18   0   13.38    2.58
 -18  13   0    0.46    3.14
  13  18   0   -0.42    2.17
 -18  13   0   -0.10    2.77
 -18  14   0   41.08    5.73
  14  18   0   43.72    4.62
 -13  19   0   21.88    3.55
 -13  19   0   19.37    4.13
 -13  19   0   12.73    3.72
 -13  19   0   19.72    4.00
  19  13   0   20.54    3.17
 -19 -13   0   15.53    3.11
  19  13   0   21.28    3.44
 -12  19   0    1.03    3.20
  19  12   0    1.02    2.77
 -19 -12   0    0.56    2.45
 -12  19   0    0.60    2.73
 -12  19   0   -2.54    3.61
 -12  19   0    0.66    2.99
  19  12   0    0.30    2.44
  19  11   0    0.84    2.27
 -11  19   0   -0.73    3.28
 -19 -11   0    0.17    2.37
 -11  19   0    0.56    3.58
  19  11   0    0.23    2.73
 -11  19   0    0.20    2.80
 -11  19   0    0.42    2.55
 -10  19   0   -0.14    3.20
 -19 -10   0    0.04    2.19
  19  10   0    0.01    2.60
  10 -19   0    2.10    3.52
 -10  19   0    2.16    2.45
 -10  19   0    0.86    2.86
 -10  19   0    0.47    2.60
  19  10   0    0.81    2.03
   9 -19   0   23.81    3.71
  -9  19   0   26.21    3.37
  19   9   0   22.78    2.86
  -9  19   0   19.40    3.13
  -9  19   0   21.65    3.20
  -9  19   0   25.34    3.68
  -9  19   0   27.22    4.45
 -19  -9   0   24.93    3.02
 -19  -9   0   22.96    3.91
  -8  19   0    1.08    2.88
  -8  19   0    1.06    2.66
  19   8   0    1.45    1.97
 -19  -8   0   -1.69    2.84
  -8  19   0    2.47    2.32
  -8  19   0    0.85    2.22
   8 -19   0   -2.56    2.87
 -19  -8   0    1.02    2.02
  19   8   0    0.24    2.67
  -8  19   0    2.23    2.55
  19   8   0    1.45    2.54
  19   7   0    1.70    1.83
  19   7   0    0.93    2.37
  -7  19   0    0.90    3.90
  -7  19   0    2.46    2.48
  -7  19   0    2.10    2.04
 -19  -7   0    0.73    2.53
  -7  19   0   -0.35    2.16
  -7  19   0    1.84    2.52
  19   7   0    0.53    2.53
 -19  -7   0    4.77    2.02
 -19  -6   0    0.30    1.76
  -6  19   0    0.34    2.03
  19   6   0   -0.69    2.59
  19   6   0   -0.23    2.16
  19   6   0   -0.02    1.62
  -6  19   0    0.26    2.21
  -6  19   0    0.71    1.85
  -6  19   0    1.38    2.68
 -19  -6   0   -0.17    2.27
  -6  19   0    0.34    2.35
  -5  19   0    0.63    2.53
  -5  19   0    1.69    2.07
  19   5   0    0.31    1.66
 -19  -5   0    0.79    1.83
  -5  19   0    0.48    1.75
  -5  19   0    1.04    2.03
  19   5   0    1.27    2.19
  -5  19   0    2.13    2.37
 -19  -5   0   -0.31    2.11
  -4  19   0    1.11    2.32
  19   4   0   -0.34    1.59
  -4  19   0    0.81    2.49
  -4  19   0   -0.01    2.01
  -4  19   0    0.91    1.78
  19   4   0   -0.30    2.39
 -19  -4   0    0.26    1.65
  -4  19   0    0.49    1.99
  -3  19   0   28.81    3.60
 -19  -3   0   23.37    3.28
  -3  19   0   22.96    3.35
  -3  19   0   22.93    3.20
  19   3   0   27.10    3.46
  -3  19   0   20.32    3.24
  19   3   0   25.14    2.94
  -3  19   0   22.24    3.26
  -2  19   0   -0.75    1.67
 -19  -2   0   -0.09    1.75
  -2  19   0    1.56    2.51
  -2  19   0   -0.03    2.31
  19   2   0   -0.31    1.62
  19   2   0    1.06    1.97
  -2  19   0   -0.10    1.65
  -2  19   0   -1.00    1.94
  -1  19   0    1.61    2.41
 -19  -1   0    4.57    1.86
  19   1   0    2.23    1.61
  -1  19   0    2.60    2.17
  -1  19   0    5.77    2.52
  -1  19   0    3.53    1.91
  19   1   0    3.90    2.09
  -1  19   0    2.74    1.99
   0  19   0   -0.98    2.44
 -19   0   0    1.11    1.90
  19   0   0    0.67    1.58
   0  19   0   -0.18    2.46
  19   0   0   -0.41    1.91
   0  19   0   -1.16    1.78
   0  19   0   -0.32    1.86
   1  19   0    8.80    2.86
 -19   1   0    8.87    2.14
  19  -1   0    8.74    2.18
   1  19   0    9.19    2.07
   1  19   0    9.92    2.27
  19  -1   0    7.38    1.89
   2  19   0    0.17    2.62
   2  19   0   -0.10    1.89
   2  19   0    0.26    2.24
 -19   2   0   -0.74    1.65
  19  -2   0   -0.92    1.99
  19  -2   0   -1.14    1.64
   2  19   0    0.81    2.15
   3  19   0    1.90    2.20
  19  -3   0    3.52    1.76
  19  -3   0   -0.63    2.14
 -19   3   0    2.89    1.85
   3  19   0    0.68    2.82
   3  19   0    1.38    1.72
   3  19   0    1.72    2.07
  19  -4   0   -0.07    2.19
   4  19   0    0.31    2.95
   4  19   0    1.30    2.71
  19  -4   0   -0.71    1.60
 -19   4   0    0.77    1.87
   4  19   0   -0.45    2.79
   4  19   0   -0.34    1.66
 -19   5   0    6.35    2.05
   5  19   0    0.07    3.31
  19  -5   0   -0.07    2.36
 -19   5   0    9.53    3.04
   5  19   0    6.88    1.91
   5  19   0    0.22    2.65
  19  -5   0    8.20    1.79
 -19   6   0    1.89    4.34
   6  19   0   -1.61    3.25
  19  -6   0    0.82    2.56
 -19   6   0    3.56    2.14
  19  -6   0    0.50    1.61
   6  19   0    0.65    1.87
   6  19   0    0.14    3.45
 -19   7   0   32.55    3.85
 -19   7   0   35.12    4.09
   7  19   0   31.98    4.08
  19  -7   0   24.96    3.27
   7  19   0   30.00    3.63
   8  19   0    3.67    2.50
  19  -8   0    0.27    1.80
 -19   8   0    2.57    3.15
   8  19   0    0.02    1.77
 -19   8   0    0.39    2.18
   9  19   0    0.98    2.82
   9  19   0   12.20    2.15
 -19   9   0   12.89    3.23
  19  -9   0    8.71    2.16
 -19   9   0   10.50    2.60
  10  19   0    0.66    1.99
 -19  10   0   -0.56    2.35
 -19  10   0    1.47    3.19
  10  19   0    0.41    3.19
  19 -10   0   -0.07    1.93
  11  19   0   13.97    2.64
 -19  11   0   15.96    3.76
  19 -11   0   12.76    2.41
 -19  11   0   10.92    2.99
 -19  12   0    2.15    2.92
  12  19   0    1.18    2.25
 -19  12   0    3.11    3.56
 -19  13   0    9.46    3.89
 -19  13   0   11.30    3.28
  13  19   0    9.99    2.61
 -20 -11   0    0.90    2.52
 -11  20   0    0.10    3.33
 -11  20   0   -0.54    2.72
 -11  20   0    1.44    4.07
 -11  20   0    1.47    3.16
  20  11   0   -2.01    2.38
  20  11   0   -1.33    3.32
  20  10   0    8.98    2.41
  20  10   0   -0.62    3.20
 -10  20   0    7.69    2.76
 -10  20   0    8.83    3.06
 -10  20   0    7.66    3.46
 -10  20   0    2.33    3.73
 -20 -10   0    4.18    2.53
  20   9   0   -0.55    2.10
  -9  20   0   -0.39    2.49
 -20  -9   0   -0.33    2.25
  -9  20   0   -0.99    2.78
  -9  20   0   -3.29    3.69
  20   9   0   -0.42    3.13
  -9  20   0   -0.75    3.55
   9 -20   0    2.03    3.88
  -8  20   0   13.05    3.71
  -8  20   0   12.59    2.85
   8 -20   0   16.64    3.73
  20   8   0   13.04    2.44
  -8  20   0   14.02    3.23
 -20  -8   0   17.11    3.73
 -20  -8   0   11.10    2.65
  -8  20   0   13.56    3.35
  -8  20   0   12.32    3.25
  20   7   0    0.69    1.83
  20   7   0   -0.55    2.87
  -7  20   0    2.18    2.88
 -20  -7   0    1.45    2.13
  -7  20   0    1.63    2.83
 -20  -7   0    1.95    3.06
  -7  20   0   -0.62    3.31
  -7  20   0    1.55    2.18
  -7  20   0    0.53    2.53
  -6  20   0   57.65    5.64
  -6  20   0   56.21    5.29
  20   6   0   55.52    4.89
  -6  20   0   60.96    6.24
 -20  -6   0   53.94    5.68
  -6  20   0   50.62    5.70
  20   6   0   47.96    5.61
 -20  -6   0   61.07    5.30
  -6  20   0   59.76    5.39
  -5  20   0   -1.66    2.25
 -20  -5   0   -0.17    2.05
  20   5   0   -0.86    2.57
 -20  -5   0   -0.71    2.56
  -5  20   0    2.57    2.76
  -5  20   0   -0.92    4.40
  20   5   0   -0.41    1.74
  -5  20   0    0.84    2.34
  -5  20   0    0.26    1.93
  -4  20   0    5.22    3.07
 -20  -4   0    8.46    2.25
  -4  20   0    9.11    2.89
  20   4   0    6.35    1.98
  20   4   0    9.43    2.64
  -4  20   0    7.60    2.42
  -4  20   0    7.97    2.47
  -4  20   0    6.45    2.15
  20   3   0    0.59    2.45
 -20  -3   0   -0.37    1.91
  -3  20   0    0.11    2.24
  -3  20   0    0.62    1.88
  20   3   0   -0.15    1.78
  -3  20   0   -0.59    2.96
  -3  20   0   -0.91    2.72
  -3  20   0    0.96    2.25
  20   2   0   80.92    6.00
 -20  -2   0   70.54    6.20
  -2  20   0   86.11    6.34
  20   2   0   74.28    6.33
  -2  20   0   64.78    6.08
  -2  20   0   77.90    6.49
  -1  20   0   -0.45    3.03
  -1  20   0   -0.90    1.91
  -1  20   0   -0.46    2.93
  20   1   0   -0.18    1.69
  -1  20   0    0.01    1.94
  -1  20   0    0.56    2.35
 -20  -1   0   -0.86    1.80
   0  20   0   28.65    3.90
  20   0   0   28.26    3.68
   0  20   0   33.52    4.37
 -20   0   0   33.34    3.92
  20   0   0   33.31    3.45
   0  20   0   37.53    3.72
  20  -1   0   -0.58    2.47
 -20   1   0   -0.12    1.94
   1  20   0   -0.12    2.00
   1  20   0   -2.48    3.02
   1  20   0    0.28    1.93
   1  20   0   -0.11    2.36
  20  -1   0    1.46    1.64
  20  -2   0  110.42    8.20
   2  20   0   99.31    8.26
 -20   2   0  127.97    8.54
   2  20   0  108.39    8.68
   2  20   0  112.27    8.48
 -20   3   0    1.32    2.03
  20  -3   0    2.16    1.56
   3  20   0   -0.14    3.36
   3  20   0    0.59    1.81
   3  20   0    1.68    2.03
   3  20   0    2.08    2.72
  20  -3   0   -0.61    2.57
   4  20   0   25.61    3.36
   4  20   0   27.63    3.88
   5  20   0    0.40    1.92
   5  20   0    0.48    2.12
 -20   5   0   -1.37    2.14
   5  20   0   -0.69    3.12
  20  -5   0    0.64    1.68
  20  -6   0    8.59    2.24
   6  20   0   12.86    2.40
 -20   6   0   18.96    2.72
 -20   7   0    0.33    2.26
 -20   7   0   -1.29    5.48
   7  20   0    1.27    1.89
   7  20   0   -0.56    2.61
  20  -7   0   -0.34    1.84
 -20   8   0   44.81    5.08
   8  20   0   46.66    5.29
  20  -8   0   38.77    4.21
   8  20   0   41.18    4.42
 -20   8   0   50.35    5.18
   9  20   0    0.03    3.23
   9  20   0    1.14    2.00
  20  -9   0    0.15    1.99
 -20   9   0    0.76    2.65
 -20   9   0   -2.07    3.89
 -20  10   0   10.01    4.99
  10  20   0   10.83    2.77
 -20  10   0   12.83    3.15
  20 -10   0   11.20    2.43
 -20  11   0    2.65    4.14
  11  20   0   -1.06    2.29
 -20  11   0    1.04    3.00
  21   9   0    0.63    2.27
 -21  -9   0    0.56    2.50
  -9  21   0    1.05    3.15
  -9  21   0   -0.99    2.73
  -9  21   0    2.27    3.64
  -9  21   0   -0.77    4.40
   8 -21   0    1.78    4.31
  -8  21   0   -0.10    4.26
 -21  -8   0    1.24    6.46
  21   8   0   -0.25    2.22
 -21  -8   0    1.27    2.55
  -8  21   0    0.90    3.51
  -8  21   0    1.05    2.55
  -8  21   0    0.11    3.98
  -8  21   0    0.62    3.00
  -7  21   0   -0.67    4.94
  -7  21   0    0.48    2.44
  -7  21   0   -0.06    3.13
 -21  -7   0    0.53    2.36
 -21  -7   0   -0.43    3.83
  21   7   0    2.01    2.14
  -7  21   0    1.97    3.98
  -7  21   0    1.53    2.92
  -6  21   0    0.38    3.43
 -21  -6   0    0.27    3.27
  -6  21   0   -0.96    2.82
  -6  21   0    0.79    3.42
 -21  -6   0   -1.38    2.25
  21   6   0   -0.41    1.94
  -6  21   0   -0.20    2.33
  21   6   0   -1.25    3.33
  -6  21   0    0.23    3.95
  21   5   0    1.49    3.22
 -21  -5   0    0.36    2.88
  -5  21   0    0.16    2.66
  -5  21   0    1.43    3.79
  -5  21   0   -1.57    3.41
  -5  21   0   -0.80    2.19
 -21  -5   0   -0.75    2.32
  -5  21   0   -0.12    2.60
  21   5   0    0.14    1.89
  -4  21   0    0.25    2.58
  -4  21   0   -0.70    3.44
 -21  -4   0    0.25    2.27
 -21  -4   0   -0.88    2.75
  21   4   0    0.56    1.81
  -4  21   0   -0.61    2.61
  -4  21   0   -0.31    3.71
  -4  21   0    1.72    2.30
  21   4   0   -0.44    3.07
 -21  -3   0   19.84    3.13
 -21  -3   0   13.69    2.74
  21   3   0   18.19    2.55
  -3  21   0   26.92    3.28
  -3  21   0   23.43    3.00
  -3  21   0   18.27    2.96
  21   3   0   14.69    3.51
  21   2   0    0.70    1.88
 -21  -2   0    1.14    2.26
  -2  21   0    0.10    2.30
  -2  21   0    0.53    3.64
  -2  21   0   -0.14    2.56
  21   2   0   -0.07    3.04
  -2  21   0    0.20    2.02
  21   1   0    4.59    3.18
  -1  21   0   10.85    2.61
  -1  21   0   11.47    2.86
 -21  -1   0    5.60    2.31
  -1  21   0   10.49    2.42
  21   1   0   13.42    2.26
   0  21   0    1.26    4.02
   0  21   0    3.91    2.75
  21   0   0   -0.63    1.77
   0  21   0    0.61    2.13
  21   0   0   -0.31    3.10
   0  21   0    0.06    2.17
 -21   0   0    1.27    2.22
   1  21   0   25.01    3.42
   1  21   0   22.53    2.97
   1  21   0   19.64    2.84
  21  -1   0   19.58    2.55
 -21   1   0   20.34    3.02
   2  21   0    0.54    2.16
  21  -2   0    1.34    1.83
   2  21   0    1.17    2.20
   2  21   0    4.79    3.07
 -21   2   0    4.50    2.33
   3  21   0    7.00    3.29
  21  -3   0    7.44    2.06
   3  21   0    9.05    2.26
   3  21   0   12.65    2.51
  21  -4   0    0.63    1.86
   4  21   0    0.08    2.37
   4  21   0   -0.59    3.39
 -21   4   0    0.31    2.36
   4  21   0    0.23    2.38
 -21   5   0   12.96    2.85
   5  21   0    9.92    2.48
   5  21   0   11.09    2.75
  21  -5   0    7.55    2.13
   6  21   0   -0.18    2.68
 -21   6   0    1.12    2.46
   6  21   0    0.57    1.95
  21  -6   0   -0.24    1.91
 -21   7   0   -0.79    2.59
   7  21   0    0.98    2.84
  21  -7   0    0.92    1.98
   7  21   0    0.58    2.15
   8  21   0    0.22    2.35
   8  21   0   -1.07    3.25
 -21   8   0   -0.13    2.72
  21  -8   0    1.04    2.05
   9  21   0    2.51    3.77
 -21   9   0    8.03    3.01
   9  21   0    4.78    2.19
  21  -9   0    5.75    2.20
  -7  22   0    1.96    4.17
  -7  22   0    2.23    3.64
  -7  22   0    1.21    2.61
  22   7   0    0.34    2.23
  -7  22   0   -0.60    5.11
 -22  -7   0    2.87    4.48
  -7  22   0    0.68    3.10
 -22  -7   0    3.13    2.67
  22   6   0    0.48    2.17
  -6  22   0    0.12    4.22
  -6  22   0    3.92    3.31
  -6  22   0   -0.06    2.59
 -22  -6   0    0.51    2.55
  -6  22   0    1.97    4.92
  -6  22   0    0.46    3.20
 -22  -6   0    1.50    3.81
  22   5   0   -1.17    4.21
 -22  -5   0   -0.51    3.48
  -5  22   0    0.92    2.57
  -5  22   0    1.41    3.00
  -5  22   0    2.44    4.74
  -5  22   0   -0.31    3.05
  22   5   0   -0.28    2.07
 -22  -5   0    0.82    2.50
  -5  22   0   -2.00    4.83
  22   4   0   18.52    2.64
  -4  22   0   20.75    3.47
 -22  -4   0   16.80    3.07
  -4  22   0   16.89    3.15
  -4  22   0   15.56    2.90
  22   4   0   15.38    4.25
 -22  -4   0   16.30    3.59
  -4  22   0   -0.99    4.98
 -22  -3   0    0.44    3.03
  -3  22   0    0.44    3.07
  22   3   0    0.00    1.99
  -3  22   0    1.65    2.51
 -22  -3   0   -0.74    2.53
  -3  22   0    0.44    2.72
  -2  22   0   10.54    3.65
  -2  22   0   10.36    2.84
 -22  -2   0   10.17    2.75
 -22  -2   0   10.18    3.20
  22   2   0    7.13    2.20
  -2  22   0    9.38    2.75
 -22  -1   0   -0.33    2.42
  -1  22   0    0.35    2.32
  22   1   0   -0.46    1.85
  -1  22   0   -0.53    2.53
   0  22   0   -0.60    2.34
  22   0   0    1.68    1.90
   0  22   0    0.88    2.41
   0  22   0   -0.06    3.74
 -22   0   0    2.00    2.54
  22  -1   0   -0.47    1.85
   1  22   0    1.05    2.47
 -22   1   0    0.42    2.52
   1  22   0    0.22    2.24
   1  22   0    1.63    3.37
   2  22   0   17.41    3.85
 -22   2   0   23.37    3.19
  22  -2   0   11.60    2.36
   2  22   0   11.94    2.79
   2  22   0   15.54    2.97
   3  22   0   -2.59    3.65
   3  22   0   -0.46    2.41
   3  22   0   -1.44    2.47
 -22   3   0   -0.28    2.50
  22  -3   0   -0.12    1.73
  22  -4   0   18.17    2.66
   4  22   0   21.47    3.35
   4  22   0   21.06    3.05
 -22   4   0   28.55    3.45
  22  -5   0   -0.04    1.96
 -22   5   0    0.34    2.66
   5  22   0    0.00    2.81
   5  22   0   -0.24    2.35
 -22   6   0   10.49    3.06
   6  22   0    7.21    3.12
  22  -6   0    6.92    2.13
   6  22   0    5.25    2.64
   7  22   0    2.40    3.27
 -22   7   0    3.65    2.94
  22  -7   0   -0.08    1.95
   7  22   0    2.46    2.30
  -2  23   0   -0.20    2.83
 -23  -2   0   -0.82    3.33
 -23  -2   0   -0.04    2.81
  23   2   0   -0.64    2.05
  -2  23   0   -0.61    2.63
  -2  23   0    3.07    3.56
  -1  23   0    5.18    3.76
 -23  -1   0    3.58    3.28
  23   1   0    3.06    2.05
  -1  23   0    1.82    2.76
 -23  -1   0    4.71    2.86
  -1  23   0    0.71    2.68
 -23   0   0   -0.41    3.11
   0  23   0    0.01    2.72
   0  23   0    1.43    3.87
 -23   0   0    0.63    2.83
   0  23   0    0.77    2.79
  23   0   0    0.79    2.03
   1  23   0   -0.15    2.71
  23  -1   0    1.22    2.06
   1  23   0   -0.14    4.05
 -23   1   0    1.73    2.86
   1  23   0    1.70    2.51
   2  23   0   -0.46    2.76
  23  -2   0    0.97    2.05
 -23   2   0    0.85    2.92
   2  23   0   -1.12    2.70
   2  23   0   -0.10    4.26
   0   0  -1   29.74    2.08
   0   0  -1   28.76    2.08
   0   0   1   36.47    2.23
   0   0   1   28.95    2.07
  -1   0  -1   43.09    3.12
   1   0  -1   40.80    3.27
  -1   0  -1   40.65    3.12
  -1   0  -1   46.79    3.13
   1   0  -1   47.09    3.13
   1   0  -1   45.39    3.12
   0  -1  -1   40.33    3.46
   0   1  -1   45.87    3.26
   0  -1  -1   48.19    3.13
   0   1  -1   44.87    3.13
   0   1  -1   47.92    3.12
   0  -1  -1   47.73    3.11
  -1   0  -1   47.89    3.13
   0   1  -1   48.95    3.27
   0  -1  -1   47.10    3.13
  -1   0  -1   45.25    3.47
   0   1  -1   46.77    3.13
   0  -1  -1   45.80    3.13
  -1   0  -1   47.07    3.12
   0   1  -1   47.65    3.13
   1   0   1   48.85    3.12
   0   1   1   43.74    3.46
   1   0   1   43.08    3.46
   0   1   1   46.19    3.11
  -1   0   1   47.70    3.30
   0   1   1   48.58    3.12
  -1  -1  -1   69.91    5.39
   1   1  -1   78.36    5.39
  -1  -1  -1   85.06    5.40
  -1  -1  -1   90.03    5.42
   1   1  -1   87.34    5.40
  -1  -1  -1   75.18    5.40
   1   1   1   79.56    5.39
  -1   1   1   74.57    5.39
   1  -2  -1  509.90   32.55
  -1   2  -1  444.51   32.89
   2   1  -1  487.81   32.54
   1  -2  -1  503.87   32.53
  -1   2  -1  489.73   32.56
  -1   2  -1  498.97   32.56
  -2  -1  -1  465.96   33.03
   2   1  -1  469.13   32.54
  -2  -1  -1  503.09   32.54
   2   1  -1  489.34   32.84
  -1   2  -1  495.12   32.56
   2   1  -1  483.01   32.53
  -2  -1  -1  498.77   32.55
  -2  -1  -1  476.15   32.55
  -1   2  -1  511.67   32.55
   1  -2  -1  469.12   32.99
   2   1  -1  452.83   32.53
  -2  -1  -1  495.57   32.55
  -2  -1  -1  499.44   32.55
   2   1   1  478.04   33.02
  -1   2   1  509.51   32.55
  -1   2   1  499.73   32.56
  -2  -1   1  462.37   32.53
  -1   2   1  475.71   32.97
   2   1   1  477.29   32.54
  -2  -1   1  441.80   32.81
  -2  -1   1  493.31   32.54
  -2  -1   1  470.97   32.53
  -2   0  -1   22.84    1.81
   0  -2  -1   26.56    1.80
  -2   0  -1   27.69    1.81
  -2   0  -1   28.34    1.81
  -2   0  -1   28.16    2.48
   0   2  -1   26.60    1.82
  -2   0  -1   28.49    1.80
   0   2  -1   29.03    1.79
  -2   0  -1   26.16    1.81
   0   2   1   23.68    1.78
  -2   0   1   25.23    1.77
   0   2   1   22.80    1.80
  -1  -2  -1  205.09   12.96
   1   2  -1  193.01   12.40
  -2   1  -1  173.42   12.40
  -1  -2  -1  192.80   12.39
  -1  -2  -1  192.56   12.39
  -2   1  -1  175.40   12.40
   1   2  -1  192.56   12.39
  -2   1  -1  173.83   12.40
  -2   1  -1  175.58   12.41
  -1  -2  -1  191.78   12.41
   1   2  -1  183.84   12.38
  -1  -2  -1  191.68   12.40
   1   2  -1  188.96   12.72
  -2   1  -1  176.97   12.40
   1   2  -1  189.34   12.41
  -2   1  -1  175.42   12.89
   2  -1   1  172.48   12.88
   1   2   1  183.63   12.40
  -2   1   1  193.48   12.86
  -1  -2   1  163.04   12.68
   2  -1   1  188.99   12.40
  -2   1   1  196.15   12.41
   1   2   1  174.34   12.39
  -2   1   1  194.87   12.40
   1   2   1  159.15   12.92
  -1  -2   1  174.22   12.38
  -2   1   1  194.40   12.38
   2   2  -1   29.45    1.89
   2  -2  -1   23.66    1.91
  -2  -2  -1   30.12    1.91
   2   2  -1   24.14    1.89
  -2  -2  -1   30.16    1.91
  -2   2  -1   23.91    1.92
   2   2  -1   29.96    2.77
  -2  -2  -1   26.70    1.92
  -2  -2  -1   29.39    1.92
   2   2   1   25.79    1.90
  -2  -2   1   28.06    1.91
   2   2   1   29.30    1.91
  -2   2   1   29.61    2.81
  -2  -2   1   31.70    1.91
   2  -2   1   37.79    3.08
  -2   2   1   24.21    1.90
   3   2  -1  379.84   27.78
  -3  -2  -1  406.95   27.77
   3   2  -1  412.51   27.79
  -3  -2  -1  398.81   28.58
  -2   3  -1  436.49   27.81
  -2   3  -1  439.79   27.81
  -2   3  -1  448.48   28.84
  -3  -2  -1  405.97   27.80
   2  -3  -1  410.84   28.54
  -3  -2  -1  412.86   27.78
  -2   3  -1  412.69   27.80
  -2   3  -1  413.71   28.44
  -3  -2  -1  422.34   27.79
   3   2  -1  377.37   27.75
   3   2  -1  422.54   27.76
  -2   3  -1  431.43   27.81
  -3  -2   1  389.30   27.78
  -2   3   1  416.08   27.80
  -2   3   1  412.60   27.80
   3   2   1  402.08   28.52
  -2   3   1  382.14   28.53
  -3  -2   1  431.89   27.79
  -3  -2   1  409.88   28.34
   3   2   1  426.46   27.79
  -2   3   1  424.45   27.79
   3   2   1  414.28   27.79
  -3  -1  -1   84.31    5.69
  -3  -1  -1   88.86    5.70
   3   1  -1   76.45    5.67
  -3  -1  -1   82.57    5.71
   3   1  -1   93.38    5.69
  -1   3  -1   91.07    5.71
   1  -3  -1   94.56    6.54
  -1   3  -1   71.85    5.71
   1  -3  -1   77.74    5.69
   1  -3  -1   82.17    5.68
  -3  -1  -1   89.58    5.69
  -3  -1   1   97.03    6.42
  -3  -1   1   89.41    5.69
  -3  -1   1   87.38    5.68
  -1   3   1   78.26    5.70
  -3  -1   1   71.99    5.67
   3   1   1   85.35    6.70
   3   1   1   82.75    5.69
   3   0  -1  910.18   62.62
  -3   0  -1  912.58   62.64
  -3   0  -1  866.28   63.20
  -3   0  -1  875.31   62.64
   0   3  -1  912.56   62.62
   0   3  -1  956.53   62.65
   0   3  -1  928.33   62.66
   0   3  -1  981.49   62.66
   0  -3  -1  980.79   62.64
   0   3  -1  984.80   62.64
  -3   0  -1  855.63   62.65
  -3   0  -1  909.60   62.64
   0   3  -1  970.26   62.66
   0  -3  -1 1000.00   62.64
   0  -3  -1  895.39   63.23
  -3   0  -1  940.46   62.66
  -3   0   1  898.07   63.08
   0   3   1  971.22   62.65
  -3   0   1  923.79   62.64
   0   3   1  892.98   63.23
  -3   0   1  971.78   62.62
  -3   0   1  973.85   62.64
   0   3   1  952.29   62.64
   3   0   1  906.27   63.23
   3  -1  -1   87.96    6.04
  -1  -3  -1   93.26    6.06
  -1  -3  -1   80.70    6.07
  -1  -3  -1   91.09    6.09
  -3   1  -1   81.60    6.08
   1   3  -1   84.43    6.04
  -3   1  -1  100.27    6.08
   1   3  -1   80.41    6.65
  -3   1  -1   87.79    6.07
  -1  -3  -1  106.91    7.17
   1   3  -1   82.25    6.07
  -3   1  -1   82.61    6.07
  -3   1  -1   82.25    6.08
   1   3  -1   91.93    6.09
  -3   1  -1   96.34    6.87
   3  -1   1  106.56    7.12
   1   3   1   89.20    7.11
  -3   1   1   96.05    6.04
  -3   1   1   93.58    6.90
   1   3   1   91.81    6.08
  -1  -3   1   88.88    6.07
   3  -1   1   93.88    6.07
  -3   1   1   82.90    6.07
  -1  -3   1  106.80    6.77
  -3   1   1   78.56    6.05
  -1  -3   1  100.44    6.05
  -3   2  -1  465.76   29.46
   2   3  -1  415.41   29.46
  -3   2  -1  476.22   29.48
  -3   2  -1  448.05   30.20
  -2  -3  -1  386.25   30.17
  -3   2  -1  476.50   29.47
  -3   2  -1  448.68   29.46
   2   3  -1  439.59   29.45
   2   3  -1  442.90   29.44
  -2  -3  -1  436.66   29.44
  -2  -3  -1  428.69   29.46
  -3   2  -1  476.70   29.48
   2   3  -1  400.58   29.95
   3  -2  -1  462.47   29.42
   2   3  -1  393.41   29.43
   3  -2  -1  473.12   30.23
  -2  -3  -1  437.58   29.45
   2   3   1  442.44   29.45
  -2  -3   1  415.77   29.95
  -3   2   1  433.77   29.46
   2   3   1  439.71   30.21
  -2  -3   1  407.48   29.44
   3  -2   1  413.29   29.45
   2   3   1  478.70   29.46
   3  -2   1  434.35   30.18
  -3   2   1  414.40   29.44
  -2  -3   1  451.75   29.45
  -3   2   1  419.86   30.09
  -3   2   1  432.67   29.46
  -3   3  -1   58.06    4.27
   3   3  -1   62.70    4.24
   3   3  -1   68.44    4.28
   3   3  -1   56.86    4.24
  -3  -3  -1   63.06    4.24
  -3  -3  -1   59.14    4.26
  -3   3  -1   59.58    4.27
  -3   3  -1   69.79    5.49
   3   3  -1   60.04    4.23
   3   3  -1   61.47    4.22
  -3  -3  -1   67.89    4.29
  -3  -3  -1   61.00    5.47
  -3   3  -1   66.62    4.26
  -3  -3   1   62.77    5.33
   3   3   1   61.97    4.25
   3   3   1   58.96    4.24
  -3   3   1   63.75    4.22
  -3   3   1   59.46    4.27
   3   3   1   80.15    6.16
  -3   3   1   56.52    4.25
  -3  -3   1   65.94    4.26
  -3   3   1   77.15    6.70
   3  -3   1   63.98    5.82
  -3   3   1   75.59    5.91
  -3   3   1   57.28    4.29
  -4  -3  -1  730.46   48.69
  -3   4  -1  729.84   48.68
   4   3  -1  723.89   48.64
  -4  -3  -1  752.90   48.64
  -3   4  -1  719.14   48.68
  -4  -3  -1  723.85   49.68
  -3   4  -1  748.11   48.69
  -3   4  -1  750.63   48.69
  -3   4  -1  674.70   49.62
   4   3  -1  707.82   48.63
  -4  -3  -1  730.86   48.67
   4   3  -1  696.07   48.67
  -3   4  -1  692.75   49.62
   4   3   1  740.49   48.66
  -4  -3   1  726.75   48.67
  -3   4   1  762.32   48.67
   4   3   1  712.01   48.67
  -3   4   1  780.16   49.81
  -3   4   1  757.80   48.69
   4   3   1  732.76   49.69
  -3   4   1  758.87   48.69
  -3   4   1  746.85   48.65
  -4  -3   1  621.58   48.66
  -3   4   1  704.18   49.72
  -4  -3   1  667.53   49.41
  -2   4  -1   29.78    3.53
   2  -4  -1   38.29    4.41
  -4  -2  -1   34.38    2.17
  -4  -2  -1   28.59    2.12
  -2   4  -1   31.44    2.15
  -2   4  -1   27.07    2.15
  -2   4  -1   27.30    2.16
  -2   4  -1   30.04    2.16
   4   2  -1   29.99    2.11
  -4  -2  -1   24.35    4.09
  -4  -2  -1   32.01    2.18
  -4  -2  -1   32.74    2.11
  -4  -2   1   42.96    3.94
   4   2   1   29.80    2.12
  -2   4   1   31.49    2.17
   4   2   1   41.58    4.60
  -2   4   1   27.91    3.94
  -4  -2   1   30.97    2.14
  -4  -2   1   30.39    2.10
  -4  -2   1   32.47    2.13
  -2   4   1   26.66    2.14
  -4  -1  -1   56.20    4.26
   1  -4  -1   68.92    4.27
  -1   4  -1   70.53    4.31
  -1   4  -1   65.68    4.31
   4   1  -1   56.43    4.26
   1  -4  -1   66.46    4.27
  -4  -1  -1   54.43    4.26
  -4  -1  -1   58.93    4.30
  -1   4  -1   66.27    4.29
  -4  -1  -1   56.87    4.29
  -4  -1  -1   60.96    5.99
   1  -4  -1   67.94    5.95
  -4  -1   1   59.71    5.38
  -4  -1   1   68.47    4.27
  -1   4   1   54.22    5.79
  -1   4   1   56.06    4.29
   4   1   1   64.35    5.97
   4   1   1   69.34    4.28
  -4  -1   1   67.54    4.29
  -1   4   1   60.86    4.31
  -4  -1   1   64.80    4.26
   0   4  -1   23.34    1.79
   0   4  -1   26.50    1.73
   0   4  -1   24.08    1.76
   0  -4  -1   25.34    1.75
  -4   0  -1   28.71    3.33
  -4   0  -1   24.52    1.76
  -4   0  -1   26.13    1.77
   0   4  -1   21.69    1.78
   0   4  -1   20.84    1.77
   0  -4  -1   28.55    3.78
  -4   0  -1   27.19    1.77
  -4   0  -1   23.35    1.79
   0  -4  -1   24.24    1.76
   4   0  -1   24.86    1.73
   4   0   1   20.56    2.89
   0   4   1   27.10    1.79
  -4   0   1   27.71    3.36
   0  -4   1   28.78    3.31
  -4   0   1   27.97    1.74
   4   0   1   29.24    1.76
  -4   0   1   25.23    1.78
  -4   0   1   23.91    1.78
   0   4   1   27.19    3.63
   0   4   1   25.77    1.75
   4  -1  -1  161.01   11.81
   4  -1  -1  164.43   10.81
   1   4  -1  161.60   10.86
   1   4  -1  162.37   10.81
   1   4  -1  162.76   10.84
  -4   1  -1  163.14   10.86
  -4   1  -1  145.86   11.91
  -1  -4  -1  163.59   12.04
  -4   1  -1  160.03   10.88
  -1  -4  -1  160.19   10.86
   1   4  -1  163.79   10.84
  -4   1  -1  155.38   10.83
   1   4  -1  165.89   10.86
  -1  -4  -1  158.92   10.81
  -4   1  -1  169.54   10.84
   1   4   1  157.51   10.83
  -4   1   1  154.20   11.62
  -1  -4   1  163.67   11.66
   1   4   1  167.53   10.85
  -4   1   1  161.69   10.81
   4  -1   1  160.22   10.83
   4  -1   1  146.29   11.72
  -4   1   1  160.61   10.84
  -4   1   1  157.55   10.85
   1   4   1  149.94   11.98
  -1  -4   1  163.12   10.84
  -2  -4  -1   22.30    1.68
   2   4  -1   23.94    1.66
  -4   2  -1   20.91    1.67
  -4   2  -1   20.01    1.66
   2   4  -1   20.67    1.64
  -2  -4  -1   23.47    1.63
   4  -2  -1   23.05    1.61
  -2  -4  -1   23.65    1.70
   2   4  -1   25.86    1.72
   2   4  -1   24.40    1.69
  -4   2  -1   22.15    1.69
  -4   2  -1   22.65    1.70
   4  -2  -1   28.64    3.83
  -2  -4  -1   22.70    3.64
  -4   2  -1   23.63    1.66
  -2  -4   1   24.46    1.67
   2   4   1   29.39    4.09
   4  -2   1   26.45    1.65
  -4   2   1   22.15    1.68
  -2  -4   1   24.14    3.36
  -4   2   1   25.43    1.64
  -2  -4   1   23.23    1.69
   4  -2   1   28.46    4.47
  -4   2   1   20.56    3.49
   2   4   1   23.98    1.65
  -4   3  -1  211.09   14.01
  -3  -4  -1  171.23   14.99
  -3  -4  -1  201.87   14.00
  -4   3  -1  209.31   14.01
  -3  -4  -1  198.88   13.99
   4  -3  -1  212.57   13.95
   3   4  -1  209.69   13.95
  -4   3  -1  212.48   15.39
  -3  -4  -1  207.60   13.96
   3   4  -1  215.53   13.97
  -4   3  -1  216.44   14.00
   3   4  -1  206.03   13.97
   3   4  -1  201.79   14.00
   3   4  -1  213.24   13.98
  -4   3  -1  208.80   13.99
  -4   3  -1  212.13   13.98
  -4   3   1  204.87   13.97
   4  -3   1  198.86   13.97
  -4   3   1  186.86   15.24
   4  -3   1  199.85   15.24
  -3  -4   1  206.82   13.98
  -4   3   1  202.23   14.00
  -4   3   1  204.39   14.00
  -3  -4   1  209.20   13.98
  -3  -4   1  194.75   14.92
   3   4   1  224.26   14.01
   3   4   1  242.58   15.54
   3   4   1  211.48   13.98
  -4   4  -1   21.06    4.21
  -4   4  -1   25.86    1.82
   4   4  -1   24.61    1.82
  -4  -4  -1   23.68    3.77
   4   4  -1   24.88    1.77
   4   4  -1   24.03    1.71
  -4   4  -1   26.61    1.79
   4   4  -1   25.39    1.74
  -4  -4  -1   24.40    1.82
  -4  -4  -1   25.14    1.75
   4   4  -1   23.82    1.76
  -4   4  -1   22.16    1.81
  -4   4  -1   25.77    1.80
  -4   4   1   24.01    1.81
  -4   4   1   24.49    1.73
   4   4   1   30.33    4.75
   4   4   1   24.71    1.77
  -4   4   1   20.91    1.78
  -4  -4   1   35.98    4.40
  -4  -4   1   26.04    1.79
  -4   4   1   22.29    3.54
  -4   4   1   23.90    1.79
  -4   4   1   30.32    4.63
   4  -4   1   25.86    4.65
  -4   5  -1   98.63   10.58
   5   4  -1  121.13    8.23
  -4   5  -1  123.63    8.29
  -5  -4  -1  117.79   10.06
  -5  -4  -1  120.02    8.29
  -4   5  -1  124.29    8.30
  -5  -4  -1  127.71    8.28
  -4   5  -1  122.10    8.30
   5   4  -1  124.15    8.29
  -4   5  -1  120.08   10.65
  -4   5  -1  123.01    8.27
   5   4  -1  120.63    8.23
   5   4   1  110.07   10.07
  -4   5   1  127.72    8.28
  -4   5   1  114.50    8.28
  -5  -4   1  128.56    8.28
  -4   5   1  125.54    8.24
  -5  -4   1  142.92   10.22
   5   4   1  119.45    8.26
   5   4   1  124.90    8.25
  -4   5   1  122.11    8.29
  -4   5   1  106.87    9.97
  -4   5   1  101.25   10.03
   5   3  -1   49.77    3.89
   5   3  -1   59.76    3.89
  -5  -3  -1   56.79    6.87
  -5  -3  -1   59.51    3.90
  -3   5  -1   75.82    6.70
  -3   5  -1   57.16    3.97
  -3   5  -1   56.10    3.99
  -3   5  -1   67.71    6.60
  -3   5  -1   54.79    3.97
  -5  -3  -1   56.68    3.98
  -3   5  -1   57.98    3.96
   5   3  -1   53.19    3.93
  -3   5   1   55.87    3.97
  -3   5   1   61.24    7.03
   5   3   1   53.96    3.96
  -5  -3   1   58.73    3.96
  -5  -3   1   60.56    3.96
  -3   5   1   59.01    3.94
  -3   5   1   58.28    3.95
  -5  -3   1   67.47    6.23
   5   3   1   60.52    6.92
  -2   5  -1  268.26   17.81
  -5  -2  -1  256.71   19.27
   2  -5  -1  264.60   19.05
  -2   5  -1  219.93   18.92
  -5  -2  -1  258.32   17.78
  -2   5  -1  267.87   17.82
  -2   5  -1  276.87   17.84
  -5  -2  -1  265.99   17.77
  -2   5  -1  269.29   17.82
  -2   5  -1  274.53   19.12
  -5  -2  -1  268.43   17.83
   5   2  -1  249.60   17.79
  -2   5   1  261.66   17.80
  -2   5   1  268.35   17.82
  -2   5   1  268.35   17.82
   5   2   1  268.75   19.03
  -2   5   1  269.76   17.83
  -5  -2   1  268.74   18.98
  -5  -2   1  269.36   17.78
  -5  -2   1  261.35   17.79
  -5  -2   1  261.76   17.81
   5   2   1  264.15   17.80
  -1   5  -1   65.01    4.60
  -5  -1  -1   67.96    6.22
   1  -5  -1   66.75    4.56
  -1   5  -1   64.59    6.24
  -1   5  -1   67.90    4.58
  -5  -1  -1   65.96    4.54
  -1   5  -1   61.27    4.56
  -5  -1  -1   65.15    4.58
   1  -5  -1   82.87    6.91
   5   1  -1   62.91    4.53
  -1   5  -1   64.66    4.58
  -5  -1  -1   67.81    4.54
  -5  -1  -1   67.27    4.59
   1  -5   1   83.50    6.41
  -1   5   1   62.16    4.57
  -5  -1   1   71.42    4.55
   5   1   1   66.60    4.56
  -5  -1   1   68.95    4.58
  -1   5   1   66.01    4.58
  -5  -1   1   79.87    5.89
  -1   5   1   70.92    6.66
  -5  -1   1   64.33    4.55
  -5   0  -1   10.18    0.84
  -5   0  -1   10.32    0.78
   0   5  -1    6.91    0.81
   0  -5  -1    7.28    0.72
   0   5  -1    9.41    0.85
   0   5  -1    8.96    0.82
   0  -5  -1    6.62    2.61
   5   0  -1   14.65    2.98
  -5   0  -1    9.77    0.77
   5   0  -1   10.06    0.70
  -5   0  -1   10.74    0.87
   0   5  -1    9.11    0.86
   0  -5  -1    7.34    0.80
   0   5  -1    9.92    0.77
  -5   0  -1    6.75    3.39
  -5   0   1    9.08    0.79
  -5   0   1    8.86    0.81
  -5   0   1    9.03    0.76
   0  -5   1    9.55    2.68
  -5   0   1    4.28    2.81
   5   0   1    8.37    0.74
   0   5   1    7.86    2.69
   0   5   1    9.44    0.79
   5   0   1    6.80    3.18
   1   5  -1   67.45    4.69
   1   5  -1   59.28    4.63
   1   5  -1   70.73    4.70
   1   5  -1   69.50    4.68
  -1  -5  -1   66.80    4.63
  -5   1  -1   62.70    4.69
  -1  -5  -1   74.85    6.97
   5  -1  -1   66.00    4.63
  -5   1  -1   66.47    4.66
  -5   1  -1   73.98    4.68
  -5   1  -1   64.87    4.69
  -5   1  -1   67.66    4.67
  -5   1  -1   69.29    4.66
  -1  -5  -1   68.14    4.68
   5  -1  -1   76.06    6.65
  -1  -5   1   68.86    4.70
  -5   1   1   65.00    4.68
  -5   1   1   66.78    4.68
   1   5   1   73.90    4.68
   5  -1   1   82.89    6.41
  -5   1   1   88.85    6.73
  -1  -5   1   67.47    6.28
   1   5   1   67.35    4.68
   1   5   1   65.09    4.66
  -5   1   1   71.47    4.64
   5  -1   1   68.19    4.65
  -1  -5   1   70.13    4.68
  -5   2  -1  101.51    6.42
  -2  -5  -1   90.51    6.34
   5  -2  -1  103.57    6.34
   2   5  -1   84.60    6.39
  -5   2  -1  100.44    6.38
   2   5  -1   88.77    6.41
   2   5  -1   86.16    6.37
  -5   2  -1   89.07    7.83
  -2  -5  -1   71.07    7.72
  -2  -5  -1   87.36    6.40
   5  -2  -1  100.74    8.22
  -5   2  -1   98.97    6.39
  -5   2  -1  100.66    6.38
  -5   2  -1  100.84    6.41
   5  -2   1   89.12    6.37
  -5   2   1   87.31    6.40
  -2  -5   1  102.52    6.39
   2   5   1  108.55    6.40
   2   5   1  103.58    6.38
  -2  -5   1   83.67    7.80
  -5   2   1   88.45    6.39
  -5   2   1   74.36    7.60
   5  -2   1   80.12    8.44
  -3  -5  -1   51.61    3.67
   3   5  -1   54.39    3.68
   3   5  -1   51.86    3.62
  -3  -5  -1   56.71    5.73
  -5   3  -1   55.93    3.64
   3   5  -1   51.30    3.66
  -5   3  -1   48.98    3.67
  -5   3  -1   48.55    3.68
  -5   3  -1   51.97    3.67
  -5   3  -1   49.62    3.66
   5  -3  -1   48.66    6.35
  -3  -5  -1   55.68    3.62
  -5   3  -1   59.17    5.75
   3   5  -1   51.51    3.64
   5  -3  -1   53.23    3.60
   5  -3   1   68.84    5.90
  -5   3   1   63.91    6.66
  -3  -5   1   66.64    5.89
   5  -3   1   57.54    3.63
   3   5   1   50.54    3.65
  -5   3   1   50.10    3.67
  -3  -5   1   55.73    3.66
   3   5   1   44.90    5.66
  -5   3   1   51.60    3.67
  -4  -5  -1   44.71    5.79
   4   5  -1   31.19    2.27
   5  -4  -1   31.07    2.20
  -4  -5  -1   34.89    2.24
  -4  -5  -1   31.70    2.30
   4   5  -1   33.05    2.31
  -5   4  -1   32.87    5.24
   4   5  -1   31.47    2.24
  -5   4  -1   30.33    2.33
  -5   4  -1   30.09    2.26
  -5   4  -1   29.28    2.30
   4   5  -1   32.37    2.25
  -5   4  -1   29.42    2.29
   5  -4   1   33.04    5.36
  -5   4   1   32.24    2.31
  -4  -5   1   33.13    2.29
  -5   4   1   34.13    2.25
  -5   4   1   29.70    5.41
   4   5   1   32.00    2.25
   4   5   1   33.19    5.31
   4   5   1   28.52    2.24
  -5   4   1   32.30    5.28
  -4  -5   1   24.84    4.42
   5  -4   1   34.14    2.25
  -5  -5  -1   58.61    3.88
  -5   5  -1   52.89    3.87
  -5   5  -1   52.48    3.86
  -5  -5  -1   40.97    6.74
  -5   5  -1   50.57    3.88
   5   5  -1   57.13    3.88
  -5  -5  -1   54.78    3.81
  -5   5  -1   63.51    3.86
   5   5  -1   56.38    3.80
  -5   5  -1   73.97    8.07
   5   5  -1   53.08    3.82
   5   5  -1   55.00    3.83
  -5   5   1   53.63    3.83
   5   5   1   58.58    3.84
  -5   5   1   61.42    8.33
   5   5   1   53.15    3.83
  -5   5   1   55.06    3.87
  -5  -5   1   55.69    6.88
  -5   5   1   53.17    3.80
  -5   5   1   54.17    3.87
  -5   5   1   68.34    6.86
   5   5   1   56.51    6.62
   6   5  -1   77.27    5.46
   6   5  -1   74.64    5.49
   6   5  -1   77.90    5.55
  -5   6  -1   86.19    5.56
  -5   6  -1   77.96    5.54
  -6  -5  -1   61.71    9.34
  -6  -5  -1   77.40    5.49
  -5   6  -1   95.57    9.95
  -5   6  -1   83.01    5.56
  -5   6  -1   83.81    5.52
  -5   6  -1   89.66    8.67
   6   5  -1   78.92    5.48
  -6  -5  -1   77.90    5.55
   6   5   1   65.64    9.71
   6   5   1   79.13    5.50
  -5   6   1   94.88    9.82
  -6  -5   1   90.80    8.84
  -5   6   1   76.32    5.52
  -5   6   1   81.06   10.29
   6   5   1   88.24    5.50
  -5   6   1   77.94    5.47
  -6  -5   1   86.69    5.54
  -5   6   1   75.07    5.54
  -5   6   1   80.77    5.55
  -6  -4  -1   17.76    1.45
  -4   6  -1   23.29    5.49
  -4   6  -1   17.53    1.45
  -4   6  -1   17.81    1.46
  -6  -4  -1   20.04    5.51
   6   4  -1   18.29    1.34
  -4   6  -1   15.97    1.44
   6   4  -1   17.30    1.33
  -4   6  -1   22.60    5.44
   6   4  -1   16.90    1.35
  -4   6  -1   17.46    1.42
  -4   6   1   18.27    1.44
  -4   6   1   18.57    1.39
  -4   6   1   17.19    5.71
  -6  -4   1   19.89    1.46
  -6  -4   1   24.60    5.09
   6   4   1   18.79    1.38
   6   4   1   17.32    1.37
   6   4   1   18.91    5.75
  -4   6   1   12.95    5.78
   3  -6  -1  310.60   20.92
  -3   6  -1  261.61   20.65
   6   3  -1  251.61   18.83
  -6  -3  -1  274.46   18.92
  -3   6  -1  285.95   18.88
  -3   6  -1  296.86   18.88
  -3   6  -1  260.43   20.60
   6   3  -1  261.83   18.79
  -3   6  -1  285.08   18.86
  -6  -3  -1  266.54   20.89
  -6  -3  -1  271.21   18.80
  -3   6  -1  291.17   18.93
  -3   6   1  275.85   18.87
  -3   6   1  268.28   18.87
   6   3   1  286.10   18.83
  -3   6   1  278.76   18.86
  -6  -3   1  277.67   20.45
   6   3   1  285.14   18.85
  -3   6   1  274.09   18.84
   6   3   1  307.28   20.93
  -3   6   1  300.08   20.99
  -6  -3   1  290.31   18.87
  -6  -2  -1   30.06    5.06
  -2   6  -1   18.49    1.53
  -2   6  -1   20.38    1.51
  -6  -2  -1   19.28    1.54
  -2   6  -1   19.35    1.51
   2  -6  -1   20.74    1.52
   6   2  -1   16.77    4.11
  -6  -2  -1   20.26    1.43
  -2   6  -1   19.93    1.54
   2  -6  -1   13.51    3.49
   6   2  -1   19.72    1.43
  -2   6  -1   23.38    4.55
  -6  -2  -1   19.56    1.44
  -2   6   1   21.22    4.95
  -6  -2   1   21.37    3.49
  -6  -2   1   20.09    1.46
  -6  -2   1   19.05    1.50
  -6  -2   1   19.32    1.54
  -2   6   1   18.27    1.49
  -2   6   1   20.63    1.50
   6   2   1   18.99    1.45
  -2   6   1   20.17    1.50
   6   2   1   25.03    4.68
  -2   6   1   19.67    1.56
  -1   6  -1  134.59    8.72
   6   1  -1  125.25    8.69
  -6  -1  -1  128.87    8.75
  -1   6  -1  131.22    8.76
  -6  -1  -1  117.08   11.07
  -6  -1  -1  130.55    8.69
  -6  -1  -1  126.02    8.68
   6   1  -1  115.24   10.41
  -1   6  -1  119.75    8.73
   1  -6  -1  126.50    8.71
  -1   6  -1  139.14   10.60
  -1   6  -1  132.03    8.74
   1  -6  -1  133.69   11.09
  -1   6  -1  122.01    8.74
  -6  -1   1  131.00   10.51
  -1   6   1  125.46    8.73
  -6  -1   1  130.16    8.73
  -6  -1   1  130.98    8.70
   6   1   1  120.50    8.71
   6   1   1  134.61   10.96
  -1   6   1  133.08    8.73
  -6  -1   1  132.50    8.72
   1  -6   1  145.13   10.59
   0   6  -1   22.95    1.81
   6   0  -1   25.22    1.73
   0  -6  -1   38.09    5.32
   0   6  -1   22.75    1.83
   0   6  -1   43.59    5.08
   0   6  -1   23.28    1.85
   0   6  -1   26.40    1.83
  -6   0  -1   24.32    5.25
  -6   0  -1   25.32    1.78
   6   0  -1   28.37    4.52
   0  -6  -1   22.69    1.74
   0   6  -1   23.39    1.78
   0   6   1   23.08    1.80
  -6   0   1   17.28    3.57
  -6   0   1   26.01    1.80
   0  -6   1   29.16    4.70
   6   0   1   26.72    1.78
  -6   0   1   25.86    1.81
   0   6   1   26.39    4.51
   0   6   1   24.80    1.80
  -6   1  -1  140.52    9.51
   6  -1  -1  147.30    9.48
   1   6  -1  137.77    9.54
  -1  -6  -1  139.97    9.47
   1   6  -1  140.41    9.49
  -6   1  -1  128.89   11.63
  -6   1  -1  144.05    9.55
   6  -1  -1  127.63   11.41
  -6   1  -1  145.40    9.55
  -1  -6  -1  115.46   11.51
  -6   1  -1  146.98    9.50
   1   6  -1  142.77    9.53
  -6   1   1  141.54    9.49
   1   6   1  158.42   11.82
   6  -1   1  134.00    9.50
  -6   1   1  139.87    9.53
  -6   1   1  135.19   11.27
   1   6   1  158.18    9.52
  -1  -6   1  159.26   11.35
  -6   1   1  130.80    9.53
   6  -1   1  110.57   10.97
   6  -2  -1   22.13    1.61
  -6   2  -1   20.57    1.68
  -6   2  -1   23.00    1.68
  -6   2  -1   24.48    4.07
   2   6  -1   21.67    1.72
   6  -2  -1   25.19    3.95
  -2  -6  -1   21.07    4.72
  -2  -6  -1   22.56    1.73
   2   6  -1   22.40    1.70
  -6   2  -1   23.38    1.75
  -6   2  -1   23.08    1.72
   2   6  -1   21.68    1.62
  -6   2  -1   21.76    1.66
  -2  -6  -1   24.49    1.61
  -6   2   1   22.69    3.90
  -2  -6   1   23.79    1.71
   2   6   1   23.30    1.69
  -6   2   1   22.08    1.70
   2   6   1   38.29    5.66
   2   6   1   21.96    1.66
   6  -2   1   25.10    1.65
  -2  -6   1   19.93    4.21
  -6   2   1   23.48    1.71
   6  -2   1   27.97    4.28
  -6   3  -1    6.42    0.82
   3   6  -1    6.26    0.76
  -3  -6  -1    3.15    3.24
   3   6  -1    5.52    0.81
   6  -3  -1    6.45    0.61
  -6   3  -1    4.50    3.69
  -6   3  -1    7.39    0.76
   3   6  -1    5.73    0.71
  -6   3  -1    7.49    0.77
  -6   3  -1    7.54    0.74
  -3  -6  -1    7.36    0.64
   3   6  -1    7.17    0.83
   6  -3  -1    7.08    3.21
  -3  -6   1    6.57    0.78
   6  -3   1    5.77    0.64
   3   6   1   11.68    3.64
   6  -3   1   10.98    3.55
   3   6   1    6.45    0.72
  -6   3   1    4.28    3.43
  -6   3   1    5.13    0.77
  -3  -6   1    6.57    3.17
   4   6  -1   18.31    1.51
  -6   4  -1   21.24    1.48
  -6   4  -1   25.34    4.49
  -6   4  -1   16.79    1.50
   4   6  -1   18.47    1.41
  -4  -6  -1   17.39    1.41
   4   6  -1   18.35    1.47
   6  -4  -1   18.09    1.38
  -6   4  -1   19.66    1.53
  -4  -6  -1   20.73    1.54
  -6   4  -1   19.63    1.51
  -6   4  -1   18.64    1.51
  -4  -6  -1   21.51    4.42
   4   6  -1   17.87    1.52
   4   6   1   18.07    1.46
  -6   4   1   17.39    1.52
   4   6   1   19.66    4.62
   6  -4   1   22.07    4.40
   6  -4   1   20.29    1.43
   4   6   1   18.73    1.44
  -4  -6   1   22.11    1.50
  -4  -6   1   11.08    4.19
  -6   4   1   13.10    5.43
   6  -5  -1   91.57    5.83
   5   6  -1   81.02    5.87
  -5  -6  -1   71.96    8.50
   5   6  -1   85.30    5.87
   5   6  -1   84.25    5.85
  -6   5  -1   90.71    5.95
   5   6  -1   83.58    5.81
   5   6  -1   81.94    5.91
  -6   5  -1   93.15    5.88
  -5  -6  -1   80.75    5.91
  -5  -6  -1   85.00    5.84
  -6   5  -1   84.63    5.92
   6  -5  -1   97.99    6.04
  -6   5  -1   91.21    5.96
  -6   5  -1   91.39    5.93
  -6   5  -1  101.07    9.11
  -5  -6   1   82.31    9.02
  -6   5   1   77.77   10.12
   6  -5   1   80.84    8.83
  -6   5   1   76.46    5.91
  -6   5   1   79.79    5.91
  -5  -6   1   89.54    5.90
   5   6   1   83.91    5.87
  -6   5   1   76.02    8.76
   6  -5   1   78.92    5.85
   5   6   1   84.45    5.87
   5   6   1  117.84   10.42
   6   6  -1    7.03    0.88
   6   6  -1    8.01    0.95
  -6   6  -1    8.90    1.03
   6   6  -1    8.83    0.99
  -6   6  -1    6.84    1.00
  -6   6  -1   10.35    6.71
  -6   6  -1   17.41    6.99
  -6  -6  -1    8.28    0.98
  -6  -6  -1    8.91    0.91
   6  -6  -1    9.49    1.10
   6   6  -1   17.45    6.97
  -6   6  -1    7.70    0.95
   6   6  -1    6.70    0.85
  -6  -6  -1    8.07    5.84
  -6   6  -1    8.33    1.02
  -6  -6   1   14.17    5.75
  -6   6   1    7.34    0.88
  -6   6   1    9.22    0.99
   6   6   1    7.23    0.88
  -6   6   1    5.78    6.45
  -6   6   1    7.68    1.01
   6   6   1    9.86    0.88
  -6  -6   1    9.10    0.98
  -6   6   1   10.18    6.78
  -6   7  -1   92.62    6.00
   7   6  -1   87.90    5.94
  -6   7  -1   95.32   12.08
  -6   7  -1  100.58   12.27
  -6   7  -1   89.74    6.05
   7   6  -1  106.06   11.04
   7   6  -1   92.01    5.99
   7   6  -1   84.85    5.95
  -7  -6  -1   85.07    5.97
  -7  -6  -1   81.09    6.03
   7   6  -1   83.01    6.02
   6  -7  -1   93.52    6.08
  -7  -6  -1   96.95   10.26
  -6   7  -1   87.98    6.06
  -6   7  -1   90.70    6.05
  -6   7   1   78.22    6.03
   7   6   1   85.61    5.99
  -7  -6   1   96.19    6.04
  -6   7   1   82.48   11.07
   7   6   1   72.25   10.66
  -6   7   1   80.88   10.18
   7   6   1   86.51    5.97
  -6   7   1   81.72    5.95
   7   6   1   85.53    6.07
  -7  -6   1   66.00    9.04
  -6   7   1   84.54    6.05
   7   5  -1   32.25    2.46
  -7  -5  -1   35.15    2.50
  -7  -5  -1   38.76    7.68
   7   5  -1   31.13    5.43
   7   5  -1   33.56    2.39
   7   5  -1   32.73    2.40
  -5   7  -1   32.88    2.50
  -5   7  -1   46.94    6.65
  -5   7  -1   47.34    7.97
  -5   7  -1   36.15    2.53
  -5   7  -1   33.29    2.45
  -5   7  -1   34.63    2.49
   7   5  -1   33.76    2.38
   5  -7  -1   29.94    2.59
  -5   7   1   31.43    2.46
  -5   7   1   34.49    2.50
   7   5   1   36.04    7.91
  -5   7   1   25.25    6.00
  -7  -5   1   32.24    2.47
   7   5   1   32.17    2.41
  -5   7   1   34.31    2.41
  -7  -5   1   30.65    6.24
   7   5   1   33.33    2.41
   7   5   1   31.79    2.59
  -5   7   1   37.56    8.19
  -5   7   1   32.54    2.46
  -7  -4  -1  244.74   15.95
  -4   7  -1  260.70   18.30
  -4   7  -1  234.05   15.96
  -7  -4  -1  244.55   18.23
   7   4  -1  230.57   15.90
  -4   7  -1  239.54   18.02
   7   4  -1  271.51   18.37
  -4   7  -1  218.60   15.91
  -4   7  -1  237.18   15.95
  -4   7  -1  233.56   15.94
   7   4  -1  237.36   15.85
  -7  -4   1  217.06   18.12
   7   4   1  220.69   15.88
  -4   7   1  244.77   15.95
  -4   7   1  231.14   15.93
   7   4   1  222.04   15.90
  -4   7   1  242.98   15.90
   7   4   1  219.88   15.94
  -4   7   1  236.48   15.95
   7   4   1  264.36   19.16
  -4   7   1  249.26   19.02
  -7  -4   1  230.95   15.93
  -4   7   1  226.52   18.22
   3  -7  -1   37.54    6.90
  -3   7  -1   43.92    3.23
   7   3  -1   50.41    6.97
  -7  -3  -1   44.34    3.09
  -3   7  -1   44.79    3.23
  -3   7  -1   45.83    3.20
  -7  -3  -1   47.14    3.24
  -3   7  -1   46.97    6.72
   7   3  -1   43.68    3.13
  -3   7  -1   47.42    3.20
  -7  -3  -1   45.40    7.23
  -3   7  -1   58.04    7.11
  -7  -3   1   44.19    6.42
   7   3   1   46.27    3.46
  -7  -3   1   45.47    3.20
  -3   7   1   41.09    3.19
   7   3   1   47.63    3.14
  -3   7   1   43.84    3.18
  -3   7   1   44.30    3.22
  -3   7   1   41.64    3.19
  -3   7   1   45.70    7.27
   7   3   1   47.63    3.16
   2  -7  -1   82.38    7.41
  -2   7  -1   71.49    4.44
   7   2  -1   55.65    4.32
  -7  -2  -1   60.54    4.31
  -7  -2  -1   55.46    4.39
  -2   7  -1   66.94    4.39
  -2   7  -1   71.69    4.40
   7   2  -1   53.54    7.41
  -7  -2  -1   60.10    4.30
  -2   7  -1   52.05    7.48
  -7  -2  -1   61.93    7.31
  -2   7  -1   68.24    4.39
  -2   7   1   60.23    4.37
  -2   7   1   58.45    8.42
   7   2   1   76.22    7.31
   2  -7   1   62.04    7.76
  -7  -2   1   79.26    8.07
  -7  -2   1   64.54    4.38
  -2   7   1   56.99    4.38
  -2   7   1   61.20    4.38
   7   2   1   69.04    4.35
  -2   7   1   58.31    4.40
  -1   7  -1   41.23    2.81
  -1   7  -1   36.13    2.74
  -1   7  -1   36.96    2.78
  -1   7  -1   36.69    2.74
  -7  -1  -1   41.13    2.71
  -7  -1  -1   45.92    6.99
   7   1  -1   39.10    2.69
   1  -7  -1   39.28    6.62
  -1   7  -1   40.85    5.32
  -7  -1  -1   40.37    2.70
   7   1  -1   41.77    5.67
  -7  -1  -1   38.75    2.79
  -1   7  -1   39.46    2.79
   1  -7   1   45.63    5.39
  -1   7   1   36.83    5.30
  -1   7   1   35.32    2.75
  -7  -1   1   35.08    2.75
  -7  -1   1   40.52    2.79
  -7  -1   1   39.51    2.74
   7   1   1   37.11    2.71
  -1   7   1   40.69    2.77
  -7  -1   1   48.45    6.48
   7   1   1   34.62    5.18
  -1   7   1   38.73    2.75
   0   7  -1  300.52   19.97
  -7   0  -1  294.06   19.94
   0   7  -1  278.16   21.58
   0  -7  -1  317.74   22.19
   0   7  -1  293.52   19.98
   0   7  -1  311.94   20.10
  -7   0  -1  302.35   22.09
  -7   0  -1  300.49   20.04
   0   7  -1  306.16   20.02
   7   0  -1  296.47   19.93
   7   0  -1  327.77   21.90
  -7   0  -1  292.40   19.93
   0  -7   1  275.79   21.66
  -7   0   1  292.79   19.97
   7   0   1  292.89   19.95
   0   7   1  290.43   19.98
  -7   0   1  285.55   19.94
  -7   0   1  281.21   19.98
   0   7   1  311.80   22.07
  -7   0   1  309.20   21.85
   0   7   1  303.74   19.97
   7   0   1  250.12   21.91
   7  -1  -1   78.65    7.71
   7  -1  -1   50.28    3.58
  -7   1  -1   48.87    3.64
  -7   1  -1   55.11    3.69
  -7   1  -1   58.85    6.64
   1   7  -1   49.03    3.67
  -1  -7  -1   51.22    3.57
  -7   1  -1   55.07    3.63
  -7   1  -1   49.84    3.75
   1   7  -1   49.97    3.67
   1   7  -1   62.74    6.91
   1   7  -1   51.01    3.61
  -7   1   1   55.70    3.63
  -7   1   1   60.63    6.22
  -7   1   1   50.50    3.58
   7  -1   1   51.08    6.54
  -7   1   1   54.06    3.67
   1   7   1   51.31    3.65
  -7   1   1   52.83    3.66
   1   7   1   56.23    8.03
   7  -1   1   52.33    3.62
   1   7   1   53.06    3.64
   7  -2  -1  223.96   16.28
   2   7  -1  199.03   13.89
  -2  -7  -1  226.84   17.57
   2   7  -1  200.37   13.86
  -7   2  -1  210.19   13.86
  -7   2  -1  215.02   13.89
   2   7  -1  231.21   16.04
  -7   2  -1  206.80   13.84
   2   7  -1  206.81   13.81
  -7   2  -1  197.71   13.83
  -7   2  -1  195.82   13.89
  -7   2  -1  218.64   15.89
   7  -2  -1  215.85   13.81
   7  -2   1  191.03   13.83
  -7   2   1  197.13   13.88
  -2  -7   1  185.98   15.74
  -7   2   1  196.48   13.82
   2   7   1  219.73   13.84
  -7   2   1  196.68   13.87
  -7   2   1  201.53   16.24
  -2  -7   1  210.63   13.87
   2   7   1  177.91   16.32
   2   7   1  213.31   13.87
   7  -2   1  183.84   16.43
   2   7   1  205.76   13.86
  -7   3  -1   33.61    2.40
   3   7  -1   31.88    2.43
   3   7  -1   29.56    2.39
  -7   3  -1   32.51    2.41
  -7   3  -1   34.64    2.44
  -7   3  -1   35.49    2.38
   7  -3  -1   32.81    5.24
   3   7  -1   33.60    2.37
   3   7  -1   23.39    5.69
  -7   3  -1   29.22    5.41
  -7   3  -1   32.15    2.45
   7  -3  -1   33.94    2.54
   3   7  -1   30.54    2.44
  -3  -7  -1   35.08    2.46
  -3  -7  -1   38.82    7.33
   7  -3  -1   35.97    2.32
   7  -3   1   31.55    2.35
  -7   3   1   32.57    2.43
  -7   3   1   35.10    6.28
  -3  -7   1   27.80    5.52
   3   7   1   38.91    6.88
   3   7   1   28.99    2.37
   7  -3   1   42.75    5.87
  -7   3   1   33.79    2.43
  -3  -7   1   37.94    2.43
   3   7   1   32.35    2.39
   4   7  -1  153.24    9.98
  -7   4  -1  138.73   10.03
  -7   4  -1  133.27   13.73
   4   7  -1  156.82   10.01
   4   7  -1  153.70   10.03
  -4  -7  -1  160.01   10.06
   7  -4  -1  137.54   13.44
  -7   4  -1  137.29   10.04
   7  -4  -1  135.35   10.06
  -7   4  -1  142.14   10.02
  -4  -7  -1  161.14    9.95
  -7   4  -1  136.25    9.99
   4   7  -1  161.24   10.06
  -7   4  -1  144.17   10.06
   7  -4  -1  137.87    9.96
   7  -4   1  150.65    9.99
  -7   4   1  147.62   10.06
   4   7   1  146.29   10.02
  -4  -7   1  123.42   12.58
   4   7   1  134.39   10.01
  -7   4   1  156.65   10.06
   7  -4   1  167.70   10.14
  -7   4   1  145.44   12.63
   4   7   1  161.58   13.79
  -4  -7   1  139.51   10.02
  -7   5  -1   44.33    3.36
  -5  -7  -1   45.48    7.01
   5   7  -1   50.70    3.37
  -5  -7  -1   45.21    3.36
  -7   5  -1   44.73    3.36
   5   7  -1   83.73   10.00
  -5  -7  -1   50.38    3.26
   5   7  -1   44.94    3.30
   5   7  -1   48.44    3.25
  -7   5  -1   48.17    3.31
  -7   5  -1   57.20    7.67
   7  -5  -1   44.79    3.42
   7  -5  -1   46.70    3.24
   5   7  -1   48.04    3.33
  -7   5  -1   47.94    3.37
  -7   5  -1   42.55    3.36
  -7   5   1   47.13    8.17
  -5  -7   1   24.64    6.82
   5   7   1   48.56    3.30
  -7   5   1   41.40    3.35
  -7   5   1   60.86    8.62
   7  -5   1   51.43    3.29
  -7   5   1   46.76    3.36
   7  -5   1   46.53    8.12
  -5  -7   1   47.46    3.34
   7  -5   1   45.77    3.44
   5   7   1   44.26    3.29
  -7   6  -1  100.21   12.81
  -7   6  -1  106.53   10.94
  -7   6  -1   91.02    6.88
  -7   6  -1   97.49    6.89
  -7   6  -1   99.74    6.87
   6   7  -1  104.12    6.84
  -7   6  -1  100.97    6.83
  -6  -7  -1  100.68    6.88
   6   7  -1  110.67   11.31
   6   7  -1  101.84    6.88
   6   7  -1  104.99    6.81
  -6  -7  -1   86.77   10.57
   6   7  -1  103.03    6.83
  -7   6  -1  103.98    6.89
   7  -6  -1   99.70    6.78
   7  -6   1   99.24    6.90
  -6  -7   1   92.10   11.12
   6   7   1   96.35    6.83
   6   7   1   94.18    6.89
  -7   6   1   96.58    6.88
   7  -6   1  101.94    6.81
  -7   6   1   88.87   12.75
   6   7   1   98.84    6.82
  -6  -7   1   97.05    6.86
  -7   6   1   93.72   12.62
  -7   6   1  101.55    6.89
   6   7   1   98.63   12.46
  -7   7  -1   33.18    2.50
  -7   7  -1   25.58    2.44
   7   7  -1   27.76    2.42
   7   7  -1   32.58    2.36
  -7  -7  -1   37.98    9.08
   7   7  -1   32.64    2.44
  -7  -7  -1   34.71    2.38
   7  -7  -1   34.87    2.33
  -7   7  -1   29.82    2.47
  -7   7  -1   20.39    9.34
  -7   7  -1   30.76    2.50
  -7   7  -1   37.22    2.45
  -7  -7  -1   32.61    2.48
   7  -7  -1   33.49    2.59
  -7   7  -1   36.31    9.63
   7   7  -1   21.04    8.01
   7   7  -1   30.51    2.37
   7   7   1   32.83    2.60
  -7  -7   1   21.04    7.63
   7  -7   1   32.90    2.62
  -7   7   1   30.68    2.47
  -7   7   1   42.83    9.66
   7   7   1   31.72    2.39
  -7   7   1   31.03    2.36
  -7   7   1   57.86   10.30
   7  -7   1   32.14    2.37
  -7   7   1   32.44    2.48
  -7  -7   1   34.05    2.45
   7   7   1   31.69    2.38
   7   7   1   40.09    9.34
   8   7  -1  157.76   11.07
  -8  -7  -1  154.87   11.07
   8   7  -1  161.09   11.06
   8   7  -1  158.86   10.97
  -7   8  -1  168.60   11.10
  -7   8  -1  179.05   11.10
  -7   8  -1  167.79   15.78
  -8  -7  -1  125.85   16.46
   7  -8  -1  165.17   11.07
  -7   8  -1  158.89   18.11
  -7   8  -1  151.42   11.09
  -7   8  -1  166.69   11.03
   8   7  -1  157.10   11.02
  -8  -7  -1  158.71   10.99
  -7   8  -1  168.21   11.12
   8   7  -1  167.97   16.37
   8   7  -1  168.22   10.97
  -7   8   1  142.59   17.93
  -8  -7   1  156.37   11.06
   8   7   1  164.17   11.00
   8   7   1  160.44   11.08
  -7   8   1  159.42   10.98
  -7   8   1  163.18   11.10
   8   7   1  168.01   11.03
  -8  -7   1  164.38   16.72
  -7   8   1  131.59   18.13
   7  -8   1  160.53   11.06
  -7   8   1  166.79   11.09
   8   7   1  143.62   17.73
   8   6  -1    7.99    1.14
   8   6  -1    9.54    5.35
  -8  -6  -1   10.41    1.13
   8   6  -1   10.99    1.27
  -8  -6  -1   15.07    8.71
   8   6  -1   10.36    1.03
  -6   8  -1    8.66    1.22
  -6   8  -1   10.89    1.22
   8   6  -1    9.22    1.02
  -6   8  -1   10.08    1.16
  -6   8  -1   10.75    9.15
   8   6  -1    9.12    1.04
  -6   8  -1    1.81    6.40
  -8  -6  -1    9.17    1.21
  -8  -6   1    7.23    7.36
  -6   8   1    2.72    9.08
  -6   8   1    9.92    1.19
   8   6   1    6.38    6.36
   8   6   1    8.70    1.17
  -6   8   1    5.35    8.49
   8   6   1    9.61    1.02
  -6   8   1   10.56    1.10
   6  -8   1    8.96    1.28
  -8  -6   1    8.02    1.15
   8   6   1    9.57    1.04
  -6   8   1   11.05    1.26
   8   5  -1  119.21   12.73
  -5   8  -1  121.54   13.87
  -5   8  -1  127.63    8.58
  -8  -5  -1  123.28    8.58
  -5   8  -1  130.45    8.55
  -5   8  -1  129.71   13.74
   8   5  -1  115.85    8.58
  -5   8  -1  127.57    8.61
  -8  -5  -1   82.42   12.77
   8   5  -1  118.09    8.51
   8   5  -1  124.64    8.55
   8   5  -1  124.16    8.46
  -5   8  -1  127.48    8.59
  -5   8   1  127.23   14.24
  -8  -5   1  129.34    8.57
   8   5   1  118.67   13.76
   8   5   1  126.25    8.50
  -5   8   1  131.38    8.59
  -5   8   1  121.66    8.56
  -8  -5   1  144.66   13.25
   8   5   1  123.37    8.52
  -5   8   1  127.94    8.59
  -5   8   1  133.72   12.83
  -5   8   1  119.61    8.51
   8   5   1  129.44    8.71
  -4   8  -1    5.60    5.06
  -4   8  -1    5.32    0.84
   8   4  -1    8.50    0.80
   8   4  -1    5.78    1.01
  -8  -4  -1    2.18    7.02
  -4   8  -1    5.38    0.82
  -4   8  -1    3.64    6.89
  -4   8  -1    5.35    0.83
   8   4  -1    5.85    5.62
   8   4  -1    6.49    0.72
  -4   8  -1    6.85    0.93
  -8  -4  -1    7.34    0.97
  -4   8   1    6.68    0.93
  -4   8   1    5.96    0.84
  -8  -4   1    8.79    0.96
   8   4   1    8.42    1.00
  -4   8   1    9.02    7.37
   8   4   1    8.45    0.84
   8   4   1   -2.72    5.04
  -4   8   1    4.44    5.49
  -4   8   1    6.14    0.80
  -4   8   1    7.38    1.06
  -8  -4   1   31.58    6.76
   8   4   1    6.45    0.85
  -3   8  -1   53.39    8.60
   8   3  -1   67.54    8.81
  -3   8  -1   66.02    4.64
   8   3  -1   69.21    4.58
  -3   8  -1   53.77    7.95
  -8  -3  -1   68.79    4.68
  -8  -3  -1   83.63   10.58
  -3   8  -1   59.07    4.65
  -3   8  -1   57.32    4.62
  -3   8  -1   63.16    4.67
   3  -8  -1   60.49    8.19
   8   3  -1   75.62    4.73
   8   3   1   81.02    8.49
  -3   8   1   73.85    4.65
   8   3   1   62.12    4.59
  -3   8   1   73.68    8.65
   8   3   1   64.66    4.70
  -3   8   1   72.36    4.65
   8   3   1   63.70    4.57
  -8  -3   1   61.92    4.64
  -8  -3   1   52.93    8.19
  -3   8   1   75.53    4.68
  -2   8  -1   20.65    1.64
   8   2  -1   18.02    1.86
  -2   8  -1   18.19    1.71
  -2   8  -1   21.65    1.70
  -2   8  -1   31.97    6.33
  -8  -2  -1   19.74    1.67
  -8  -2  -1   21.35    1.53
  -8  -2  -1   27.83    6.93
   8   2  -1   25.64    5.85
   8   2  -1   20.88    1.54
  -2   8  -1   17.14    1.63
   2  -8  -1   21.89    6.68
   2  -8   1   27.06    6.46
  -8  -2   1   25.79    6.15
   8   2   1   21.17    1.56
  -8  -2   1   19.52    1.62
  -2   8   1   21.74    1.65
   8   2   1   19.50    1.82
  -8  -2   1   21.26    1.62
   8   2   1   25.51    6.33
  -2   8   1   22.28    1.72
  -2   8   1   31.53    5.76
  -2   8   1   21.26    1.98
  -2   8   1   19.98    1.64
  -8  -1  -1  123.16    8.35
  -8  -1  -1  120.04    8.27
   8   1  -1  118.41    8.38
  -1   8  -1  122.74    8.34
  -1   8  -1  120.70    8.30
  -1   8  -1  123.89    8.37
   8   1  -1  135.32   11.56
  -1   8  -1  120.98    8.33
  -8  -1  -1  119.84    8.25
  -8  -1  -1  143.90   12.68
  -1   8  -1  118.01   11.51
   1  -8  -1  127.79   12.41
  -1   8  -1  114.00    8.32
  -8  -1   1  121.26    8.24
   8   1   1  123.21    8.36
  -1   8   1  140.96   11.25
   8   1   1  101.86   10.91
  -8  -1   1  119.06    8.33
  -8  -1   1  120.29    8.31
  -1   8   1  121.57    8.33
  -8  -1   1  121.00   11.53
   1  -8   1  132.14   11.60
  -1   8   1  130.29    8.32
  -1   8   1  123.14    8.33
   8   1   1  118.48    8.29
   8   0  -1   13.11    5.80
   0   8  -1   15.10    4.31
  -8   0  -1   13.20    1.23
   0   8  -1   15.62    1.25
   0   8  -1   13.79    1.28
  -8   0  -1   12.23    1.16
   0   8  -1   15.02    1.25
   0  -8  -1   17.02    6.18
  -8   0  -1   13.09    1.25
  -8   0  -1   15.97    4.82
   0   8  -1   14.43    1.35
   8   0  -1   15.01    1.10
   0   8  -1   13.26    1.20
   8   0  -1   11.04    1.41
   0   8   1   21.49    5.12
   0   8   1   13.26    1.25
   8   0   1   17.81    6.15
  -8   0   1   14.00    1.19
   0  -8   1   19.48    4.45
   0   8   1   13.33    1.18
   8   0   1   14.55    1.46
  -8   0   1   16.84    1.26
  -8   0   1   23.42    5.84
   8   0   1   12.59    1.13
   0   8   1   13.04    1.20
   1   8  -1  217.43   13.79
   1   8  -1  208.45   13.81
   1   8  -1  190.49   16.12
   8  -1  -1  226.85   16.83
  -8   1  -1  164.32   16.68
  -1  -8  -1  209.53   16.23
   8  -1  -1  201.60   13.81
  -8   1  -1  204.42   13.76
   8  -1  -1  199.63   13.72
  -8   1  -1  198.13   13.80
   1   8  -1  208.53   13.74
  -8   1  -1  200.13   13.80
   1   8  -1  208.33   13.79
  -8   1  -1  205.05   13.73
  -8   1   1  230.78   16.74
   8  -1   1  192.93   13.74
   1   8   1  204.84   13.79
  -8   1   1  205.77   13.69
   8  -1   1  205.22   13.81
  -8   1   1  192.29   13.78
  -8   1   1  199.00   13.78
   1   8   1  184.03   15.95
   8  -1   1  182.19   16.95
   1   8   1  215.32   13.76
  -1  -8   1  216.25   16.41
   2   8  -1   16.63    1.38
   8  -2  -1   17.03    1.34
  -8   2  -1   17.73    1.44
  -2  -8  -1   14.74    6.39
   8  -2  -1   27.29    6.30
   2   8  -1   27.79    5.86
   2   8  -1   15.53    1.48
  -8   2  -1   18.73    1.49
  -8   2  -1   15.65    1.50
  -8   2  -1   13.41    5.20
   2   8  -1   16.17    1.43
  -8   2  -1   18.04    1.53
   2   8   1   19.17    1.45
  -8   2   1   26.39    6.02
   2   8   1   13.22    5.11
  -8   2   1   17.35    1.50
  -8   2   1   16.75    1.40
   2   8   1   17.90    1.45
   8  -2   1   21.46    1.66
   8  -2   1   18.55    1.39
   8  -2   1   17.04    5.28
  -8   2   1   20.28    1.49
  -2  -8   1   35.53    6.50
   3   8  -1  218.07   13.84
   8  -3  -1  192.06   13.75
  -3  -8  -1  223.56   17.41
  -8   3  -1  211.91   17.39
  -8   3  -1  178.74   13.84
  -8   3  -1  202.79   13.80
   3   8  -1  213.27   13.80
   8  -3  -1  190.47   13.89
  -8   3  -1  197.07   13.85
   8  -3  -1  185.17   16.90
  -8   3  -1  206.68   13.83
   3   8  -1  220.28   13.87
   3   8  -1  223.61   16.78
   3   8  -1  220.63   13.82
  -3  -8  -1  215.53   13.86
  -8   3  -1  192.36   13.78
   3   8   1  193.05   16.35
   3   8   1  203.37   13.81
   8  -3   1  171.66   17.24
  -8   3   1  198.12   13.84
  -8   3   1  199.06   16.31
  -3  -8   1  197.69   16.51
  -8   3   1  207.94   13.85
   3   8   1  208.38   13.79
  -8   3   1  216.14   13.78
   8  -3   1  215.38   13.86
   8  -3   1  197.72   13.78
  -3  -8   1  192.79   13.83
   3   8   1  204.35   13.82
   4   8  -1    8.89    1.08
   8  -4  -1    9.35    1.13
  -8   4  -1    8.48    0.98
   4   8  -1    6.98    0.98
   4   8  -1   21.11    6.36
  -4  -8  -1   -5.93    6.58
  -8   4  -1    7.28    7.28
   8  -4  -1    8.96    0.80
   8  -4  -1    5.35    6.93
  -8   4  -1    9.65    1.02
  -8   4  -1   10.14    1.08
  -8   4  -1    8.00    1.01
   4   8  -1    8.94    1.05
   4   8  -1    8.35    0.94
  -4  -8  -1    6.57    1.03
  -8   4  -1    8.48    1.05
  -4  -8   1    9.35    1.02
   8  -4   1    7.27    0.99
  -8   4   1    8.45    0.98
   8  -4   1    3.70    5.12
  -8   4   1    3.91    5.07
  -8   4   1    7.80    1.00
   4   8   1   10.69    1.11
  -4  -8   1    6.91    6.02
   4   8   1   -3.69    5.05
   8  -4   1    8.98    0.88
  -8   4   1    7.83    1.02
   4   8   1    7.33    0.95
   4   8   1    8.32    0.91
  -8   5  -1   48.86    3.59
  -8   5  -1   48.98    3.51
   8  -5  -1   49.02    3.64
  -8   5  -1   46.82    3.55
  -5  -8  -1   49.88    3.57
   5   8  -1   58.28    8.35
  -8   5  -1   51.90    3.61
  -8   5  -1   59.99    9.88
  -5  -8  -1   67.65    8.59
   8  -5  -1   47.12    3.45
  -8   5  -1   44.28    3.56
   5   8  -1   54.30    3.60
   5   8  -1   54.55    3.59
   5   8  -1   51.98    3.52
  -5  -8   1   43.52    3.54
  -8   5   1   54.07    3.58
  -8   5   1   48.53    3.57
  -8   5   1   50.53    9.39
   5   8   1   49.25    3.52
   5   8   1   43.26    9.14
   8  -5   1   52.78    9.36
   8  -5   1   51.24    3.49
   5   8   1   45.99    3.50
  -5  -8   1   55.69    8.14
  -6  -8  -1    9.94    8.63
   6   8  -1    8.88    0.98
   6   8  -1   19.95    7.94
  -6  -8  -1   10.42    1.20
  -8   6  -1    9.52    1.12
  -8   6  -1    8.31    1.16
   6   8  -1    8.74    1.17
  -8   6  -1   10.30    1.24
   6   8  -1    8.43    1.13
  -8   6  -1   10.23    1.19
   8  -6  -1    9.99    1.36
  -8   6  -1    8.59    8.52
   6   8  -1    7.34    0.94
   8  -6  -1   10.24    0.94
  -6  -8  -1   10.47    1.06
  -8   6  -1    9.51    1.24
   6   8   1    8.62    1.19
  -6  -8   1    9.65    1.17
   6   8   1   -2.96    8.13
  -8   6   1    7.24    8.47
  -6  -8   1    5.49    5.25
  -8   6   1   11.30    1.18
   6   8   1    9.10    1.07
   6   8   1    9.72    1.03
  -8   6   1    6.81    9.12
   8  -6   1    7.68    1.10
   8  -6   1   11.20    1.02
  -8   6   1    8.95    1.15
  -8   7  -1  218.53   15.60
   8  -7  -1  226.45   15.34
   7   8  -1  232.44   15.36
   7   8  -1  255.48   20.06
   7   8  -1  229.89   15.37
   8  -7  -1  232.22   15.45
  -8   7  -1  246.58   21.75
  -8   7  -1  223.21   15.38
  -8   7  -1  237.46   15.46
  -7  -8  -1  238.52   15.34
  -7  -8  -1  218.86   19.41
  -8   7  -1  231.29   15.48
   7   8  -1  216.99   15.43
  -8   7  -1  238.79   15.44
  -7  -8  -1  207.82   15.44
  -8   7  -1  204.96   21.08
  -7  -8   1  212.04   15.42
   8  -7   1  219.48   15.37
   7   8   1  205.29   19.30
  -8   7   1  233.84   15.45
  -8   7   1  244.70   21.74
  -7  -8   1  238.29   20.11
   7   8   1  224.04   15.40
  -8   7   1  223.96   15.46
  -8   7   1  221.06   21.28
   7   8   1  218.59   15.42
   8  -7   1  235.86   15.44
   7   8   1  232.29   15.39
  -8   8  -1    6.48   11.45
  -8   8  -1    4.55    0.92
  -8   8  -1    7.01    1.01
  -8   8  -1    6.90    0.97
  -8   8  -1   15.16   11.44
  -8   8  -1    8.15    1.04
  -8  -8  -1    7.49    0.91
   8  -8  -1    5.98    0.77
   8   8  -1    5.36    0.91
   8  -8  -1    5.05    1.11
   8   8  -1    8.95    1.30
  -8  -8  -1   -7.22   10.49
   8   8  -1    7.12    0.96
   8   8  -1   -3.03    9.32
   8   8  -1    5.24    0.83
  -8   8  -1    8.14    1.01
  -8  -8  -1    6.07    0.92
   8   8  -1    7.11    0.87
  -8   8   1    6.44    0.89
  -8  -8   1    6.31    0.93
  -8   8   1    4.95    0.85
  -8   8   1    5.74    0.97
   8  -8   1    6.57    0.81
   8   8   1    7.97    1.16
   8   8   1   -1.24   11.10
   8   8   1    7.24    0.87
   8   8   1    5.66    0.81
  -8  -8   1    8.53    9.67
  -8   8   1   13.79    8.60
  -8   8   1    4.65    0.88
  -8   8   1    2.30   11.35
   8  -8   1    6.46    1.18
  -8   9  -1   80.06   12.49
  -8   9  -1   59.73   15.10
   9   8  -1   67.82    4.36
  -8   9  -1   55.41    4.30
  -9  -8  -1   67.32    4.20
   9   8  -1   61.05    4.24
  -8   9  -1   53.22    4.22
   8  -9  -1   48.26    4.30
   9   8  -1   84.25   13.01
   9   8  -1   58.89    4.14
  -8   9  -1   56.21    4.30
   9   8  -1   58.99    4.17
  -9  -8  -1   59.06    4.29
  -9  -8  -1   71.64   14.30
   9   8  -1   62.51    4.20
  -8   9  -1   52.46    4.29
  -8   9  -1   48.27    4.28
   8  -9  -1   53.23    4.13
   8  -9   1   64.82    4.19
   9   8   1   53.14    4.18
  -8   9   1   63.69    4.18
   9   8   1   49.17   14.11
   8  -9   1   63.34    4.37
  -8   9   1   61.44    4.29
  -8   9   1   46.40   11.68
  -8   9   1   74.58   12.16
  -8   9   1   64.28    4.32
   9   8   1   55.94    4.18
   9   8   1   54.05    4.32
  -9  -8   1   48.23   12.25
  -8   9   1   60.94    4.30
  -9  -7  -1   24.82    2.01
  -7   9  -1   25.29    2.10
   9   7  -1   25.94    1.94
   9   7  -1   23.24    2.26
   9   7  -1   14.91    9.92
  -7   9  -1    7.20    8.54
  -7   9  -1   22.25    2.07
  -9  -7  -1   26.98    2.11
   9   7  -1   25.33    1.96
  -7   9  -1   27.58    2.08
  -7   9  -1   25.07   12.64
  -9  -7  -1   27.55   11.80
  -7   9  -1   22.39    2.15
   9   7  -1   25.44    2.04
  -7   9  -1   24.23    2.15
   7  -9   1   22.09    2.29
  -7   9   1   32.00    9.41
   9   7   1   21.58    1.94
   9   7   1   22.89    1.95
  -9  -7   1   31.29   10.35
  -7   9   1   28.39   12.34
  -7   9   1   20.42    2.08
  -7   9   1   25.20    2.01
   9   7   1   24.28   11.42
   9   7   1   23.21    2.20
  -9  -7   1   25.17    2.05
  -7   9   1   24.70    2.11
  -6   9  -1  142.09   10.15
   9   6  -1  140.44   10.10
  -9  -6  -1  144.18   10.14
   9   6  -1  143.47   10.01
   9   6  -1  150.13   10.15
  -6   9  -1  151.48   10.10
  -9  -6  -1  150.76   10.08
  -6   9  -1  169.67   17.84
  -9  -6  -1  154.33   15.24
  -6   9  -1  149.15   10.16
   9   6  -1  138.33   10.07
  -6   9  -1  151.41   10.14
   9   6  -1  136.66   15.70
  -6   9  -1  167.37   17.82
   9   6   1  167.85   17.15
  -6   9   1  146.76   14.98
  -9  -6   1  141.27   10.12
   9   6   1  144.57   10.07
  -6   9   1  148.63   10.06
  -6   9   1  156.71   10.16
   9   6   1  151.78   10.05
  -9  -6   1  191.46   16.42
  -6   9   1  154.86   18.42
  -6   9   1  139.79   10.14
   9   6   1  157.64   10.14
   6  -9   1  136.66   10.13
  -5   9  -1   27.33    2.02
  -9  -5  -1   20.93    9.63
  -5   9  -1   29.47    9.49
  -5   9  -1   25.61    2.08
  -5   9  -1   21.51    2.09
  -5   9  -1   27.57    9.98
   9   5  -1   23.84    2.24
  -5   9  -1   28.35    2.08
   9   5  -1   26.45    1.89
   9   5  -1   25.75    2.01
   9   5  -1   23.72    7.99
   9   5  -1   24.54    1.92
  -9  -5  -1   25.32    2.05
  -9  -5   1   21.50    2.02
  -5   9   1   23.37    2.11
  -5   9   1   23.90    7.94
  -5   9   1   22.80   10.00
  -9  -5   1   35.98    8.84
   9   5   1   26.40    1.95
   9   5   1   26.90    1.94
  -5   9   1   25.60    2.07
   9   5   1   24.47    2.16
  -5   9   1   24.33    2.10
   9   5   1   25.97    9.35
  -5   9   1   19.91    1.97
  -4   9  -1   57.75    4.14
  -9  -4  -1   62.69    4.16
  -9  -4  -1   71.95   10.46
   9   4  -1   59.11    4.04
  -4   9  -1   58.03    4.10
   9   4  -1   63.38    8.98
   9   4  -1   56.93    4.21
  -4   9  -1   64.28    8.68
  -4   9  -1   76.57   10.45
  -4   9  -1   57.80    4.14
  -4   9  -1   59.49    4.12
  -4   9   1   39.15    8.41
  -4   9   1   60.08    4.15
  -4   9   1   63.81    9.13
  -4   9   1   50.96    4.09
  -9  -4   1   65.45    8.78
  -9  -4   1   50.46    4.09
   9   4   1   44.69    9.73
   9   4   1   51.48    4.04
   9   4   1   58.12    4.03
  -4   9   1   61.47    4.12
  -4   9   1   59.47    4.08
   9   4   1   58.93    4.18
  -3   9  -1   33.68    2.43
  -3   9  -1   26.16    8.25
  -9  -3  -1   30.28    2.42
  -3   9  -1   31.20    2.38
   3  -9  -1   23.18    6.67
   9   3  -1   33.56    2.53
  -3   9  -1   13.33    7.86
   9   3  -1   31.81    2.29
  -3   9  -1   30.56    2.45
  -3   9  -1   28.81    2.37
   9   3  -1   32.39    6.32
  -9  -3  -1   51.81    7.72
   9   3   1   48.22    7.25
  -9  -3   1   31.76    2.39
   9   3   1   31.78    2.51
  -3   9   1   27.41    8.73
  -3   9   1   31.89    2.37
   9   3   1   31.92    2.31
   9   3   1   33.75    2.29
  -9  -3   1   23.71    6.18
  -3   9   1   28.55    2.41
  -3   9   1   29.94    2.37
  -9  -2  -1    9.26    1.11
  -9  -2  -1   20.12    6.43
  -2   9  -1    8.47    1.14
  -2   9  -1    8.44    1.13
  -9  -2  -1   11.44    0.97
  -2   9  -1   10.10    1.14
  -2   9  -1   12.98    6.69
   9   2  -1   17.14    6.50
   9   2  -1   12.37    1.41
  -2   9  -1    8.05    1.10
   2  -9  -1   10.43    5.59
   9   2  -1    9.90    0.95
   2  -9   1   14.50    7.21
  -9  -2   1    9.17    1.08
  -2   9   1   10.44    1.10
  -9  -2   1    9.92    6.85
  -9  -2   1    8.21    1.10
   9   2   1    8.71    0.95
  -2   9   1   10.73    1.14
  -2   9   1    6.85    7.50
   9   2   1   10.27    1.34
   9   2   1   10.97    7.28
  -2   9   1   12.90    1.10
  -2   9   1    9.09    1.22
  -9  -1  -1   34.92    8.65
  -1   9  -1   40.35    7.63
  -1   9  -1   31.19    2.36
  -9  -1  -1   30.41    2.24
  -1   9  -1   32.31    2.43
  -1   9  -1   29.70    2.32
  -9  -1  -1   32.16    2.39
   9   1  -1   32.50    2.25
   9   1  -1   30.39    2.49
  -1   9  -1   33.75    2.44
   1  -9  -1   22.69    6.33
   9   1  -1   44.39    7.43
  -9  -1  -1   32.65    2.27
  -1   9  -1   31.33    2.34
  -1   9  -1   32.53    2.21
  -1   9   1   32.66    2.36
  -1   9   1   29.73    2.33
  -9  -1   1   28.87    2.32
   9   1   1   29.41    2.47
  -1   9   1   29.50    2.36
   9   1   1   33.38    2.28
  -9  -1   1   29.26    2.35
  -9  -1   1   29.17    2.21
  -1   9   1   43.02    8.48
   1  -9   1   45.94    7.40
   9   1   1   22.58    6.40
  -9  -1   1   49.50    8.22
   0   9  -1   98.62   11.71
   0   9  -1  104.62    7.42
  -9   0  -1  108.64    7.32
   9   0  -1  112.08    7.34
   9   0  -1  113.56    7.45
   9   0  -1  103.08   10.55
   0   9  -1  100.63    7.42
  -9   0  -1  113.30    7.36
   0   9  -1  110.25    7.37
  -9   0  -1   87.55   12.32
   0  -9  -1   94.46   12.60
   0   9  -1  105.02    7.44
   0   9  -1  106.56    7.41
   9   0   1  110.84    7.45
   0   9   1  107.60    7.42
  -9   0   1  103.57   11.92
   0   9   1  113.71    7.39
   0   9   1  141.74   12.82
  -9   0   1  101.92    7.39
   0   9   1  112.76    7.41
  -9   0   1  107.03    7.33
   9   0   1   96.13   12.52
   0  -9   1   83.59   11.75
   9   0   1  108.76    7.36
  -9   0   1  105.48    7.41
   9  -1  -1   22.12    2.02
   1   9  -1   23.88    1.92
  -9   1  -1   19.97    1.93
   1   9  -1   25.10    1.99
  -9   1  -1   25.15    1.88
   1   9  -1   23.00    2.02
  -9   1  -1   25.52    1.91
  -9   1  -1   25.21    8.11
   9  -1  -1   33.15    6.08
   1   9  -1   28.71    1.97
   1   9  -1   25.94    1.87
  -1  -9  -1   30.94    7.82
   1   9  -1   19.23    6.64
  -9   1  -1   24.27    1.97
   9  -1  -1   21.05    1.83
   9  -1   1   25.74    2.06
   1   9   1   23.00    1.89
   1   9   1   34.01    6.50
   9  -1   1   46.65    8.48
   1   9   1   22.69    1.88
   1   9   1   23.37    1.93
  -1  -9   1   16.58    5.48
  -9   1   1   29.42    1.97
   9  -1   1   25.16    1.84
  -9   1   1   15.54    7.25
  -9   1   1   24.89    1.96
  -9   2  -1   90.20   11.49
  -2  -9  -1  131.94   11.85
  -9   2  -1  109.40    7.89
   2   9  -1  115.55    7.94
  -9   2  -1  108.32    7.94
   2   9  -1  114.51    7.94
   2   9  -1  113.75    7.92
   9  -2  -1  135.99   11.57
  -9   2  -1  111.65    7.95
   9  -2  -1  115.33    7.97
   2   9  -1  118.82   12.33
  -9   2  -1  111.75    7.87
   2   9  -1  118.90    7.84
   9  -2   1  114.73    7.87
  -2  -9   1  122.67   12.40
  -9   2   1   98.88   12.72
   9  -2   1  123.89    7.97
  -9   2   1  120.73    7.84
  -9   2   1  118.30    7.94
   2   9   1   85.62   12.87
   9  -2   1  123.80   12.03
   2   9   1  118.59    7.92
  -9   2   1  112.82    7.93
   2   9   1  119.42    7.88
   3   9  -1   19.74    1.79
   3   9  -1   22.77    1.66
  -9   3  -1   21.87    1.77
   3   9  -1   21.10    1.74
  -9   3  -1   20.99    1.77
   3   9  -1    6.31    6.98
   3   9  -1   21.84    1.85
   9  -3  -1   20.21    6.01
  -9   3  -1   24.36    1.86
  -3  -9  -1   18.28    7.97
   3   9  -1   21.70    1.74
  -9   3  -1   12.97    8.08
   9  -3   1   23.51    1.70
  -9   3   1   19.26    1.80
   9  -3   1   22.42    1.97
   9  -3   1   26.87    6.69
   3   9   1   19.40    1.74
  -9   3   1   23.11    1.84
  -9   3   1   21.66    1.73
  -3  -9   1   20.82    7.43
   3   9   1   24.64    1.75
   3   9   1   26.51    8.44
  -3  -9   1   23.12    1.80
  -9   4  -1  189.91   13.21
  -9   4  -1  188.65   13.12
  -4  -9  -1  196.56   13.21
  -9   4  -1  211.31   18.39
  -4  -9  -1  225.05   16.90
  -9   4  -1  193.58   13.18
   9  -4  -1  198.03   13.22
   4   9  -1  203.61   13.19
  -9   4  -1  177.15   13.20
   4   9  -1  209.57   13.14
   9  -4  -1  179.93   13.12
  -9   4  -1  184.11   13.18
   4   9  -1  194.40   13.15
   4   9  -1  195.01   13.20
   9  -4  -1  202.22   18.14
   4   9  -1  178.38   17.18
  -4  -9   1  176.73   13.18
   9  -4   1  201.82   18.31
   4   9   1  186.09   13.16
  -4  -9   1  187.92   17.19
  -9   4   1  182.04   13.20
   4   9   1  188.77   13.16
   4   9   1  202.48   16.87
  -9   4   1  249.68   18.82
  -9   4   1  212.03   13.14
   9  -4   1  195.66   13.13
   4   9   1  190.51   13.11
  -9   4   1  194.57   13.20
   9  -4   1  199.45   13.20
   5   9  -1   38.96    2.81
   9  -5  -1   37.53    2.61
  -9   5  -1   34.64    2.69
  -9   5  -1   38.07    2.81
   9  -5  -1   37.00    2.86
  -5  -9  -1   56.20   10.36
   5   9  -1   49.14    7.35
   5   9  -1   33.57    2.72
   5   9  -1   34.50    2.76
   5   9  -1   35.94    2.67
  -5  -9  -1   37.66    2.79
  -9   5  -1   40.80    2.80
  -9   5  -1   34.37    2.79
  -9   5  -1   56.66   10.69
  -9   5  -1   39.05    2.76
   5   9   1   40.33    2.69
  -5  -9   1   46.94    8.99
  -9   5   1   34.77    2.76
  -5  -9   1   35.01    2.74
   5   9   1   33.68    2.68
  -9   5   1   36.95    2.74
  -9   5   1   42.77   10.38
   5   9   1   33.61    8.02
   9  -5   1   33.42    2.85
   9  -5   1   37.98   10.09
   5   9   1   35.78    2.71
   9  -5   1   38.15    2.68
  -6  -9  -1  126.79    9.26
  -9   6  -1  147.69    9.25
  -9   6  -1  127.47    9.25
  -9   6  -1  134.98    9.18
  -9   6  -1  130.42    9.28
  -6  -9  -1  130.44   14.21
   6   9  -1  129.23    9.26
   6   9  -1  137.42    9.22
  -9   6  -1  128.76   14.66
  -9   6  -1  136.83    9.28
   9  -6  -1  138.71    9.14
   6   9  -1  132.85    9.19
   6   9  -1  135.75   15.45
   9  -6  -1  136.21    9.27
   6   9   1  135.10    9.26
  -9   6   1  162.25   14.78
   9  -6   1  132.45    9.18
   9  -6   1  137.63    9.27
  -6  -9   1  149.20   15.46
  -9   6   1  128.76    9.21
  -9   6   1  134.55   14.51
   9  -6   1  142.34   17.04
  -9   6   1  126.42    9.26
  -6  -9   1  119.97    9.22
   6   9   1  139.65    9.22
  -9   6   1  137.30    9.28
   6   9   1  145.48    9.22
   6   9   1  142.41   16.76
  -7  -9  -1   19.80    1.65
  -9   7  -1   14.97    1.72
   7   9  -1    5.64    9.75
  -9   7  -1   18.12    8.80
   9  -7  -1   15.87    1.41
  -7  -9  -1    0.13    7.92
   9  -7  -1   15.24    1.79
  -9   7  -1   16.55    1.66
   7   9  -1   17.75    1.65
   7   9  -1   13.59    1.57
  -9   7  -1   16.73    1.62
  -9   7  -1   15.85    1.58
  -9   7  -1   23.76    9.18
  -9   7  -1   17.58    1.71
   7   9  -1   16.34    1.53
  -7  -9  -1   15.69    1.49
   7   9   1   21.61    8.81
  -9   7   1    9.84   11.98
  -9   7   1   16.37    1.64
   7   9   1   18.02    1.50
  -9   7   1   20.43   11.60
  -9   7   1   18.33    1.63
  -9   7   1   13.61    1.60
   7   9   1   15.26    1.54
   7   9   1   17.51    1.85
  -7  -9   1    9.75    9.71
  -7  -9   1   14.29    1.57
   9  -7   1   15.86    1.48
   9  -7   1   16.99    1.93
   9  -8  -1    5.00    0.77
  -9   8  -1    2.40    0.90
  -9   8  -1    4.79    0.99
  -9   8  -1    9.15   12.78
  -8  -9  -1    5.81    0.97
   9  -8  -1    4.39    1.02
   8   9  -1    7.78    1.31
  -9   8  -1    3.47    0.98
  -9   8  -1   -7.97   13.19
  -8  -9  -1    2.65   12.21
   8   9  -1    6.17    0.94
   8   9  -1    6.63   10.73
  -9   8  -1    5.65    0.96
  -8  -9  -1    6.58    0.89
  -9   8  -1    6.58    1.02
   8   9  -1    5.38    0.89
   8   9   1    3.08    0.80
  -8  -9   1    6.52   10.98
   9  -8   1    3.86    0.78
   9  -8   1    5.73    1.16
  -9   8   1    3.35    0.88
  -9   8   1   13.94   13.39
  -9   8   1   25.63   10.12
   8   9   1    4.47    1.13
   8   9   1    3.52    0.86
  -9   8   1    5.46    0.97
  -8  -9   1    5.46    0.91
   8   9   1    4.85   12.94
  -9   8   1    5.93    0.98
  -9  -9  -1   13.68    1.61
   9   9  -1    9.85    1.47
  -9  -9  -1   12.01    1.51
   9  -9  -1   10.05    1.31
  -9   9  -1   10.25    1.53
  -9   9  -1   11.90    1.65
  -9   9  -1   10.90    1.51
   9   9  -1   14.61   12.44
   9   9  -1   11.70    1.50
  -9   9  -1   -4.38   14.98
   9   9  -1   12.95    1.54
  -9  -9  -1    1.98   13.99
  -9   9  -1   11.67    1.64
   9   9  -1   12.67    1.47
  -9   9  -1  -14.44   14.93
   9  -9  -1   10.80    1.39
  -9   9  -1   13.50    1.57
   9   9   1   10.54    1.44
   9   9   1    9.76    1.42
  -9  -9   1   14.46    1.66
   9   9   1    2.08   10.92
  -9   9   1   12.65    1.54
   9  -9   1   13.73    1.54
  -9   9   1   11.93    1.51
   9  -9   1   10.71    1.36
  -9  -9   1    5.61   12.26
  -9   9   1   15.78   15.60
  -9  10  -1  116.64   21.26
  10   9  -1  132.97    8.91
  10   9  -1  138.37    9.08
  -9  10  -1  125.94    9.07
 -10  -9  -1  125.34   20.71
  -9  10  -1  125.28    9.15
   9 -10  -1  132.72    9.04
 -10  -9  -1  125.70    9.04
   9 -10  -1  132.41    8.91
  -9  10  -1  113.46    9.05
  -9  10  -1   81.75   21.66
  10   9  -1  127.55    9.06
 -10  -9  -1  142.12    8.96
  10   9  -1  135.61    8.92
  -9  10  -1  126.89    8.98
  10   9  -1  158.88   21.20
  -9  10  -1  131.58    9.10
   9 -10   1  132.44    8.95
  -9  10   1  134.97    9.08
 -10  -9   1  110.97    9.02
  10   9   1  131.13    8.98
   9 -10   1  134.53    9.06
  -9  10   1  134.71    9.06
  -9  10   1  132.08    8.92
  10   9   1  122.26    8.93
  -9  10   1  145.21   18.58
 -10  -9   1  117.38   18.85
  -9  10   1  128.03    9.06
  10   9   1  150.77   21.16
 -10  -9   1  130.16    8.90
  -9  10   1  183.59   20.48
  -8  10  -1    3.43    0.97
  -8  10  -1   -5.14   11.14
  -8  10  -1    2.70    0.95
  10   8  -1    3.67    0.86
   8 -10  -1    3.09    0.84
  -8  10  -1    4.08    1.01
  -8  10  -1   -5.63   16.17
  10   8  -1   -1.43   12.86
  -8  10  -1    4.53    1.04
  -8  10  -1    3.96    1.02
 -10  -8  -1    1.89    0.92
 -10  -8  -1   -3.26   14.82
 -10  -8  -1    3.15    0.95
  10   8  -1    3.84    0.87
  10   8  -1    4.30    1.37
  10   8  -1    5.46    0.96
  -8  10   1   13.09   15.74
   8 -10   1    3.63    1.24
  10   8   1   31.41   14.89
   8 -10   1    4.62    0.87
  -8  10   1    2.79    0.93
  -8  10   1    4.26    1.04
 -10  -8   1    5.58   12.40
  -8  10   1    4.54    1.04
 -10  -8   1    2.70    0.89
  10   8   1    3.92    0.85
  -8  10   1    8.05   11.82
  10   8   1    3.75    0.89
  -8  10   1    1.99    0.87
  -7  10  -1   -5.44   13.67
  -7  10  -1    2.62    0.91
 -10  -7  -1    2.31    0.84
  10   7  -1    2.96    1.20
  -7  10  -1    4.05    0.91
 -10  -7  -1   -2.02   12.94
  10   7  -1    2.30    0.75
  -7  10  -1    5.26    0.97
  10   7  -1    1.40    0.70
  -7  10  -1   -9.82   12.50
  -7  10  -1    2.97    0.92
 -10  -7  -1    1.54    0.84
  10   7  -1    1.62    0.81
  -7  10  -1    2.80    0.89
  10   7  -1   12.89   11.24
 -10  -7   1    2.33    0.85
  -7  10   1    1.87    0.84
  10   7   1    3.88    0.76
  -7  10   1   -0.66   14.20
 -10  -7   1    0.76   11.66
  -7  10   1    3.46    0.88
  10   7   1    1.36   12.78
  -7  10   1    2.73    0.90
  10   7   1    3.45    0.79
  -7  10   1    4.33   10.22
   7 -10   1    1.77    1.20
 -10  -6  -1    7.03    1.07
  -6  10  -1    6.61    1.04
 -10  -6  -1    7.35    0.97
  -6  10  -1    5.80    1.03
  10   6  -1    6.98    1.01
  10   6  -1    7.34   10.17
  10   6  -1    4.72    0.81
 -10  -6  -1    7.25   12.08
  -6  10  -1    6.47    0.98
  -6  10  -1    6.99    1.07
  -6  10  -1   13.10   12.59
  10   6  -1    7.04    1.28
  -6  10  -1    3.62   11.21
  10   6   1    8.94    1.21
  10   6   1    8.24    0.91
  -6  10   1   -2.49   12.31
  10   6   1   -2.00   11.55
 -10  -6   1    6.43    0.98
  -6  10   1    8.06    1.08
  -6  10   1    6.98    0.95
 -10  -6   1    9.58   10.47
  10   6   1    5.28    0.79
  -6  10   1   11.27   12.04
 -10  -5  -1  123.89    8.66
  -5  10  -1  137.77   14.63
  10   5  -1  131.51    8.69
  10   5  -1  131.83    8.59
  10   5  -1  154.86   15.44
  -5  10  -1  120.41    8.75
  -5  10  -1  123.34    8.66
  -5  10  -1  135.96   17.50
  -5  10  -1  106.10    8.66
  10   5  -1  131.43    8.62
 -10  -5  -1  118.54   15.74
  -5  10  -1  122.50    8.63
  10   5   1  121.20    8.59
 -10  -5   1  115.04    8.65
  10   5   1  120.20    8.55
  -5  10   1  137.58    8.61
  10   5   1  124.76   16.90
  -5  10   1  155.59   17.67
  -5  10   1  131.81   16.43
 -10  -5   1  142.84   16.27
  10   5   1  121.91    8.66
  -5  10   1  130.45    8.68
  -5  10   1  136.69    8.69
  -5  10   1  117.09    8.62
  10   4  -1    4.69    0.83
 -10  -4  -1    2.12   10.12
  -4  10  -1    5.00    0.80
  -4  10  -1    6.12    9.85
  -4  10  -1    5.24    0.89
  -4  10  -1    3.60    0.82
  -4  10  -1    0.23    8.29
 -10  -4  -1    4.82    0.81
  10   4  -1    4.52    1.10
  10   4  -1    4.35    0.71
  10   4  -1   10.60    8.05
  -4  10  -1    2.95    0.80
  10   4   1    5.18    1.00
  -4  10   1    2.91    0.76
 -10  -4   1    2.19    0.74
  -4  10   1    6.61    0.86
  10   4   1    5.16    0.73
  10   4   1    3.32    0.71
  -4  10   1    3.67    0.77
  -4  10   1    4.07    0.85
  -4  10   1    4.90    7.74
  10   4   1   -3.15    9.46
 -10  -4   1   16.78    9.28
  -4  10   1   15.87   10.40
  -3  10  -1  141.66   15.86
  -3  10  -1  130.28    9.13
  10   3  -1  137.37   14.49
 -10  -3  -1  124.19    9.16
  -3  10  -1  137.63    9.15
  -3  10  -1  139.53    9.16
   3 -10  -1  120.34   15.90
 -10  -3  -1  135.93   14.18
  10   3  -1  138.41    9.18
  10   3  -1  120.99    9.06
  -3  10  -1  124.04    9.16
  -3  10  -1  147.85   13.76
 -10  -3   1  126.13    9.14
  10   3   1  141.72    9.18
  10   3   1  174.95   15.86
  -3  10   1  168.61   16.57
  10   3   1  129.04    9.09
  -3  10   1  130.29    9.16
  -3  10   1  146.00    9.16
  -3  10   1  135.29    9.13
  10   3   1  133.51    9.06
  -3  10   1  124.14    9.14
 -10  -3   1  129.46   13.34
 -10  -2  -1   18.03    9.32
  -2  10  -1   11.93    1.33
 -10  -2  -1   11.29    1.08
 -10  -2  -1   10.21    1.23
  10   2  -1   11.53    7.72
  -2  10  -1   11.97    1.23
  10   2  -1    8.69    1.26
   2 -10  -1    7.21    6.71
  -2  10  -1   10.35    1.22
  -2  10  -1    9.84    1.28
  -2  10  -1    2.47    8.35
  10   2  -1   10.51    1.05
  -2  10   1    8.76    1.15
  -2  10   1   10.30    1.32
  -2  10   1    4.79    9.21
  10   2   1    0.54    8.52
  10   2   1    9.70    1.07
   2 -10   1   15.54    8.21
 -10  -2   1   11.90    8.30
 -10  -2   1   12.11    1.22
 -10  -2   1    7.14    1.17
  -2  10   1   10.24    1.20
  -2  10   1   11.81    1.32
  10   2   1   10.36    1.24
  -1  10  -1  121.20    8.88
  -1  10  -1  115.04    8.92
  10   1  -1  152.57   12.77
  10   1  -1  135.37    8.93
  10   1  -1  141.88    8.82
 -10  -1  -1  136.25    8.93
  -1  10  -1  116.87    8.89
  -1  10  -1  129.59    8.86
  -1  10  -1  126.99    8.91
   1 -10  -1  132.67   15.62
 -10  -1  -1  147.79   16.18
  -1  10  -1  115.97   14.27
  10   1   1  119.79    8.83
  -1  10   1  135.56    8.93
  -1  10   1  140.51    8.91
 -10  -1   1  104.29   14.21
  -1  10   1  135.28    8.96
  10   1   1  148.92   15.34
  10   1   1  123.51    8.96
 -10  -1   1  123.88    8.86
   1 -10   1  148.61   14.64
  -1  10   1  150.15    8.90
 -10  -1   1  112.61    8.87
  -1  10   1  127.09   15.28
 -10   0  -1   14.91    7.00
   0  10  -1    7.48    0.98
   0 -10  -1    5.34    6.38
 -10   0  -1    5.20    0.86
   0  10  -1   -0.62    7.42
  10   0  -1   10.43    8.30
  10   0  -1    6.40    0.80
   0  10  -1    4.42    0.86
 -10   0  -1    6.19    0.78
   0  10  -1    6.22    0.80
   0  10  -1    4.41    0.81
   0  10  -1    6.94    0.99
  10   0  -1    5.48    0.94
 -10   0  -1    6.31    0.90
 -10   0   1    1.22    5.83
 -10   0   1    3.93    0.77
   0  10   1    4.62    0.75
 -10   0   1    6.80    0.87
  10   0   1    5.96    0.72
   0  10   1    6.80    6.50
  10   0   1   16.53    8.70
   0  10   1    7.14    0.96
   0  10   1    7.13    0.99
   0 -10   1    9.76    5.94
  10  -1  -1  104.25   11.61
 -10   1  -1  113.03    7.75
   1  10  -1  109.66    7.76
 -10   1  -1  115.57    7.65
   1  10  -1  111.49    7.73
 -10   1  -1  111.36    7.75
   1  10  -1  121.51   13.15
  -1 -10  -1  112.06   14.72
   1  10  -1  108.21    7.66
   1  10  -1  103.12    7.75
  10  -1  -1  109.63    8.12
 -10   1  -1  118.80   14.73
  10  -1  -1  116.11    7.64
 -10   1  -1  117.37    7.69
   1  10   1   99.39   12.06
   1  10   1  109.54    7.72
 -10   1   1  114.94    7.66
  10  -1   1  113.24   14.78
  10  -1   1  108.07    7.75
  10  -1   1  113.82    7.67
  -1 -10   1  141.31   13.96
 -10   1   1   94.54   11.70
   1  10   1  119.16    7.75
 -10   1   1  116.75    7.74
 -10   1   1  104.82    7.73
   1  10   1  115.76    7.69
 -10   2  -1   26.82    9.84
 -10   2  -1   17.61    1.73
  10  -2  -1   20.89    8.67
   2  10  -1   22.66    1.68
   2  10  -1   20.39    1.74
   2  10  -1   18.56    1.57
 -10   2  -1   17.72    1.73
  -2 -10  -1   18.21    9.38
 -10   2  -1   20.55    1.65
  10  -2  -1   19.17    1.49
   2  10  -1   15.96    1.63
 -10   2  -1   20.26    1.63
   2  10  -1   16.90    8.33
  10  -2   1   19.85    1.56
 -10   2   1   20.06    1.53
   2  10   1   19.08    1.61
 -10   2   1   31.56    9.44
 -10   2   1   15.86    1.62
  10  -2   1   15.06    9.14
  10  -2   1   16.93    1.81
   2  10   1   17.94    1.64
  -2 -10   1   29.32    8.95
   2  10   1   16.24    1.58
 -10   2   1   18.99    1.67
   2  10   1   32.71    9.40
   3  10  -1   58.88    4.15
 -10   3  -1   58.54    4.17
  10  -3  -1   60.35    4.00
 -10   3  -1   58.34    4.09
   3  10  -1   58.63    4.21
   3  10  -1   55.21    4.11
   3  10  -1   63.93    9.70
  -3 -10  -1   38.74   10.62
 -10   3  -1   62.31    9.57
   3  10  -1   61.56    4.09
 -10   3  -1   53.88    4.06
  10  -3  -1   74.14   10.90
  10  -3   1   51.69    4.02
  10  -3   1   57.58    4.18
  -3 -10   1   64.21   10.58
 -10   3   1   54.64    4.14
  10  -3   1   77.39   11.39
 -10   3   1   57.41   10.81
   3  10   1   56.17    4.07
   3  10   1   58.67    4.05
 -10   3   1   60.76    4.04
   3  10   1   54.24   11.25
 -10   3   1   54.20    4.13
 -10   4  -1    6.14    0.96
   4  10  -1    8.50    1.06
  10  -4  -1    7.63    1.10
   4  10  -1    8.27    1.13
   4  10  -1    6.09    0.93
 -10   4  -1   -5.50    9.75
  10  -4  -1   -5.48    6.88
 -10   4  -1    8.84    1.20
   4  10  -1   19.09    8.96
   4  10  -1    7.58    0.96
 -10   4  -1    8.29    1.17
  -4 -10  -1    1.40    7.28
  10  -4  -1    8.27    0.90
 -10   4   1   -1.44    9.82
 -10   4   1    8.37    1.13
 -10   4   1    8.25    0.99
   4  10   1   17.17   10.06
   4  10   1    5.34    0.85
  10  -4   1    8.04    0.96
  -4 -10   1    5.25    0.90
   4  10   1    7.02    0.89
  -4 -10   1    9.78    8.95
 -10   4   1    4.79    0.91
  10  -4   1   -2.94    9.25
  10  -4   1    6.64    1.08
  10  -5  -1   17.52    1.96
 -10   5  -1   22.42    1.90
  -5 -10  -1   16.15    1.82
 -10   5  -1   20.25    1.81
  10  -5  -1   20.19    1.63
   5  10  -1   19.21    1.83
  10  -5  -1   19.01    8.37
 -10   5  -1   21.18    1.76
 -10   5  -1   21.78    1.82
   5  10  -1   20.55    1.74
   5  10  -1   25.54    7.47
   5  10  -1   21.26    1.73
  -5 -10  -1   23.90    8.52
 -10   5  -1   25.85    8.83
   5  10  -1   20.12    1.86
 -10   5   1   21.94    1.90
   5  10   1   22.74    1.74
  -5 -10   1   20.93    1.85
 -10   5   1   18.80    1.82
  10  -5   1   21.39    1.70
  10  -5   1   13.54    8.58
  -5 -10   1   30.09    9.60
  10  -5   1   19.04    1.95
 -10   5   1   20.89    1.84
   5  10   1   35.45    9.16
   5  10   1   19.98    1.78
 -10   5   1   29.17   11.49
 -10   6  -1    3.60    0.86
   6  10  -1    3.76    0.89
  -6 -10  -1    5.74    0.93
  10  -6  -1    5.46    0.70
   6  10  -1    4.12    0.86
  -6 -10  -1    8.20   12.03
 -10   6  -1    4.21    0.88
   6  10  -1    2.20    0.73
   6  10  -1    4.26    0.81
 -10   6  -1    3.77    0.82
 -10   6  -1   14.84   12.24
   6  10  -1   -3.99    7.18
 -10   6  -1    4.63    0.93
 -10   6  -1    4.28    0.93
  10  -6  -1    2.64    1.03
  10  -6   1    5.33    1.04
  -6 -10   1    3.36    0.81
  10  -6   1    4.49    0.75
   6  10   1    3.88    0.78
   6  10   1    5.47    0.81
   6  10   1    4.60    1.20
 -10   6   1    5.96    0.93
  10  -6   1    6.67    9.14
 -10   6   1    3.23    0.88
   6  10   1    4.19    0.85
   6  10   1    5.21   12.00
  -6 -10   1   13.43    9.89
 -10   6   1   14.69   11.82
 -10   6   1   11.36   12.38
 -10   6   1    2.67    0.89
  -7 -10  -1  131.31   16.30
 -10   7  -1   88.82    5.67
 -10   7  -1   93.16   13.81
   7  10  -1   72.72    5.53
 -10   7  -1   80.99    5.67
   7  10  -1   79.08    5.47
   7  10  -1   75.48    5.73
  10  -7  -1   82.93    5.68
  -7 -10  -1   76.18    5.62
  10  -7  -1   83.03    5.48
   7  10  -1   87.32   13.90
   7  10  -1   72.66    5.60
 -10   7  -1   74.27    5.52
 -10   7  -1   85.80    5.62
 -10   7  -1   83.52    5.68
   7  10  -1   78.21    5.58
 -10   7  -1  106.31   13.60
 -10   7   1   77.53    5.64
  -7 -10   1   88.80   14.18
  -7 -10   1   76.66    5.61
   7  10   1   85.33    5.49
 -10   7   1   37.80   14.56
 -10   7   1   73.74    5.58
   7  10   1   78.57   15.50
  10  -7   1   74.74    5.52
 -10   7   1   75.64    5.63
  10  -7   1   78.86    5.67
 -10   7   1   54.90   15.25
   7  10   1   80.32    5.66
   7  10   1   79.47    5.56
   8  10  -1    4.51    1.03
 -10   8  -1    5.73    1.02
 -10   8  -1    6.10    1.05
  -8 -10  -1   11.29   10.87
  10  -8  -1    6.32    1.15
   8  10  -1    6.90    1.51
   8  10  -1   10.96   13.12
 -10   8  -1    6.11    1.16
 -10   8  -1    4.71    1.06
  10  -8  -1    7.31    0.91
 -10   8  -1    7.06    1.12
 -10   8  -1   17.86   16.15
   8  10  -1    5.59    1.09
   8  10  -1    6.68    0.98
 -10   8  -1   20.40   16.11
  -8 -10  -1    4.67    1.03
 -10   8   1    4.61    1.10
  -8 -10   1    5.02    1.01
   8  10   1    4.33    1.00
 -10   8   1    6.95    1.02
   8  10   1    5.21   14.95
  10  -8   1   10.66    1.31
  10  -8   1    6.23    0.89
   8  10   1    7.15    1.31
   8  10   1    7.91    0.98
 -10   8   1   13.28   15.25
 -10   8   1   -1.72   15.31
   8  10   1    5.72    0.98
  -8 -10   1    2.53   12.68
   9  10  -1    8.06    1.23
 -10   9  -1    6.97    1.20
   9  10  -1    6.53    1.12
   9  10  -1    8.03    1.46
 -10   9  -1    6.05    1.23
   9  10  -1    5.87    1.06
  10  -9  -1    7.83    1.00
 -10   9  -1    6.71    1.16
 -10   9  -1   13.16   17.86
 -10   9  -1    8.46    1.25
 -10   9  -1   15.55   13.37
  10  -9  -1    8.90    1.46
  -9 -10  -1   10.62   16.56
  -9 -10  -1    6.48    1.16
 -10   9  -1    8.17    1.18
   9  10  -1   -5.36   14.82
 -10   9   1  -13.08   17.63
   9  10   1    8.49    1.08
  -9 -10   1    5.33    1.08
 -10   9   1    7.55    1.24
  10  -9   1    7.72    1.32
 -10   9   1    4.37    1.06
  10  -9   1    6.42    1.07
 -10   9   1    7.39   18.26
   9  10   1    6.66    1.06
  -9 -10   1   20.71   14.86
 -10   9   1    5.60    1.16
   9  10   1    2.45   17.42
  10 -10  -1    6.89    1.03
  10  10  -1    4.02    1.11
 -10 -10  -1    6.44    1.19
 -10 -10  -1    6.20    1.15
  10 -10  -1    5.10    1.34
 -10  10  -1    4.96    1.28
 -10  10  -1    7.40    1.21
  10  10  -1    4.01    1.09
 -10 -10  -1    0.10   14.81
  10  10  -1    4.87    1.57
 -10  10  -1   13.53   20.39
 -10  10  -1    4.08    1.12
  10  10  -1    5.18    1.24
 -10  10  -1    4.56    1.18
 -10  10  -1    5.08    1.25
 -10  10  -1   11.42   14.94
  10  10  -1    4.90   16.44
 -10  10   1   17.07   21.67
 -10  10   1    5.11    1.22
  10 -10   1    6.85    1.36
 -10  10   1    6.05    1.26
  10  10   1    4.61   14.80
  10 -10   1    4.62    1.04
  10  10   1    6.42    1.35
  10  10   1    6.16    1.10
 -10 -10   1    4.33    1.11
 -10 -10   1    4.73   16.99
  10  10   1    5.28    1.09
 -10  11  -1   34.57   23.70
 -10  11  -1   49.52    3.96
 -10  11  -1   47.07    3.84
 -11 -10  -1   51.19    3.85
  11  10  -1   50.19    3.81
  10 -11  -1   50.63    3.73
  11  10  -1   44.61    3.74
 -10  11  -1   55.85    3.98
  11  10  -1    6.91   20.75
 -10  11  -1   34.57   26.29
 -11 -10  -1   45.93    3.91
 -10  11  -1   50.55    3.97
 -10  11  -1   52.87    3.97
 -11 -10  -1   71.34   24.37
  10 -11   1   50.12    4.09
 -10  11   1   62.49   25.52
 -10  11   1   49.01    3.94
 -10  11   1   49.04    3.90
 -11 -10   1   34.99   21.89
  11  10   1   46.00    3.78
 -10  11   1   54.50    3.97
  11  10   1   64.98   24.82
  11  10   1   48.86    3.89
  11  10   1   46.26    3.86
  11  10   1   49.61    3.78
 -11 -10   1   46.48    3.83
  -9  11  -1   12.69    1.90
  11   9  -1   13.24    1.77
  -9  11  -1   18.27   21.81
 -11  -9  -1   15.88    1.89
  -9  11  -1   12.07    1.68
  -9  11  -1   13.32    1.89
 -11  -9  -1   17.33    1.85
  11   9  -1   12.21    1.77
  -9  11  -1   12.58    1.61
  11   9  -1   16.67    1.76
 -11  -9  -1    5.58   19.95
   9 -11  -1   14.77    1.65
  -9  11  -1   -5.52   15.53
  11   9  -1    1.34   17.55
  -9  11   1   19.29   20.76
  11   9   1   10.43    1.44
  11   9   1   22.10   15.18
 -11  -9   1   14.77    1.78
  11   9   1   17.40    1.72
   9 -11   1   16.04    1.82
   9 -11   1   13.42    1.71
  -9  11   1   15.50    1.92
 -11  -9   1  -24.24   17.37
  -9  11   1   13.63   21.68
  -9  11   1   16.25    1.88
  -9  11   1   16.77    1.94
  11   9   1   15.47    2.00
 -11  -9   1   13.92    1.82
  -9  11   1   14.12    1.83
  11   8  -1   76.99    5.53
  -8  11  -1   88.74    5.66
  -8  11  -1   79.80    5.65
 -11  -8  -1   71.88   20.04
 -11  -8  -1   78.02    5.50
  -8  11  -1   75.59    5.52
 -11  -8  -1   75.61    5.58
  -8  11  -1   65.81   15.68
  11   8  -1   72.40    5.41
  11   8  -1   73.17    5.46
  -8  11  -1   84.65    5.63
  11   8  -1   58.01   16.31
  -8  11  -1   74.28    5.61
  -8  11  -1  138.03   21.74
  11   8   1   77.62    5.48
  11   8   1   85.87    5.51
  -8  11   1   71.47    5.59
  -8  11   1   73.19    5.57
 -11  -8   1   83.58   17.95
  -8  11   1   71.31    5.48
  -8  11   1   79.02    5.64
   8 -11   1   76.08    5.62
  -8  11   1   92.25   19.69
  -8  11   1   60.67   20.61
  11   8   1   81.68    5.58
 -11  -8   1   70.69    5.54
  11   8   1   78.81    5.45
  11   8   1   70.07   15.02
  -7  11  -1   18.30    1.79
  11   7  -1   22.61   13.49
  -7  11  -1    5.24   12.07
 -11  -7  -1   15.10    1.79
  -7  11  -1   17.80    1.81
 -11  -7  -1   17.83    1.79
  -7  11  -1   17.19   11.81
  11   7  -1   17.43    1.72
  -7  11  -1   14.90    2.05
  -7  11  -1   14.83    1.81
  -7  11  -1   20.01    1.92
 -11  -7  -1   -1.00   15.18
  11   7  -1   13.17    1.60
  -7  11   1   16.86    1.77
  -7  11   1   15.91    1.81
  -7  11   1   14.63   16.66
  -7  11   1   16.40    1.82
  11   7   1   33.85   15.81
 -11  -7   1   13.73    1.70
 -11  -7   1    2.86   13.54
  -7  11   1   28.47   13.44
  11   7   1   16.86    1.67
  11   7   1   15.44    1.92
 -11  -6  -1   35.41   14.67
  -6  11  -1   45.63    3.10
  -6  11  -1   35.21    3.16
  11   6  -1   36.38    3.02
  11   6  -1   35.78    2.98
  -6  11  -1   41.66    3.15
  -6  11  -1   41.48   15.60
  -6  11  -1   44.57    3.16
  -6  11  -1   43.18    3.18
  -6  11  -1   45.95   15.06
  11   6  -1   36.26   12.33
  -6  11   1   37.79    3.04
  11   6   1   31.07   14.44
  -6  11   1   49.51   12.02
 -11  -6   1   39.10   12.95
  -6  11   1   36.02    3.16
 -11  -6   1   38.74    3.66
  -6  11   1   31.39   12.90
  -6  11   1   45.10    3.16
  11   6   1   36.86    2.98
  11   6   1   41.26    2.98
  11   5  -1   32.70    2.36
  11   5  -1   32.19    2.27
 -11  -5  -1    8.15   13.40
 -11  -5  -1   26.23    2.36
  -5  11  -1   49.67   10.23
  11   5  -1   28.97   11.45
  -5  11  -1   29.10    2.41
  -5  11  -1   39.80   10.81
  -5  11  -1   27.23    2.45
  -5  11  -1   31.58    2.39
  -5  11  -1   25.23    2.43
  -5  11   1   28.89    2.43
  -5  11   1   20.71   10.37
 -11  -5   1   25.08    2.39
  11   5   1   21.96   12.70
  -5  11   1   29.35    2.34
  -5  11   1   25.05    2.41
  11   5   1   30.52    2.26
  -5  11   1   28.24    2.35
  11   5   1   29.30    2.27
  -5  11   1   20.11   10.52
 -11  -5   1   13.86   11.93
  11   4  -1   71.26    4.65
  -4  11  -1   57.63   13.42
  11   4  -1   63.06    4.37
  -4  11  -1   32.39   12.67
  11   4  -1   65.49    4.42
  11   4  -1   70.43   12.27
  -4  11  -1   50.75    4.42
 -11  -4  -1   66.65    4.51
  -4  11  -1   58.43    4.50
 -11  -4  -1   74.88   14.59
  -4  11  -1   65.85    4.51
  -4  11   1   63.71    4.48
  -4  11   1   66.89    4.52
  11   4   1   45.08   10.24
  -4  11   1   71.80   14.23
  -4  11   1   65.65    4.48
 -11  -4   1   68.95   13.13
 -11  -4   1   54.57    4.44
  11   4   1   57.40    4.34
  11   4   1   53.84    4.36
  -4  11   1   66.86   14.18
  -4  11   1   66.65    4.45
  11   3  -1   23.05    1.86
  -3  11  -1    0.94    9.12
   3 -11  -1   27.06    8.80
  -3  11  -1   23.32    1.91
  11   3  -1   14.91   10.02
 -11  -3  -1   21.49    1.96
  -3  11  -1   19.39    1.99
  11   3  -1   26.75    2.23
  11   3  -1   19.93    1.73
  -3  11  -1   20.68    1.90
  -3  11  -1   38.30   11.37
 -11  -3  -1   28.55   12.02
  -3  11  -1   17.47    1.89
 -11  -3   1   19.41    1.87
  11   3   1   18.90    1.75
 -11  -3   1   14.60   10.85
  11   3   1   23.16    1.75
  -3  11   1   23.39    1.91
  -3  11   1   22.07    1.97
  11   3   1   22.11    8.68
  -3  11   1   14.36   11.58
  -3  11   1   21.89    1.91
  -2  11  -1  110.99   13.59
   2 -11  -1  117.78   13.12
  11   2  -1   80.29    5.61
  11   2  -1   80.45   12.18
  -2  11  -1   92.06    5.78
  -2  11  -1   75.68    5.71
 -11  -2  -1   82.17    5.73
 -11  -2  -1   91.98   12.08
  -2  11  -1   80.77    5.70
  -2  11  -1   81.67    5.68
  -2  11  -1   82.06    5.56
  11   2  -1   80.68    5.83
  11   2   1   80.81    5.61
  -2  11   1   74.54    5.68
  -2  11   1   89.77    5.71
 -11  -2   1  104.61   13.50
   2 -11   1   98.86   11.97
  11   2   1   68.52   13.02
 -11  -2   1   71.69    5.69
  -2  11   1   76.90   11.65
  -2  11   1   77.18    5.73
  11   2   1   77.09    5.62
  -2  11   1   79.83    5.69
 -11  -1  -1   56.84   12.33
 -11  -1  -1   37.22    2.86
  -1  11  -1   59.61    9.16
  11   1  -1   38.76    2.72
  11   1  -1   26.84    8.07
  -1  11  -1   40.78    2.83
  -1  11  -1   38.08    2.84
  11   1  -1   32.42    3.08
  -1  11  -1   40.23    2.90
 -11  -1  -1   35.59    2.72
   1 -11  -1   26.72    8.67
  11   1   1   40.17    8.79
  -1  11   1   42.87   11.47
  -1  11   1   38.10    2.81
 -11  -1   1   36.66    2.84
 -11  -1   1   50.69   11.10
  11   1   1   33.27    2.73
  -1  11   1   36.99    2.83
  -1  11   1   40.09    2.93
   1 -11   1   40.78   10.40
 -11  -1   1   36.44    2.82
  -1  11   1   34.67    2.84
  11   0  -1   53.94    3.74
   0  11  -1   53.52    3.81
   0  11  -1   44.73   10.82
   0  11  -1   54.63    3.83
   0  11  -1   54.89    3.88
  11   0  -1   38.07    8.72
   0  11  -1   53.99    3.91
   0 -11  -1   82.93   10.87
 -11   0  -1   75.80   13.19
 -11   0  -1   52.49    3.80
 -11   0  -1   47.96    3.87
 -11   0   1   52.77    3.85
   0 -11   1   42.07   10.92
   0  11   1   46.67    3.85
  11   0   1   54.09    3.76
   0  11   1   50.84    3.84
 -11   0   1   58.13    3.86
 -11   0   1   78.29    9.85
   0  11   1   30.14   11.32
 -11   0   1   57.69    3.74
  11   0   1   59.20    9.99
   0  11   1   49.07    3.81
 -11   1  -1   28.64    2.16
   1  11  -1   29.23    2.22
 -11   1  -1   28.66    2.20
 -11   1  -1   25.51    2.09
   1  11  -1   25.05    2.16
 -11   1  -1   27.12   11.51
  -1 -11  -1   42.71    9.12
   1  11  -1   25.85    2.23
  11  -1  -1   26.76    8.22
   1  11  -1   45.57   10.10
   1  11  -1   27.50    2.11
  11  -1  -1   25.64    2.01
   1  11   1   28.59    2.13
   1  11   1   15.98    8.11
   1  11   1   26.06    2.17
  11  -1   1   29.36   10.96
 -11   1   1   17.95   10.60
  -1 -11   1   37.80   10.45
 -11   1   1   28.51    2.20
  11  -1   1   22.98    2.04
 -11   1   1   24.99    2.15
 -11   1   1   26.65    2.08
   1  11   1   23.87    2.15
   2  11  -1  242.12   21.63
   2  11  -1  234.84   15.73
   2  11  -1  225.21   15.84
   2  11  -1  212.90   15.84
  11  -2  -1  240.64   15.73
 -11   2  -1  236.44   15.74
 -11   2  -1  233.53   15.86
 -11   2  -1  234.83   15.78
   2  11  -1  234.43   15.82
 -11   2  -1  238.65   20.61
 -11   2  -1  237.95   15.85
  11  -2  -1  251.17   20.26
   2  11  -1  222.35   15.79
  -2 -11  -1  221.05   22.34
   2  11   1  220.44   15.83
   2  11   1  247.21   15.83
  -2 -11   1  283.62   21.77
 -11   2   1  233.12   15.76
   2  11   1  252.37   15.77
   2  11   1  228.31   22.60
 -11   2   1  219.11   21.96
 -11   2   1  229.42   15.84
  11  -2   1  211.76   15.75
  11  -2   1  218.16   20.39
   3  11  -1   19.61    1.98
   3  11  -1    6.17   10.04
  -3 -11  -1   18.59   11.57
 -11   3  -1   22.83    1.93
  11  -3  -1   20.73    1.71
  11  -3  -1   31.62    8.73
 -11   3  -1   22.01    1.94
 -11   3  -1   22.48   12.15
   3  11  -1   22.47    1.94
   3  11  -1   21.24    1.84
 -11   3  -1   21.04    1.88
 -11   3  -1   19.00    1.91
   3  11  -1   23.53    1.92
  11  -3   1   24.18    2.01
  11  -3   1   31.36    9.24
 -11   3   1   18.36    1.87
  11  -3   1   19.16    1.74
   3  11   1   28.97    9.09
   3  11   1   20.24    1.81
  -3 -11   1   19.89   10.19
 -11   3   1   17.42   11.19
   3  11   1   18.27    1.84
   3  11   1   22.53    1.80
 -11   3   1   22.34    1.91
 -11   3   1   21.94    1.79
 -11   4  -1   20.69    2.00
 -11   4  -1   10.66   11.98
  11  -4  -1    6.93   11.74
  11  -4  -1   18.77    1.73
   4  11  -1   23.17    1.89
  -4 -11  -1   16.88   12.18
   4  11  -1   26.27   10.95
   4  11  -1   23.17    1.98
 -11   4  -1   19.57    1.95
 -11   4  -1   20.82    1.93
   4  11  -1   23.91    1.93
 -11   4  -1   18.41    1.93
  11  -4   1   22.63    1.78
   4  11   1   20.38   12.64
 -11   4   1   22.93    1.95
 -11   4   1   18.14   11.82
 -11   4   1   24.01    1.91
   4  11   1   17.21    1.83
   4  11   1   21.36    1.85
   4  11   1   21.99    2.04
  11  -4   1   24.12    2.05
  11  -4   1   14.83    8.78
 -11   4   1   22.89    2.02
  -4 -11   1   32.62   11.20
  11  -5  -1   21.24    1.99
  11  -5  -1   36.07   13.38
   5  11  -1   25.89   11.70
 -11   5  -1   16.51    1.86
   5  11  -1   19.99    1.79
 -11   5  -1   17.81    2.00
   5  11  -1   19.95    1.90
 -11   5  -1   20.81    1.91
  -5 -11  -1    0.92    9.21
  11  -5  -1   18.95    1.64
 -11   5  -1   20.16   13.29
   5  11  -1   19.89    1.82
 -11   5  -1   19.51    1.93
   5  11  -1   20.34    1.95
 -11   5   1    5.62   13.01
  11  -5   1   22.65    2.02
 -11   5   1   20.27    1.91
 -11   5   1   18.58    1.87
   5  11   1   21.49    1.75
   5  11   1   36.03   13.37
  11  -5   1   18.54   12.78
   5  11   1   20.90    1.76
   5  11   1   16.27    1.73
  11  -5   1   19.06    1.70
  -5 -11   1   18.98    1.83
 -11   5   1   19.64    1.89
  -5 -11   1   30.85    9.13
  -6 -11  -1  155.55   19.07
 -11   6  -1  113.06   18.80
   6  11  -1  144.38    9.38
   6  11  -1  130.37    9.48
 -11   6  -1  137.58    9.48
   6  11  -1  135.36    9.45
  11  -6  -1  146.35    9.51
 -11   6  -1  142.20    9.53
   6  11  -1   93.02   16.53
  11  -6  -1  144.74    9.34
 -11   6  -1  138.40    9.52
 -11   6  -1  146.36    9.37
 -11   6  -1  149.17    9.45
   6  11  -1  128.01    9.55
   6  11   1  143.99    9.48
 -11   6   1  114.80    9.53
  -6 -11   1  132.52    9.56
  11  -6   1  132.08    9.48
   6  11   1  126.59   18.73
  -6 -11   1  145.30   19.66
  11  -6   1  130.84    9.38
 -11   6   1  126.00    9.50
 -11   6   1  125.24   19.15
  11  -6   1  149.72   19.48
 -11   6   1  135.00    9.43
   6  11   1  143.50    9.44
 -11   6   1  125.95   17.64
   6  11   1  144.36    9.35
   7  11  -1   13.63    1.83
 -11   7  -1   16.85    1.81
 -11   7  -1   14.06    1.69
  -7 -11  -1    3.71   15.31
 -11   7  -1   14.28    1.70
  11  -7  -1   13.32    1.44
 -11   7  -1   18.30   16.57
   7  11  -1   17.15    1.70
 -11   7  -1   17.39    1.79
 -11   7  -1   14.59    1.69
   7  11  -1   16.04    1.79
  -7 -11  -1   11.51    1.74
   7  11  -1   32.87   14.18
   7  11  -1   13.03    1.66
 -11   7  -1    6.76   16.73
   7  11  -1   15.90    1.64
  -7 -11   1    8.44   10.31
   7  11   1   15.44    2.00
   7  11   1   14.62    1.64
 -11   7   1  -12.52   15.83
  11  -7   1   13.66    1.93
   7  11   1   19.69   16.21
 -11   7   1    9.92   16.10
 -11   7   1   14.61    1.76
  11  -7   1   16.72    1.58
 -11   7   1   17.20    1.72
  -7 -11   1   12.22    1.64
   7  11   1   13.05    1.57
  -8 -11  -1   37.87   18.24
  11  -8  -1   32.12    2.59
 -11   8  -1   29.42   19.16
   8  11  -1   35.31    2.78
   8  11  -1   56.25   16.07
  -8 -11  -1   33.80    2.81
   8  11  -1   34.26    2.73
 -11   8  -1   51.54   18.81
 -11   8  -1   37.04    2.87
 -11   8  -1   29.19    2.94
   8  11  -1   35.52    2.82
  11  -8  -1   35.73    2.91
 -11   8  -1   39.46    2.87
 -11   8  -1   33.10    2.84
   8  11   1   29.62    2.69
  -8 -11   1   30.10   15.67
  -8 -11   1   28.24    2.76
 -11   8   1   34.68    2.85
 -11   8   1   33.26    2.81
  11  -8   1   34.62    2.67
   8  11   1   33.22    2.74
   8  11   1   31.80    2.64
   8  11   1   17.09   17.90
 -11   8   1   45.85   19.10
 -11   8   1   35.61    2.85
 -11   8   1   38.90   18.82
   8  11   1   29.89    2.91
  -9 -11  -1    9.11    1.49
 -11   9  -1   10.61    1.60
   9  11  -1   15.02    1.86
 -11   9  -1   12.23    1.81
 -11   9  -1   -8.35   15.65
 -11   9  -1   14.74    1.92
   9  11  -1   20.30   17.88
 -11   9  -1   15.19   21.17
  11  -9  -1   15.23    1.96
 -11   9  -1   16.07    1.93
   9  11  -1   12.75    1.59
 -11   9  -1   13.58    1.81
   9  11  -1   14.18    1.76
  -9 -11  -1   11.31   20.02
  11  -9  -1   15.61    1.62
   9  11   1    7.94   20.82
 -11   9   1   15.64    1.97
  -9 -11   1   18.38   18.21
 -11   9   1   22.78   25.13
 -11   9   1   13.93    1.81
   9  11   1   12.62    1.73
  11  -9   1   13.66    1.65
  -9 -11   1   12.77    1.73
 -11   9   1   16.62    1.88
   9  11   1   17.44    1.72
 -11   9   1    5.19   20.19
  11  -9   1   16.63    1.92
  10  11  -1   37.34    3.34
  11 -10  -1   45.22    3.45
 -11  10  -1   59.83   24.90
  10  11  -1   36.82    3.28
  11 -10  -1   46.09    3.24
  10  11  -1   -5.71   20.37
  10  11  -1   42.56    3.89
 -11  10  -1   44.03    3.52
  10  11  -1   39.82    3.39
 -11  10  -1   39.71    3.51
 -11  10  -1   41.83    3.35
 -10 -11  -1   29.06   23.80
 -11  10  -1   50.61    3.50
 -10 -11  -1   43.89    3.41
 -11  10  -1   49.22    3.51
 -11  10   1   35.84    3.40
  11 -10   1   37.61    3.49
  10  11   1   38.73    3.28
 -11  10   1   36.50    3.43
 -10 -11   1   40.24    3.38
  10  11   1   55.53   24.79
 -10 -11   1   41.62   21.44
  11 -10   1   35.41    3.24
  10  11   1   42.36    3.28
  10  11   1   39.15    3.52
 -11  10   1   82.07   25.40
  10  11   1   46.04    3.34
 -11  10   1   43.55    3.42
 -11  11  -1    0.47   22.53
 -11  11  -1    7.27   28.48
  11  11  -1    7.47    1.41
 -11 -11  -1   10.31    1.43
  11  11  -1  -12.21   23.13
 -11  11  -1    8.86    1.56
 -11 -11  -1   13.34   20.65
 -11  11  -1    8.02    1.50
 -11  11  -1    8.13    1.60
  11 -11  -1    6.53    1.28
 -11  11  -1    8.75    1.56
  11  11  -1   10.08    1.43
  11  11  -1    7.18    1.81
 -11  11  -1    8.50    1.53
  11  11   1   -8.70   20.35
 -11  11   1    6.62    1.40
 -11  11   1    8.90    1.54
  11 -11   1    9.65    1.67
 -11  11   1   24.74   22.71
  11  11   1    4.85    1.25
  11  11   1    7.14    1.52
 -11 -11   1   18.97   24.74
 -11 -11   1    7.82    1.36
 -11  11   1   18.33   28.35
 -11  11   1    6.19    1.36
  11 -11   1    8.09    1.34
  11  11   1    9.84    1.42
  11  11   1    6.51    1.34
 -11  12  -1   17.49    2.03
 -11  12  -1   36.26   28.16
  12  11  -1   21.15    2.24
 -12 -11  -1  -25.47   32.30
 -11  12  -1   18.79    2.40
  11 -12  -1   16.29    1.84
 -12 -11  -1   18.86    2.36
  12  11  -1   24.65   29.52
  12  11  -1   16.84    2.14
 -11  12  -1   13.42    2.11
 -11  12  -1   16.52    2.45
 -11  12  -1   15.27    2.32
 -11  12  -1  -47.39   33.43
 -11  12   1   17.20    2.37
 -11  12   1   57.21   35.99
  12  11   1   16.25    2.13
  11 -12   1   18.74    2.46
 -12 -11   1   12.10    1.87
  11 -12   1   17.82    2.21
  12  11   1   17.79    2.38
 -12 -11   1   25.34   29.50
  12  11   1   18.40    2.31
  12  11   1   18.69    2.20
 -11  12   1   38.15   37.46
 -11  12   1   19.09    2.50
 -11  12   1   21.24    2.41
  12  11   1  -20.78   32.61
  12  10  -1    8.02   27.00
 -10  12  -1    4.57    1.42
  12  10  -1    3.98    1.24
  12  10  -1    0.18    1.28
  10 -12  -1    2.91    1.16
 -12 -10  -1    2.59    1.45
 -10  12  -1    2.65    1.28
 -12 -10  -1    2.43    1.22
 -10  12  -1    4.11    1.50
 -10  12  -1    1.65    1.27
  12  10  -1    5.06    1.62
 -12 -10  -1    4.29   28.71
 -10  12  -1  -14.28   24.07
 -10  12  -1    3.95    1.42
 -10  12   1    2.67    1.26
 -10  12   1  -11.27   29.78
 -12 -10   1   13.88   25.59
 -10  12   1    2.53    1.21
  12  10   1    1.25    1.13
 -10  12   1    3.54    1.31
 -10  12   1  -24.44   23.30
 -12 -10   1    2.93    1.14
  12  10   1    3.45    1.37
  10 -12   1    3.77    1.17
  12  10   1  -16.89   28.50
  12  10   1    3.49    1.25
 -12  -9  -1   17.93    2.17
  -9  12  -1   15.98    2.14
  -9  12  -1   16.40    2.18
  -9  12  -1   10.26   24.62
 -12  -9  -1  -12.75   24.30
  12   9  -1   19.82    2.00
  -9  12  -1   15.64    2.13
  12   9  -1    8.87   19.89
  -9  12  -1   19.43    2.24
   9 -12  -1   20.09    1.98
  -9  12  -1   23.09    2.32
 -12  -9  -1   14.39    2.02
  -9  12  -1   12.09   26.28
  12   9  -1   16.63    1.99
 -12  -9   1   38.62   22.50
   9 -12   1   15.30    1.96
  12   9   1   18.42    1.96
  12   9   1   22.95   23.43
  -9  12   1   17.12    2.13
  -9  12   1   15.14    2.09
  -9  12   1   26.92   26.00
  -9  12   1   15.36    2.13
  -9  12   1   22.86   27.69
 -12  -9   1   17.71    2.09
 -12  -9   1   13.35    1.98
  12   9   1   16.60    2.19
  -9  12   1   16.38    2.18
  -8  12  -1    5.32    1.85
 -12  -8  -1   -3.52   21.51
  12   8  -1    8.55    1.50
  -8  12  -1   10.41   21.68
  -8  12  -1    7.68    1.35
  12   8  -1  -13.06   16.65
  -8  12  -1    5.90    1.26
  -8  12  -1   35.76   23.63
  12   8  -1    6.85    1.67
  12   8  -1    6.92    1.17
 -12  -8  -1    8.46    1.24
  -8  12  -1    7.21    1.42
  -8  12  -1    4.65    1.29
  -8  12   1    7.66   24.18
  -8  12   1    7.03    1.35
  -8  12   1    6.58    1.26
  -8  12   1    5.30    1.24
  12   8   1    6.95    1.14
 -12  -8   1   -6.95   18.94
  12   8   1    6.37    1.32
  -8  12   1   14.75   22.50
  12   8   1   28.69   20.26
 -12  -8   1    6.76    1.24
  12   8   1    6.84    1.15
  -8  12   1    7.30    1.28
 -12  -7  -1   78.73    6.13
  -7  12  -1   95.75    6.18
  -7  12  -1   76.16   17.36
  -7  12  -1  156.46   22.55
 -12  -7  -1   85.60   20.80
  -7  12  -1   79.74    6.16
  -7  12  -1   91.92    6.19
  12   7  -1   82.67    6.16
  12   7  -1   87.77    6.03
  12   7  -1   81.90    6.06
  -7  12  -1   82.53    6.09
  -7  12  -1   84.52    6.19
  12   7  -1   82.04   17.86
 -12  -7  -1   86.07    6.08
  -7  12   1   80.14    6.04
  -7  12   1   94.39   21.80
  12   7   1   85.57    5.97
  12   7   1   92.27    6.05
  12   7   1   93.90    6.15
  -7  12   1   79.63    6.15
  -7  12   1   82.13    6.13
  -7  12   1   83.67    6.14
  12   7   1   87.20   20.03
 -12  -7   1   77.11   18.81
 -12  -7   1   85.16    6.11
  -6  12  -1    9.36   16.17
  12   6  -1    5.24    0.98
  -6  12  -1    5.12    1.12
 -12  -6  -1   17.41   16.98
  -6  12  -1    8.63   18.58
  -6  12  -1    4.79    1.18
  12   6  -1    4.97    1.04
 -12  -6  -1    6.17    1.07
  -6  12  -1    4.93    1.09
  12   6  -1    4.62    1.28
  -6  12  -1    3.73    1.01
  12   6  -1   14.22   13.99
  -6  12  -1    6.16    1.19
  -6  12   1    4.59    1.15
  12   6   1    6.55    0.99
  -6  12   1    5.37    1.08
 -12  -6   1    3.83    1.00
  -6  12   1   -9.10   17.18
  12   6   1    6.45    1.41
  12   6   1    5.93    1.01
 -12  -6   1   20.16   15.24
  -6  12   1    9.63   17.95
  12   6   1    3.86   16.02
 -12  -5  -1  127.58   19.46
  12   5  -1  105.53   14.15
  12   5  -1  103.81    7.52
 -12  -5  -1   92.17    7.47
  12   5  -1  103.62    7.42
  -5  12  -1  105.24    7.53
  -5  12  -1  117.93    7.52
  -5  12  -1  103.94    7.47
  -5  12  -1  106.37   18.37
  -5  12  -1  116.73   18.02
  12   5  -1  100.90    7.39
  -5  12  -1  109.83    7.53
  -5  12  -1  112.69    7.56
  -5  12   1  106.84    7.50
  -5  12   1   99.37    7.43
  -5  12   1   90.41   19.04
  12   5   1  130.26   18.45
  12   5   1  112.99    7.43
 -12  -5   1  111.71    7.51
  12   5   1  113.97    7.37
  12   5   1  113.64    7.52
  -5  12   1  121.82   19.72
  -5  12   1   97.00    7.50
 -12  -5   1   97.69   17.17
  -4  12  -1    6.65    1.04
  -4  12  -1    4.69    1.04
  12   4  -1    5.78    1.02
  12   4  -1   12.26   12.63
  -4  12  -1   -5.45   13.97
  -4  12  -1    8.59    1.24
  12   4  -1    5.74    0.86
  12   4  -1    8.22    1.24
 -12  -4  -1    4.38    1.13
  -4  12  -1    5.78    1.16
 -12  -4  -1    8.58   15.26
  -4  12  -1   -1.74   13.86
  12   4   1    4.93    0.82
  -4  12   1   20.48   15.18
  -4  12   1    4.31    1.00
  -4  12   1    3.87    0.90
  -4  12   1  -14.65   14.89
  12   4   1    5.77    0.92
  12   4   1   11.46   13.69
 -12  -4   1    6.34    1.17
  -4  12   1    5.74    1.06
 -12  -4   1    7.00   13.40
  12   4   1    7.50    1.29
  -4  12   1    6.40    1.07
  -3  12  -1   41.52   14.31
  -3  12  -1   63.86    4.31
  12   3  -1   57.51    4.12
  -3  12  -1   58.75    4.33
  12   3  -1   53.97    4.16
  12   3  -1   62.20   13.49
 -12  -3  -1   56.44    4.27
  -3  12  -1   79.43   15.32
  -3  12  -1   54.86    4.24
  12   3  -1   60.15    4.31
 -12  -3  -1   50.73   15.49
   3 -12  -1   51.49   11.88
  -3  12   1   58.23    4.31
 -12  -3   1   54.35    4.21
  -3  12   1   54.57    4.26
  12   3   1   61.37    4.28
  12   3   1   57.42   14.55
  -3  12   1   56.96    4.24
  -3  12   1   51.60    4.20
 -12  -3   1   69.65   14.17
  12   3   1   61.35    4.11
  -3  12   1   41.99   15.80
  12   3   1   63.90    4.16
  -2  12  -1    6.72    1.02
  12   2  -1   11.34   11.73
   2 -12  -1    6.28   13.36
 -12  -2  -1   11.31   13.30
  12   2  -1    7.72    1.14
 -12  -2  -1    4.06    0.93
  -2  12  -1    6.22    1.04
  -2  12  -1    5.21    1.09
  12   2  -1    6.30    0.99
  12   2  -1    6.91    0.87
  -2  12  -1    0.44   12.28
  -2  12   1    3.67    1.02
  -2  12   1    5.32    1.06
  -2  12   1   11.40   13.74
  12   2   1    8.78    0.98
  -2  12   1    6.23    0.96
 -12  -2   1    5.54    0.96
  12   2   1    4.31    1.06
  12   2   1    6.40    0.90
  -2  12   1    3.90    0.94
  12   2   1   -0.70   12.75
 -12  -2   1    0.64   11.93
 -12  -1  -1   93.71    6.36
 -12  -1  -1   90.89    6.50
  -1  12  -1   93.74    6.52
  12   1  -1   85.03    6.36
  12   1  -1   94.46    6.51
  12   1  -1   57.45   14.03
   1 -12  -1  132.28   16.77
  -1  12  -1   89.32   14.55
 -12  -1  -1   91.34   13.75
  -1  12  -1   89.32    6.49
  -1  12  -1  101.94    6.45
  -1  12  -1  103.47    6.52
  12   1  -1   89.51    6.36
 -12  -1   1   90.53    6.46
 -12  -1   1   71.76   15.12
  12   1   1   99.46    6.40
  -1  12   1   91.70    6.53
  -1  12   1   90.11    6.45
  -1  12   1   85.56   12.95
  -1  12   1   85.18    6.45
   1 -12   1   97.19   14.83
  12   1   1  111.66   15.69
  -1  12   1   85.00    6.46
 -12  -1   1   92.65    6.48
 -12   0  -1    3.31    0.87
  12   0  -1    4.01    0.73
  12   0  -1    4.15    1.00
   0  12  -1    3.16    0.87
  12   0  -1   -6.98   11.64
   0  12  -1    5.05    0.91
   0 -12  -1   -2.31    9.46
   0  12  -1    2.64    1.07
 -12   0  -1    9.44   13.08
   0  12  -1    0.95   11.76
 -12   0  -1    3.21    0.87
   0  12  -1    3.17    0.83
  12   0   1   -1.96    9.30
 -12   0   1    2.33    0.79
   0  12   1    3.09    0.90
   0  12   1    2.20    0.76
 -12   0   1   11.48   14.21
   0  12   1    2.50    0.81
  12   0   1    3.70    0.74
 -12   0   1    3.54    0.81
   0  12   1   -7.81   12.25
 -12   0   1    2.42    0.93
   0 -12   1   -9.45   11.17
   0  12   1    4.25    1.07
   1  12  -1   99.33    7.73
   1  12  -1  113.52    7.79
  12  -1  -1  100.56   15.47
 -12   1  -1  120.99   17.05
   1  12  -1  106.36    7.78
   1  12  -1  113.26    7.75
  12  -1  -1   99.59    7.63
   1  12  -1  127.09   15.40
   1  12  -1  110.23    7.67
 -12   1  -1  115.05    7.70
 -12   1  -1  113.73    7.80
  -1 -12  -1  121.55   16.93
  -1 -12   1  125.59   15.74
 -12   1   1  119.22    7.77
   1  12   1  100.49    7.76
   1  12   1  119.95    7.71
 -12   1   1  114.96    7.78
   1  12   1  114.37    7.75
  12  -1   1  118.16   16.83
  12  -1   1  112.80    7.68
 -12   1   1  118.44    7.67
 -12   1   1  114.72   16.10
   1  12   1   75.83   16.03
   2  12  -1    3.57    0.89
  12  -2  -1    3.00    0.69
   2  12  -1   14.97   12.09
  -2 -12  -1   13.69   10.17
  12  -2  -1   -5.87    8.91
 -12   2  -1   -3.45   13.34
   2  12  -1    3.25    0.81
   2  12  -1    2.03    0.87
 -12   2  -1    3.50    0.95
   2  12  -1    3.97    0.87
 -12   2  -1    2.58    0.86
 -12   2  -1    2.07    0.86
   2  12  -1    3.02    0.89
 -12   2  -1    1.90    0.87
   2  12   1    4.03    0.86
  12  -2   1    2.67    0.97
 -12   2   1    3.37    0.84
  12  -2   1    3.09    0.72
 -12   2   1    3.10    0.89
   2  12   1    4.71   13.29
   2  12   1    3.30    0.83
  12  -2   1    8.08    9.90
 -12   2   1    8.87   12.92
   2  12   1    3.24    0.81
  -2 -12   1    4.86   11.74
 -12   2   1    3.43    0.87
   3  12  -1   24.27    1.88
   3  12  -1   25.99    2.07
  12  -3  -1   11.72   13.32
  12  -3  -1   20.13    1.79
 -12   3  -1   13.86   14.57
   3  12  -1   25.98    2.01
  -3 -12  -1   24.76   10.46
 -12   3  -1   16.72    2.02
   3  12  -1   24.77    2.10
 -12   3  -1   16.96    1.99
   3  12  -1   24.64    2.00
   3  12  -1   22.85   12.24
 -12   3  -1   19.84    2.06
 -12   3  -1   19.27    2.03
   3  12   1   13.71   14.18
   3  12   1   20.44    1.94
 -12   3   1   21.51    2.04
 -12   3   1   17.07   14.12
   3  12   1   19.49    1.94
 -12   3   1   23.67    2.03
  12  -3   1   21.29    1.87
 -12   3   1   24.60    1.94
  -3 -12   1   35.24   12.65
 -12   3   1   24.78    1.97
   3  12   1   18.09    1.90
  12  -3   1   26.00    2.08
  12  -3   1   15.05   13.88
  12  -4  -1    1.84    0.69
 -12   4  -1    3.31    1.03
   4  12  -1    4.66    1.00
   4  12  -1   10.77   12.93
 -12   4  -1    2.48    1.02
 -12   4  -1    2.45    0.93
 -12   4  -1    1.82    0.90
  -4 -12  -1   14.41   14.37
  12  -4  -1  -17.09    9.90
   4  12  -1    4.22    1.13
   4  12  -1    2.12    0.88
   4  12  -1    2.86    0.88
 -12   4  -1  -11.73   14.60
 -12   4   1    3.51    0.93
 -12   4   1    3.76    0.90
 -12   4   1    8.70   14.31
 -12   4   1    2.42    1.00
   4  12   1    1.06    0.81
   4  12   1    2.48    0.87
  12  -4   1    2.98    0.72
  -4 -12   1   -9.51   12.17
 -12   4   1    2.93    0.96
   4  12   1    3.92    0.89
  12  -4   1    2.30    0.95
  12  -4   1   -3.28   14.01
   4  12   1   23.86   15.11
   5  12  -1  162.51   21.46
 -12   5  -1  155.87   10.79
 -12   5  -1  186.91   24.89
   5  12  -1  143.18   10.63
  12  -5  -1  168.51   10.53
   5  12  -1  154.40   10.61
  -5 -12  -1  171.03   23.33
 -12   5  -1  153.93   10.60
 -12   5  -1  157.86   10.71
  12  -5  -1  191.36   23.54
 -12   5  -1  159.08   10.65
  12  -5  -1  162.50   10.68
   5  12  -1  155.46   10.57
   5  12   1  174.92   20.80
 -12   5   1  155.12   20.65
   5  12   1  161.02   10.62
   5  12   1  146.78   10.64
   5  12   1  165.83   10.53
  12  -5   1  152.82   10.55
 -12   5   1  149.20   10.67
  -5 -12   1  136.82   18.85
 -12   5   1  146.07   10.62
 -12   5   1  139.16   10.66
  12  -5   1  155.63   19.55
 -12   5   1  148.99   10.57
   5  12   1  148.72   10.64
 -12   6  -1    4.74    1.14
 -12   6  -1    7.32    1.20
   6  12  -1    5.86    1.12
 -12   6  -1    1.86   20.29
 -12   6  -1    8.05    1.27
   6  12  -1    7.27    1.13
   6  12  -1    5.66    1.15
   6  12  -1    6.70    1.11
 -12   6  -1    9.78    1.30
  -6 -12  -1    2.74   16.80
   6  12  -1   11.92   14.78
  12  -6  -1    7.55    0.96
  12  -6  -1    7.19    1.20
 -12   6   1    8.55    1.24
   6  12   1    7.72    1.05
 -12   6   1    5.53    1.11
  12  -6   1   10.17   19.82
  12  -6   1    6.80    1.28
 -12   6   1   27.34   17.44
  -6 -12   1   -6.52   14.29
 -12   6   1    3.61   17.07
   6  12   1    9.22    1.46
  -6 -12   1    6.85    1.10
 -12   6   1    4.87    1.09
   6  12   1    6.94    1.12
   6  12   1   18.47   17.32
  12  -6   1    6.20    1.00
   6  12   1    4.45    1.01
   7  12  -1   20.72    1.94
   7  12  -1   19.61    1.90
  12  -7  -1   16.18    2.02
   7  12  -1   17.13    1.89
 -12   7  -1   24.79   14.89
   7  12  -1   19.62    2.12
  -7 -12  -1   21.91    1.94
   7  12  -1   18.96    2.03
 -12   7  -1   13.25    1.94
  12  -7  -1   14.29    1.67
 -12   7  -1   13.64    1.92
 -12   7  -1   14.87    2.03
  -7 -12  -1   26.95   18.93
 -12   7  -1   13.36    2.00
   7  12  -1   18.99   16.62
  12  -7   1   18.00    2.13
  12  -7   1   18.36    1.74
 -12   7   1    6.60   19.04
   7  12   1   18.00    1.82
   7  12   1   16.08    2.19
  -7 -12   1   15.05    1.87
   7  12   1   30.27   18.95
 -12   7   1   17.97    2.03
 -12   7   1   21.85    2.00
   7  12   1   14.83    1.79
  -7 -12   1    6.83   16.34
   7  12   1   16.56    1.88
 -12   7   1   17.74    2.04
   8  12  -1    7.29    1.32
  12  -8  -1    7.47    1.05
  12  -8  -1    5.20    1.25
   8  12  -1    6.60    1.20
   8  12  -1    7.00    1.74
  -8 -12  -1    5.77    1.20
 -12   8  -1   15.18   21.91
 -12   8  -1   14.76   22.05
 -12   8  -1    5.31    1.28
  -8 -12  -1   15.56   20.95
 -12   8  -1    4.64    1.26
   8  12  -1    4.93    1.10
   8  12  -1   22.14   17.76
 -12   8  -1    7.37    1.27
 -12   8  -1    3.78    1.12
  12  -8   1    5.80    1.06
  -8 -12   1   -6.60   18.75
   8  12   1    5.51    1.13
 -12   8   1  -11.62   22.06
  -8 -12   1    6.01    1.20
  12  -8   1    8.68    1.35
   8  12   1  -15.93   20.30
 -12   8   1    5.00    1.22
 -12   8   1    7.33    1.31
 -12   8   1    4.50    1.27
   8  12   1    7.58    1.22
   8  12   1    4.28    1.06
 -12   9  -1   31.45   19.32
   9  12  -1   19.22   21.83
 -12   9  -1   14.93   26.11
 -12   9  -1   32.41    3.06
  12  -9  -1   36.40    2.84
 -12   9  -1   35.62    3.13
  -9 -12  -1   50.32   25.12
  12  -9  -1   36.34    3.08
   9  12  -1   33.84    3.45
 -12   9  -1   38.85    3.11
   9  12  -1   34.00    3.11
   9  12  -1   35.08    2.97
   9  12  -1   38.78    2.96
  -9 -12  -1   31.89    3.08
 -12   9  -1   33.18    3.08
 -12   9  -1   36.37    3.02
 -12   9   1   42.32    3.11
 -12   9   1   25.10   29.80
   9  12   1   28.61    2.93
   9  12   1   77.25   25.85
  -9 -12   1   14.31   21.30
   9  12   1   32.88    2.95
 -12   9   1   33.37    3.11
   9  12   1   38.98    3.15
 -12   9   1   53.33   26.48
  -9 -12   1   35.33    3.01
  12  -9   1   37.88    3.13
  12  -9   1   34.28    2.91
 -12   9   1   36.03    3.06
  10  12  -1   15.95   24.46
 -10 -12  -1    0.57    1.12
 -12  10  -1    2.12    1.29
 -12  10  -1    3.20    1.38
 -10 -12  -1  -22.19   28.40
  10  12  -1    1.31    1.26
 -12  10  -1  -17.16   30.27
 -12  10  -1  -22.43   28.63
  10  12  -1    0.59    1.41
  12 -10  -1    0.94    1.06
 -12  10  -1    1.69    1.25
  12 -10  -1    1.28    1.30
  10  12  -1    1.19    1.11
 -12  10  -1    2.50    1.35
 -12  10   1    0.94    1.25
 -10 -12   1    0.90    1.11
  12 -10   1    1.16    1.46
  10  12   1    1.91    1.39
 -10 -12   1   -7.75   24.27
  10  12   1   -8.94   28.98
 -12  10   1    1.09    1.28
  12 -10   1    1.43    1.15
  10  12   1    1.32    1.05
 -12  10   1   33.60   28.78
 -12  10   1  -13.08   31.03
  10  12   1    1.49    1.19
 -12  10   1    1.12    1.23
  10  12   1    0.71    1.51
  12 -11  -1   17.84    2.21
 -12  11  -1   20.03    2.48
 -12  11  -1   20.53    2.67
  11  12  -1   21.68    2.96
 -11 -12  -1   50.24   33.80
 -12  11  -1   24.09   37.69
  11  12  -1   18.24   27.77
  11  12  -1   15.93    2.21
 -12  11  -1   20.36    2.60
 -12  11  -1   21.41    2.55
 -12  11  -1   22.67    2.60
 -12  11  -1  -22.13   33.66
 -11 -12  -1   15.24    2.34
 -12  11   1  -12.61   26.84
 -12  11   1   17.32    2.52
 -12  11   1   20.94    2.51
  11  12   1   17.27    2.01
 -12  11   1   42.47   26.54
 -12  11   1   20.21    2.56
 -11 -12   1   35.72   31.02
  12 -11   1   20.78    2.36
  11  12   1   21.29    2.59
 -11 -12   1   23.66    2.40
  11  12   1   20.58    2.25
  11  12   1  -15.60   24.18
 -12  11   1   22.97    2.58
  12 -11   1   24.31    2.57
 -12  12  -1    3.58    1.55
  12  12  -1    3.72    1.91
  12  12  -1    1.58    1.28
  12 -12  -1    3.04    1.53
 -12  12  -1    3.45    1.66
 -12  12  -1    2.21    1.53
 -12 -12  -1    2.16    1.36
 -12  12   1    2.75    1.55
  12 -12   1    2.92    1.49
 -12  12   1  -11.68   41.15
  12  12   1    2.11    1.48
 -12  12   1   30.30   44.28
 -12 -12   1    1.05    1.26
  12  12   1    2.92    1.62
  12 -12   1    3.39    1.64
 -12  12   1    2.72    1.52
 -12  12   1    0.81    1.42
  12  12   1    4.95    1.32
 -12  13  -1   23.63    2.84
 -13 -12  -1   17.95    2.61
 -12  13  -1   17.47    2.34
 -12  13  -1   18.72    2.38
  13  12  -1   19.15    2.48
 -12  13  -1   25.46    3.10
  13  12   1   19.20    2.39
 -12  13   1   19.47    2.82
 -12  13   1   18.44    2.39
  13  12   1   24.20    2.73
 -13 -12   1   17.54    2.57
 -12  13   1   20.35    2.86
  12 -13   1   18.65    2.23
 -12  13   1   12.62    2.25
  11 -13  -1    6.88    1.52
  13  11  -1    8.43    1.90
 -11  13  -1    9.35    1.63
 -11  13  -1    8.08    1.88
 -11  13  -1    7.24    1.87
  13  11  -1    5.97    1.47
 -11  13  -1    3.24    1.53
 -11  13  -1    7.88    1.65
 -13 -11  -1    5.69    1.52
 -11  13   1    5.46    1.65
 -11  13   1   30.22   36.94
 -11  13   1    7.94    1.66
  13  11   1    6.92    1.53
 -11  13   1    9.02    1.75
  13  11   1    8.76    1.56
 -11  13   1    6.84    1.72
 -11  13   1   -5.46   34.33
  11 -13   1    9.42    1.64
  13  11   1    4.26    1.60
 -13 -11   1    5.26    1.47
 -13 -10  -1   61.20    4.54
 -10  13  -1   54.23    4.56
 -10  13  -1   55.13    4.48
 -10  13  -1   82.70   36.56
 -10  13  -1   54.03    4.58
 -10  13  -1   54.46    4.48
 -10  13  -1   32.58   29.38
  10 -13  -1   51.31    4.42
 -13 -10  -1   45.48   26.44
 -10  13  -1   61.87    4.64
  13  10  -1   57.70    4.60
  13  10  -1   63.36    4.43
  10 -13   1   59.20    4.39
  13  10   1   56.01    4.45
  13  10   1   53.96    4.38
  13  10   1   48.60    4.35
 -10  13   1   58.98    4.56
 -10  13   1   59.08    4.56
 -13 -10   1   55.45    4.47
 -10  13   1  120.29   36.81
 -10  13   1   93.19   40.52
 -10  13   1   58.16    4.54
  13  10   1   11.78   33.79
 -13 -10   1   53.55   37.70
  13  10   1   57.20    4.40
 -13 -10   1   46.33    4.43
  -9  13  -1    5.52    1.46
   9 -13  -1    6.94    1.31
 -13  -9  -1    5.43    1.51
  -9  13  -1    6.97    1.54
 -13  -9  -1  -12.32   30.03
  13   9  -1  -24.07   23.76
  -9  13  -1    7.66    1.52
 -13  -9  -1    5.72    1.39
  -9  13  -1    7.04    1.48
  -9  13  -1  -75.16   32.91
  -9  13  -1    6.48    1.58
  -9  13  -1   47.22   30.65
 -13  -9   1    5.67    1.31
 -13  -9   1    4.38   26.12
  -9  13   1    6.15    1.45
  13   9   1    6.06    1.27
  -9  13   1    6.34    1.52
  -9  13   1    5.18   30.67
  13   9   1    6.17    1.44
  -9  13   1    7.48    1.49
  13   9   1    5.26   27.33
   9 -13   1    6.44    1.31
  -8  13  -1    6.25    1.45
  -8  13  -1    6.04    1.45
  -8  13  -1    5.10    1.48
  13   8  -1    9.88    1.41
  -8  13  -1    1.41   29.41
  -8  13  -1    8.17    1.54
 -13  -8  -1    3.90   26.08
  -8  13  -1    7.81    1.46
  13   8  -1    8.63    1.54
 -13  -8  -1    9.17    1.48
  13   8  -1   18.48   20.84
  -8  13  -1  -25.15   21.56
 -13  -8  -1    9.95    1.42
  13   8  -1    8.21    1.29
  -8  13   1    8.79    1.50
 -13  -8   1  -53.55   23.10
  13   8   1    7.88    1.25
  -8  13   1    9.95    1.49
  -8  13   1   21.74   27.29
  -8  13   1   12.83    1.64
  -8  13   1   12.15    1.59
  13   8   1   11.22   18.14
  13   8   1    7.23    1.34
  -8  13   1    5.76   27.34
  13   8   1    7.55    1.58
  13   7  -1    6.35    1.24
  13   7  -1   -4.61   19.33
  -7  13  -1    3.31    1.51
  -7  13  -1    4.63    1.29
 -13  -7  -1    6.07   22.73
 -13  -7  -1    4.59    1.23
  -7  13  -1    4.33    1.26
  -7  13  -1    5.06    1.22
  -7  13  -1  -16.52   16.58
  -7  13  -1  -22.46   23.54
  -7  13  -1    4.57    1.34
 -13  -7  -1    7.26    1.28
  13   7  -1    6.69    1.39
  -7  13   1    3.85    1.22
  -7  13   1    4.86    1.28
  -7  13   1  -14.46   17.98
  13   7   1    3.24    1.23
  13   7   1    6.31    1.11
  -7  13   1   24.18   23.42
  -7  13   1    4.58    1.27
  13   7   1    6.03    1.16
  13   7   1  -16.98   20.60
 -13  -7   1   15.60   20.68
 -13  -7   1    3.74    1.10
  -7  13   1    6.22    1.33
  -6  13  -1   12.28   15.57
  13   6  -1   22.53    2.40
 -13  -6  -1   20.00    2.18
  13   6  -1  -12.42   17.26
  -6  13  -1   22.36    2.20
 -13  -6  -1   28.92   20.65
 -13  -6  -1   26.02    2.23
  -6  13  -1   23.32    2.38
  -6  13  -1   26.59    2.28
  -6  13  -1   26.22    2.39
  13   6  -1   18.01    2.04
  -6  13  -1   -1.35   21.65
  -6  13  -1   19.88    2.27
  13   6  -1   17.98    2.13
 -13  -6   1   18.10    2.07
  13   6   1   22.00    2.29
  -6  13   1   21.48    2.32
  -6  13   1   46.61   26.00
  -6  13   1   19.20    2.21
  -6  13   1   19.44    2.17
  13   6   1   21.80    2.04
  -6  13   1   32.13   16.46
  13   6   1   21.90    2.09
 -13  -6   1   33.54   18.61
  -6  13   1   20.41    2.27
  13   6   1   14.94   19.66
  13   5  -1    4.54   16.15
  -5  13  -1    6.00    1.28
  -5  13  -1    6.28   19.17
 -13  -5  -1   32.51   20.02
  13   5  -1    6.26    1.16
  -5  13  -1    5.45    1.26
  -5  13  -1    6.92    1.21
  -5  13  -1    8.44    1.21
  13   5  -1    5.40    0.96
  13   5  -1    7.60    1.34
  -5  13  -1    4.09   13.54
 -13  -5  -1    5.75    1.12
  -5  13  -1    3.56    1.09
  13   5   1    6.18    1.09
  -5  13   1   -9.31   19.79
  13   5   1    6.30    1.31
  -5  13   1    4.90    1.15
 -13  -5   1    5.78    1.16
  -5  13   1    6.11    1.20
 -13  -5   1   38.63   17.82
  13   5   1    5.82    1.07
  13   5   1   13.69   17.82
  -5  13   1    5.02    1.16
  -5  13   1    7.76   20.31
  13   4  -1   98.70    7.08
  -4  13  -1  105.48    7.21
  -4  13  -1  126.72   20.23
  13   4  -1  103.42   18.01
  -4  13  -1  108.04   20.03
 -13  -4  -1   86.61   17.07
  -4  13  -1  104.63    7.25
  -4  13  -1   97.48    7.24
  -4  13  -1   99.53    7.22
  13   4  -1  101.14    7.10
  -4  13  -1   99.64    7.18
  13   4  -1  101.64    7.22
 -13  -4  -1  102.36    7.24
 -13  -4   1  101.11    7.20
  -4  13   1  124.60   21.72
  13   4   1   98.57    7.21
  13   4   1  104.07    7.06
  -4  13   1  104.70    7.33
  -4  13   1  106.66   21.27
  -4  13   1  111.22    7.20
  13   4   1   95.95   16.05
 -13  -4   1   86.04   18.78
  -4  13   1   96.32    7.19
  -4  13   1  103.36    7.17
  13   3  -1    6.64    1.22
  -3  13  -1    3.98    1.03
  13   3  -1    7.23    1.00
  -3  13  -1    9.50    1.26
  -3  13  -1   11.36   16.01
 -13  -3  -1    5.85    1.14
 -13  -3  -1    5.38   17.22
  -3  13  -1    6.67    1.17
  -3  13  -1    8.93    1.32
  13   3  -1   20.72   14.65
  -3  13  -1   21.11   16.81
  -3  13  -1    4.10    1.10
  13   3  -1    5.94    1.08
  13   3   1   -2.69   16.10
  -3  13   1    8.32    1.32
 -13  -3   1    6.87    1.10
  -3  13   1    5.82    1.14
  13   3   1    6.22    1.30
  -3  13   1   14.28   12.79
  -3  13   1    6.74    1.08
  -3  13   1    6.97    1.15
 -13  -3   1   -2.54   10.92
  13   3   1    7.67    1.03
  13   3   1    8.19    1.05
 -13  -2  -1   32.05    3.01
   2 -13  -1   15.34   16.73
  -2  13  -1   35.09    2.95
  -2  13  -1   38.92    3.03
  13   2  -1   35.88    2.84
  13   2  -1   38.20    2.83
 -13  -2  -1   51.25   13.73
  13   2  -1   29.80    3.00
  13   2  -1   46.66   15.45
  -2  13  -1   63.26   16.17
  -2  13  -1   37.90    2.98
  -2  13  -1   41.56    3.07
  -2  13   1   33.99    3.04
  13   2   1   41.60    2.86
 -13  -2   1   38.80    2.94
  13   2   1   37.93    2.81
  13   2   1   35.61    3.03
  -2  13   1   36.51    2.99
  13   2   1   52.21   12.74
  -2  13   1   34.75    2.92
 -13  -2   1   24.27   12.09
  -2  13   1   28.91   12.70
  -2  13   1   38.85    3.00
  13   1  -1   13.05    1.75
  -1  13  -1   13.01    1.72
   1 -13  -1   17.74   15.97
 -13  -1  -1    9.72   16.29
  -1  13  -1   15.26    1.92
 -13  -1  -1   17.26    1.63
  -1  13  -1   13.20    1.92
  13   1  -1   15.97    1.49
  13   1  -1   15.36    1.61
  -1  13  -1   -0.24   10.61
  -1  13  -1   11.07    1.68
  -1  13  -1   11.18    1.64
 -13  -1  -1   15.99    1.68
  -1  13   1   15.89    1.86
  -1  13   1   11.89    1.66
  13   1   1   14.16    1.80
  13   1   1   29.60   12.06
  -1  13   1   17.12    1.73
   1 -13   1   14.42   14.89
  -1  13   1   14.33    1.70
 -13  -1   1  -16.34   12.51
 -13  -1   1   14.08    1.63
  13   1   1   15.31    1.53
  -1  13   1    0.42   11.66
 -13   0  -1   31.21    2.60
   0  13  -1   36.18    2.65
   0  13  -1   30.27    2.67
  13   0  -1    9.85   14.51
   0  13  -1   30.78    2.73
 -13   0  -1   26.18   13.08
  13   0  -1   30.23    2.75
 -13   0  -1   28.67    2.72
  13   0  -1   31.87    2.52
   0 -13  -1   35.22   12.66
   0  13  -1   32.76    2.74
   0  13  -1   54.49   15.37
  13   0   1   35.39    2.55
 -13   0   1   34.14    2.71
 -13   0   1   35.62    2.57
   0 -13   1   35.03   14.81
  13   0   1   38.56   12.40
   0  13   1   33.14    2.65
   0  13   1   29.79    2.61
   0  13   1   30.28    2.66
 -13   0   1   28.19   15.72
   0  13   1   28.12    2.81
 -13   0   1   34.76    2.67
   0  13   1   40.70   16.08
  13   0   1   39.13    2.78
   1  13  -1   16.25   14.44
   1  13  -1   10.98    1.53
   1  13  -1   11.12    1.57
   1  13  -1   10.54    1.55
 -13   1  -1   13.06    1.65
 -13   1  -1    9.40   16.64
  13  -1  -1   13.76   14.62
  -1 -13  -1   15.56   15.94
   1  13  -1   13.05    1.50
 -13   1  -1   12.66    1.58
  13  -1  -1   10.84    1.32
  13  -1  -1   10.47    1.38
   1  13   1   11.24    1.59
  13  -1   1   13.37   15.62
 -13   1   1   12.55    1.56
 -13   1   1    9.46    1.27
 -13   1   1   22.11   15.13
 -13   1   1   12.55    1.61
  13  -1   1   10.39    1.37
   1  13   1   12.72    1.57
  -1 -13   1   24.80   14.22
  13  -1   1   11.21    1.43
   1  13   1   11.33    1.51
   1  13   1   15.16   15.80
   2  13  -1   60.33    4.12
   2  13  -1   61.41    4.22
   2  13  -1   61.55   16.01
 -13   2  -1   48.65   17.63
  -2 -13  -1   56.43   16.81
   2  13  -1   57.36    4.18
 -13   2  -1   57.58    4.23
   2  13  -1   54.08    4.32
  13  -2  -1   54.60    4.06
  13  -2  -1   54.58    4.26
 -13   2  -1   53.56    4.23
   2  13  -1   58.62    4.27
 -13   2  -1   51.77    4.11
  13  -2  -1   44.32   12.74
 -13   2   1   34.55   16.55
   2  13   1   52.78    4.20
  13  -2   1   63.42   17.51
   2  13   1   51.32    4.16
  13  -2   1   57.10    4.23
   2  13   1   84.03   18.11
 -13   2   1   59.04    4.24
  -2 -13   1   54.66   16.13
 -13   2   1   58.99    4.25
   2  13   1   59.23    4.15
 -13   2   1   60.84    4.16
  13  -2   1   60.01    4.10
 -13   3  -1   14.36    1.86
 -13   3  -1   18.28    1.88
   3  13  -1   11.96    1.84
   3  13  -1   13.45    1.76
  13  -3  -1   14.92    1.55
  -3 -13  -1   31.81   12.96
   3  13  -1   15.66   14.60
 -13   3  -1   15.23    1.84
   3  13  -1   16.84    1.75
  13  -3  -1   18.57    1.91
  13  -3  -1   10.15   15.80
   3  13  -1   14.29    2.06
   3  13  -1   15.37    1.70
 -13   3  -1   15.86    1.83
 -13   3  -1   20.87   13.15
   3  13  -1   15.40    1.89
 -13   3   1   15.79    1.77
   3  13   1   37.53   16.98
  13  -3   1   18.86   16.57
   3  13   1   16.34    1.71
 -13   3   1   14.40   16.46
 -13   3   1   16.55    1.83
   3  13   1   14.69    1.73
  13  -3   1   15.82    1.85
  -3 -13   1   28.36   15.68
  13  -3   1   18.11    1.64
   3  13   1   17.90    1.85
 -13   3   1   15.81    1.81
   4  13  -1   84.07    5.84
  -4 -13  -1   99.97   20.08
 -13   4  -1   79.89    5.89
   4  13  -1   81.77    5.92
   4  13  -1   57.58   17.58
  13  -4  -1   87.20    5.74
 -13   4  -1   74.74    5.93
  13  -4  -1   81.18    5.95
   4  13  -1   80.52    5.96
   4  13  -1   85.85    5.89
 -13   4  -1  119.80   21.19
 -13   4  -1   74.73    5.93
 -13   4  -1   86.25    5.87
  13  -4  -1   89.78   19.86
   4  13   1   86.24    5.78
   4  13   1   81.60    5.87
 -13   4   1   86.23    5.83
 -13   4   1   84.21    5.94
  13  -4   1   81.45    5.79
  -4 -13   1   94.05   17.89
 -13   4   1   67.88   15.51
   4  13   1   78.91    5.88
   4  13   1  102.37   16.13
  13  -4   1   82.87    5.92
 -13   4   1   77.62    5.91
  13  -4   1  105.54   16.28
  13  -5  -1   -1.93   19.09
   5  13  -1   17.24    1.95
  13  -5  -1   16.74    1.68
 -13   5  -1   18.78    2.03
  13  -5  -1   18.26    2.02
 -13   5  -1   16.96    2.09
 -13   5  -1   19.05    2.11
   5  13  -1   43.86   17.27
 -13   5  -1   16.82   23.34
   5  13  -1   14.35    1.90
   5  13  -1   17.20    1.97
  -5 -13  -1   24.47   18.97
   5  13  -1   19.65    2.10
 -13   5  -1   18.10    2.03
   5  13   1   20.39    1.89
 -13   5   1   17.92    1.99
  13  -5   1   15.98    1.95
  13  -5   1   16.32    1.74
   5  13   1   47.20   19.12
   5  13   1   15.63    1.81
 -13   5   1   12.21    1.89
   5  13   1   16.01    1.93
 -13   5   1   13.54   19.72
   5  13   1   16.52    1.82
 -13   5   1   18.48    2.00
 -13   5   1   17.37    1.97
  13  -5   1    7.14   19.51
  -5 -13   1   18.91   16.93
   6  13  -1   -0.14   18.23
   6  13  -1   26.17    2.48
   6  13  -1   28.31    2.50
 -13   6  -1   20.36    2.55
 -13   6  -1   23.78    2.59
  -6 -13  -1   -8.76   20.55
 -13   6  -1   23.26    2.52
 -13   6  -1   50.33   22.31
  13  -6  -1   28.83    2.26
   6  13  -1   22.96    2.43
   6  13  -1   29.58    2.57
 -13   6  -1   24.06    2.59
  13  -6  -1   30.15    2.55
   6  13   1   31.68    2.83
   6  13   1   57.72   21.85
 -13   6   1   31.14    2.56
  -6 -13   1   30.47   18.55
   6  13   1   23.46    2.34
 -13   6   1   28.14    2.54
  13  -6   1   65.79   21.96
   6  13   1   27.64    2.46
   6  13   1   29.11    2.42
 -13   6   1   31.87    2.53
 -13   6   1   32.48   16.16
 -13   6   1   13.65   22.08
  13  -6   1   26.30    2.32
 -13   6   1   24.23    2.51
  13  -6   1   28.49    2.56
 -13   7  -1    5.13    1.38
   7  13  -1    3.95    1.42
 -13   7  -1   31.84   18.92
   7  13  -1    3.26    1.10
   7  13  -1  -37.63   19.45
 -13   7  -1    4.47    1.25
  13  -7  -1    5.73    1.04
 -13   7  -1   -2.78   24.05
 -13   7  -1    5.30    1.32
   7  13  -1    4.70    1.27
   7  13  -1    4.88    1.25
 -13   7  -1    5.74    1.27
  13  -7  -1    7.72    1.30
  -7 -13  -1   -1.96   23.01
 -13   7   1    3.81    1.24
   7  13   1    4.19   17.01
  -7 -13   1   15.29   19.98
 -13   7   1    4.38   24.08
  13  -7   1    5.20    1.33
 -13   7   1    1.49   23.18
 -13   7   1    3.48    1.19
   7  13   1    4.08    1.05
 -13   7   1    3.75    1.13
 -13   7   1    5.41    1.32
  -7 -13   1    2.07    1.06
  13  -7   1    3.73    1.04
   7  13   1    5.51    1.15
   8  13  -1   11.82   22.55
   8  13  -1   44.96    3.75
 -13   8  -1   45.89    3.90
   8  13  -1   46.05    4.27
 -13   8  -1   37.60   22.16
 -13   8  -1   42.25    3.83
  -8 -13  -1   59.97   26.49
 -13   8  -1   35.95   26.67
 -13   8  -1   48.57    3.82
  13  -8  -1   43.31    3.51
   8  13  -1   56.12    3.68
  -8 -13  -1   44.48    3.75
   8  13  -1   47.44    3.70
  13  -8  -1   45.03    3.76
 -13   8  -1   45.50    3.83
 -13   8   1   47.78    3.77
  -8 -13   1   43.96    3.71
 -13   8   1   44.40    3.80
 -13   8   1   47.38   27.65
  13  -8   1   44.03    3.74
  -8 -13   1   47.16   23.76
   8  13   1   48.36    3.66
 -13   8   1   47.51    3.82
 -13   8   1   52.43    3.81
   8  13   1  -30.68   25.76
   8  13   1   44.51    3.66
 -13   8   1   96.78   28.61
   9  13  -1    9.15    1.61
 -13   9  -1    7.10    1.56
  -9 -13  -1   -6.71   29.34
 -13   9  -1   22.83   27.75
  -9 -13  -1    6.71    1.42
 -13   9  -1   18.11   30.58
  13  -9  -1    9.37    1.54
   9  13  -1   10.69    2.28
  13  -9  -1    8.18    1.28
 -13   9  -1    9.62    1.64
 -13   9  -1    9.09    1.64
 -13   9  -1    6.30    1.46
   9  13  -1    9.65    1.48
   9  13  -1    7.46    1.36
   9  13  -1   -4.52   25.59
 -13   9   1    7.84    1.50
 -13   9   1   10.07    1.56
 -13   9   1    9.37    1.87
  13  -9   1    4.65    1.44
  -9 -13   1    7.66    1.42
   9  13   1    5.73    1.21
 -13   9   1   -4.44   35.10
 -13   9   1   10.19    1.56
   9  13   1    7.69    1.55
   9  13   1   -6.55   29.67
  13  -9   1    7.71    1.33
  -9 -13   1    0.04   26.09
   9  13   1    8.89    1.40
   9  13   1    8.58    1.76
 -13   9   1    1.80   30.47
 -10 -13  -1   79.12    5.27
 -13  10  -1   67.64    5.23
  10  13  -1   66.30    5.09
  13 -10  -1   61.53    5.11
  10  13  -1   71.52    5.12
  13 -10  -1   65.07    5.00
 -13  10  -1   65.88    5.24
 -10 -13  -1   78.49   35.41
 -13  10  -1   64.63    5.26
  10  13  -1    9.39   35.29
 -13  10  -1   64.45    5.31
 -13  10   1   91.12   28.51
  13 -10   1   73.58    5.22
 -13  10   1   65.32    5.23
  10  13   1   62.20    5.07
 -13  10   1   72.01   37.94
 -10 -13   1   23.92   37.43
 -13  10   1   73.75    5.22
  10  13   1   65.28    5.18
 -13  10   1   72.21    5.26
 -13  10   1   69.33    5.23
  13 -10   1   72.64    5.05
  10  13   1    1.17   35.18
 -10 -13   1   64.69    5.17
  10  13   1   62.38    5.06
  10  13   1   64.80    5.18
  13 -11  -1    9.23    1.67
  11  13  -1   10.56    2.19
 -13  11  -1   36.97   43.00
 -13  11  -1    8.25    1.79
 -13  11  -1    8.67    1.96
 -11 -13  -1   11.80    1.75
 -13  11  -1   10.72    1.79
 -13  11  -1    9.64    1.84
 -13  11  -1   78.67   46.17
  11  13  -1    8.34    1.58
  11  13   1   11.67    1.62
 -13  11   1   -6.93   42.76
 -13  11   1  -31.34   44.28
  11  13   1    8.16    1.87
 -13  11   1   11.33    1.88
  13 -11   1    8.83    1.63
 -13  11   1    8.94    1.77
  13 -11   1    8.38    1.76
 -13  11   1    7.78    1.65
  11  13   1   10.24    1.72
 -13  11   1    7.11    1.75
 -11 -13   1   10.07    1.62
  12  13  -1   16.81    2.47
 -12 -13  -1   15.77    2.06
 -13  12  -1   11.44    2.11
 -13  12  -1   12.89    2.13
  12  13  -1   18.86    2.12
 -13  12  -1   12.28    2.21
 -13  12  -1   12.53    2.11
  12  13   1   15.74    2.05
  12  13   1   11.90    2.08
  12  13   1   12.02    1.91
 -13  12   1   15.74    2.21
  13 -12   1   16.79    2.08
 -13  12   1   15.43    2.21
  13 -12   1   16.33    2.16
 -12 -13   1   13.98    1.96
 -13  12   1   16.47    2.17
 -13  12   1   11.52    2.08
 -13  13  -1    5.20    1.95
 -13  13  -1    7.21    1.98
  13 -13  -1   -0.30    1.93
 -13  13  -1    5.22    2.03
  13  13  -1    9.25    1.78
 -13 -13  -1    5.84    1.73
  13  13  -1    9.28    2.32
 -13  13  -1    6.74    2.08
 -13  13   1    6.86    1.88
  13 -13   1    9.54    2.00
 -13  13   1    8.96    2.10
  13  13   1    6.58    1.64
 -13  13   1    3.15    1.92
  13  13   1   -0.43    1.94
  13  13   1    5.13    1.82
 -13 -13   1    3.48    1.61
 -13  13   1    8.10    1.93
 -13  14  -1    0.52    2.19
  14  13  -1    2.63    2.39
 -13  14  -1   -0.16    1.96
 -13  14  -1    2.60    1.99
  13 -14  -1    0.70    2.11
 -13  14  -1    0.36    1.98
 -14 -13  -1   -0.10    1.71
  14  13  -1    0.37    1.66
  13 -14   1    0.06    2.11
 -13  14   1    1.23    1.92
 -13  14   1   -1.12    1.91
 -13  14   1   -0.03    1.97
 -13  14   1    0.08    1.95
 -14 -13   1    1.63    1.62
  14  13   1   -0.03    2.31
  14  13   1   -0.81    1.69
  14  13   1   -0.29    2.02
 -12  14  -1    1.65    1.99
 -12  14  -1    2.20    1.86
 -12  14  -1    3.25    1.79
  14  12  -1    1.47    1.58
 -12  14  -1    1.73    1.81
  14  12  -1    2.86    2.07
 -14 -12  -1    1.46    1.61
  12 -14  -1   -0.49    1.91
  14  12   1   -0.98    1.98
  14  12   1    2.61    1.58
 -12  14   1    1.67    1.79
 -12  14   1    0.99    1.81
 -14 -12   1    0.86    1.52
 -12  14   1    0.18    1.78
  14  12   1    2.02    1.85
 -12  14   1    1.05    1.79
  12 -14   1    0.92    1.89
 -11  14  -1   44.49    4.14
 -14 -11  -1   44.80    4.10
 -11  14  -1   40.63    4.23
  14  11  -1   46.83    4.13
  11 -14  -1   46.05    4.00
 -11  14  -1   49.47    4.21
  14  11  -1   44.27    3.90
 -11  14  -1   52.21    4.21
 -11  14  -1   43.47    4.35
  11 -14   1   54.74    4.10
 -11  14   1   50.65    4.21
 -11  14   1   43.42    4.23
  14  11   1   46.13    4.00
 -11  14   1   49.50    4.19
 -14 -11   1   35.88    3.95
  14  11   1   45.37    3.95
  14  11   1   42.16    3.82
 -11  14   1   44.84    4.13
 -10  14  -1    0.41    1.60
 -14 -10  -1    0.82    1.88
  10 -14  -1   -0.55    1.44
 -10  14  -1    0.24    1.86
 -14 -10  -1    0.07    1.37
  14  10  -1    0.76    1.70
 -10  14  -1    0.18    1.46
 -10  14  -1   -0.26    1.46
 -10  14  -1   -0.79    1.63
  14  10  -1   -0.29    1.37
 -14 -10   1   -0.86    1.77
 -10  14   1   -1.11    1.52
 -10  14   1   -1.11    1.47
  10 -14   1   -0.13    1.47
  14  10   1   -0.56    1.60
 -14 -10   1    0.48    1.30
 -10  14   1    0.49    1.51
  14  10   1   -0.45    1.38
 -10  14   1   52.06   34.49
  14  10   1   -0.07    1.37
  14  10   1    0.28    1.38
  -9  14  -1   28.60    3.28
 -14  -9  -1   27.72    2.99
 -14  -9  -1   29.93    3.17
  14   9  -1   33.57    2.87
  -9  14  -1   29.30   42.84
  -9  14  -1   26.09    3.04
  -9  14  -1   23.12    3.04
  -9  14  -1   28.54    3.07
 -14  -9  -1   62.25   42.84
  14   9  -1   31.53    3.12
   9 -14  -1   30.17    2.88
  14   9   1   41.82   42.24
  -9  14   1   30.46    3.06
  -9  14   1   38.02    3.15
 -14  -9   1   28.50    3.04
  14   9   1   22.52    2.84
  -9  14   1   45.12   39.60
 -14  -9   1   31.97    2.90
  14   9   1   27.54    2.90
  -9  14   1   26.94    3.06
   9 -14   1   37.81    2.93
  -9  14   1   32.29    3.11
  14   9   1   26.04    2.92
 -14  -8  -1    5.22    1.52
  14   8  -1    9.72   25.98
  14   8  -1    3.67    1.36
  -8  14  -1    0.91    1.53
  -8  14  -1    2.74    1.36
 -14  -8  -1    3.15    1.28
  -8  14  -1    4.20   23.46
  14   8  -1    2.14    1.46
  -8  14  -1    4.88    1.54
  14   8  -1    2.98    1.19
 -14  -8  -1  -20.02   32.14
  -8  14  -1   52.42   34.66
  -8  14  -1    3.64    1.38
  -8  14  -1    2.14    1.36
  14   8   1    4.53    1.33
  14   8   1    4.03    1.22
  14   8   1  -33.92   29.50
  -8  14   1    4.34    1.56
  -8  14   1    5.36    1.44
  -8  14   1    2.41    1.40
  -8  14   1    3.42   33.87
 -14  -8   1  -16.13   33.60
 -14  -8   1    2.11    1.25
  14   8   1   -0.58    1.33
  -8  14   1    3.29    1.44
  -7  14  -1   14.06    1.88
  -7  14  -1    0.69   30.08
  14   7  -1   16.89    2.04
  -7  14  -1   15.08    2.00
 -14  -7  -1   24.96   28.73
  14   7  -1   16.69    2.02
  -7  14  -1   14.16   28.15
  -7  14  -1   17.19    2.42
  14   7  -1   19.50    2.28
  -7  14  -1   14.95    2.21
  14   7  -1   -1.53   23.56
  -7  14  -1   13.36    1.84
 -14  -7  -1   16.76    2.25
 -14  -7  -1   14.08    1.87
  14   7   1   14.97    1.77
 -14  -7   1   20.81   25.93
  14   7   1   -1.12   19.02
  14   7   1   14.31    1.93
  -7  14   1   43.34   30.37
  -7  14   1   19.54    2.20
 -14  -7   1   10.11    1.68
  -7  14   1   37.94   30.43
  -7  14   1   17.56    2.18
  -7  14   1   16.41    2.27
  -7  14   1   19.03    2.23
 -14  -6  -1    1.95    1.25
  14   6  -1    2.39    1.30
  -6  14  -1    7.63   25.21
 -14  -6  -1   -0.45   26.04
 -14  -6  -1    3.48    1.15
  14   6  -1    3.41    1.24
  -6  14  -1    1.01    1.19
  14   6  -1  -10.99   21.17
  -6  14  -1    2.70    1.38
  -6  14  -1    1.63    1.17
  -6  14  -1  -12.67   25.82
  14   6  -1    3.57    1.11
  -6  14  -1    0.99    1.30
  -6  14  -1    1.68    1.26
 -14  -6   1   -1.38   23.10
  -6  14   1    3.25    1.23
  -6  14   1   16.32   26.54
 -14  -6   1    3.76    1.09
  -6  14   1    2.71    1.27
  -6  14   1    0.97    1.13
  14   6   1    1.69    1.20
  14   6   1    1.93    1.15
  -6  14   1   37.26   28.13
  -6  14   1    2.99    1.24
  14   6   1   18.44   23.79
  14   6   1    3.02    1.13
  -5  14  -1  102.97    7.27
 -14  -5  -1  107.27    7.21
  -5  14  -1   93.88    7.06
  -5  14  -1   98.39    7.18
  14   5  -1  113.01    7.19
  -5  14  -1   97.23    7.22
  14   5  -1   98.79    7.07
  14   5  -1  113.86    7.12
  -5  14  -1  138.02   26.90
  -5  14  -1   94.80    7.23
 -14  -5  -1   78.79   25.77
  -5  14  -1   96.27    7.18
  -5  14   1  105.63    7.22
 -14  -5   1   93.85    7.16
 -14  -5   1   56.13   22.95
  -5  14   1   98.93    7.16
  -5  14   1   79.33   26.38
  14   5   1   93.43    7.16
  14   5   1   91.70    7.00
  14   5   1   82.14   18.77
  -5  14   1  109.52    7.22
  14   5   1  101.22    7.09
  -5  14   1  103.32    7.26
  -4  14  -1    5.53    1.22
 -14  -4  -1   24.16   22.27
  14   4  -1   -5.47   18.70
 -14  -4  -1    7.96    1.34
  -4  14  -1    8.47    1.39
  -4  14  -1   -3.94   21.16
  14   4  -1    8.59    1.42
  -4  14  -1    7.89    1.27
  14   4  -1    9.67    1.42
  -4  14  -1    8.79    1.41
  -4  14  -1   -2.00   21.01
  -4  14  -1    8.43    1.41
  14   4  -1   10.32    1.39
  -4  14  -1    9.13    1.55
  14   4   1   10.10    1.45
  -4  14   1    9.00    1.47
  14   4   1    9.84    1.24
  14   4   1    7.33    1.16
  -4  14   1    4.51   22.87
 -14  -4   1   -0.74   19.89
 -14  -4   1    7.00    1.29
  14   4   1   26.15   15.87
  -4  14   1   17.31   23.56
  -4  14   1    8.24    1.45
  -4  14   1    5.63    1.39
  -3  14  -1   27.40    2.51
  -3  14  -1   28.87    2.54
 -14  -3  -1   20.69    2.48
  -3  14  -1   16.23   20.09
  14   3  -1   25.44    2.42
  14   3  -1    9.46   18.35
  14   3  -1   26.29    2.52
  14   3  -1   28.63    2.31
  -3  14  -1   29.08    2.69
  -3  14  -1   30.83   20.60
  -3  14  -1   24.01    2.53
  -3  14  -1   24.21    2.50
 -14  -3  -1   30.66   22.14
  -3  14   1   20.71   21.80
  -3  14   1   27.48    2.41
  14   3   1   28.60    2.31
  -3  14   1   25.58    2.51
 -14  -3   1   27.31    2.47
  14   3   1   21.88   19.77
 -14  -3   1   39.84   22.46
  14   3   1   27.01    2.55
  -3  14   1   26.58    2.53
  -3  14   1   25.69    2.53
  14   3   1   27.16    2.33
  14   2  -1   35.81   18.27
 -14  -2  -1   13.89   15.98
  -2  14  -1   11.42   18.87
  -2  14  -1    4.61    1.20
  -2  14  -1    4.76    1.12
  14   2  -1    3.36    0.96
  -2  14  -1    3.03    1.03
 -14  -2  -1    3.41    1.07
  -2  14  -1    4.13    1.16
  -2  14  -1    4.77    1.31
   2 -14  -1   -3.45   14.90
  14   2  -1    2.61    1.14
  14   2  -1    3.86    1.16
  -2  14  -1   30.78   19.25
  -2  14   1    4.71    1.09
  -2  14   1    4.94    1.58
 -14  -2   1    2.09    1.03
  -2  14   1    2.98    1.11
  14   2   1   15.36   19.09
 -14  -2   1  -11.84   18.38
  14   2   1    3.15    0.97
  14   2   1    3.66    1.04
  -2  14   1   33.76   20.61
  -2  14   1    3.51    0.98
  14   2   1    3.46    1.18
  -1  14  -1    9.74    1.42
  -1  14  -1   21.86   18.87
   1 -14  -1   38.28   15.66
  14   1  -1    8.74    1.43
  -1  14  -1   13.81    1.85
  -1  14  -1   11.35    1.44
  -1  14  -1   14.12    1.67
 -14  -1  -1   10.26    1.42
  14   1  -1   12.07   17.77
  14   1  -1   11.82    1.29
 -14  -1  -1   34.84   20.32
  -1  14   1   11.92    1.41
  14   1   1   12.14    1.50
  -1  14   1   13.59    1.78
  14   1   1   22.50   19.13
  -1  14   1   18.25    2.07
 -14  -1   1    9.16    1.39
  -1  14   1   18.96   19.80
  -1  14   1    9.42    1.43
 -14  -1   1    5.04   18.75
   1 -14   1   10.75   17.87
  14   1   1   12.09    1.61
  14   1   1   13.69    1.78
   0  14  -1    2.58    1.31
  14   0  -1    3.56    0.89
  14   0  -1   -4.34   17.95
   0  14  -1    4.22    1.11
 -14   0  -1    4.34    1.08
 -14   0  -1    3.10    1.11
   0  14  -1    4.45    1.16
   0  14  -1    3.75   17.40
  14   0  -1    2.81    1.12
   0 -14  -1   -8.90   14.68
 -14   0  -1  -32.40   20.46
   0  14  -1    5.02    1.11
   0  14  -1    2.75    1.07
  14   0   1    5.77    1.22
   0  14   1    3.37    1.06
 -14   0   1    5.79    1.13
  14   0   1   -4.26   14.05
 -14   0   1   14.07   19.22
   0  14   1    1.24   18.65
   0  14   1    4.38    1.15
   0 -14   1   16.19   19.49
   0  14   1    2.83    1.33
  14   0   1    5.19    0.99
   0  14   1    2.54    1.11
   1  14  -1   87.43    6.47
   1  14  -1   89.85    6.40
   1  14  -1   58.61   19.36
 -14   1  -1   83.43   22.77
 -14   1  -1   86.69    6.44
  14  -1  -1   96.52    6.44
   1  14  -1   87.49    6.43
  -1 -14  -1   77.16   21.40
  14  -1  -1   96.03    6.27
   1  14  -1   90.21    6.32
  14  -1  -1  117.03   20.40
   1  14  -1   85.37    6.41
 -14   1  -1   94.56    6.34
   1  14   1  102.45    6.41
 -14   1   1   85.74    6.39
  14  -1   1   89.71    6.29
  -1 -14   1   67.69   19.31
   1  14   1   91.28   22.09
 -14   1   1   87.40    6.31
  14  -1   1   47.81   16.46
 -14   1   1   85.11    6.41
 -14   1   1   95.82   21.62
  14  -1   1   80.39    6.38
   1  14   1   93.36    6.41
   2  14  -1    3.25    1.12
  14  -2  -1    5.72    0.96
   2  14  -1    5.25    1.15
 -14   2  -1    2.65    1.09
 -14   2  -1    4.88    1.20
   2  14  -1   16.61   18.06
  14  -2  -1    2.93    1.09
   2  14  -1    4.10    1.06
 -14   2  -1    4.07   15.31
   2  14  -1    3.40    1.50
  -2 -14  -1    7.76   20.60
   2  14  -1    3.84    1.14
  14  -2  -1   23.02   14.46
  14  -2   1   -0.08   14.67
   2  14   1    2.17    0.97
 -14   2   1   -4.95   18.81
  14  -2   1    4.04    0.93
  -2 -14   1   18.41   18.35
   2  14   1    4.26    1.16
   2  14   1    4.18    1.11
   2  14   1   -5.33   20.04
 -14   2   1    4.53    1.23
 -14   2   1    3.64    1.05
  14  -2   1    3.40    1.10
 -14   2   1    5.95    1.21
  14  -3  -1   26.99    2.28
   3  14  -1   31.07    2.79
   3  14  -1   28.65   14.51
 -14   3  -1   21.89    2.76
   3  14  -1   30.94    2.65
   3  14  -1   30.82    2.48
   3  14  -1   30.20    2.44
 -14   3  -1   24.38    2.56
   3  14  -1   27.04    2.44
 -14   3  -1   59.34   23.08
 -14   3  -1   24.77    2.50
  -3 -14  -1   27.58   15.62
  14  -3  -1    7.15   15.12
  14  -3  -1   24.34    2.56
   3  14   1   20.17    2.39
   3  14   1   24.47   20.68
   3  14   1   23.64    2.43
 -14   3   1   29.16    2.55
   3  14   1   26.36    2.46
 -14   3   1   28.94    2.49
 -14   3   1   43.10   21.40
  -3 -14   1   42.16   20.12
  14  -3   1   28.49    2.34
 -14   3   1   29.56    2.53
  14  -3   1   27.41    2.51
  14  -3   1   32.98   15.53
 -14   4  -1    2.20    1.13
  -4 -14  -1   -7.51   21.97
  14  -4  -1    2.88    1.16
  14  -4  -1    3.90    0.96
   4  14  -1    2.59    1.61
   4  14  -1    1.71    0.89
   4  14  -1   -5.47   19.37
 -14   4  -1    3.28    1.35
  14  -4  -1   20.19   16.68
   4  14  -1    2.01    1.11
   4  14  -1    2.08    1.09
   4  14  -1    3.76    1.13
 -14   4  -1    3.38    1.21
 -14   4  -1   47.46   23.86
 -14   4  -1    3.34    1.18
 -14   4   1    3.46    1.18
  14  -4   1    2.86    0.96
 -14   4   1    3.90   21.91
  -4 -14   1   -6.98   14.20
 -14   4   1    2.43    1.08
   4  14   1    5.57   22.07
  14  -4   1   16.23   16.80
 -14   4   1    2.34    1.16
   4  14   1    4.32    1.14
  14  -4   1    2.18    1.08
   4  14   1    2.57    1.21
   4  14   1    1.05    0.98
 -14   5  -1   79.55    5.87
 -14   5  -1   36.42   26.24
   5  14  -1   77.74    5.83
 -14   5  -1   81.10    5.89
  14  -5  -1   77.79    5.79
   5  14  -1   80.81    5.76
   5  14  -1   10.23   21.32
   5  14  -1   68.80    6.04
   5  14  -1   77.56    5.91
  -5 -14  -1   86.44   25.03
 -14   5  -1   89.51    5.86
   5  14  -1   76.83    5.88
  14  -5  -1   86.71    5.64
 -14   5  -1   79.81    5.83
  14  -5  -1  106.17   20.56
 -14   5   1   88.59   20.58
  14  -5   1   80.01    5.82
   5  14   1   89.80    5.94
  14  -5   1   29.01   19.09
   5  14   1   94.64   19.53
   5  14   1   85.65    5.69
   5  14   1   81.14    5.91
 -14   5   1   76.40    5.83
 -14   5   1   72.76    5.78
  -5 -14   1   85.84   23.00
  14  -5   1   80.38    5.69
 -14   5   1   78.56    5.74
 -14   5   1   74.17    5.84
   5  14   1   78.65    5.76
   6  14  -1  -25.32   21.77
 -14   6  -1    3.50    1.47
 -14   6  -1    3.10    1.34
  14  -6  -1    3.93    1.23
  14  -6  -1    5.14    1.10
   6  14  -1    2.64    1.30
   6  14  -1    3.17    1.21
   6  14  -1    3.62    1.31
  -6 -14  -1   -4.46   25.13
 -14   6  -1    5.83    1.32
 -14   6  -1    3.38    1.28
   6  14  -1    3.90    1.23
 -14   6  -1    0.54   26.29
 -14   6   1   23.79   27.18
  14  -6   1    3.82    1.31
   6  14   1    7.12    1.68
 -14   6   1    4.03    1.33
 -14   6   1    4.79    1.34
 -14   6   1    5.24    1.29
   6  14   1    4.24    1.17
   6  14   1    3.68    1.14
 -14   6   1    5.25    1.51
  -6 -14   1   17.33   22.69
   6  14   1    2.44   25.48
  14  -6   1   10.12   19.52
 -14   6   1    8.89   26.36
 -14   7  -1   35.29    3.34
 -14   7  -1   35.43    3.30
 -14   7  -1   35.10    3.29
   7  14  -1   37.21    3.19
 -14   7  -1   35.53   30.67
  14  -7  -1   35.43    3.21
   7  14  -1   33.14    3.21
  -7 -14  -1   60.81   29.46
   7  14  -1  -20.81   24.76
  14  -7  -1   38.13    3.00
 -14   7  -1   37.14    3.36
   7  14  -1   37.10    3.13
 -14   7   1   33.35    3.20
   7  14   1   33.45    3.10
  -7 -14   1   55.90   26.24
  14  -7   1   39.39    3.02
   7  14   1   16.70   21.75
 -14   7   1   42.78    3.31
 -14   7   1   39.47    3.25
 -14   7   1  -12.62   31.25
   7  14   1   38.22    3.16
  14  -7   1   34.18    3.23
   7  14   1   29.13    3.14
 -14   7   1   42.46    3.27
 -14   7   1   -1.69   21.85
   8  14  -1    1.90    1.41
   8  14  -1    2.02    1.35
 -14   8  -1   19.99   26.33
   8  14  -1    2.90    1.32
  14  -8  -1    2.72    1.33
 -14   8  -1   34.26   34.15
 -14   8  -1    3.34    1.33
 -14   8  -1    2.99    1.44
  14  -8  -1    2.70    1.23
   8  14  -1   -1.28   26.86
  -8 -14  -1   -7.37   30.71
 -14   8  -1    4.29    1.47
 -14   8   1  -32.26   33.48
   8  14   1    1.41    1.71
 -14   8   1    3.90    1.42
 -14   8   1    5.16    1.35
  14  -8   1    3.47    1.34
   8  14   1    3.02    1.32
   8  14   1    0.20    1.42
 -14   8   1   31.73   32.66
 -14   8   1    3.14    1.32
   8  14   1    2.65    1.42
  14  -8   1    3.83    1.24
  -8 -14   1    5.08   29.07
   8  14   1    4.58    1.30
   8  14   1   -5.43   32.23
 -14   8   1    1.96    1.56
 -14   9  -1   65.69    4.82
  14  -9  -1   55.71    4.56
 -14   9  -1   60.86    4.71
 -14   9  -1   57.30    4.73
   9  14  -1   57.46    4.60
 -14   9  -1   -8.17   39.22
  14  -9   1   55.26    4.45
  -9 -14   1   61.34    4.59
   9  14   1   57.23    4.61
 -14   9   1  -10.18   29.68
   9  14   1   54.39    4.48
 -14   9   1   58.24    4.69
   9  14   1   60.89    4.73
  14  -9   1   59.34    4.59
 -14   9   1   71.34   29.55
   9  14   1   58.43    4.63
 -14   9   1   57.73    4.63
 -14   9   1   53.09    4.64
 -14  10  -1    1.52    1.80
 -10 -14  -1    1.05    1.35
  14 -10  -1   -0.89    1.38
  10  14  -1    0.28    1.77
 -14  10  -1    2.24    1.49
  10  14  -1    1.27    1.29
 -14  10  -1   43.14   43.49
 -14  10  -1    3.14    1.65
 -14  10  -1    2.28    1.62
  14 -10  -1    1.34    1.42
 -14  10  -1  -14.05   47.32
  10  14   1    2.64    1.47
  10  14   1    2.31    1.80
 -14  10   1    1.52    1.61
  10  14   1    2.45    1.44
 -14  10   1    1.12    1.42
 -14  10   1    1.18    1.43
 -14  10   1    1.93    1.57
  14 -10   1    2.61    1.49
  10  14   1    0.59    1.69
 -10 -14   1    1.17    1.37
 -14  10   1   34.86   49.81
  14 -10   1    2.30    1.60
 -11 -14  -1   30.29    3.10
 -14  11  -1   28.31    3.37
 -14  11  -1   25.26    3.35
  11  14  -1   25.79    2.91
 -14  11  -1   28.67    3.44
 -14  11  -1   24.98    3.22
  14 -11  -1   22.62    2.91
 -14  11   1   26.55    3.19
 -14  11   1   29.27    3.25
  11  14   1   21.54    3.06
 -14  11   1   33.98    3.37
  11  14   1   30.65    2.92
  14 -11   1   28.04    3.06
  14 -11   1   32.64    3.07
 -11 -14   1   26.72    3.03
  11  14   1   23.72    3.25
 -14  11   1   27.58    3.29
 -14  12  -1    0.72    1.87
  12  14  -1    1.74    1.43
 -14  12  -1    1.68    1.83
 -14  12  -1    1.55    1.98
  14 -12  -1   -0.47    1.81
  12  14  -1   -0.33    2.49
 -12 -14  -1    2.89    1.63
 -14  12  -1    3.22    1.92
 -12 -14   1   -0.01    1.60
 -14  12   1    1.04    1.80
  12  14   1   -1.70    1.88
 -14  12   1    1.67    1.67
 -14  12   1    2.81    1.79
  14 -12   1    4.05    1.86
  12  14   1    1.64    1.91
 -14  12   1    2.49    2.00
  14 -12   1    4.36    1.85
  12  14   1    1.56    1.54
 -14  13  -1   22.69    2.82
 -14  13  -1   20.02    2.87
 -14  13  -1   14.79    2.77
 -14  13  -1   16.06    2.73
 -13 -14  -1   29.47    3.24
  13  14  -1   26.16    2.92
 -13 -14   1   20.20    2.60
  13  14   1   23.24    2.71
 -14  13   1   24.95    3.35
 -14  13   1   24.03    3.51
 -14  13   1   24.47    3.00
  14 -13   1   22.32    2.72
 -14  13   1   25.75    2.87
 -14  14  -1    1.19    2.13
  14  14  -1    0.25    2.77
 -14 -14  -1   -0.66    1.83
 -14  14  -1   -0.13    2.21
  14  14  -1   -0.05    1.77
  14  14   1    1.93    3.67
 -14  14   1    0.66    2.11
  14  14   1   -0.34    2.62
 -14  14   1   -1.58    1.99
  14  14   1   -0.34    1.78
  14 -14   1    0.58    2.37
 -14  14   1    0.80    2.10
 -14 -14   1   -0.67    1.69
 -14  14   1   -1.58    2.48
 -14  15  -1   23.10    3.15
 -14  15  -1   15.30    2.91
 -14  15  -1   18.21    3.09
 -15 -14  -1   16.87    2.66
  15  14  -1   18.80    2.67
 -14  15  -1   19.71    2.99
 -15 -14   1   17.33    2.60
 -14  15   1   21.95    2.95
 -14  15   1   17.45    2.90
 -14  15   1   14.53    2.93
  15  14   1   20.27    2.70
  14 -15   1   19.29    3.16
 -14  15   1   17.13    2.86
  15  14   1   21.17    2.78
  15  13  -1    4.15    2.51
 -13  15  -1    4.25    4.02
  15  13  -1    3.01    1.88
 -13  15  -1    5.61    2.30
 -15 -13  -1    2.03    1.94
 -13  15  -1    4.36    2.20
 -13  15  -1    6.10    2.28
 -13  15   1    2.70    2.20
  15  13   1    2.70    1.91
 -13  15   1    4.83    2.18
 -13  15   1    5.90    2.27
  15  13   1    3.08    2.14
 -15 -13   1    1.30    1.82
 -13  15   1    5.22    2.32
  13 -15   1    5.02    2.99
 -12  15  -1    8.79    2.21
  15  12  -1    3.27    1.83
 -12  15  -1    6.39    2.39
 -12  15  -1    5.28    2.19
 -15 -12  -1    4.04    1.86
  12 -15  -1   -0.75    2.33
 -12  15  -1    6.19    2.19
  15  12  -1    7.86    2.28
  15  12   1    5.34    1.78
 -12  15   1    5.79    2.15
 -12  15   1    4.45    2.10
  15  12   1   10.04    2.29
 -15 -12   1    6.76    1.82
  12 -15   1    3.75    2.27
 -12  15   1    2.22    2.02
 -12  15   1    7.49    2.12
  15  11  -1    9.40    1.95
 -11  15  -1    6.43    2.02
 -11  15  -1   11.08    2.14
  15  11  -1   10.81    2.18
 -15 -11  -1   11.38    2.01
 -11  15  -1    8.32    2.29
 -11  15  -1   12.92    2.14
 -11  15  -1   11.32    2.46
  15  11   1   13.06    1.97
 -11  15   1    6.99    2.13
 -15 -11   1    9.39    1.98
  15  11   1    9.45    2.01
 -11  15   1   12.23    2.17
 -11  15   1   10.75    2.12
  11 -15   1   11.68    2.18
 -11  15   1   10.04    2.13
  15  11   1    9.48    2.01
  15  10  -1   28.52    3.23
 -10  15  -1   40.18    3.68
 -10  15  -1   38.15    3.59
 -15 -10  -1   36.22    3.54
  10 -15  -1   30.16    3.44
 -10  15  -1   34.66    3.51
 -15 -10  -1   34.30    3.90
  15  10  -1   27.97    3.48
 -10  15  -1   32.58    3.63
 -10  15  -1   35.56    3.73
 -10  15   1   29.88    3.54
 -15 -10   1   29.50    3.71
  10 -15   1   33.68    3.50
 -10  15   1   35.62    3.62
 -15 -10   1   34.73    3.36
  15  10   1   41.00    3.43
  15  10   1   30.39    3.37
 -10  15   1   27.72    3.55
  15  10   1   33.42    3.21
 -10  15   1   28.53    3.50
  -9  15  -1    7.06    1.99
  15   9  -1    6.87    1.78
  -9  15  -1    6.50    1.90
 -15  -9  -1    7.26    2.02
  -9  15  -1    7.39    1.66
  -9  15  -1    4.19    1.75
  15   9  -1    6.16    1.58
  -9  15  -1    8.81    1.77
 -15  -9  -1    6.32    1.65
   9 -15  -1    7.43    1.72
  -9  15   1    5.02    1.69
   9 -15   1    4.78    1.64
  -9  15   1    6.63    1.95
  -9  15   1    6.20    1.72
  15   9   1    4.24    1.59
 -15  -9   1    7.16    1.56
 -15  -9   1    9.19    1.89
  15   9   1    7.75    1.61
  -9  15   1    8.48    1.85
  15   9   1    6.26    1.74
  15   9   1   -0.05    1.81
  -8  15  -1   54.89    4.30
 -15  -8  -1   50.56    4.13
  -8  15  -1   45.00    4.05
  -8  15  -1   46.71    4.02
  15   8  -1   43.73    3.88
  -8  15  -1   44.29    4.12
  -8  15  -1   42.83    4.13
  15   8  -1   51.61    3.93
 -15  -8  -1   43.76    3.99
  15   8  -1   41.69    3.95
  -8  15   1   87.88   44.12
  15   8   1   45.77    3.92
  -8  15   1   42.07    4.14
  -8  15   1   73.19   45.15
  -8  15   1   53.85    4.09
 -15  -8   1   44.82    3.98
  15   8   1   51.84    4.02
  15   8   1   50.61    3.97
  -8  15   1   49.16    4.16
 -15  -7  -1   17.62    2.12
  15   7  -1   14.12    1.98
  -7  15  -1   19.86    2.50
 -15  -7  -1   20.99    2.43
  -7  15  -1   12.82    1.96
  -7  15  -1   16.43    2.24
  -7  15  -1   18.10    2.43
  -7  15  -1   15.65   38.60
  -7  15  -1   16.92    2.19
 -15  -7  -1  -10.96   35.36
  15   7  -1   16.18    1.97
  15   7  -1   17.65    2.32
 -15  -7   1   18.18    2.26
  -7  15   1   17.65    2.44
  -7  15   1   18.66    2.49
  -7  15   1   16.68    2.46
  15   7   1   18.38    2.29
  -7  15   1   17.80    2.60
  15   7   1   -7.50   34.05
  15   7   1   15.52    2.03
  -7  15   1   64.32   27.94
  15   6  -1   11.36    1.67
 -15  -6  -1    7.59    1.58
 -15  -6  -1   12.71   24.14
  -6  15  -1   13.98    1.81
  15   6  -1    2.10   27.36
  -6  15  -1   15.28    2.12
  -6  15  -1    9.25    1.66
 -15  -6  -1    8.87    1.68
  15   6  -1    9.74    1.51
  -6  15  -1   11.49    1.70
  15   6  -1    7.53    1.81
  -6  15  -1  -30.30   33.43
  -6  15  -1   13.43    1.92
 -15  -6   1   11.96    1.58
  15   6   1   13.16    1.75
  -6  15   1    8.62    1.63
  -6  15   1   10.11    1.78
  -6  15   1   17.09   34.85
 -15  -6   1   -1.79   27.97
  15   6   1   11.70    1.63
  -6  15   1    9.78    1.71
  -6  15   1   13.03    1.75
  15   6   1   -5.96   30.65
  -5  15  -1  -34.09   22.45
  -5  15  -1   30.79   21.58
  15   5  -1    8.38    1.35
 -15  -5  -1   10.99    1.57
 -15  -5  -1  -33.14   30.54
  15   5  -1   10.66    1.63
  -5  15  -1   10.94    1.68
  -5  15  -1    8.36    1.49
  -5  15  -1    8.74    1.76
  -5  15  -1   10.16    1.59
  15   5  -1   -4.78   24.52
  -5  15  -1   11.41    1.57
  15   5  -1    9.20    1.56
  -5  15   1   51.72   31.36
  -5  15   1    9.49    1.64
 -15  -5   1   15.02   31.34
  -5  15   1   10.72    1.63
  -5  15   1    4.78   31.57
  -5  15   1    6.98    1.49
 -15  -5   1    9.76    1.53
  15   5   1    6.75   28.37
  -5  15   1   11.49    1.63
  15   5   1   10.48    1.61
  15   5   1    7.28    1.36
  15   4  -1  100.28    7.30
  -4  15  -1  105.33    7.42
  -4  15  -1   98.80    7.47
  15   4  -1  116.14    7.32
 -15  -4  -1  100.99    7.43
  -4  15  -1  105.48    7.47
  15   4  -1  117.09    7.43
  -4  15  -1   95.05    7.37
  -4  15  -1   87.76   28.28
 -15  -4  -1   64.22   30.21
  15   4  -1  -16.64   40.56
  -4  15   1  115.88    7.42
 -15  -4   1   97.37   27.67
  -4  15   1  101.33    7.47
  -4  15   1   75.99   31.17
  -4  15   1  137.24   30.35
  -4  15   1  105.01    7.41
  15   4   1   99.48    7.31
  15   4   1  106.34   22.14
 -15  -4   1   97.77    7.40
  -4  15   1  100.79    7.45
  15   4   1   94.96    7.38
  15   3  -1    9.66    1.50
  15   3  -1    8.82    1.35
 -15  -3  -1    7.30    1.48
 -15  -3  -1    0.31   27.59
  -3  15  -1   11.02    1.58
  -3  15  -1    8.57    1.41
  -3  15  -1    7.00    1.41
  15   3  -1   11.15    1.62
  -3  15  -1   10.55    1.46
  -3  15  -1   14.58   25.19
  -3  15  -1   10.20    1.71
  -3  15  -1    5.01   25.34
  15   3  -1   -0.66   23.07
  -3  15   1    9.85   27.01
  -3  15   1    9.90    1.54
  -3  15   1    8.07    1.58
  -3  15   1    9.36    1.50
 -15  -3   1   18.56   25.24
 -15  -3   1    9.31    1.43
  -3  15   1    1.18   27.23
  15   3   1    6.74    1.28
  15   3   1   -6.53   18.47
  15   3   1   11.48    1.53
  -3  15   1    6.26    1.39
   2 -15  -1   -9.12   24.94
  15   2  -1   22.09   22.16
  -2  15  -1   33.87    2.84
  -2  15  -1   30.63    2.80
  15   2  -1   29.27    2.81
 -15  -2  -1   -7.01   26.22
  -2  15  -1   -8.40   17.96
  15   2  -1   24.51    2.59
  -2  15  -1   35.14    3.10
  -2  15  -1   46.94   24.74
  -2  15  -1   37.69    2.86
 -15  -2  -1   23.02    2.82
  -2  15  -1   37.83    2.92
  15   2   1   18.63   24.36
  15   2   1   33.02    2.66
  -2  15   1   23.69    2.69
  15   2   1   34.65    2.82
 -15  -2   1   33.32    2.78
  -2  15   1   30.85    2.78
  -2  15   1   27.70    2.83
  -2  15   1   25.77    3.01
  -2  15   1   28.95   26.22
 -15  -2   1   48.29   18.96
  15   2   1   29.74    2.63
  -1  15  -1   10.00    1.53
  -1  15  -1   12.18    1.60
  -1  15  -1    9.84    1.51
  -1  15  -1    8.87   23.04
  15   1  -1   10.03    1.40
   1 -15  -1    6.39   18.17
 -15  -1  -1   10.99    1.50
 -15  -1  -1    5.59   25.51
  15   1  -1    9.72    1.53
  -1  15  -1   11.76    1.57
  -1  15  -1   13.40    1.81
  15   1  -1   -3.26   22.20
 -15  -1   1   -6.38   23.60
  -1  15   1   13.19    1.87
  -1  15   1   27.41   25.58
  15   1   1   11.12    1.54
  -1  15   1   12.17    1.60
  -1  15   1   14.64    1.79
  15   1   1   10.21   23.81
  15   1   1   12.25    1.44
  15   1   1   12.53    1.46
 -15  -1   1    8.96    1.46
   0  15  -1   73.06    5.26
   0  15  -1   13.81   22.61
  15   0  -1    4.03   21.98
  15   0  -1   71.61    5.24
 -15   0  -1   71.82    5.14
   0 -15  -1   60.94   25.28
  15   0  -1   73.53    5.08
   0  15  -1   61.20    5.26
 -15   0  -1   69.92    5.23
   0  15  -1   66.06    5.23
   0  15  -1   72.41    5.38
 -15   0  -1  107.56   27.57
   0  15  -1   71.19    5.25
 -15   0   1   15.11   25.36
   0 -15   1   60.40   18.26
   0  15   1   74.43    5.38
  15   0   1   67.95    5.10
  15   0   1   71.00    5.21
 -15   0   1   63.58    5.18
   0  15   1   75.43    5.21
  15   0   1   44.91   24.42
   0  15   1  107.72   20.71
   0  15   1   72.54    5.25
   0  15   1   77.12    5.24
  15  -1  -1   16.45    1.83
  15  -1  -1   18.93    2.07
  -1 -15  -1   32.50   25.24
   1  15  -1   18.29    2.10
   1  15  -1   17.38    2.08
 -15   1  -1   16.26    2.12
  15  -1  -1    6.60   22.38
 -15   1  -1   26.91   19.93
   1  15  -1   16.73    2.13
 -15   1  -1   14.75    2.15
   1  15  -1   16.80    2.01
   1  15  -1    3.78   25.78
   1  15  -1   14.06    1.99
  15  -1   1   15.81    1.96
   1  15   1   12.41    1.93
 -15   1   1   31.25   25.47
   1  15   1   16.51    2.06
 -15   1   1   16.99    2.16
 -15   1   1   15.78    2.15
   1  15   1    0.21   18.82
   1  15   1   13.33    2.04
 -15   1   1   14.32    1.90
  15  -1   1   16.38    1.85
  15  -1   1   33.60   24.72
   1  15   1   16.24    2.03
 -15   2  -1    2.28    1.16
 -15   2  -1   17.99   31.17
 -15   2  -1    3.75    1.39
   2  15  -1    3.10    1.68
  -2 -15  -1  -20.57   24.60
   2  15  -1    2.54    1.16
   2  15  -1    1.26    1.30
  15  -2  -1    1.95    1.21
   2  15  -1    1.88    1.18
   2  15  -1    2.36    1.17
  15  -2  -1    2.69    1.04
  15  -2  -1   11.48   23.82
   2  15  -1    7.02   23.02
   2  15   1    2.23    1.51
   2  15   1    4.30    1.43
  -2 -15   1    3.36   23.29
 -15   2   1    3.56    1.30
   2  15   1    4.07   24.80
 -15   2   1    2.48    1.12
 -15   2   1   20.06   24.70
 -15   2   1    2.02    1.23
   2  15   1    2.65    1.19
  15  -2   1   26.36   28.13
   2  15   1    2.19    1.08
  15  -2   1    2.41    1.25
  15  -2   1    2.36    1.07
  15  -3  -1   32.46   25.06
   3  15  -1   10.94    1.49
   3  15  -1   -0.79   22.90
   3  15  -1   10.62    1.52
   3  15  -1   10.68    1.65
  15  -3  -1    9.12    1.32
 -15   3  -1   10.63    1.61
  -3 -15  -1   20.37   26.84
 -15   3  -1    7.10    1.49
 -15   3  -1   46.59   27.68
  15  -3  -1    9.65    1.52
   3  15  -1   12.59    2.00
  15  -3   1   -0.39   25.52
  15  -3   1   11.47    1.62
   3  15   1    6.89    1.34
   3  15   1   10.75    1.52
   3  15   1    8.55    1.35
 -15   3   1    8.20    1.41
 -15   3   1   11.69    1.64
  -3 -15   1  -15.06   24.03
 -15   3   1   13.98   26.76
  15  -3   1   10.84    1.31
   3  15   1   -9.20   25.35
   4  15  -1   30.90   25.20
  15  -4  -1   39.52    2.99
   4  15  -1   38.83    3.47
  15  -4  -1   37.68   27.32
 -15   4  -1   34.41    3.22
  -4 -15  -1   37.02   27.94
   4  15  -1   36.04    3.27
  15  -4  -1   43.00    3.23
   4  15  -1   37.48    3.22
   4  15  -1   37.14    3.22
 -15   4  -1   36.20    3.31
 -15   4  -1   26.23   28.61
 -15   4   1   32.86    3.24
   4  15   1   34.05    3.15
   4  15   1   37.16    3.13
   4  15   1    8.67   28.20
 -15   4   1   39.26    3.26
   4  15   1   32.68    3.56
  15  -4   1   55.64   21.69
  -4 -15   1   30.02   25.00
 -15   4   1   50.85   28.62
 -15   4   1   33.13    3.21
  15  -4   1   39.15    3.19
  15  -4   1   39.80    3.07
  -5 -15  -1    8.75   28.80
 -15   5  -1   10.87    1.66
   5  15  -1    9.35    1.62
 -15   5  -1    7.63    1.75
   5  15  -1   -7.22   25.77
  15  -5  -1    7.12    1.27
   5  15  -1    9.05    1.53
 -15   5  -1   -4.26   31.69
  15  -5  -1    8.12    1.46
   5  15  -1    9.47    2.02
 -15   5  -1    8.16    1.50
   5  15  -1    7.39    1.84
   5  15   1    5.17    1.40
  15  -5   1   11.49    1.42
   5  15   1   -4.79   29.14
 -15   5   1    6.92    1.38
 -15   5   1    7.83    1.56
  15  -5   1    3.16   25.16
   5  15   1    7.07    1.42
  15  -5   1    5.90    1.40
  -5 -15   1   38.14   25.81
 -15   5   1    8.55    1.52
   5  15   1    5.82    1.94
 -15   5   1  -27.40   30.59
   6  15  -1   10.94    1.61
 -15   6  -1    7.24    1.61
   6  15  -1    5.71    2.07
 -15   6  -1    9.37    1.88
  15  -6  -1    9.69    1.37
   6  15  -1    9.28    1.62
   6  15  -1   -7.43   27.56
 -15   6  -1    9.51    1.61
   6  15  -1    7.69    1.65
 -15   6  -1   20.71   33.90
 -15   6  -1    8.18    1.68
  15  -6  -1    8.29    1.59
  -6 -15  -1  -15.09   31.17
  15  -6   1   12.36    1.51
  15  -6   1   54.11   38.74
   6  15   1   11.18    1.68
  15  -6   1    8.45    1.58
 -15   6   1  -15.84   34.00
   6  15   1    8.96    1.51
 -15   6   1    9.44    1.86
 -15   6   1    8.02    1.52
 -15   6   1    8.56    1.60
   6  15   1   18.89   24.13
  -6 -15   1   33.25   29.49
 -15   6   1   21.88   33.80
 -15   6   1   10.12    1.64
   6  15   1    7.43    1.37
 -15   7  -1    4.53    1.78
  -7 -15  -1  -29.71   35.81
 -15   7  -1   40.35   40.59
 -15   7  -1    5.71    1.60
 -15   7  -1    6.48    1.63
 -15   7  -1  -10.90   38.60
  15  -7  -1    5.46    1.49
  15  -7  -1    4.11    1.34
   7  15  -1    4.21    1.50
   7  15  -1    0.06    1.67
 -15   7  -1    2.60    1.47
   7  15  -1   -0.24    2.14
   7  15  -1    4.66    1.35
  15  -7   1    4.58    1.47
   7  15   1   -0.07    1.94
   7  15   1    3.66    1.95
   7  15   1   38.13   37.95
 -15   7   1    6.07    1.54
 -15   7   1  -16.68   37.54
  15  -7   1    4.67    1.34
 -15   7   1    5.30    1.54
   7  15   1    4.70    1.51
   7  15   1    5.71    1.65
 -15   7   1    4.60    1.88
 -15   7   1    3.39    1.37
   7  15   1    3.81    1.36
 -15   8  -1   15.31    1.98
 -15   8  -1   17.63    2.12
 -15   8  -1   17.02    2.27
 -15   8  -1   13.72    2.02
  15  -8  -1   11.95    1.90
   8  15  -1   13.42    1.87
   8  15  -1   15.68    2.03
 -15   8   1   14.28    1.91
   8  15   1   17.85    2.35
 -15   8   1   59.90   44.41
 -15   8   1   10.46    1.94
   8  15   1   11.23    1.93
  15  -8   1   15.70    1.81
  15  -8   1   11.27    1.88
 -15   8   1   17.86    2.27
 -15   8   1   14.02    1.96
   8  15   1   14.39    1.86
   9  15  -1    8.76    1.94
   9  15  -1    8.34    1.74
 -15   9  -1   10.02    2.13
 -15   9  -1    9.07    1.87
 -15   9  -1  105.27   47.77
  15  -9  -1   12.79    1.81
 -15   9  -1   14.59    2.08
 -15   9  -1    7.23    1.89
 -15   9   1   11.23    2.09
 -15   9   1   14.74    1.99
 -15   9   1    8.12    1.76
   9  15   1   10.32    1.77
   9  15   1    9.42    2.01
  15  -9   1    9.85    1.71
 -15   9   1   12.44    1.92
  15  -9   1    8.91    1.80
   9  15   1   10.21    2.16
   9  15   1   10.09    1.83
  15 -10  -1    0.67    3.14
 -15  10  -1   14.50    2.36
  10  15  -1   11.79    1.81
  15 -10  -1   12.74    2.00
 -15  10  -1   13.82    2.17
 -15  10  -1   13.02    2.15
 -15  10  -1    9.75    2.16
  10  15   1   15.78    2.06
 -15  10   1   15.10    2.19
  10  15   1   12.46    1.87
  15 -10   1   13.87    2.03
 -15  10   1   17.45    2.38
  10  15   1   12.53    2.36
 -15  10   1   13.42    2.19
 -15  10   1   12.55    2.06
  15 -10   1   14.14    1.98
  11  15  -1    0.57    3.08
 -15  11  -1    3.19    2.15
 -15  11  -1    3.21    1.94
  11  15  -1    1.19    1.53
 -15  11  -1    1.63    1.85
 -15  11  -1    4.26    2.04
  15 -11  -1    0.52    1.97
  11  15   1    2.28    1.48
  11  15   1    3.30    2.08
 -15  11   1    4.90    1.77
  11  15   1   -1.12    2.11
 -15  11   1    3.35    2.12
 -15  11   1    2.73    1.66
  11  15   1    4.08    1.99
 -15  11   1    3.09    1.96
 -11 -15   1    2.87    1.67
  15 -11   1    1.68    1.70
  15 -11   1    3.53    1.89
 -15  12  -1    7.75    2.30
 -15  12  -1   10.21    2.43
  12  15  -1   10.01    2.33
 -15  12  -1   10.68    2.52
 -12 -15  -1   11.68    2.05
 -15  12  -1   11.86    2.44
  12  15   1    8.86    1.90
 -12 -15   1   13.54    2.10
  12  15   1   12.29    2.34
 -15  12   1   11.58    2.35
 -15  12   1   11.66    2.43
 -15  12   1    8.21    3.84
  15 -12   1   11.94    2.35
 -15  12   1   11.11    2.28
  15 -12   1   11.39    2.56
 -15  13  -1    0.33    2.19
 -15  13  -1    1.82    2.34
 -13 -15  -1    2.66    1.92
  13  15  -1    2.31    1.86
 -15  13  -1    0.45    2.24
 -15  13  -1    1.98    2.41
  13  15   1    3.52    2.47
  13  15   1    0.14    1.73
 -15  13   1    2.80    2.14
 -13 -15   1    2.32    1.87
 -15  13   1    2.38    2.08
 -15  13   1   -0.36    2.25
 -15  13   1    2.19    2.17
  15 -13   1    3.38    2.52
 -15  14  -1   24.36    3.41
 -14 -15  -1   33.59    3.77
 -15  14  -1   31.04    4.14
 -15  14  -1   29.19    3.58
 -15  14  -1   29.88    3.54
  14  15  -1   25.30    3.55
  14  15   1   28.64    3.43
 -15  14   1   31.00    4.13
 -15  14   1   32.11    4.31
 -15  14   1   28.43    4.12
 -14 -15   1   27.01    3.71
 -15  14   1   27.73    3.45
  14  15   1   26.49    3.33
 -15  15  -1    3.26    2.79
 -15  15  -1    3.24    2.70
  15  15  -1    5.09    2.11
 -15  15  -1    2.70    2.70
 -15  15  -1    4.72    2.92
 -15 -15  -1    2.74    2.18
 -15  15   1    3.30    2.53
 -15 -15   1    6.17    2.22
  15  15   1    1.79    2.60
  15  15   1    1.23    2.14
 -15  15   1    3.31    2.63
 -15  15   1    2.62    2.68
  15 -15   1    0.80    3.65
 -15  15   1    4.43    2.74
 -15  16  -1   35.52    4.20
  16  15  -1   26.17    3.87
 -15  16  -1   29.60    4.05
 -15  16  -1   33.50    3.98
 -16 -15  -1   27.38    3.45
 -15  16  -1   37.19    4.08
 -15  16   1   34.26    3.99
  16  15   1   26.57    3.54
 -15  16   1   25.59    3.77
 -16 -15   1   32.27    4.24
 -15  16   1   21.50    3.74
  16  15   1   30.27    3.85
 -15  16   1   33.12    3.92
  16  14  -1    0.53    2.96
 -14  16  -1    0.41    2.88
 -16 -14  -1    0.26    2.29
 -14  16  -1    2.38    2.71
 -14  16  -1    1.17    2.63
 -14  16  -1    0.68    2.89
  16  14  -1    1.72    2.10
 -14  16  -1    0.20    2.70
  14 -16   1    1.42    3.32
 -14  16   1    2.16    2.54
 -14  16   1    1.23    2.63
 -14  16   1    2.46    2.61
  16  14   1    0.51    2.11
 -14  16   1    0.79    2.50
  16  14   1    1.43    2.37
 -16 -14   1    1.97    2.15
 -13  16  -1   57.75    5.49
  16  13  -1   53.59    4.94
 -13  16  -1   57.37    5.51
 -16 -13  -1   49.26    5.10
 -13  16  -1   56.82    5.60
  16  13  -1   47.02    5.13
 -13  16  -1   59.12    5.49
 -13  16  -1   56.16    5.68
  13 -16   1   50.21    5.82
 -13  16   1   57.54    5.50
  16  13   1   52.63    4.98
 -13  16   1   56.72    5.39
 -13  16   1   57.37    5.52
  16  13   1   55.56    4.85
 -13  16   1   60.12    5.33
 -16 -13   1   51.73    5.06
 -12  16  -1    0.89    2.24
 -12  16  -1    3.08    4.24
 -12  16  -1    1.42    2.19
  12 -16  -1   -0.22    2.76
 -12  16  -1    1.58    2.22
 -12  16  -1    2.09    2.44
  16  12  -1    1.25    1.94
 -16 -12  -1    0.78    1.88
  16  12  -1    2.35    2.17
  12 -16   1    0.91    2.62
  16  12   1    1.36    1.93
 -12  16   1   -0.34    2.24
  16  12   1    3.42    1.94
 -16 -12   1    4.17    1.89
 -12  16   1   -0.03    2.20
 -12  16   1    4.70    2.33
 -12  16   1    2.88    2.18
 -16 -11  -1    1.48    1.77
 -11  16  -1    1.20    2.05
 -11  16  -1    0.94    1.89
  11 -16  -1    0.09    2.39
 -11  16  -1   -1.05    2.30
 -11  16  -1    0.20    2.26
  16  11  -1    0.01    2.07
 -11  16  -1   -1.61    2.60
  16  11  -1    1.92    1.82
 -11  16  -1    2.24    2.15
 -11  16   1    1.68    1.93
  16  11   1   -0.39    2.06
 -11  16   1    1.30    2.45
  16  11   1    1.16    1.86
 -11  16   1    2.03    2.15
 -16 -11   1    0.06    1.71
  11 -16   1    0.56    2.27
 -11  16   1    0.20    2.02
  16  11   1    0.42    1.83
 -10  16  -1    1.49    1.97
 -10  16  -1    2.49    1.80
 -16 -10  -1    0.90    2.40
 -10  16  -1    2.09    2.28
 -10  16  -1    0.43    2.12
 -16 -10  -1    2.63    2.51
  16  10  -1    2.63    1.97
  10 -16  -1    2.51    2.11
 -10  16  -1    0.22    1.84
 -10  16  -1    2.28    2.26
  16  10  -1    1.75    1.81
  10 -16   1    2.70    2.10
 -16 -10   1    2.58    2.42
 -16 -10   1    1.47    1.96
  16  10   1    0.64    1.68
 -10  16   1    1.49    2.04
  16  10   1    2.04    1.87
 -10  16   1    2.78    1.90
 -10  16   1   -0.12    1.79
  16  10   1   -0.56    2.62
 -10  16   1    0.63    1.89
 -16  -9  -1   32.71    3.44
  16   9  -1   35.72    3.35
   9 -16  -1   30.86    3.50
  -9  16  -1   32.78    3.82
  -9  16  -1   39.90    3.69
  -9  16  -1   32.21    3.62
  -9  16  -1   31.79    3.52
  16   9  -1   30.53    3.30
 -16  -9  -1   28.38    3.83
  -9  16  -1   29.93    3.54
  -9  16   1   29.14    3.56
  -9  16   1   31.11    3.53
 -16  -9   1   26.26    3.27
   9 -16   1   27.49    3.47
  -9  16   1   32.64    3.66
  16   9   1   26.35    3.41
  -9  16   1   31.19    3.59
 -16  -9   1   34.91    3.80
  16   9   1   30.39    3.30
  16   9   1   31.17    3.20
  -9  16   1   26.63    3.68
  16   8  -1    0.74    1.66
 -16  -8  -1    1.82    1.86
  -8  16  -1    1.13    1.78
  -8  16  -1    2.11    1.78
  -8  16  -1    0.48    1.89
 -16  -8  -1    1.74    1.54
  -8  16  -1    1.69    1.56
  16   8  -1    1.38    1.66
  16   8  -1   -0.06    1.56
  -8  16  -1    1.54    1.64
  -8  16  -1    0.11    1.96
  -8  16   1    1.22    1.72
  16   8   1    1.43    1.56
  -8  16   1    1.59    1.92
 -16  -8   1    1.23    1.47
  16   8   1    3.77    1.58
  -8  16   1    1.67    1.51
  -8  16   1    0.72    1.74
 -16  -8   1    0.55    1.90
  16   8   1    1.52    1.55
  16   7  -1   33.85    3.39
  -7  16  -1   34.82    3.52
 -16  -7  -1   32.97    3.51
  16   7  -1   33.31    3.43
  -7  16  -1   40.33    3.53
 -16  -7  -1   36.81    3.67
  -7  16  -1   36.83    3.59
  -7  16  -1   38.36    3.64
  16   7  -1   31.61    3.35
  -7  16  -1   40.00    3.86
 -16  -7   1   39.27    3.42
  -7  16   1   38.07    3.61
  -7  16   1   34.13    3.63
  16   7   1   38.60    3.40
  16   7   1   37.52    3.44
  16   7   1   37.52    3.41
  -7  16   1   35.93    3.70
  16   6  -1    0.27    1.49
  16   6  -1    0.40    1.45
  -6  16  -1    0.69    1.49
 -16  -6  -1    2.75    1.64
  -6  16  -1    2.95    1.66
  -6  16  -1    1.48    1.84
  -6  16  -1    0.52    1.46
 -16  -6  -1    1.58    1.40
  -6  16  -1    1.31    1.45
  -6  16  -1   -0.62    1.70
  16   6  -1    1.26    1.43
  -6  16   1    0.50    1.58
  -6  16   1    1.32    1.59
  16   6   1    0.78    1.37
  -6  16   1    0.39    1.56
  -6  16   1    2.41    1.43
 -16  -6   1    2.25    1.39
  16   6   1    3.00    1.46
 -16  -5  -1   49.49    3.75
  16   5  -1   44.80    3.67
  16   5  -1   44.10    3.58
 -16  -5  -1   42.16   44.88
  -5  16  -1   41.44    3.97
  -5  16  -1   45.08    3.79
  -5  16  -1   39.75    4.88
  -5  16  -1   42.41    3.68
  -5  16  -1   40.15    3.77
  -5  16   1   10.26   39.17
  -5  16   1   38.24    3.67
  16   5   1   44.48    3.64
  -5  16   1   40.09    3.70
 -16  -5   1   37.31    3.62
  -5  16   1   29.97   41.23
  16   5   1   44.25    3.66
  -5  16   1   42.86    3.76
  -5  16   1   37.75    3.82
  -4  16  -1    0.82    1.40
  16   4  -1    1.40    1.23
 -16  -4  -1   27.23   36.85
  -4  16  -1    1.03    1.31
  -4  16  -1  -30.38   26.33
  -4  16  -1   -0.75    1.68
  16   4  -1    0.19    1.50
  16   4  -1    2.33    1.46
  -4  16  -1    0.42    1.51
 -16  -4  -1    0.43    1.26
  -4  16  -1    2.17    1.40
  -4  16   1    3.30   27.96
  -4  16   1    1.59    1.46
  -4  16   1    0.57    1.45
  -4  16   1    1.56    1.33
  16   4   1    1.54    1.30
  16   4   1    0.84    1.28
  -4  16   1    0.40    1.44
 -16  -4   1    0.94    1.27
  16   4   1   27.04   25.22
  -4  16   1  -13.32   36.48
  -3  16  -1   19.40    2.54
  -3  16  -1  -10.42   32.89
 -16  -3  -1   16.54    2.06
  16   3  -1   46.08   30.63
  16   3  -1   19.26    2.25
  16   3  -1   14.88    2.07
  -3  16  -1   21.72    2.80
 -16  -3  -1    9.35   35.09
  -3  16  -1   22.36    2.47
  -3  16  -1   17.53    2.42
  -3  16  -1   20.89    2.36
  -3  16   1   17.02    2.44
  -3  16   1   16.81    2.33
  16   3   1   18.81    2.19
  -3  16   1   26.34   26.25
 -16  -3   1   17.65    2.30
  16   3   1   12.49   31.91
 -16  -3   1   33.15   31.81
  16   3   1   14.23    2.00
  -3  16   1   18.41    2.20
  -3  16   1   -6.93   26.77
  -3  16   1   18.54    2.43
  16   2  -1    5.29    1.31
 -16  -2  -1    5.76    1.39
  -2  16  -1    4.65    1.39
 -16  -2  -1   25.88   33.46
  -2  16  -1    1.29    1.22
  -2  16  -1    4.22    1.51
  16   2  -1    5.83    1.42
  -2  16  -1   23.17   31.60
  -2  16  -1    5.09    1.39
  16   2  -1   13.63   28.86
  16   2   1   44.47   31.74
  -2  16   1    5.37    1.33
  16   2   1    6.83    1.34
 -16  -2   1   21.48   30.77
  16   2   1    4.34    1.31
  -2  16   1    3.46    1.27
 -16  -2   1    5.83    1.34
  -2  16   1    6.57    1.45
  -2  16   1    4.75    1.39
  16   2   1    0.45    1.35
  -2  16   1    6.00    1.55
  16   1  -1   16.07    2.07
  -1  16  -1   -4.35   29.95
   1 -16  -1    9.04   31.25
  -1  16  -1   17.27    2.26
 -16  -1  -1   17.82    2.30
  -1  16  -1   16.95    2.25
  16   1  -1   16.03    2.19
  -1  16  -1   16.73    2.36
  -1  16  -1   16.70    2.39
  16   1  -1   -7.40   28.58
  -1  16  -1   16.59    2.40
  -1  16   1   27.63   33.15
 -16  -1   1   17.68    2.22
  16   1   1   15.89    2.10
  16   1   1   49.03   25.94
  -1  16   1   22.86    2.30
 -16  -1   1  -12.03   30.91
  -1  16   1   19.02    2.16
  -1  16   1   17.80    2.33
  -1  16   1   20.16    2.42
  16   1   1   16.00    2.12
   0  16  -1    1.91    1.34
  16   0  -1    2.68    1.38
 -16   0  -1   47.15   33.86
 -16   0  -1    0.81    1.21
   0  16  -1    1.68    1.44
   0  16  -1  -33.41   28.47
   0  16  -1    1.53    1.17
   0 -16  -1   25.82   31.92
  16   0  -1    8.02   21.18
   0  16  -1    1.39    1.26
   0  16  -1    5.12    1.74
   0  16   1    2.10    1.39
   0  16   1    3.15    1.30
  16   0   1    0.97    1.16
  16   0   1   -0.11    1.27
 -16   0   1   -1.96   31.28
   0 -16   1   27.09   21.98
 -16   0   1    3.11    1.24
  16   0   1    4.58   30.89
  16   0   1    1.71    1.21
   0  16   1    2.59    1.70
   0  16   1   11.12   24.23
   0  16   1    2.01    1.20
 -16   1  -1   25.04    2.76
   1  16  -1  -25.48   29.25
   1  16  -1   28.29    3.25
  -1 -16  -1   16.54   23.93
   1  16  -1   31.24    2.86
  16  -1  -1   26.59    2.71
 -16   1  -1   23.38    2.88
 -16   1  -1   41.63   26.25
  16  -1  -1   27.66    2.53
  16  -1  -1   -3.29   28.83
   1  16  -1   32.42    2.82
   1  16  -1   25.17    2.70
 -16   1   1   30.17    2.74
   1  16   1   21.23    2.67
  16  -1   1   32.97    2.58
   1  16   1   21.77    2.61
 -16   1   1   31.22   32.30
  16  -1   1   27.84    2.65
   1  16   1   25.47    2.77
  -1 -16   1   -6.27   29.36
  16  -1   1    0.23   31.32
   1  16   1   -0.85   32.09
   2  16  -1    3.49    1.27
   2  16  -1   -0.17    1.52
   2  16  -1    4.07    1.34
 -16   2  -1    3.61    1.37
   2  16  -1    1.02    1.73
   2  16  -1    1.91    1.34
  16  -2  -1    2.25    1.29
 -16   2  -1    1.23   35.66
  16  -2  -1    3.41    1.24
  16  -2  -1   24.66   29.97
  -2 -16  -1  -24.49   32.48
 -16   2  -1    2.86    1.63
   2  16   1  -19.57   32.90
 -16   2   1    3.16    1.61
   2  16   1    2.23    1.71
   2  16   1    4.49    1.25
   2  16   1    1.30    1.23
  16  -2   1   54.05   31.52
 -16   2   1    3.80    1.47
  16  -2   1    3.31    1.25
  16  -2   1    2.39    1.18
 -16   2   1    1.74    1.14
 -16   2   1   26.10   33.62
   2  16   1    3.22    1.49
  16  -3  -1   55.88    3.92
   3  16  -1   46.53    4.07
   3  16  -1   48.62    4.37
 -16   3  -1   21.50   36.73
  16  -3  -1   45.67    4.05
  -3 -16  -1   70.83   35.29
  16  -3  -1    9.53   32.29
 -16   3  -1   54.44    4.14
   3  16  -1   48.55    4.12
 -16   3  -1   53.53    4.27
   3  16  -1   16.11   31.11
   3  16  -1   53.86    4.18
  16  -3   1   46.80    4.05
 -16   3   1   50.76    4.23
 -16   3   1   46.30    4.09
  16  -3   1   53.66    3.93
   3  16   1   56.78    4.20
  16  -3   1   66.66   34.29
   3  16   1   47.48    4.03
  -3 -16   1    6.81   29.85
   3  16   1    7.81   34.37
 -16   3   1   43.66    4.13
 -16   3   1   53.69   33.67
  16  -4  -1    1.76   34.74
  16  -4  -1    0.23    1.35
   4  16  -1    0.18    1.50
 -16   4  -1   33.74   37.85
 -16   4  -1   -0.24    1.56
  16  -4  -1    0.75    1.23
  -4 -16  -1  -14.10   35.71
   4  16  -1   -0.18    2.03
   4  16  -1    1.32    1.42
   4  16  -1    0.55    1.18
 -16   4  -1   -0.21    1.32
  16  -4   1    1.53    1.24
  16  -4   1    1.33    1.22
   4  16   1    1.16    1.76
 -16   4   1    0.72    1.24
   4  16   1    0.03    1.27
   4  16   1    0.13    1.57
   4  16   1   32.92   35.95
   4  16   1    1.07    1.34
   4  16   1    1.70    2.16
 -16   4   1    0.43    1.36
   4  16   1    0.12    1.25
 -16   4   1    4.45   35.57
 -16   4   1    0.57    1.60
   5  16  -1   17.45    2.55
   5  16  -1   23.82    2.89
   5  16  -1   16.62    2.20
  16  -5  -1   16.93    2.32
 -16   5  -1   22.51    2.88
 -16   5  -1  -41.47   39.84
 -16   5  -1   21.66    2.65
  16  -5  -1   18.36    1.95
 -16   5   1   43.35   41.13
 -16   5   1   20.88    2.55
  16  -5   1    9.30   29.09
 -16   5   1   17.83    2.23
   5  16   1   20.19    2.52
   5  16   1   20.73    2.49
 -16   5   1   18.94    2.29
  16  -5   1   12.89    1.96
  16  -5   1   20.06    2.34
   5  16   1   22.33    2.63
   5  16   1   20.01    2.62
 -16   6  -1   89.32   44.70
   6  16  -1    4.46    1.54
 -16   6  -1    5.52    2.03
   6  16  -1    4.09    1.45
  16  -6  -1    6.42    1.44
   6  16  -1    0.34    2.38
   6  16  -1    0.11    1.71
 -16   6  -1    5.99    1.74
  16  -6  -1    0.09    1.38
 -16   6  -1    4.05    1.59
 -16   6   1    8.01    1.80
   6  16   1    4.68    1.56
   6  16   1    3.36    1.32
  16  -6   1    3.87    1.46
   6  16   1    4.07    1.53
  16  -6   1    7.34    1.50
 -16   6   1    7.88    1.61
   6  16   1    0.36    1.68
   6  16   1    0.19    2.21
 -16   7  -1   24.03    3.25
   7  16  -1   26.77    3.07
 -16   7  -1  -21.87   50.65
 -16   7  -1   27.63    3.19
  16  -7  -1   30.67    2.93
 -16   7  -1   29.87    3.61
   7  16  -1   36.03    3.27
 -16   7  -1   23.39   52.95
   7  16   1   27.68    2.97
   7  16   1   27.18    3.15
  16  -7   1   27.65    2.88
 -16   7   1   24.95    3.28
   7  16   1   33.70    3.29
  16  -7   1   21.46    2.93
   7  16   1   26.33    3.00
 -16   7   1   25.04    3.07
 -16   7   1   24.75    3.04
 -16   8  -1    1.23    1.65
   8  16  -1    1.16    1.57
   8  16  -1    2.01    1.77
 -16   8  -1   -0.08    1.53
  16  -8  -1    0.08    1.41
 -16   8  -1    1.87    2.22
  16  -8  -1    0.20    1.64
 -16   8  -1    1.13    1.78
   8  16  -1    0.05    2.72
   8  16   1    1.83    1.75
  16  -8   1    1.27    1.47
 -16   8   1   -0.41    1.45
 -16   8   1    0.94    2.22
   8  16   1    0.78    2.44
   8  16   1    1.73    1.40
  16  -8   1    1.45    1.61
 -16   8   1    2.36    1.79
   8  16   1    1.46    1.59
 -16   8   1    1.96    1.69
 -16   9  -1    0.38    1.83
 -16   9  -1   -0.53    2.25
 -16   9  -1    0.49    1.76
   9  16  -1    1.82    1.56
 -16   9  -1   -0.52    1.74
   9  16  -1    2.97    1.94
 -16   9   1    0.07    1.69
   9  16   1   -0.46    1.90
  16  -9   1    1.32    1.77
 -16   9   1    0.37    2.39
   9  16   1    0.01    1.47
   9  16   1   -1.02    2.38
  16  -9   1    0.60    1.54
 -16   9   1    1.04    1.86
 -16   9   1   -0.07    1.63
  16 -10  -1    0.96    1.50
  10  16  -1    1.23    2.31
 -16  10  -1    2.02    2.44
 -16  10  -1    0.43    1.90
 -16  10  -1   -0.12    1.98
  10  16  -1   -0.13    2.20
  16 -10  -1   -0.14    2.52
 -16  10  -1   -0.25    1.89
  10  16   1    0.81    2.19
  16 -10   1   -0.11    1.71
  10  16   1    1.63    1.89
 -16  10   1   -0.26    2.47
 -16  10   1    1.16    1.71
  10  16   1    1.45    2.76
 -16  10   1    0.32    1.92
  10  16   1    0.67    2.32
 -16  10   1    1.28    1.79
  16 -10   1    0.44    1.97
 -16  11  -1   66.57    6.12
  16 -11  -1   80.52    5.59
  11  16  -1   68.29    5.61
 -16  11  -1   78.42    7.18
 -16  11  -1   83.30    5.97
 -16  11  -1   74.80    6.03
  11  16   1   70.53    5.56
  11  16   1   72.98    5.78
  16 -11   1   66.09    5.75
  16 -11   1   61.54    5.56
 -16  11   1   61.64    5.90
 -16  11   1   69.40    6.14
 -16  11   1   67.07    5.84
 -16  11   1   62.52    5.74
 -16  12  -1    1.73    2.35
 -16  12  -1    2.72    2.61
 -16  12  -1    4.56    2.36
 -16  12  -1    2.01    2.21
  12  16  -1    2.37    1.87
  16 -12   1    2.60    1.98
 -16  12   1    1.91    2.34
 -16  12   1    1.06    2.70
  12  16   1    1.77    1.86
  12  16   1    0.60    2.40
 -16  12   1    1.57    2.05
 -16  12   1    4.16    2.21
  12  16   1    0.93    2.76
  16 -12   1    0.82    2.46
  13  16  -1    1.38    1.85
 -16  13  -1    2.47    2.82
 -16  13  -1    5.46    2.41
 -16  13  -1    3.72    2.54
 -16  13  -1    3.25    2.57
  13  16   1    1.03    1.87
 -16  13   1    1.72    3.33
  13  16   1   -0.32    2.96
  16 -13   1   -0.11    2.83
 -16  13   1    1.79    2.34
 -16  13   1    5.01    2.59
  13  16   1   -0.94    2.86
 -16  13   1    4.22    2.23
  14  16  -1    0.37    2.08
 -16  14  -1    1.79    2.77
 -16  14  -1    1.00    3.01
 -16  14  -1    2.08    2.62
  14  16   1    0.84    1.92
 -16  14   1   -1.00    2.41
 -16  14   1    1.70    2.76
 -16  14   1    0.83    2.57
  14  16   1   -0.60    2.81
 -16  14   1    2.21    3.04
  15  16  -1   26.99    3.97
 -16  15  -1   33.92    4.43
 -16  15  -1   37.23    5.38
 -16  15  -1   33.86    4.16
 -16  15  -1   34.23    4.11
  15  16   1   27.20    3.97
 -16  15   1   25.87    3.85
 -16  15   1   33.24    4.23
 -16  15   1   42.11    4.68
 -16  15   1   35.27    4.08
 -16  16  -1    0.57    3.43
 -16  16  -1   -0.28    3.15
 -16  16  -1    0.20    3.46
  16  16  -1    0.45    2.46
 -16  16  -1   -0.34    3.57
  16  16   1    1.83    2.36
  16  16   1    0.13    3.19
 -16  16   1    1.75    2.95
 -16  16   1    2.31    3.25
 -16  16   1    2.09    3.63
 -16  16   1    0.10    3.19
 -17 -15  -1    2.97    2.54
 -15  17  -1    3.17    3.33
  17  15  -1   -0.40    2.61
 -15  17  -1    4.44    3.72
 -15  17  -1   -0.18    3.74
 -15  17  -1    1.82    3.22
  17  15   1    0.20    2.42
 -15  17   1    0.00    3.27
 -15  17   1    2.81    3.30
 -15  17   1    1.40    3.22
 -17 -15   1    2.92    2.51
  17  15   1    1.93    3.00
 -15  17   1   -0.53    3.01
 -14  17  -1   13.89    3.22
 -14  17  -1    8.45    3.54
 -14  17  -1   12.83    3.28
 -14  17  -1   12.14    3.19
 -14  17  -1    7.18    3.49
  17  14  -1    7.35    2.60
 -17 -14  -1    8.69    2.65
 -14  17   1    7.88    3.08
 -17 -14   1    9.34    2.49
 -14  17   1   11.04    3.10
  17  14   1    6.88    2.56
  17  14   1    9.52    2.69
 -14  17   1   12.61    3.10
 -14  17   1    9.58    2.98
 -13  17  -1    3.11    2.77
 -13  17  -1   -0.18    2.55
 -13  17  -1    0.28    2.58
  17  13  -1   -0.01    2.70
 -13  17  -1    0.80    3.12
  17  13  -1    1.13    2.25
 -17 -13  -1   -0.72    2.20
 -13  17  -1    3.85    3.12
 -13  17   1    1.68    2.59
  13 -17   1    0.77    3.63
 -13  17   1   -0.15    2.67
 -17 -13   1    1.60    2.20
  17  13   1    0.01    2.15
 -13  17   1   -1.53    2.64
  17  13   1    0.53    2.27
 -13  17   1   -0.77    2.59
  17  12  -1   31.48    3.85
 -12  17  -1   35.21    4.54
 -12  17  -1   30.15    4.33
 -12  17  -1   35.15    4.63
 -12  17  -1   36.34    5.05
 -17 -12  -1   33.03    4.11
  17  12  -1   31.68    4.00
 -12  17   1   32.41    4.43
  17  12   1   30.01    3.80
  12 -17   1   31.90    3.99
 -12  17   1   37.14    4.54
 -17 -12   1   30.96    3.98
  17  12   1   32.18    3.82
 -12  17   1   28.05    3.63
 -12  17   1   28.84    3.65
  17  11  -1    3.55    2.15
 -17 -11  -1    2.73    1.99
 -11  17  -1    1.98    2.22
  11 -17  -1    0.44    2.83
 -11  17  -1    4.99    2.51
 -11  17  -1   -1.39    2.78
 -11  17  -1    2.02    2.12
  17  11  -1    1.06    3.16
 -11  17  -1    3.41    4.08
 -11  17   1    6.32    2.39
 -11  17   1    1.69    2.25
 -17 -11   1    2.94    1.98
  11 -17   1    0.77    2.70
 -11  17   1    0.63    2.13
  17  11   1    2.64    2.01
  17  11   1    3.38    2.01
 -11  17   1    2.96    2.41
  17  10  -1   21.04    2.55
 -10  17  -1   15.24    2.65
  17  10  -1   21.91    2.62
 -17 -10  -1   21.20    2.59
 -17 -10  -1   21.80    3.29
 -10  17  -1   19.50    3.07
 -10  17  -1   13.46    2.79
 -10  17  -1   19.19    3.06
 -10  17  -1   14.02    2.72
  17  10   1   19.67    2.61
 -10  17   1   15.80    2.66
 -10  17   1   21.67    3.23
  17  10   1   16.79    2.65
  10 -17   1   24.57    2.92
  17  10   1   18.01    2.44
 -10  17   1   17.24    2.62
 -17 -10   1   14.52    2.44
 -10  17   1   20.50    2.86
  -9  17  -1    1.62    2.10
  -9  17  -1    1.34    2.27
 -17  -9  -1    2.26    2.51
  -9  17  -1    2.29    1.92
  17   9  -1    1.42    1.96
  -9  17  -1   -1.10    2.46
  -9  17  -1    0.12    1.97
   9 -17  -1    3.26    2.29
  -9  17  -1    1.08    2.47
  17   9  -1    3.43    2.19
 -17  -9  -1    2.57    1.76
  17   9   1    1.93    1.86
  17   9   1    0.29    1.73
 -17  -9   1    2.63    2.46
   9 -17   1    0.24    2.09
 -17  -9   1    1.06    1.63
  -9  17   1    2.88    2.01
  -9  17   1    2.14    2.09
  -9  17   1    2.11    2.11
  17   9   1    1.00    1.89
  -9  17   1    2.99    1.94
  -9  17   1    2.39    2.51
  -8  17  -1    0.85    2.09
  -8  17  -1    5.05    2.07
  17   8  -1    4.82    1.89
  -8  17  -1    1.32    2.05
  17   8  -1    5.34    1.96
 -17  -8  -1    4.74    2.19
  -8  17  -1    2.90    1.83
  -8  17  -1    1.00    2.32
  -8  17  -1    4.88    2.37
  -8  17   1    5.24    2.32
 -17  -8   1    2.67    2.18
  -8  17   1    7.06    2.15
  -8  17   1    3.50    1.85
  17   8   1    2.34    1.77
  -8  17   1    1.68    2.01
  -8  17   1    3.16    1.87
  17   8   1    3.98    1.91
  17   8   1    2.33    1.70
  -7  17  -1    6.78    2.35
  -7  17  -1    3.40    1.91
  17   7  -1    0.77    1.87
  -7  17  -1    5.95    1.96
  -7  17  -1    5.86    1.79
  -7  17  -1    5.27    1.86
 -17  -7  -1    4.09    2.00
  17   7  -1    8.63    1.84
  17   7  -1    8.73    1.85
 -17  -7  -1    4.09    1.73
  -7  17   1    6.59    2.04
  -7  17   1    5.10    1.94
  -7  17   1    7.27    2.04
  17   7   1    3.83    1.78
 -17  -7   1    2.64    1.63
  17   7   1    4.19    1.83
  17   7   1    6.22    1.87
  -7  17   1    7.14    1.79
  -7  17   1    2.78    1.73
  17   6  -1   22.59    2.45
  -6  17  -1   25.51    3.61
  -6  17  -1   26.50    2.98
  -6  17  -1   23.20    3.04
  17   6  -1   21.77    2.78
 -17  -6  -1   22.66    2.55
  -6  17  -1   26.45    3.53
  -6  17  -1   21.40    3.10
 -17  -6  -1   20.24    2.77
  17   6   1   27.19    2.86
  -6  17   1   22.37    3.00
  -6  17   1   20.16    2.63
  17   6   1   19.60    2.48
  17   6   1   21.37    2.73
  -6  17   1   19.86    2.56
  -6  17   1   18.41    2.52
 -17  -6   1   21.47    2.80
  -5  17  -1    3.78    1.71
  17   5  -1    4.79    1.61
  17   5  -1    0.02    1.84
 -17  -5  -1    7.99    1.93
  -5  17  -1    3.71    2.08
  -5  17  -1    6.37    1.84
  17   5  -1    5.22    1.66
  -5  17  -1    4.95    1.59
 -17  -5  -1    8.77    1.70
  -5  17  -1    6.90    1.79
  -5  17   1    6.69    1.89
  -5  17   1    5.10    1.81
 -17  -5   1    3.33    1.55
  17   5   1    5.06    1.67
  17   5   1    4.18    1.78
  -5  17   1    5.17    1.60
  17   5   1    5.71    1.59
  -5  17   1    5.78    1.75
  -4  17  -1   53.81    5.11
  -4  17  -1   70.01    5.39
 -17  -4  -1   57.53    4.99
  17   4  -1   62.46    4.93
  -4  17  -1   65.97    5.09
  17   4  -1   62.22    4.96
  -4  17  -1   63.82    5.11
  -4  17  -1   60.89    5.10
  -4  17   1   58.99    5.19
 -17  -4   1   74.22    5.09
  17   4   1   61.72    4.93
  -4  17   1   65.28    5.07
  17   4   1   63.26    4.95
  -4  17   1   63.53    5.07
  -4  17   1   64.85    5.08
  17   3  -1    6.77    1.60
  -3  17  -1   10.68    1.76
  -3  17  -1   10.33    1.95
  -3  17  -1    8.31    1.89
  -3  17  -1    6.88    1.63
  17   3  -1    8.14    1.66
  -3  17  -1    8.64    2.21
 -17  -3  -1    7.79    1.64
  17   3   1    7.66    1.62
  17   3   1    7.72    1.58
 -17  -3   1    7.01    1.58
  -3  17   1    7.53    1.83
  -3  17   1    8.54    1.71
  -3  17   1    6.29    1.85
  -3  17   1    3.50    1.57
  17   2  -1   38.62    3.42
  -2  17  -1   38.92    3.64
  -2  17  -1   36.05    3.57
 -17  -2  -1   39.46    3.60
  -2  17  -1   36.46    3.51
  17   2  -1   42.04    3.42
  -2  17  -1   39.37    3.62
  -2  17  -1   37.44    4.02
  -2  17   1   35.93    3.77
 -17  -2   1   40.64    3.50
  -2  17   1   43.81    3.52
  17   2   1   30.65    3.33
  -2  17   1   37.03    3.58
  -2  17   1   38.88    3.61
  17   2   1   41.01    3.41
  -1  17  -1   12.39    1.91
  -1  17  -1   10.33    1.76
  17   1  -1    8.78    1.74
  -1  17  -1    9.04    1.70
  -1  17  -1    8.25    1.77
 -17  -1  -1    9.46    1.75
  -1  17  -1    7.82    2.16
  17   1  -1    9.34    1.67
  17   1   1    9.10    1.59
  17   1   1    6.99    1.55
  -1  17   1   10.49    1.86
 -17  -1   1   11.70    1.72
  -1  17   1   12.32    1.80
  -1  17   1    7.19    1.75
  -1  17   1   10.77    1.94
 -17   0  -1    9.66    1.74
   0  17  -1   12.37    1.77
   0  17  -1    8.48    2.12
   0  17  -1    9.86    1.85
 -17   0  -1  -24.08   54.18
   0  17  -1    7.14    1.69
  17   0  -1   10.04    1.69
  17   0  -1   12.39    1.65
  17   0   1    8.68    1.73
   0  17   1   11.02    1.92
  17   0   1   10.01    1.60
   0  17   1   11.15    1.66
   0  17   1    9.33    1.64
 -17   0   1    9.56    1.64
   0  17   1   12.15    1.70
  17  -1  -1    3.53    1.48
 -17   1  -1    4.71    1.49
 -17   1  -1    5.47   48.75
  17  -1  -1    4.15    1.44
   1  17  -1    2.17    1.43
   1  17  -1    3.51    1.57
   1  17  -1    5.30    1.50
   1  17   1    1.66    1.97
  17  -1   1    0.09    1.62
  17  -1   1    4.87    1.39
  17  -1   1    3.28    1.31
   1  17   1    2.24    1.46
   1  17   1    2.98    1.39
 -17   1   1    2.38    1.38
   1  17   1    4.14    1.70
   1  17   1    3.45    1.45
 -17   2  -1   26.72    2.98
   2  17  -1   26.63    2.88
 -17   2  -1   41.37   37.42
   2  17  -1   26.68    3.07
  17  -2  -1   28.36    2.78
  17  -2  -1   23.48    2.82
   2  17  -1   23.64    3.00
   2  17   1   30.07    2.88
   2  17   1   30.48    2.89
 -17   2   1   28.19    2.96
  17  -2   1   31.53    2.85
  17  -2   1   23.30    2.78
   2  17   1   25.72    3.00
   3  17  -1    7.80    1.70
   3  17  -1   10.31    1.74
   3  17  -1    5.23    1.80
  17  -3  -1    5.49    1.53
   3  17  -1   -0.25    2.18
  17  -3  -1    6.69    1.59
 -17   3  -1    9.21    1.99
 -17   3  -1    5.53    1.62
   3  17   1    8.81    1.81
  17  -3   1    4.86    1.53
   3  17   1    5.56    1.52
  17  -3   1    6.02    1.50
 -17   3   1    9.12    1.67
   3  17   1    0.90    1.82
   3  17   1    9.49    1.71
 -17   3   1    8.22    2.05
   3  17   1    6.56    1.71
 -17   4  -1   32.17    3.46
   4  17  -1   30.93    3.30
   4  17  -1   34.69    3.55
   4  17  -1   38.92    3.63
 -17   4  -1   33.95    3.83
  17  -4  -1   35.92    3.27
 -17   4   1   37.35    3.78
   4  17   1   31.49    3.33
   4  17   1   37.58    3.35
  17  -4   1   34.55    3.31
 -17   4   1   36.71    3.41
   4  17   1   34.20    3.47
  17  -4   1   34.92    3.26
   4  17   1   38.11    3.57
 -17   4   1   37.69    4.78
 -17   5  -1    9.43    2.11
   5  17  -1    2.25    1.93
   5  17  -1    7.97    2.05
   5  17  -1   10.07    1.83
 -17   5  -1    7.50    1.81
  17  -5  -1    6.15    1.49
   5  17  -1    0.77    2.56
   5  17   1   10.43    1.95
   5  17   1    5.95    2.12
  17  -5   1    6.59    1.58
 -17   5   1    6.40    2.04
 -17   5   1    6.51    1.66
 -17   5   1    9.00    1.88
  17  -5   1   10.45    1.72
   5  17   1    7.94    1.70
   5  17   1    6.16    1.61
   5  17   1    7.15    1.74
 -17   6  -1   15.11    2.08
 -17   6  -1   16.92    2.46
   6  17  -1   10.49    1.79
  17  -6  -1   15.49    2.76
   6  17  -1   13.72    2.08
  17  -6   1   11.86    1.98
 -17   6   1   14.82    2.37
   6  17   1   12.41    1.93
 -17   6   1   12.95    2.02
   6  17   1   16.26    2.03
 -17   6   1   17.07    2.25
   6  17   1   18.01    2.19
  17  -6   1    8.19    1.89
  17  -7  -1    7.61    1.71
   7  17  -1    6.27    1.94
   7  17  -1    0.49    5.21
 -17   7  -1    5.19    2.14
   7  17  -1    6.46    1.54
 -17   7  -1    6.06    1.87
  17  -7  -1    0.74    1.87
   7  17   1   -0.74    2.21
   7  17   1    6.57    1.94
  17  -7   1    4.40    2.82
   7  17   1    4.95    1.72
 -17   7   1    6.09    1.79
  17  -7   1    6.23    1.86
 -17   7   1    6.91    2.19
   7  17   1    6.74    2.03
 -17   7   1    6.15    1.90
 -17   8  -1    3.79    3.41
  17  -8  -1    1.00    2.10
 -17   8  -1    4.33    1.89
  17  -8  -1    2.30    1.52
 -17   8  -1    3.63    2.14
   8  17  -1    3.29    2.02
   8  17   1    2.65    1.92
 -17   8   1    3.79    1.82
 -17   8   1    4.40    2.16
   8  17   1    0.85    1.85
  17  -8   1    3.32    1.93
 -17   8   1    4.92    1.92
  17  -8   1    2.34    1.63
   9  17  -1    7.38    1.74
 -17   9  -1   11.05    2.92
 -17   9  -1    8.15    2.49
   9  17  -1   -0.74    2.28
 -17   9  -1    7.00    2.31
  17  -9  -1    7.54    1.86
 -17   9   1    6.79    2.15
  17  -9   1    6.17    2.26
 -17   9   1    7.03    1.96
  17  -9   1    6.51    1.80
   9  17   1    4.14    2.23
 -17   9   1   10.35    2.39
   9  17   1    8.01    2.07
  10  17  -1   11.33    2.26
 -17  10  -1   27.85    3.74
 -17  10  -1   18.55    2.69
  17 -10  -1   15.56    2.32
 -17  10  -1   21.15    3.30
  17 -10   1   14.09    2.35
  10  17   1   18.76    2.43
 -17  10   1   17.26    2.88
 -17  10   1   21.81    2.81
 -17  10   1   16.49    2.54
  10  17   1   21.51    2.65
  17 -11  -1    3.29    1.80
  11  17  -1    1.84    1.78
 -17  11  -1    6.60    2.39
 -17  11  -1    3.58    3.03
 -17  11  -1    1.60    2.47
 -17  11   1    3.48    2.20
 -17  11   1   -0.59    3.15
  11  17   1   -0.10    2.83
  11  17   1    3.47    1.78
 -17  11   1    1.87    2.26
  11  17   1    1.24    2.48
  17 -11   1   -0.67    2.90
  17 -11   1    4.64    2.00
 -17  11   1    6.35    2.57
  12  17  -1    7.61    2.11
 -17  12  -1    5.97    2.61
 -17  12  -1    6.11    2.71
 -17  12  -1    7.43    3.87
  17 -12   1    4.38    2.13
 -17  12   1    4.39    2.51
 -17  12   1    6.24    3.35
 -17  12   1   11.66    2.54
  12  17   1   -1.94    2.82
  17 -12   1   -2.74    3.20
 -17  12   1    9.40    2.81
  12  17   1    5.25    2.18
 -17  13  -1    4.85    2.78
  13  17  -1    0.79    2.21
 -17  13  -1    2.90    2.85
 -17  13  -1    5.18    3.35
 -17  13   1    1.78    2.45
 -17  13   1    2.32    2.66
 -17  13   1    3.55    2.86
  13  17   1    5.03    2.15
 -17  13   1    6.76    3.57
 -17  14  -1   28.28    4.15
 -17  14  -1   21.65    3.69
 -17  14  -1   24.64    3.67
  14  17  -1   20.87    3.04
  14  17   1   19.72    3.08
 -17  14   1   15.75    3.45
 -17  14   1   26.21    3.47
 -17  14   1   24.67    4.22
 -17  14   1   21.24    3.67
 -17  15  -1    3.88    3.29
  15  17  -1    2.81    2.46
 -17  15  -1   -0.03    3.29
 -17  15  -1    1.00    3.39
 -17  15  -1   -1.15    3.84
 -17  15   1    4.84    3.40
 -17  15   1    2.32    3.30
 -17  15   1    1.89    3.01
 -17  15   1    2.80    4.04
  15  17   1    2.11    2.35
 -14  18  -1   -0.75    3.15
 -14  18  -1   -2.46    3.13
 -14  18  -1   -0.81    5.03
  18  14  -1    0.50    3.28
 -18 -14  -1    0.81    2.64
  18  14  -1    1.69    2.80
 -14  18  -1   -0.23    4.08
  18  14   1    2.78    2.71
 -18 -14   1    1.61    2.55
 -14  18   1    1.92    3.28
 -14  18   1    1.71    3.22
 -14  18   1    0.30    3.32
  18  14   1    2.70    2.63
 -14  18   1    2.09    3.06
 -13  18  -1    3.53    6.49
 -13  18  -1    2.81    3.68
 -13  18  -1    0.75    3.11
 -13  18  -1    0.80    2.84
  18  13  -1    2.48    2.68
  18  13  -1    3.17    2.84
 -18 -13  -1    0.79    2.51
 -13  18  -1    2.25    3.16
 -13  18   1    3.42    3.02
 -13  18   1    0.64    2.99
 -13  18   1    2.37    2.95
 -13  18   1    2.07    2.81
  18  13   1    1.08    2.52
  18  13   1    2.01    2.43
 -18 -13   1    1.49    2.31
 -12  18  -1   -0.19    3.44
 -12  18  -1    0.80    2.51
  18  12  -1    2.00    2.52
 -18 -12  -1    2.18    2.37
 -12  18  -1    1.79    2.87
  18  12  -1   -0.55    2.47
  12 -18   1    2.78    3.80
  18  12   1    0.26    2.38
  18  12   1    2.18    2.19
 -12  18   1   -1.53    3.31
 -18 -12   1    1.29    2.22
 -12  18   1    1.87    5.48
 -12  18   1    1.50    2.81
 -12  18   1   -1.28    2.52
  18  11  -1   17.73    2.87
  18  11  -1   11.74    2.57
 -11  18  -1   14.28    2.88
 -11  18  -1   14.81    3.10
 -18 -11  -1   14.12    2.66
 -11  18  -1   14.60    2.99
 -11  18  -1   20.21    3.65
  18  11   1   13.43    2.66
 -11  18   1   10.49    2.73
  18  11   1   15.89    2.41
 -11  18   1   13.49    3.03
 -18 -11   1   11.82    2.52
 -11  18   1   19.11    3.00
 -11  18   1   19.02    3.16
  11 -18   1   10.38    3.46
 -10  18  -1    0.51    2.18
 -10  18  -1    3.85    3.11
 -10  18  -1    1.65    2.96
  18  10  -1    1.58    2.05
 -10  18  -1    3.53    2.56
 -10  18  -1    1.09    2.47
  18  10  -1    3.38    3.51
  10 -18  -1   -1.89    3.05
 -18 -10  -1    1.19    2.03
 -10  18   1    2.65    2.56
  18  10   1    2.63    2.24
 -10  18   1    6.13    2.31
  10 -18   1    1.68    2.89
  18  10   1    3.97    1.94
 -10  18   1    3.88    2.42
  18  10   1    2.81    2.46
 -18 -10   1    1.13    1.95
 -10  18   1    0.72    2.45
  -9  18  -1   22.26    3.18
  18   9  -1   19.70    2.56
  -9  18  -1   19.02    2.73
  -9  18  -1   20.49    3.02
 -18  -9  -1   24.87    3.47
 -18  -9  -1   17.39    2.64
  -9  18  -1   22.13    2.95
  -9  18  -1   20.97    3.40
 -18  -9   1   25.50    3.38
  -9  18   1   22.69    3.00
  -9  18   1   22.41    2.82
  18   9   1   18.82    2.74
  -9  18   1   20.85    4.10
  18   9   1   12.85    2.87
  -9  18   1   14.92    2.75
  18   9   1   19.00    2.50
 -18  -9   1   14.79    2.53
  -9  18   1   17.67    2.95
   9 -18   1   21.26    3.01
 -18  -8  -1    0.68    2.48
  18   8  -1    0.80    1.83
  -8  18  -1   -0.18    2.66
  -8  18  -1    0.35    2.27
 -18  -8  -1    0.69    1.78
  -8  18  -1   -1.65    2.07
  -8  18  -1    1.18    2.22
  18   8  -1   -0.51    2.24
  -8  18  -1    2.48    2.09
  18   8   1   -0.56    2.07
 -18  -8   1    1.87    2.46
  18   8   1    0.65    2.08
  -8  18   1    0.25    1.94
  -8  18   1    0.08    2.30
  18   8   1    0.76    1.76
  -8  18   1   -0.66    2.47
 -18  -8   1   -0.54    1.72
  -8  18   1    1.25    2.08
  -8  18   1    1.23    2.66
  -7  18  -1    1.33    2.16
  -7  18  -1    1.30    1.72
 -18  -7  -1    0.07    2.22
  -7  18  -1   -0.38    2.58
  -7  18  -1    1.25    2.04
  18   7  -1   -0.79    1.66
 -18  -7  -1    0.29    1.76
  -7  18  -1    0.93    1.94
  18   7  -1   -0.19    2.22
  -7  18   1   -0.04    2.22
 -18  -7   1    1.20    2.22
  -7  18   1   -0.74    1.94
 -18  -7   1    0.72    1.72
  18   7   1    0.00    1.63
  -7  18   1    0.07    2.14
  18   7   1    1.03    1.93
  -7  18   1    0.09    2.14
  -7  18   1    0.43    1.82
  18   7   1    0.56    2.01
  -6  18  -1    1.75    2.11
 -18  -6  -1    3.35    2.10
  -6  18  -1    0.36    2.47
  18   6  -1    2.68    1.69
  -6  18  -1    1.85    2.00
  18   6  -1    0.47    1.88
  18   6  -1   -0.35    2.23
  -6  18  -1    1.19    1.91
  -6  18  -1    1.96    1.92
 -18  -6  -1    0.38    1.75
  -6  18   1    1.86    1.99
  -6  18   1    1.75    2.01
 -18  -6   1    1.16    1.60
  -6  18   1    3.16    2.05
  18   6   1    0.13    1.59
  18   6   1   -0.76    1.91
  -6  18   1    2.38    2.09
  18   6   1    2.02    2.33
  -6  18   1    0.47    1.70
  18   5  -1   55.49    4.40
  -5  18  -1   48.13    4.54
  -5  18  -1   49.79    5.10
  -5  18  -1   48.13    4.91
  -5  18  -1   50.35    4.68
  18   5  -1   50.95    4.46
  -5  18  -1   53.41    4.74
 -18  -5  -1   59.27    4.73
 -18  -5  -1   48.78    4.50
  -5  18   1   50.65    4.71
  18   5   1   48.02    4.28
 -18  -5   1   51.35    4.70
  -5  18   1   49.19    5.23
  18   5   1   48.89    4.50
  -5  18   1   62.48    4.79
  -5  18   1   52.20    4.80
  -5  18   1   49.18    4.54
 -18  -4  -1    1.88    1.65
  18   4  -1    3.78    2.16
  -4  18  -1    2.89    1.86
  -4  18  -1    2.01    2.35
  -4  18  -1    1.77    2.00
  -4  18  -1    3.19    1.80
  18   4  -1    1.20    1.81
 -18  -4  -1    1.69    1.91
  -4  18  -1    1.57    1.66
  18   4   1    0.85    1.44
 -18  -4   1    1.58    1.57
  -4  18   1    3.49    2.24
  18   4   1    1.07    1.70
  -4  18   1    1.86    1.58
  18   4   1   -0.23    1.94
  -4  18   1    2.14    1.76
  -4  18   1    3.45    2.08
  -3  18  -1   59.02    4.72
  -3  18  -1   61.67    4.89
  18   3  -1   50.92    4.64
  -3  18  -1   55.87    5.27
 -18  -3  -1   57.77    4.76
  -3  18  -1   57.03    4.80
  -3  18  -1   57.40    4.88
  -3  18   1   48.34    4.74
  -3  18   1   50.64    4.74
  -3  18   1   52.55    4.71
  18   3   1   60.79    4.61
  18   3   1   60.69    4.64
 -18  -3   1   55.55    4.69
  -3  18   1   55.42    4.94
  -2  18  -1    0.53    1.67
  -2  18  -1    0.82    2.38
  18   2  -1    0.38    1.70
  -2  18  -1    1.46    2.01
  18   2  -1    0.39    2.49
  -2  18  -1    0.12    1.49
 -18  -2  -1    2.24    1.60
  -2  18  -1    0.97    1.53
  -2  18   1    1.62    1.52
  18   2   1    0.02    1.59
  -2  18   1    1.59    1.69
  18   2   1   -0.16    2.62
  -2  18   1    1.27    1.92
  -2  18   1    1.01    1.85
 -18  -2   1    0.96    1.54
 -18  -1  -1   69.88    6.19
  -1  18  -1   84.83    6.21
  18   1  -1   85.40    6.08
  -1  18  -1   81.80    6.30
  18   1  -1   80.31    6.30
  -1  18  -1   82.98    6.26
  -1  18   1   85.23    6.23
  18   1   1   79.01    6.09
  -1  18   1   76.50    6.19
 -18  -1   1   75.28    6.16
  -1  18   1   85.33    6.18
  -1  18   1   81.60    6.36
   0  18  -1    0.39    1.53
   0  18  -1    0.07    2.15
   0  18  -1    0.56    1.70
  18   0  -1    0.38    1.69
   0  18  -1   -0.87    2.38
   0  18  -1    0.32    1.58
  18   0  -1   -0.63    1.69
 -18   0  -1    2.10    1.60
   0  18   1    0.66    1.90
   0  18   1    1.70    1.51
   0  18   1    0.67    1.95
 -18   0   1    1.14    1.49
  18   0   1    0.06    1.63
   0  18   1    1.71    1.48
   1  18  -1    9.46    1.80
  18  -1  -1   10.78    1.86
   1  18  -1    7.42    1.75
   1  18  -1    6.70    2.09
   1  18  -1    0.02    2.37
 -18   1  -1    4.79    1.61
   1  18   1    4.79    1.67
 -18   1   1    6.08    1.66
  18  -1   1    6.25    1.75
   1  18   1    4.17    2.20
   1  18   1    0.04    2.07
   1  18   1    6.22    1.65
   1  18   1    5.27    1.66
   2  18  -1    0.03    2.41
   2  18  -1    4.50    1.69
  18  -2  -1    1.06    1.73
   2  18  -1    4.25    1.90
   2  18  -1    4.96    1.55
 -18   2  -1    3.35    1.63
  18  -2  -1    4.08    1.84
  18  -2   1    2.23    1.64
  18  -2   1    7.07    1.65
   2  18   1    3.16    1.58
   2  18   1   -0.31    2.05
   2  18   1    4.22    1.88
   2  18   1    4.32    1.60
   2  18   1    2.75    2.20
 -18   2   1    3.19    1.60
   2  18   1    2.76    1.58
  18  -3  -1    6.64    1.59
   3  18  -1   10.34    2.14
 -18   3  -1    3.13    2.35
   3  18  -1   -0.95    2.59
 -18   3  -1    4.77    1.76
   3  18  -1    6.72    1.71
   3  18  -1    7.32    1.84
  18  -3   1   10.07    1.88
   3  18   1   10.97    1.93
   3  18   1    5.29    2.29
  18  -3   1   11.70    1.78
   3  18   1    5.61    1.99
   3  18   1    5.79    1.65
   3  18   1    6.43    1.68
 -18   3   1    8.38    1.82
   3  18   1   -0.02    2.53
 -18   4  -1    1.17    2.30
   4  18  -1    2.57    2.09
 -18   4  -1    1.49    1.75
   4  18  -1    0.81    1.68
   4  18  -1    0.83    2.71
   4  18  -1    0.15    1.55
  18  -4  -1    0.14    1.40
  18  -4  -1    0.39    1.90
  18  -4   1    1.08    1.45
   4  18   1   -0.12    1.55
 -18   4   1    1.91    2.39
   4  18   1    1.49    1.67
  18  -4   1    1.70    1.71
   4  18   1    1.22    1.70
 -18   4   1   -0.08    1.50
   4  18   1    2.23    2.00
   4  18   1    0.58    2.21
  18  -5  -1   49.89    4.25
   5  18  -1   55.62    4.55
 -18   5  -1   56.75    5.05
   5  18  -1   47.67    4.77
 -18   5  -1   44.50    4.56
  18  -5   1   56.76    4.33
  18  -5   1   53.60    4.34
   5  18   1   48.98    4.63
   5  18   1   47.69    4.45
 -18   5   1   48.08    5.00
 -18   5   1   44.91    4.36
   5  18   1   47.15    4.53
   6  18  -1    1.24    1.94
  18  -6  -1    0.64    1.54
   6  18  -1    0.19    2.50
 -18   6  -1    1.38    2.33
   6  18  -1    1.52    1.55
 -18   6  -1    1.79    1.82
  18  -6  -1   -0.06    2.18
   6  18   1    1.47    1.63
   6  18   1    1.27    1.85
 -18   6   1    1.68    2.41
   6  18   1    0.56    2.52
   6  18   1    0.14    2.28
 -18   6   1    0.39    1.95
  18  -6   1    1.15    1.94
  18  -6   1    2.19    1.61
   6  18   1    1.56    1.88
 -18   6   1    1.49    2.39
 -18   7  -1   21.59    3.47
  18  -7  -1   27.18    3.15
   7  18  -1   33.02    3.40
   7  18  -1   31.41    3.76
 -18   7  -1   27.66    3.32
  18  -7   1   23.71    3.13
  18  -7   1   24.32    2.94
 -18   7   1   32.07    3.56
 -18   7   1   32.67    4.40
   7  18   1   24.99    3.18
 -18   7   1   29.66    3.70
   7  18   1   24.82    3.44
   7  18   1   26.84    3.64
   8  18  -1    0.45    2.28
   8  18  -1    1.05    1.69
  18  -8  -1    1.17    1.69
 -18   8  -1    0.55    2.04
 -18   8  -1   -0.81    2.54
  18  -8   1    0.25    2.30
   8  18   1    0.64    2.07
  18  -8   1    0.55    1.67
 -18   8   1    0.39    1.87
 -18   8   1    1.45    2.15
   8  18   1   -0.56    3.02
   8  18   1   -0.56    2.16
 -18   8   1    0.09    2.50
   8  18   1    0.92    2.67
   9  18  -1    8.72    2.26
 -18   9  -1    9.98    2.46
 -18   9  -1    8.70    2.82
  18  -9  -1    7.20    1.91
   9  18  -1   -0.29    2.43
 -18   9   1    4.00    2.13
 -18   9   1    2.08    2.35
   9  18   1    7.61    2.05
 -18   9   1    3.42    2.66
   9  18   1    7.15    2.47
  18  -9   1    6.09    2.01
  18  -9   1   -0.88    2.63
   9  18   1    8.79    2.38
 -18  10  -1    1.01    2.72
  10  18  -1    0.31    1.86
  18 -10  -1    0.44    1.74
 -18  10  -1    2.35    2.40
  10  18  -1   -0.46    2.94
  18 -10   1    0.37    1.93
  18 -10   1   -0.57    2.95
 -18  10   1    2.12    2.17
 -18  10   1    3.42    2.80
  10  18   1    1.84    2.52
  10  18   1    2.49    1.89
  10  18   1    1.86    2.69
 -18  10   1    1.86    2.30
  11  18  -1   17.31    2.76
 -18  11  -1   29.32    3.66
 -18  11  -1   27.74    3.38
 -18  11   1   27.71    3.62
  11  18   1   18.77    2.73
 -18  11   1   20.13    3.15
 -18  11   1   25.55    3.38
  18 -11   1   27.08    3.37
  12  18  -1    0.48    2.20
 -18  12  -1    0.58    2.74
 -18  12  -1    1.41    3.04
  18 -12   1    0.65    2.05
 -18  12   1    0.05    2.45
 -18  12   1   -0.33    5.23
 -18  12   1    2.29    3.11
  12  18   1    2.00    2.25
  13  18  -1    8.23    2.48
 -18  13  -1    9.70    3.43
 -18  13  -1    6.99    3.21
 -18  13   1    6.01    3.03
 -18  13   1    8.51    3.45
  13  18   1    7.02    2.33
 -18  13   1    7.43    2.90
 -18  14  -1    0.11    3.26
  14  18  -1    0.36    2.36
 -18  14  -1    2.36    3.56
 -18  14  -1    2.07    6.71
 -18  14  -1   -0.89    3.37
 -18  14   1   -1.77    3.24
 -18  14   1    0.63    2.98
  14  18   1    0.30    2.35
 -18  14   1   -0.39    3.49
 -13  19  -1    2.92    3.28
 -13  19  -1    2.71    3.17
  19  13  -1    3.74    3.14
  19  13  -1    3.74    3.02
 -13  19  -1    0.28    4.38
 -19 -13  -1    2.75    2.73
 -13  19   1    1.74    3.52
 -13  19   1    2.99    3.02
  19  13   1    4.25    2.85
 -13  19   1    1.09    3.52
 -13  19   1    4.29    3.42
  19  13   1    1.97    2.64
 -19 -13   1    3.52    2.59
  19  12  -1    1.42    3.00
 -19 -12  -1    0.25    2.53
 -12  19  -1    1.87    3.05
 -12  19  -1    0.90    3.33
 -12  19  -1    1.71    2.83
 -12  19  -1    0.20    4.05
  19  12  -1   -0.31    2.67
  19  12   1    0.75    2.73
 -12  19   1   -0.05    3.10
 -19 -12   1    0.09    2.29
 -12  19   1    2.13    3.26
 -12  19   1    2.38    2.85
 -12  19   1    0.18    2.99
  19  12   1    1.47    2.37
 -19 -11  -1    2.60    2.37
  19  11  -1    3.24    2.46
 -11  19  -1    2.15    2.65
 -11  19  -1    0.42    3.93
  19  11  -1   -2.56    2.88
 -11  19  -1    1.26    2.83
 -11  19  -1   -0.84    3.83
 -11  19   1    2.70    3.12
  19  11   1   -0.38    2.57
  11 -19   1    7.05    4.03
 -11  19   1    1.32    2.96
 -11  19   1    3.54    3.19
  19  11   1    0.87    2.16
 -11  19   1    1.78    2.62
 -19 -11   1    0.79    2.30
 -10  19  -1   16.43    3.28
 -10  19  -1   14.60    2.81
 -19 -10  -1   15.83    2.74
  19  10  -1   12.31    2.63
 -10  19  -1   14.45    3.42
  19  10   1   12.24    2.35
  10 -19   1   11.98    3.61
 -10  19   1   12.47    3.20
 -10  19   1   15.65    2.85
 -10  19   1   16.24    3.34
 -19 -10   1   15.27    2.65
  19  10   1   18.80    2.94
 -10  19   1   15.33    3.11
  -9  19  -1    3.22    2.80
  -9  19  -1   -0.72    3.32
 -19  -9  -1    1.37    2.18
  19   9  -1    3.28    2.14
 -19  -9  -1    5.50    3.57
  -9  19  -1    1.87    3.04
  -9  19  -1    3.36    2.57
   9 -19  -1    1.94    3.37
  -9  19  -1    2.07    2.28
  19   9  -1    2.08    5.18
 -19  -9   1    1.28    2.12
  19   9   1    3.26    2.50
  -9  19   1    3.19    2.84
   9 -19   1    0.61    3.02
  -9  19   1    2.28    2.67
  -9  19   1    4.16    2.49
  19   9   1    3.18    2.60
  19   9   1    2.17    1.95
 -19  -9   1    3.71    5.68
  -9  19   1    1.67    2.25
  -8  19  -1   14.07    2.58
  -8  19  -1   15.15    2.94
  -8  19  -1   11.86    2.77
   8 -19  -1   18.22    3.36
 -19  -8  -1   12.46    3.24
  -8  19  -1   16.51    3.05
 -19  -8  -1   16.89    2.64
  19   8  -1   12.36    2.34
 -19  -8   1   14.86    3.20
  19   8   1   11.44    2.72
  -8  19   1   12.64    3.18
  -8  19   1   15.88    3.03
  19   8   1   11.67    2.25
 -19  -8   1   16.40    2.47
  -8  19   1   17.21    2.92
   8 -19   1   14.43    3.09
  -8  19   1    6.59    2.42
  -8  19   1   22.11    2.92
  -7  19  -1    0.01    4.15
  -7  19  -1    2.87    2.56
  19   7  -1    4.93    1.96
  -7  19  -1    2.81    2.05
  -7  19  -1    2.79    2.28
 -19  -7  -1    5.80    2.10
  -7  19  -1    0.72    3.07
 -19  -7  -1    2.79    2.61
 -19  -7   1    4.50    2.66
  -7  19   1    5.28    2.63
  19   7   1    0.23    2.37
  -7  19   1    6.63    2.54
  19   7   1    4.63    2.40
  -7  19   1    2.58    2.14
 -19  -7   1    2.81    2.06
  -7  19   1    3.83    2.27
  19   7   1    3.85    1.92
  -7  19   1    3.85    2.63
  19   6  -1   15.32    2.21
  -6  19  -1   10.34    2.26
 -19  -6  -1   12.88    2.74
 -19  -6  -1   14.71    2.40
  -6  19  -1   10.41    2.94
  -6  19  -1   13.16    2.54
  -6  19  -1   14.60    2.82
  19   6  -1   17.70    2.72
 -19  -6   1   14.03    2.27
  -6  19   1   12.72    2.63
  -6  19   1   12.39    2.75
  -6  19   1   16.60    2.58
  19   6   1   12.85    2.19
  -6  19   1   14.42    4.19
  19   6   1   13.36    2.56
  -6  19   1   14.90    2.63
  19   5  -1    6.17    1.93
  -5  19  -1    6.11    2.58
  -5  19  -1   -0.51    2.89
  -5  19  -1    6.58    1.96
  -5  19  -1    7.17    2.20
 -19  -5  -1    9.55    2.12
 -19  -5  -1    4.95    2.22
  -5  19  -1    4.12    2.13
  -5  19   1    7.60    2.01
  -5  19   1    4.13    2.48
  -5  19   1    5.17    2.16
 -19  -5   1    7.50    1.95
  19   5   1    1.77    2.51
  19   5   1    3.77    1.81
  -5  19   1   11.25    2.54
  -5  19   1   11.57    2.34
  19   5   1    5.64    2.33
 -19  -4  -1    1.30    2.09
  -4  19  -1   -0.66    2.82
  -4  19  -1    1.73    2.02
  -4  19  -1    1.05    1.83
 -19  -4  -1    1.09    1.89
  -4  19  -1   -0.08    1.93
  -4  19  -1    0.41    2.42
  19   4  -1    2.32    2.10
  19   4  -1    0.02    1.71
  -4  19   1    2.36    1.78
  19   4   1    0.97    2.59
  -4  19   1   -0.73    2.30
  19   4   1   -0.39    2.02
  19   4   1    0.78    1.64
 -19  -4   1   -0.98    1.73
  -4  19   1    1.55    1.96
  -4  19   1    1.83    2.28
  -4  19   1    2.12    2.03
  -3  19  -1    1.02    1.89
  -3  19  -1   -1.71    2.40
 -19  -3  -1    1.40    1.81
  -3  19  -1    0.83    2.73
  19   3  -1    1.68    1.68
 -19  -3  -1    1.97    1.99
  19   3  -1    1.49    2.17
  -3  19  -1    0.36    2.00
  -3  19  -1    0.84    1.69
  -3  19   1    0.53    1.81
  -3  19   1    3.80    2.36
  -3  19   1    2.50    2.27
  19   3   1    2.55    1.55
  -3  19   1    3.10    1.93
 -19  -3   1    1.80    1.79
  -3  19   1    1.96    1.65
  19   2  -1   32.39    3.12
  19   2  -1   29.62    3.57
  -2  19  -1   28.87    3.72
  -2  19  -1   29.99    3.44
  -2  19  -1   27.15    3.26
 -19  -2  -1   25.81    3.46
  -2  19   1   33.62    3.41
  -2  19   1   24.37    3.64
  19   2   1   23.02    3.06
 -19  -2   1   20.70    3.28
  -2  19   1   29.83    3.52
  19   2   1   28.30    3.47
  -2  19   1   27.04    3.86
  -1  19  -1    5.60    2.06
  -1  19  -1    7.44    2.00
  19   1  -1    8.55    2.18
  -1  19  -1    6.65    2.10
  19   1  -1    7.96    1.82
  -1  19  -1   -0.54    2.46
 -19  -1  -1   10.63    2.13
  -1  19  -1    0.83    2.86
  19   1   1    9.27    2.06
  -1  19   1    3.37    1.81
  -1  19   1    5.95    1.95
  -1  19   1    0.99    2.36
 -19  -1   1    9.17    1.90
  -1  19   1    5.97    2.20
  -1  19   1    7.40    2.43
  19   1   1    5.78    1.69
   0  19  -1   14.90    2.47
  19   0  -1   16.47    2.16
   0  19  -1   11.17    2.51
 -19   0  -1   12.38    3.80
   0  19   1   15.09    2.66
   0  19   1   21.04    2.72
  19   0   1   12.99    2.09
   0  19   1   13.84    2.98
   0  19   1   14.83    2.49
  19   0   1   15.10    2.32
 -19   0   1   17.34    2.27
  19  -1  -1    2.23    1.59
 -19   1  -1    3.20    3.50
   1  19  -1   -1.47    2.97
   1  19  -1    1.16    2.10
  19  -1  -1    1.08    2.09
   1  19  -1    1.75    2.66
 -19   1   1    0.99    1.65
  19  -1   1    1.79    1.48
   1  19   1    3.80    2.37
   1  19   1    0.40    2.50
   1  19   1    1.60    1.99
  19  -1   1    2.16    1.99
   1  19   1    1.65    1.94
 -19   2  -1    4.26    2.13
  19  -2  -1    0.68    2.21
   2  19  -1    2.47    2.13
  19  -2  -1    3.90    1.62
   2  19  -1    2.23    1.84
   2  19  -1    3.37    2.28
   2  19  -1   -0.13    2.98
   2  19   1    4.63    2.16
  19  -2   1    0.78    2.02
   2  19   1    0.87    2.53
  19  -2   1    3.02    1.59
 -19   2   1    2.19    1.71
   2  19   1    3.12    2.00
   3  19  -1    0.47    3.74
   3  19  -1    3.99    2.03
   3  19  -1    4.29    2.31
   3  19  -1    2.06    1.54
  19  -3  -1   -0.09    2.16
  19  -3  -1    4.17    1.65
 -19   3  -1    3.21    1.91
   3  19   1    2.90    2.21
  19  -3   1    3.52    2.07
  19  -3   1    3.20    1.60
   3  19   1    3.14    2.50
 -19   3   1    3.89    1.80
   3  19   1    3.70    1.79
  19  -4  -1    5.96    1.69
   4  19  -1    4.82    1.67
   4  19  -1    4.45    2.49
 -19   4  -1    6.55    2.12
  19  -4  -1   -1.01    2.77
  19  -4   1    4.14    1.71
   4  19   1    5.04    1.86
   4  19   1    2.10    1.87
   4  19   1    4.01    2.41
   4  19   1    1.90    2.60
 -19   4   1    5.10    1.91
  19  -4   1    3.55    2.18
   5  19  -1    1.21    1.73
  19  -5  -1    0.22    1.55
   5  19  -1    1.34    2.63
 -19   5  -1   -0.19    2.04
 -19   5  -1   -0.89    2.90
 -19   5   1    2.70    1.94
   5  19   1    0.75    2.34
   5  19   1    1.38    1.78
  19  -5   1    2.14    1.63
   5  19   1    1.02    1.88
  19  -5   1    0.75    2.26
   5  19   1   -0.35    2.74
 -19   6  -1   43.96    4.49
   6  19  -1   43.89    4.36
  19  -6  -1   38.65    3.85
 -19   6  -1   43.68    5.25
   6  19   1   38.89    4.19
 -19   6   1   41.09    4.25
   6  19   1   45.19    4.10
   6  19   1   41.55    4.30
  19  -6   1   36.92    3.90
   7  19  -1    2.78    1.99
 -19   7  -1    3.43    3.03
   7  19  -1    3.55    2.38
 -19   7  -1    3.12    2.24
  19  -7  -1    4.27    1.78
 -19   7   1    3.08    3.09
  19  -7   1    4.92    1.79
   7  19   1    5.05    2.08
  19  -7   1    0.18    4.01
 -19   7   1    5.05    2.14
   7  19   1    2.77    2.33
   7  19   1   -0.46    3.28
   7  19   1    2.58    2.24
  19  -8  -1   34.69    3.82
   8  19  -1   45.76    4.71
   8  19  -1   38.90    4.14
 -19   8  -1   38.28    4.32
 -19   8  -1   34.93    4.70
  19  -8   1   41.10    3.87
   8  19   1   32.15    3.92
   8  19   1   38.01    4.65
 -19   8   1   42.54    5.18
 -19   8   1   40.10    4.39
  19  -9  -1    8.82    1.99
 -19   9  -1    8.79    3.22
 -19   9  -1    3.60    2.60
   9  19  -1    3.52    2.07
   9  19  -1    2.39    2.91
 -19   9   1    6.37    3.20
   9  19   1    0.26    4.11
 -19   9   1    4.99    2.59
   9  19   1    5.37    2.72
  19  -9   1    5.50    2.05
 -19   9   1    4.56    2.38
   9  19   1    4.96    2.31
  10  19  -1   35.04    4.26
  19 -10  -1   44.68    4.10
 -19  10  -1   45.43    5.23
 -19  10  -1   43.88    5.91
 -19  10   1   43.31    5.15
 -19  10   1   39.10    4.76
  19 -10   1   39.88    4.18
 -19  10   1   39.45    4.55
 -19  11  -1    2.67    2.94
  11  19  -1    1.16    2.15
 -19  11  -1    3.63    4.04
 -19  11   1    1.84    2.84
 -19  11   1    3.23    2.58
 -19  11   1    1.57    3.54
  19 -11   1    0.25    2.10
  11  19   1    1.57    2.07
 -19  12  -1    9.41    3.82
 -19  12  -1   11.44    3.40
  12  19  -1    9.60    2.61
  12  19   1    8.15    2.60
 -19  12   1    6.51    3.66
 -19  12   1   13.62    3.01
 -19  12   1   14.38    3.29
 -19  13  -1    3.68    4.00
 -19  13  -1    4.30    3.46
 -19  13  -1    1.15    3.19
  13  19  -1    2.09    2.60
 -19  13   1   -0.07    3.69
  13  19   1    1.91    2.39
 -19  13   1    1.77    2.93
 -11  20  -1   -0.87    4.82
 -20 -11  -1   15.59    2.98
  20  11  -1   13.06    2.88
 -11  20  -1   12.16    3.23
 -11  20  -1   11.43    3.61
 -11  20   1   16.64    3.14
 -11  20   1   16.34    3.57
 -11  20   1   18.93    3.95
  20  11   1   10.73    2.62
 -11  20   1   11.93    3.53
 -20 -11   1   14.07    2.90
 -10  20  -1    0.27    2.63
  20  10  -1   -0.02    2.38
 -20 -10  -1    1.48    2.49
 -10  20  -1    1.42    3.20
 -10  20  -1    1.34    2.96
 -10  20  -1   -0.46    4.45
  20  10   1    1.86    2.21
 -20 -10   1    0.16    2.41
 -10  20   1   -2.60    3.34
  20  10   1    0.58    3.07
 -10  20   1   -1.21    3.22
 -10  20   1    1.03    3.09
  10 -20   1   -1.08    4.15
 -10  20   1    0.11    2.66
 -20  -9  -1    8.74    2.61
  -9  20  -1   -0.47    4.10
  -9  20  -1    9.24    2.70
  -9  20  -1    7.74    2.91
  20   9  -1    7.50    2.33
  -9  20  -1    6.91    3.67
  -9  20  -1    9.20    4.96
  -9  20   1    5.67    3.35
  -9  20   1    4.08    2.91
   9 -20   1    7.28    4.06
  20   9   1    2.50    3.30
  20   9   1    1.62    3.07
 -20  -9   1    6.44    2.46
  20   9   1    9.34    2.30
  -9  20   1    6.03    2.58
  -8  20  -1    0.37    4.05
   8 -20  -1    0.05    3.70
 -20  -8  -1    1.54    3.60
 -20  -8  -1    1.49    2.33
  -8  20  -1    2.28    3.07
  -8  20  -1    1.20    2.37
  -8  20  -1    1.61    2.99
  -8  20  -1    0.78    3.07
  20   8  -1    1.60    2.08
 -20  -8   1    2.39    3.53
  -8  20   1    0.46    3.87
  -8  20   1   -0.01    3.50
  -8  20   1    1.08    2.24
  -8  20   1    4.23    3.17
  20   8   1    2.56    2.00
   8 -20   1   -1.65    3.37
  -8  20   1    0.36    2.93
  20   8   1    1.05    3.03
 -20  -8   1    0.77    2.19
  20   8   1    0.45    2.97
  -7  20  -1   33.32    3.82
  -7  20  -1   31.75    4.57
  -7  20  -1   28.05    3.54
 -20  -7  -1   27.52    3.29
  20   7  -1   26.04    3.54
 -20  -7  -1   29.15    3.83
  -7  20  -1   20.70    3.16
  -7  20   1   26.29    3.56
  -7  20   1   32.56    3.85
  -7  20   1   30.37    3.50
  -7  20   1   23.39    3.70
  20   7   1   25.22    3.47
 -20  -7   1   28.63    3.93
  -7  20   1   31.32    3.75
 -20  -7   1   26.38    3.73
  20   7   1   24.45    3.51
  20   6  -1    0.10    1.91
 -20  -6  -1   -0.65    2.71
 -20  -6  -1    0.84    2.14
  -6  20  -1    0.35    2.89
  -6  20  -1   -0.45    2.36
  -6  20  -1   -0.14    2.16
  -6  20  -1   -0.28    2.48
  -6  20   1   -0.94    2.40
 -20  -6   1   -0.84    2.04
  -6  20   1   -1.05    2.74
  -6  20   1    0.91    2.59
  -6  20   1    1.22    2.87
  20   6   1   -0.11    1.85
 -20  -6   1   -0.24    2.83
  20   6   1    0.16    2.68
  -6  20   1   -0.59    2.18
 -20  -5  -1    5.94    2.64
  20   5  -1    6.18    2.85
  -5  20  -1    7.99    2.22
 -20  -5  -1    4.23    2.12
  -5  20  -1    6.82    2.57
  -5  20  -1   -0.87    3.63
  -5  20  -1    4.90    2.92
  20   5  -1    4.58    1.98
  -5  20  -1    4.55    2.43
  -5  20   1    6.84    2.91
 -20  -5   1    4.25    2.07
  20   5   1    2.85    1.95
  -5  20   1   10.63    2.57
  -5  20   1    9.90    2.57
  -5  20   1    4.49    2.23
  20   5   1    4.53    2.65
  -5  20   1    6.05    2.81
  -4  20  -1   -1.14    2.88
  -4  20  -1    1.25    3.33
 -20  -4  -1    0.46    2.42
  -4  20  -1    0.60    2.20
  -4  20  -1   -0.13    2.25
  20   4  -1    0.02    1.83
  20   4  -1    0.27    2.62
  -4  20  -1    0.99    2.07
 -20  -4  -1    0.95    2.04
  -4  20   1   -0.15    2.73
  -4  20   1    2.12    2.73
  20   4   1    4.14    1.77
  20   4   1    0.30    2.57
  -4  20   1    0.68    2.12
  -4  20   1    2.04    2.29
 -20  -4   1    1.18    1.94
  -4  20   1    3.33    2.33
  20   3  -1    7.82    2.07
 -20  -3  -1    6.55    2.40
  -3  20  -1    7.13    2.17
  -3  20  -1    9.41    2.32
  -3  20  -1   -2.88    3.54
  20   3  -1   10.83    2.70
 -20  -3  -1   12.55    2.31
  -3  20  -1    9.16    2.54
 -20  -3   1   10.32    2.22
  -3  20   1   11.99    2.36
  -3  20   1   10.91    2.21
  -3  20   1    9.36    2.92
  20   3   1   11.00    2.03
  20   3   1   11.61    2.62
  -3  20   1    8.89    2.47
  20   2  -1   -0.55    2.80
  -2  20  -1    0.09    2.33
  20   2  -1    0.12    1.69
  -2  20  -1   -0.19    3.37
  -2  20  -1    0.54    1.98
  -2  20  -1   -1.00    1.99
 -20  -2  -1    0.43    2.22
 -20  -2  -1    0.69    1.93
  20   2   1    1.27    2.42
  -2  20   1    0.14    2.00
  -2  20   1    0.11    2.78
  -2  20   1    1.10    1.94
  -2  20   1    2.98    2.33
 -20  -2   1    0.29    1.91
  20   2   1   -0.15    1.63
  -2  20   1   -0.30    2.64
 -20  -1  -1   22.36    2.72
  20   1  -1   16.61    2.35
  -1  20  -1   15.61    2.82
  -1  20  -1   12.38    2.38
  -1  20  -1   15.58    2.62
  -1  20   1   23.29    3.22
 -20  -1   1   18.59    2.58
  -1  20   1   20.23    2.71
  20   1   1   13.55    2.75
  -1  20   1   22.74    2.89
  -1  20   1   19.78    3.11
  20   1   1   13.37    2.32
   0  20  -1    2.79    2.40
  20   0  -1    2.17    1.64
   0  20  -1    0.95    4.29
   0  20  -1    4.38    2.06
  20   0  -1   -0.71    2.57
 -20   0  -1    2.35    2.05
   0  20  -1    2.12    1.88
   0  20   1    0.23    3.14
   0  20   1    4.76    2.33
  20   0   1    1.11    2.38
  20   0   1    1.79    1.71
   0  20   1    3.56    2.67
   0  20   1    5.97    2.12
 -20   0   1    3.17    1.96
   0  20   1    1.62    2.10
 -20   1  -1   27.04    3.70
   1  20  -1   19.43    2.82
   1  20  -1   22.84    3.18
  20  -1  -1   29.00    3.07
   1  20  -1   22.68    2.98
   1  20   1   27.79    3.50
   1  20   1   30.86    4.02
 -20   1   1   17.92    2.78
  20  -1   1   24.72    3.05
  20  -1   1   22.12    2.99
   1  20   1   24.03    3.20
   1  20   1   29.09    3.59
 -20   2  -1    0.87    1.99
   2  20  -1    1.29    2.56
   2  20  -1   -0.76    1.83
   2  20  -1    0.19    1.96
  20  -2  -1    0.18    1.56
   2  20   1    0.89    1.93
  20  -2   1   -0.06    2.44
 -20   2   1    1.20    1.91
   2  20   1    1.44    1.99
  20  -2   1    0.67    1.64
   2  20   1    2.56    2.87
   2  20   1    1.45    2.48
 -20   3  -1    2.72    2.17
   3  20  -1    2.91    2.14
   3  20  -1    1.36    1.95
  20  -3  -1    3.79    1.61
   3  20  -1    3.47    2.72
   3  20   1    1.17    2.05
   3  20   1    0.83    2.94
  20  -3   1    3.91    2.60
  20  -3   1    1.08    1.65
 -20   3   1    1.59    1.92
   3  20   1    0.32    2.66
   3  20   1    1.84    1.86
 -20   4  -1    3.39    2.20
   4  20  -1    2.00    2.13
  20  -4  -1    2.18    1.74
   4  20  -1    0.59    2.92
   4  20  -1    0.41    1.88
   4  20   1    1.69    2.77
   4  20   1    1.71    2.00
   4  20   1    0.45    2.05
  20  -4   1    1.93    2.63
 -20   4   1    1.17    2.01
   4  20   1    1.30    3.30
  20  -4   1    1.36    1.72
 -20   5  -1   41.29    4.79
  20  -5  -1   38.08    3.97
   5  20  -1   40.50    4.18
   5  20  -1   47.48    4.70
  20  -5   1   44.97    4.09
   5  20   1   49.36    4.31
   5  20   1   41.26    4.63
 -20   5   1   42.24    4.60
 -20   6  -1    0.93    2.30
   6  20  -1    1.96    1.89
  20  -6  -1    2.45    1.87
   6  20  -1    1.40    2.42
   6  20   1    1.78    2.42
  20  -6   1    0.67    3.05
 -20   6   1    1.26    2.23
   6  20   1   -0.49    4.09
   6  20   1    2.38    1.91
  20  -6   1    1.61    1.72
  20  -7  -1    2.21    1.83
 -20   7  -1    3.73    3.84
   7  20  -1    1.45    1.94
   7  20  -1    1.83    2.68
 -20   7  -1    0.36    2.43
 -20   7   1    1.69    2.29
  20  -7   1    0.88    1.90
   7  20   1    0.73    4.64
   7  20   1    2.26    2.34
   7  20   1    3.95    2.52
 -20   8  -1    1.05    3.81
   8  20  -1    0.63    2.18
   8  20  -1    5.14    3.00
  20  -8  -1    2.78    1.94
 -20   8  -1    1.54    2.57
   8  20   1    0.15    2.03
 -20   8   1    0.98    2.39
   8  20   1    1.73    2.78
  20  -8   1   -1.11    1.91
 -20   8   1    2.82    3.99
   9  20  -1   33.14    3.81
 -20   9  -1   33.42    4.67
 -20   9  -1   30.40    3.82
  20  -9  -1   33.45    3.75
   9  20   1   26.69    3.94
 -20   9   1   31.70    3.71
  20  -9   1   26.72    3.21
 -20   9   1   31.52    4.74
 -20  10  -1   -0.12    2.93
  10  20  -1    2.98    2.51
 -20  10  -1   -2.42    4.01
  20 -10  -1    0.46    1.99
 -20  10   1   -5.00    4.55
  20 -10   1    2.21    2.10
 -20  10   1    1.21    2.64
  10  20   1    0.44    3.68
  10  20   1    0.80    2.23
 -20  11  -1    0.21    4.04
  11  20  -1    0.93    2.40
 -20  11  -1    0.05    3.18
 -20  11   1    1.91    2.91
  20 -11   1    1.21    2.16
 -20  11   1    4.76    4.29
  11  20   1    3.38    2.41
 -21  -9  -1    0.98    2.62
  -9  21  -1    1.70    3.21
  -9  21  -1    3.01    2.79
  21   9  -1    4.54    2.52
  21   9   1    1.99    2.19
  -9  21   1    3.71    2.72
 -21  -9   1    3.04    2.59
  -9  21   1    3.10    3.80
  -9  21   1    0.05    3.61
  -9  21   1    2.15    3.16
 -21  -8  -1    3.91    2.73
  -8  21  -1   12.34    3.74
  -8  21  -1   11.10    2.86
  21   8  -1    9.47    2.45
  -8  21  -1   11.06    3.18
 -21  -8  -1    8.59    4.45
  -8  21   1    6.56    2.74
  -8  21   1   10.07    3.75
  21   8   1    4.33    3.70
  -8  21   1    7.11    3.24
  21   8   1    6.86    2.33
 -21  -8   1   10.02    2.72
   8 -21   1   10.27    4.25
  -8  21   1    8.83    3.56
  -7  21  -1    0.77    3.00
 -21  -7  -1    2.22    2.49
 -21  -7  -1    0.60    5.25
  -7  21  -1    6.40    5.20
  -7  21  -1    2.38    2.94
  -7  21  -1    2.45    2.58
  21   7  -1    3.55    2.24
  21   7   1    4.12    3.34
  21   7   1    3.21    2.14
 -21  -7   1    4.69    2.48
 -21  -7   1    3.06    4.17
  -7  21   1    5.33    4.70
  -7  21   1    4.12    3.58
  -7  21   1   -1.27    3.44
  -7  21   1    3.25    2.47
[truncated: 1,912,466 more chars]
