# Supplementary material for: Mössbauer Spectroscopy on Antimony Borosulfates Reveals Weak Coordination Behavior
Source: Angew Chem Int Ed Engl. 2025 Dec 12;65(4):e21198. doi: 10.1002/anie.202521198 (PMC12828460; doi:10.1002/anie.202521198)
Supplement: Supplementary file 2 — Supporting Information [file ANIE-65-e21198-s001.zip › mo_ET175_1_0ma_b_SbTl_checkcif.cif]

 
data_mo_ET175_1_0ma_b
 
_audit_creation_method            'SHELXL-2014/7'
_shelx_SHELXL_version_number      '2014/7'
_chemical_name_systematic         ?
_chemical_name_common             ?
_chemical_melting_point           ?
_chemical_formula_moiety          'B4 O32 S8 Sb, Tl'
_chemical_formula_sum
 'B4 O32 S8 Sb Tl' 
_chemical_formula_weight          1137.84

loop_
 _atom_type_symbol
 _atom_type_description
 _atom_type_scat_dispersion_real
 _atom_type_scat_dispersion_imag
 _atom_type_scat_source
 'B'  'B'   0.0013   0.0007
 'International Tables Vol C Tables 4.2.6.8 and 6.1.1.4'
 'O'  'O'   0.0106   0.0060
 'International Tables Vol C Tables 4.2.6.8 and 6.1.1.4'
 'S'  'S'   0.1246   0.1234
 'International Tables Vol C Tables 4.2.6.8 and 6.1.1.4'
 'Sb'  'Sb'  -0.5866   1.5461
 'International Tables Vol C Tables 4.2.6.8 and 6.1.1.4'
 'Tl'  'Tl'  -2.8358   9.6688
 'International Tables Vol C Tables 4.2.6.8 and 6.1.1.4'
 
_space_group_crystal_system       monoclinic
_space_group_IT_number            5
_space_group_name_H-M_alt         'C 2'
_space_group_name_Hall            'C 2y'
 
_shelx_space_group_comment
;
The symmetry employed for this shelxl refinement is uniquely defined
by the following loop, which should always be used as a source of
symmetry information in preference to the above space-group names.
They are only intended as comments.
;
 
loop_
 _space_group_symop_operation_xyz
 'x, y, z'
 '-x, y, -z'
 'x+1/2, y+1/2, z'
 '-x+1/2, y+1/2, -z'
 
_cell_length_a                    16.689(2)
_cell_length_b                    8.1093(8)
_cell_length_c                    11.8595(14)
_cell_angle_alpha                 90
_cell_angle_beta                  134.72
_cell_angle_gamma                 90
_cell_volume                      1140.5(2)
_cell_formula_units_Z             2
_cell_measurement_temperature     200(2)
_cell_measurement_reflns_used     21250
_cell_measurement_theta_min       2.417
_cell_measurement_theta_max       37.497
 
_exptl_crystal_description        'block'
_exptl_crystal_colour             colourless
_exptl_crystal_density_meas       ?
_exptl_crystal_density_method     ?
_exptl_crystal_density_diffrn     3.313          
_exptl_crystal_F_000              1072
_exptl_transmission_factor_min    0.4970
_exptl_transmission_factor_max    0.6867
_exptl_crystal_size_max           0.15
_exptl_crystal_size_mid           0.08
_exptl_crystal_size_min           0.07
_exptl_absorpt_coefficient_mu     9.126
_shelx_estimated_absorpt_T_min    ?
_shelx_estimated_absorpt_T_max    ?
_exptl_absorpt_correction_type    multi-scan
_exptl_absorpt_correction_T_min   ?
_exptl_absorpt_correction_T_max   ?
_exptl_absorpt_process_details    
; 
 multi-scan absorption correction using SADABS 
(G. M. Sheldrick, (1996). SADABS. Program for Empirical 
Absorption Correction. University of G\"ottingen, Germany.)
;
_exptl_absorpt_special_details    ?
_diffrn_ambient_temperature       200(2)
_diffrn_radiation_wavelength      0.71073
_diffrn_radiation_type            MoK\a
_diffrn_source                    ?
_diffrn_measurement_device_type   'D8 Venture Bruker'
_diffrn_measurement_method        'generic phi and omega scans'
_diffrn_detector_area_resol_mean  ?
_diffrn_reflns_number             21250
_diffrn_reflns_av_unetI/netI      0.0468
_diffrn_reflns_av_R_equivalents   0.0382
_diffrn_reflns_limit_h_min        -28
_diffrn_reflns_limit_h_max        28
_diffrn_reflns_limit_k_min        -13
_diffrn_reflns_limit_k_max        13
_diffrn_reflns_limit_l_min        -20
_diffrn_reflns_limit_l_max        20
_diffrn_reflns_theta_min          2.417
_diffrn_reflns_theta_max          37.497
_diffrn_reflns_theta_full         25.242
_diffrn_measured_fraction_theta_max   0.724
_diffrn_measured_fraction_theta_full  0.659
_diffrn_reflns_Laue_measured_fraction_max    0.724
_diffrn_reflns_Laue_measured_fraction_full   0.659
_diffrn_reflns_point_group_measured_fraction_max   0.729
_diffrn_reflns_point_group_measured_fraction_full  0.668
_reflns_number_total              3810
_reflns_number_gt                 3759
_reflns_threshold_expression      'I > 2\s(I)'
_reflns_Friedel_coverage          0.910
_reflns_Friedel_fraction_max      0.735
_reflns_Friedel_fraction_full     0.678
 
_reflns_special_details
;
 Reflections were merged by SHELXL according to the crystal
 class for the calculation of statistics and refinement.
 
 _reflns_Friedel_fraction is defined as the number of unique
 Friedel pairs measured divided by the number that would be
 possible theoretically, ignoring centric projections and
 systematic absences.
;
 
_computing_data_collection        ?
_computing_cell_refinement        ?
_computing_data_reduction         ?
_computing_structure_solution     ?
_computing_structure_refinement 'SHELXL-2014/7 (Sheldrick, 2014)'
_computing_molecular_graphics     ?
_computing_publication_material   ?
_refine_special_details
;
 Refined as a 2-component inversion twin.
;
_refine_ls_structure_factor_coef  Fsqd
_refine_ls_matrix_type            full
_refine_ls_weighting_scheme       calc
_refine_ls_weighting_details
'w=1/[\s^2^(Fo^2^)+15.0390P] where P=(Fo^2^+2Fc^2^)/3'
_atom_sites_solution_primary      ?
_atom_sites_solution_secondary    ?
_atom_sites_solution_hydrogens    .
_refine_ls_hydrogen_treatment     undef
_refine_ls_extinction_method      'SHELXL-2014/7 (Sheldrick 2014'
_refine_ls_extinction_coef        0.0013(5)
_refine_ls_extinction_expression
 'Fc^*^=kFc[1+0.001xFc^2^\l^3^/sin(2\q)]^-1/4^'
_refine_ls_abs_structure_details
;
 Refined as an inversion twin.
;
_refine_ls_abs_structure_Flack    0.028(7)
_chemical_absolute_configuration  ?
_refine_ls_number_reflns          3810
_refine_ls_number_parameters      213
_refine_ls_number_restraints      1
_refine_ls_R_factor_all           0.0300
_refine_ls_R_factor_gt            0.0294
_refine_ls_wR_factor_ref          0.0869
_refine_ls_wR_factor_gt           0.0867
_refine_ls_goodness_of_fit_ref    1.138
_refine_ls_restrained_S_all       1.138
_refine_ls_shift/su_max           0.000
_refine_ls_shift/su_mean          0.000
 
loop_
 _atom_site_label
 _atom_site_type_symbol
 _atom_site_fract_x
 _atom_site_fract_y
 _atom_site_fract_z
 _atom_site_U_iso_or_equiv
 _atom_site_adp_type
 _atom_site_occupancy
 _atom_site_site_symmetry_order  
 _atom_site_calc_flag
 _atom_site_refinement_flags_posn
 _atom_site_refinement_flags_adp
 _atom_site_refinement_flags_occupancy
 _atom_site_disorder_assembly
 _atom_site_disorder_group
Sb1 Sb 0.5000 0.02905(9) 0.5000 0.01013(10) Uani 1 2 d S T P . .
Tl1 Tl 0.5000 0.52752(7) 0.0000 0.02015(11) Uani 0.9623(17) 2 d S T P . .
Tl2 Tl 0.5000 0.0850(17) 0.0000 0.02015(11) Uani 0.0377(17) 2 d S T P . .
S1 S 0.47103(12) 0.36911(18) 0.27043(16) 0.0064(2) Uani 1 1 d . . . . .
O11 O 0.5101(4) 0.2796(7) 0.2136(6) 0.0128(8) Uani 1 1 d . . . . .
O12 O 0.4205(4) 0.2819(6) 0.3134(6) 0.0111(7) Uani 1 1 d . . . . .
O13 O 0.1121(4) 0.9987(5) -0.1427(5) 0.0077(7) Uani 1 1 d . . . . .
O14 O 0.8102(5) 0.2555(7) 0.7777(7) 0.0156(9) Uani 1 1 d . . . . .
S2 S 0.69860(12) 0.72839(17) 0.67238(16) 0.0063(2) Uani 1 1 d . . . . .
O21 O 0.7901(5) 0.8294(7) 0.7977(6) 0.0120(8) Uani 1 1 d . . . . .
O22 O 0.6003(4) 0.8119(6) 0.5271(5) 0.0096(7) Uani 1 1 d . . . . .
O23 O 0.7410(4) 0.6038(6) 0.6283(5) 0.0086(7) Uani 1 1 d . . . . .
O24 O 0.6512(4) 0.6241(6) 0.7207(5) 0.0093(7) Uani 1 1 d . . . . .
S3 S 0.37020(12) 0.88402(18) 0.10753(16) 0.0070(2) Uani 1 1 d . . . . .
O31 O 0.4655(5) 0.8307(7) 0.1414(7) 0.0161(9) Uani 1 1 d . . . . .
O32 O 0.3919(5) 0.9549(7) 0.2398(6) 0.0139(8) Uani 1 1 d . . . . .
O33 O 0.3055(4) 1.0082(6) -0.0264(5) 0.0093(7) Uani 1 1 d . . . . .
O34 O 0.2176(4) 1.2459(5) -0.0368(5) 0.0077(6) Uani 1 1 d . . . . .
S4 S 0.75594(12) 0.21085(18) 0.62195(17) 0.0072(2) Uani 1 1 d . . . . .
O41 O 0.5660(4) 0.4746(6) 0.4175(5) 0.0078(6) Uani 1 1 d . . . . .
O42 O 0.6463(4) 0.1332(7) 0.5240(7) 0.0146(9) Uani 1 1 d . . . . .
O43 O 0.6650(4) 0.5943(6) 0.3636(5) 0.0088(7) Uani 1 1 d . . . . .
O44 O 0.7446(4) 0.3560(6) 0.5280(6) 0.0085(7) Uani 1 1 d . . . . .
B1 B 0.6780(5) 0.5055(7) 0.4834(8) 0.0066(9) Uani 1 1 d . . . . .
B2 B 0.1961(6) 1.0925(8) -0.1215(8) 0.0078(9) Uani 1 1 d . . . . .
 
loop_
 _atom_site_aniso_label
 _atom_site_aniso_U_11
 _atom_site_aniso_U_22
 _atom_site_aniso_U_33
 _atom_site_aniso_U_23
 _atom_site_aniso_U_13
 _atom_site_aniso_U_12
Sb1 0.00891(19) 0.0113(2) 0.00911(19) 0.000 0.00597(16) 0.000
Tl1 0.01460(16) 0.0290(2) 0.01249(15) 0.000 0.00797(13) 0.000
Tl2 0.01460(16) 0.0290(2) 0.01249(15) 0.000 0.00797(13) 0.000
S1 0.0063(5) 0.0047(5) 0.0075(5) -0.0001(4) 0.0045(4) 0.0001(4)
O11 0.0116(18) 0.015(2) 0.0112(18) -0.0029(15) 0.0078(16) 0.0014(15)
O12 0.0090(17) 0.0092(18) 0.0144(18) 0.0030(14) 0.0080(15) -0.0012(13)
O13 0.0094(15) 0.0058(19) 0.0083(15) -0.0018(10) 0.0064(13) -0.0022(11)
O14 0.023(2) 0.014(2) 0.014(2) -0.0007(15) 0.015(2) 0.0028(17)
S2 0.0067(4) 0.0050(5) 0.0067(4) -0.0001(4) 0.0045(4) -0.0003(4)
O21 0.0112(18) 0.011(2) 0.0129(19) -0.0067(14) 0.0082(16) -0.0062(15)
O22 0.0126(18) 0.0082(17) 0.0096(16) 0.0029(13) 0.0083(15) 0.0035(13)
O23 0.0075(16) 0.0077(18) 0.0089(16) -0.0017(12) 0.0052(14) 0.0009(13)
O24 0.0104(17) 0.0103(18) 0.0062(15) 0.0011(12) 0.0055(14) -0.0016(13)
S3 0.0060(5) 0.0058(5) 0.0057(4) 0.0006(4) 0.0029(4) 0.0006(4)
O31 0.0089(18) 0.016(2) 0.019(2) 0.0036(17) 0.0085(18) 0.0039(16)
O32 0.019(2) 0.011(2) 0.0087(18) -0.0041(13) 0.0089(18) -0.0055(16)
O33 0.0074(14) 0.009(2) 0.0094(15) 0.0044(13) 0.0052(13) 0.0025(13)
O34 0.0084(15) 0.0039(16) 0.0071(14) -0.0001(11) 0.0042(13) 0.0010(11)
S4 0.0080(5) 0.0056(5) 0.0098(5) 0.0010(4) 0.0069(4) 0.0013(4)
O41 0.0059(15) 0.0078(16) 0.0090(16) -0.0028(12) 0.0050(14) -0.0019(12)
O42 0.0106(18) 0.009(2) 0.024(2) 0.0027(16) 0.0120(19) -0.0014(14)
O43 0.0072(16) 0.0090(18) 0.0073(16) 0.0003(12) 0.0041(14) -0.0030(13)
O44 0.0111(17) 0.0041(16) 0.0127(17) 0.0010(12) 0.0093(15) 0.0011(12)
B1 0.010(2) 0.001(2) 0.010(2) -0.0003(15) 0.0068(18) -0.0003(16)
B2 0.012(2) 0.005(2) 0.007(2) 0.0021(16) 0.007(2) 0.0030(18)
 
_geom_special_details
;
 All esds (except the esd in the dihedral angle between two l.s. planes)
 are estimated using the full covariance matrix.  The cell esds are taken
 into account individually in the estimation of esds in distances, angles
 and torsion angles; correlations between esds in cell parameters are only
 used when they are defined by crystal symmetry.  An approximate (isotropic)
 treatment of cell esds is used for estimating esds involving l.s. planes.
;
 
loop_
 _geom_bond_atom_site_label_1
 _geom_bond_atom_site_label_2
 _geom_bond_distance
 _geom_bond_site_symmetry_2
 _geom_bond_publ_flag
Sb1 O22 2.291(5) 2_646 ?
Sb1 O22 2.291(5) 1_545 ?
Sb1 O32 2.303(5) 1_545 ?
Sb1 O32 2.303(5) 2_646 ?
Sb1 O42 2.403(5) . ?
Sb1 O42 2.403(5) 2_656 ?
Tl1 Tl2 3.589(14) . ?
S1 O11 1.422(5) . ?
S1 O12 1.441(5) . ?
S1 O13 1.539(4) 4_545 ?
S1 O41 1.548(5) . ?
O13 B2 1.453(8) . ?
O13 S1 1.539(4) 4 ?
O14 S4 1.418(6) . ?
S2 O21 1.421(5) . ?
S2 O22 1.463(5) . ?
S2 O24 1.519(5) . ?
S2 O23 1.522(5) . ?
O22 Sb1 2.291(5) 1_565 ?
O23 B1 1.466(8) . ?
O24 B2 1.469(8) 3_546 ?
S3 O31 1.408(6) . ?
S3 O32 1.457(5) . ?
S3 O33 1.513(5) . ?
S3 O34 1.541(5) 4_545 ?
O32 Sb1 2.303(5) 1_565 ?
O33 B2 1.475(8) . ?
O34 B2 1.476(8) . ?
O34 S3 1.541(5) 4 ?
S4 O42 1.450(5) . ?
S4 O43 1.532(5) 4_646 ?
S4 O44 1.538(5) . ?
O41 B1 1.453(8) . ?
O43 B1 1.466(8) . ?
O43 S4 1.531(5) 4_656 ?
O44 B1 1.470(7) . ?
B2 O24 1.469(8) 3_454 ?
 
loop_
 _geom_angle_atom_site_label_1
 _geom_angle_atom_site_label_2
 _geom_angle_atom_site_label_3
 _geom_angle
 _geom_angle_site_symmetry_1
 _geom_angle_site_symmetry_3
 _geom_angle_publ_flag
O22 Sb1 O22 79.5(3) 2_646 1_545 ?
O22 Sb1 O32 78.77(18) 2_646 1_545 ?
O22 Sb1 O32 78.08(19) 1_545 1_545 ?
O22 Sb1 O32 78.08(19) 2_646 2_646 ?
O22 Sb1 O32 78.77(17) 1_545 2_646 ?
O32 Sb1 O32 149.7(3) 1_545 2_646 ?
O22 Sb1 O42 150.19(18) 2_646 . ?
O22 Sb1 O42 70.89(18) 1_545 . ?
O32 Sb1 O42 91.3(2) 1_545 . ?
O32 Sb1 O42 99.2(2) 2_646 . ?
O22 Sb1 O42 70.89(18) 2_646 2_656 ?
O22 Sb1 O42 150.19(19) 1_545 2_656 ?
O32 Sb1 O42 99.2(2) 1_545 2_656 ?
O32 Sb1 O42 91.3(2) 2_646 2_656 ?
O42 Sb1 O42 138.8(3) . 2_656 ?
O11 S1 O12 119.6(3) . . ?
O11 S1 O13 106.2(3) . 4_545 ?
O12 S1 O13 109.7(3) . 4_545 ?
O11 S1 O41 111.6(3) . . ?
O12 S1 O41 105.3(3) . . ?
O13 S1 O41 103.4(3) 4_545 . ?
B2 O13 S1 128.3(4) . 4 ?
O21 S2 O22 117.0(3) . . ?
O21 S2 O24 112.9(3) . . ?
O22 S2 O24 104.6(3) . . ?
O21 S2 O23 109.0(3) . . ?
O22 S2 O23 108.0(3) . . ?
O24 S2 O23 104.5(3) . . ?
S2 O22 Sb1 128.6(3) . 1_565 ?
B1 O23 S2 129.8(4) . . ?
B2 O24 S2 130.1(4) 3_546 . ?
O31 S3 O32 116.1(4) . . ?
O31 S3 O33 109.4(3) . . ?
O32 S3 O33 108.7(3) . . ?
O31 S3 O34 112.5(3) . 4_545 ?
O32 S3 O34 107.1(3) . 4_545 ?
O33 S3 O34 102.1(3) . 4_545 ?
S3 O32 Sb1 155.8(4) . 1_565 ?
B2 O33 S3 134.1(4) . . ?
B2 O34 S3 124.0(4) . 4 ?
O14 S4 O42 116.3(4) . . ?
O14 S4 O43 107.6(3) . 4_646 ?
O42 S4 O43 108.9(3) . 4_646 ?
O14 S4 O44 112.9(3) . . ?
O42 S4 O44 108.0(3) . . ?
O43 S4 O44 102.1(3) 4_646 . ?
B1 O41 S1 127.7(4) . . ?
S4 O42 Sb1 148.4(4) . . ?
B1 O43 S4 131.8(4) . 4_656 ?
B1 O44 S4 124.6(4) . . ?
O41 B1 O23 108.3(5) . . ?
O41 B1 O43 107.8(5) . . ?
O23 B1 O43 111.4(4) . . ?
O41 B1 O44 114.3(5) . . ?
O23 B1 O44 106.9(5) . . ?
O43 B1 O44 108.2(5) . . ?
O13 B2 O24 107.8(5) . 3_454 ?
O13 B2 O33 114.5(5) . . ?
O24 B2 O33 107.6(5) 3_454 . ?
O13 B2 O34 107.6(5) . . ?
O24 B2 O34 112.5(5) 3_454 . ?
O33 B2 O34 107.1(5) . . ?
 
_refine_diff_density_max    2.913
_refine_diff_density_min   -1.805
_refine_diff_density_rms    0.248

_shelx_res_file
;

    mo_ET175_1_0ma_b.res created by SHELXL-2014/7


TITL mo_ET175_1_0ma_b.res in C2
REM Old TITL __TMP__ in C2
REM SHELXT solution in C2: R1 0.170, Rweak 0.068, Alpha 0.080
REM <I/s>   0.000 for    0 systematic absences,  Orientation as input
REM Flack x =  0.396 ( 0.012 ) from   486 Parsons' quotients
REM Formula found by SHELXT:  B52 O18 S6 Sb Tl
CELL  0.71073  16.6891   8.1093  11.8595   90.000  134.718   90.000
ZERR    2.000   0.0022   0.0008   0.0014    0.000    0.000    0.000
LATT -7
SYMM -X, Y, -Z
SFAC B O S SB TL
UNIT 8 64 16 2 2
TEMP -73.150
L.S. 10
BOND
LIST 4
OMIT 0 75
OMIT 2 -2 2
OMIT 3 -1 0
OMIT -15 3 5
OMIT -14 -2 2
ACTA
FMAP 2
TWIN
PLAN 20
EADP Tl1 Tl2
WGHT    0.000000   15.039000
EXTI    0.001296
BASF   0.02795
FVAR       0.33779   0.96232
PART 0
REM Antimon
SB1   4    0.500000    0.029053    0.500000    10.50000    0.00891    0.01134 =
         0.00911    0.00000    0.00597    0.00000
REM Thallium
TL1   5    0.500000    0.527523    0.000000    20.50000    0.01460    0.02901 =
         0.01249    0.00000    0.00797    0.00000
TL2   5    0.500000    0.084993    0.000000   -20.50000    0.01460    0.02901 =
         0.01249    0.00000    0.00797    0.00000

REM Sulfat 1
S1    3    0.471027    0.369109    0.270434    11.00000    0.00630    0.00474 =
         0.00745   -0.00006    0.00453    0.00011
O11   2    0.510059    0.279612    0.213624    11.00000    0.01162    0.01502 =
         0.01118   -0.00290    0.00777    0.00144
O12   2    0.420475    0.281889    0.313371    11.00000    0.00904    0.00921 =
         0.01442    0.00301    0.00804   -0.00116
O13   2    0.112148    0.998712   -0.142665    11.00000    0.00940    0.00584 =
         0.00833   -0.00181    0.00640   -0.00219
O14   2    0.810161    0.255480    0.777704    11.00000    0.02253    0.01396 =
         0.01447   -0.00067    0.01454    0.00278
REM Sulfat 2
S2    3    0.698598    0.728385    0.672385    11.00000    0.00672    0.00497 =
         0.00666   -0.00013    0.00453   -0.00034
O21   2    0.790104    0.829399    0.797690    11.00000    0.01124    0.01082 =
         0.01293   -0.00670    0.00817   -0.00617
O22   2    0.600284    0.811891    0.527064    11.00000    0.01260    0.00815 =
         0.00955    0.00285    0.00832    0.00349
O23   2    0.740959    0.603765    0.628281    11.00000    0.00754    0.00769 =
         0.00893   -0.00166    0.00518    0.00092
O24   2    0.651203    0.624135    0.720679    11.00000    0.01037    0.01033 =
         0.00623    0.00108    0.00547   -0.00159
REM Sulfat 3
S3    3    0.370196    0.884016    0.107525    11.00000    0.00604    0.00577 =
         0.00566    0.00062    0.00287    0.00057
O31   2    0.465534    0.830680    0.141358    11.00000    0.00893    0.01580 =
         0.01949    0.00364    0.00854    0.00394
O32   2    0.391878    0.954930    0.239798    11.00000    0.01925    0.01102 =
         0.00874   -0.00407    0.00888   -0.00554
O33   2    0.305517    1.008227   -0.026438    11.00000    0.00741    0.00917 =
         0.00941    0.00437    0.00519    0.00252
O34   2    0.217615    1.245921   -0.036810    11.00000    0.00845    0.00385 =
         0.00711   -0.00013    0.00420    0.00100
REM Sulfat 4
S4    3    0.755940    0.210851    0.621951    11.00000    0.00800    0.00562 =
         0.00976    0.00096    0.00689    0.00127
O41   2    0.566027    0.474612    0.417472    11.00000    0.00590    0.00784 =
         0.00898   -0.00277    0.00497   -0.00195
O42   2    0.646285    0.133210    0.524031    11.00000    0.01059    0.00856 =
         0.02416    0.00270    0.01202   -0.00142
O43   2    0.665002    0.594297    0.363612    11.00000    0.00723    0.00905 =
         0.00729    0.00027    0.00407   -0.00298
O44   2    0.744618    0.355950    0.527998    11.00000    0.01113    0.00411 =
         0.01274    0.00100    0.00926    0.00109
REM Borat1
B1    1    0.678005    0.505534    0.483428    11.00000    0.00954    0.00060 =
         0.00983   -0.00026    0.00685   -0.00030
REM Borat 2
B2    1    0.196149    1.092535   -0.121463    11.00000    0.01151    0.00458 =
         0.00745    0.00207    0.00677    0.00297

HKLF 4

REM  mo_ET175_1_0ma_b.res in C2
REM R1 =  0.0294 for    3759 Fo > 4sig(Fo)  and  0.0300 for all    3810 data
REM    213 parameters refined using      1 restraints

END

WGHT      0.0000     15.0413

REM Highest difference peak  2.913,  deepest hole -1.805,  1-sigma level  0.248
Q1    1   0.5000  0.5229  0.5000  10.50000  0.05    2.91
Q2    1   0.5000  0.0984  0.5000  10.50000  0.05    1.47
Q3    1   0.7964  0.2184  0.8232  11.00000  0.05    1.41
Q4    1   0.2392  1.2141 -0.1289  11.00000  0.05    1.29
Q5    1   0.5243  0.3686  0.2293  11.00000  0.05    1.23
Q6    1   0.5000  0.4469  0.0000  10.50000  0.05    1.23
Q7    1   0.5644  0.5300  0.0682  11.00000  0.05    1.20
Q8    1   0.8709  0.3831  0.6121  11.00000  0.05    1.13
Q9    1   0.2365  1.0264  0.0691  11.00000  0.05    1.00
Q10   1   0.7763  0.2164  0.6994  11.00000  0.05    0.96
Q11   1   0.4870  0.2309  0.2915  11.00000  0.05    0.91
Q12   1   0.5751  0.5389  0.5959  11.00000  0.05    0.90
Q13   1   0.3418  0.3378  0.1930  11.00000  0.05    0.85
Q14   1   0.1850  1.3112 -0.0374  11.00000  0.05    0.84
Q15   1   0.3362  0.3261  0.2511  11.00000  0.05    0.84
Q16   1   0.8424  0.7963  0.7205  11.00000  0.05    0.82
Q17   1   0.5197  0.0689  0.4700  11.00000  0.05    0.81
Q18   1   0.5338  0.5924  0.0707  11.00000  0.05    0.80
Q19   1   0.5641  0.8559  0.3967  11.00000  0.05    0.80
Q20   1   0.4765  0.4943  0.0310  11.00000  0.05    0.80
;
_shelx_res_checksum   97047

_shelx_hkl_file
;
  -2  -2   1  660.83   43.50
   4   4  -2 3203.68  271.47
  -4  -4   2 2968.70  263.67
   6   6  -3 1038.60   73.89
   6   6  -3 1060.79   72.49
  -6  -6   3 1047.10   71.09
  -6  -6   3 1030.40   73.49
   6   6  -3 1053.59   71.49
   8   8  -4  582.74   42.50
   8   8  -4  546.65   43.00
   8   8  -4  437.96   39.30
   8   8  -4  560.04   41.60
  10  10  -5   14.70    8.00
  10  10  -5   21.40    9.80
  10  10  -5   13.70    7.50
  10  10  -5   19.60    8.00
 -10 -10   5   20.30    9.80
  12  12  -6  274.97   31.10
  12  12  -6  341.27   33.40
  12  12  -6  350.76   34.90
  12  12  -6  334.37   35.50
  14  14  -7   16.20    9.40
  14  14  -7    9.20   11.30
  14  14  -7   15.20   12.20
  16  16  -8   71.79   16.40
  16  16  -8   65.79   18.20
  -1  -1   0 1174.98   93.09
   1   1   0 1302.97   94.69
   3   3  -2  509.85   36.70
   3   3  -2  535.95   36.30
  -3  -3   2  487.75   36.00
  -3  -3   2  517.95   35.30
  -3  -3   2  567.04   36.70
  -5  -5   2  120.59   11.50
  -5  -5   2   91.19    8.80
   5   5  -2  114.19   10.30
   9   9  -5 1210.18   81.99
   9   9  -5 1172.08   80.69
   9   9  -5  965.90   79.19
   9   9  -5 1128.19   81.49
   9   9  -5 1119.19   82.49
  -9  -9   5 1110.59   82.59
  13  13  -7  201.28   27.10
  13  13  -7  180.68   26.20
  13  13  -7  158.08   23.10
  15  15  -7   68.19   18.20
  15  15  -7   88.89   20.50
  15  15  -7  101.59   19.80
  17  17  -9   20.40   12.00
  17  17  -9   22.10    9.60
  17  17  -8   11.40   11.00
   0   0  -1  219.28   15.40
   0   0  -1  218.98   15.10
   0   0  -1  221.38   15.40
   0   0   1  223.98   15.00
   0   0   1  226.98   15.20
   2   2  -2 5415.76  400.26
  -4  -4   1  560.94   42.20
  -4  -4   1  627.44   45.80
  -4  -4   3  637.74   44.10
  -4  -4   3  640.54   43.70
  -4  -4   3  646.04   42.40
  -6  -6   2 2318.87  153.08
  -6  -6   2 2128.49  148.39
   6   6  -4 2154.98  151.18
   6   6  -4 2232.28  152.08
   6   6  -4 2161.18  150.88
   6   6  -2 2463.95  152.58
  -6  -6   4 2293.57  148.09
  -6  -6   4 2174.88  151.08
  -6  -6   4 2287.47  152.88
   6   6  -2 2500.45  150.08
  -8  -8   5  384.56   30.30
  -8  -8   5  424.16   34.70
  10  10  -6  370.06   36.20
  10  10  -6  368.06   36.60
  10  10  -6  341.47   34.90
  10  10  -6  349.37   35.40
  10  10  -4  446.46   36.20
  10  10  -4  448.26   35.80
  10  10  -4  460.25   39.10
  10  10  -4  467.15   36.10
 -10 -10   6  423.06   38.30
  12  12  -5   72.29   18.20
  14  14  -8  117.49   23.20
  14  14  -8  107.59   21.30
  14  14  -8  132.09   24.40
  16  16  -9   60.79   17.60
  16  16  -9   91.09   18.80
  18  18 -10   13.30    9.70
  -1  -1  -1 3912.11  290.27
   1   1   1 4379.66  291.77
  -3  -3   0  343.67   23.40
   3   3   0  263.47   20.60
   3   3   0  275.07   20.40
  -5  -5   4  411.16   32.00
  -5  -5   4  429.66   32.80
  -5  -5   4  448.96   33.10
  -5  -5   4  428.66   30.40
   7   7  -5 2420.56  151.68
   7   7  -5 2231.88  151.48
   7   7  -5 2273.47  149.99
   7   7  -5 2321.37  150.28
  -7  -7   5 1892.01  150.78
   9   9  -6  103.19   15.90
   9   9  -6  101.99   14.20
   9   9  -6   99.69   14.90
   9   9  -6  124.19   15.90
   9   9  -6  100.89   14.90
  -9  -9   6  143.99   17.20
  11  11  -7  392.96   38.00
  11  11  -7  354.36   38.30
  11  11  -7  435.16   39.50
  11  11  -7  431.26   39.40
 -11 -11   7  445.96   41.10
  13  13  -8  113.29   23.70
  13  13  -8   72.59   18.50
  13  13  -5  151.98   22.00
  13  13  -5  120.49   17.70
  13  13  -5  134.29   25.30
  15  15  -9   20.40   11.20
  15  15  -9   37.60   13.50
  15  15  -9   38.30   15.40
  15  15  -6   -0.50    8.90
  15  15  -6    4.00    7.10
  15  15  -6   12.80   11.90
  17  17 -10   12.30   10.90
  17  17 -10    8.80    7.80
  17  17  -7   15.80    7.40
  17  17  -7   22.00   11.90
   0   0  -2 2767.32  221.28
   0   0   2 2865.71  222.58
  -2  -2  -1   11.50    1.90
  -2  -2  -1    6.80    3.00
  -2  -2  -1   19.60    5.20
   4   4  -4 3805.02  349.07
  -4  -4   0 4365.26  327.77
  -4  -4   4 3664.23  348.37
   4   4   0 4035.80  315.47
   6   6  -5  418.16   35.00
   6   6  -5  383.96   33.70
   6   6  -5  387.66   36.40
   6   6  -5  431.76   34.30
  -6  -6   5  498.15   32.80
  -6  -6   5  530.95   36.70
  -6  -6   5  522.55   35.70
   8   8  -6  723.83   58.19
   8   8  -6  818.82   58.79
   8   8  -6  813.82   57.49
   8   8  -6  784.02   57.59
   8   8  -6  837.02   58.99
   8   8  -2  707.43   54.49
  -8  -8   6  850.41   59.39
  -8  -8   6  750.42   55.89
   8   8  -2  703.73   58.59
   8   8  -2  710.73   55.39
  10  10  -7  203.88   23.80
  10  10  -7  219.88   25.60
  10  10  -7  239.48   26.10
  10  10  -7  238.38   26.90
  10  10  -7  232.68   25.70
 -10 -10   7  257.17   27.10
  10  10  -3  265.37   24.60
  10  10  -3  263.57   24.40
  10  10  -3  270.87   24.70
  10  10  -3  243.28   27.60
  12  12  -8   34.60   12.80
  12  12  -8   43.90   16.40
  12  12  -8   44.70   14.70
  12  12  -8   52.09   15.60
  12  12  -4   34.70   12.20
  12  12  -4   42.30   11.60
  12  12  -4   64.29   17.70
 -12 -12   8   62.59   17.40
  14  14  -9   36.50   13.60
  14  14  -9   26.20   13.80
  14  14  -9   35.90   14.40
  14  14  -5   30.40   11.90
  14  14  -5   45.10   16.70
  14  14  -5   45.00   15.70
  16  16 -10   51.69   16.60
  16  16 -10   47.20   14.50
  16  16  -6   17.80   13.20
  18  18 -11   18.90    7.50
  18  18  -7   18.20   11.80
  18  18  -7   16.40    8.90
  -1  -1  -2 1474.75   96.29
  -3  -3   4  223.88   18.40
  -5  -5   0  737.23   54.79
  -5  -5   5  730.63   51.09
  -5  -5   5  733.83   52.89
   7   7  -6  214.78   19.60
   7   7  -6  191.28   19.40
   7   7  -6  201.88   20.20
   7   7  -6  201.08   20.90
  13  13  -9  207.78   29.60
  13  13  -9  229.68   26.90
  13  13  -9  233.28   29.10
  13  13  -4  146.79   32.10
  13  13  -4  156.78   21.20
  13  13  -4  141.49   23.00
 -13 -13   9  186.28   26.80
  15  15 -10   27.40   14.70
  15  15 -10   23.10   12.30
  15  15 -10   22.80   11.60
  15  15  -5    8.10   11.10
  15  15  -5   15.30    8.60
  15  15  -5   14.80   11.20
  17  17 -11   24.40   12.30
  17  17 -11   30.60   11.70
  17  17  -6    8.60    9.20
   0   0  -3  410.26   29.40
   0   0  -3  408.56   29.00
   0   0  -3  424.76   30.40
   0   0  -3  393.46   30.40
   0   0   3  435.86   29.20
   0   0   3  459.95   30.30
  -2  -2  -2    0.10    0.40
   6   6  -6 1681.73  116.29
   6   6  -6 1724.83  117.99
   6   6  -6 1739.83  117.59
   6   6  -6 1635.44  116.19
  -6  -6   6 1732.73  117.79
  -6  -6   6 1800.42  117.89
  -6  -6   6 1696.73  114.79
  -6  -6   6 1674.13  117.89
   8   8  -7  162.88   18.10
   8   8  -7  139.99   16.50
   8   8  -7  159.18   17.30
  -8  -8   1   97.99   20.50
   8   8  -1  110.19   18.90
   8   8  -1   94.09   11.70
   8   8  -1  103.59   12.60
  10  10  -8  102.59   18.60
  10  10  -8   92.69   18.10
  10  10  -8  104.39   19.40
  10  10  -8  132.99   17.00
 -10 -10   8   86.69   16.90
  12  12  -9   49.80   14.20
  12  12  -9   56.19   16.50
  12  12  -9   40.20   13.60
  12  12  -9   62.09   16.10
  12  12  -3   35.50   11.70
  12  12  -3   23.60    9.30
  12  12  -3   28.50   13.10
  14  14 -10  192.78   45.30
  14  14 -10  127.79   24.20
  14  14  -4   84.49   19.90
  14  14  -4   97.09   26.30
  14  14  -4   82.29   16.70
  16  16 -11    0.50    8.10
  16  16 -11    0.70   10.30
  16  16  -5    7.30   10.10
  18  18 -12   32.90   10.00
  18  18 -12   43.90   12.90
  18  18  -6   47.80   20.70
  18  18  -6   48.70   13.40
   1   1  -4 1904.01  208.18
  -1  -1   4 2407.96  214.98
  -3  -3  -2  986.60   69.59
  -3  -3  -2  947.11   69.29
   3   3   2  953.40   63.69
   3   3   2 1030.60   66.19
   3   3   2  970.80   65.49
   5   5  -6  903.11   67.59
  -5  -5  -1 1050.59   70.69
   5   5  -6  941.91   70.39
   5   5  -6  949.90   67.99
   5   5  -6  892.71   66.69
   5   5  -6  916.91   66.99
  -5  -5   6  987.20   68.79
  -5  -5   6  976.40   68.59
  -5  -5   6  996.20   68.39
  -5  -5   6  962.90   66.59
   9   9  -8  217.78   24.20
   9   9  -8  210.88   22.40
   9   9  -8  210.98   23.90
   9   9  -8  208.78   23.50
   9   9  -8  221.38   24.30
  11  11  -9  294.47   31.30
  11  11  -9  268.27   29.10
  11  11  -9  312.87   32.70
  11  11  -9  274.17   30.30
  11  11  -9  254.17   29.90
  13  13 -10   64.49   18.40
  13  13 -10   49.90   15.90
  13  13 -10   56.19   17.40
  13  13 -10   59.09   16.90
  13  13  -3  126.39   26.90
  13  13  -3   74.39   16.80
  13  13  -3   80.39   15.60
 -13 -13  10  101.39   24.30
  15  15 -11   24.10   12.70
  15  15 -11   21.00   13.30
  15  15  -4   24.00    9.80
  15  15  -4   39.00   14.30
  17  17 -12   28.00   12.70
  17  17 -12   39.10   13.60
  17  17  -5   31.60   11.50
  17  17  -5   33.50   15.80
   0   0  -4 4372.96  357.46
   0   0   4 4283.97  355.06
   2   2  -5  533.95   41.00
   2   2  -5  523.95   41.20
   2   2  -5  551.74   40.70
   2   2  -5  524.25   40.30
   2   2   3  556.34   38.30
  -2  -2   5  656.43   42.70
   2   2   3  570.44   40.40
  -2  -2   5  645.24   41.50
  -2  -2   5  654.03   42.00
   4   4  -6 1890.91  128.59
   4   4  -6 1812.32  129.79
   4   4  -6 1961.50  130.29
  -4  -4   6 1997.60  130.49
  -4  -4   6 2052.69  133.09
   6   6  -7  359.06   28.20
   6   6  -7  380.86   31.90
  -6  -6  -1  341.27   33.90
   6   6  -7  377.76   31.20
   6   6  -7  366.06   31.30
  -6  -6  -1  348.17   33.50
   6   6   1  426.06   27.00
   8   8  -8  421.66   37.60
   8   8  -8  405.76   37.30
   8   8  -8  413.86   33.00
   8   8  -8  411.06   35.90
   8   8  -8  450.35   38.30
   8   8  -8  466.65   37.80
  -8  -8   8  458.85   33.50
  -8  -8   8  428.06   36.70
  -8  -8   8  450.35   38.30
  10  10  -9   85.99   17.80
  10  10  -9   85.79   17.40
  10  10  -9   77.89   16.90
  10  10  -9   50.09   14.60
  10  10  -9   62.29   13.60
 -10 -10   9   75.39   16.90
  10  10  -1   81.99   12.60
  10  10  -1   83.69   18.00
  10  10  -1   88.79   12.70
  12  12 -10  233.68   29.50
  12  12 -10  263.47   29.90
  12  12 -10  296.17   32.20
  12  12 -10  252.47   30.90
  12  12 -10  243.88   28.50
  12  12  -2  196.98   25.00
  12  12  -2  215.78   24.30
 -12 -12  10  267.57   30.50
  12  12  -2  212.78   29.70
  14  14 -11   14.10   11.70
  14  14 -11   33.30   13.10
  14  14 -11    7.50   12.20
  14  14 -11   18.20   10.10
 -14 -14  11   22.90   13.60
  14  14  -3   -1.30    8.40
  14  14  -3    3.80    5.60
  16  16 -12   45.10   16.40
  16  16 -12   21.90   12.10
  16  16  -4   75.49   16.60
  18  18 -13   11.30   10.40
  18  18 -13    5.80    6.20
  -1  -1  -4  584.04   38.90
  -1  -1  -4  558.34   41.30
  -1  -1  -4  577.54   41.50
  -1  -1  -4  584.74   38.20
   1   1   4  527.85   38.10
   1   1   4  518.05   39.70
  -5  -5   7 1078.29   74.09
  -5  -5   7  991.50   73.29
  -5  -5   7  980.90   71.29
  -5  -5   7 1025.20   72.69
   7   7  -8  257.67   24.30
   7   7  -8  238.98   22.30
   7   7  -8  269.47   24.30
   7   7  -8  245.98   23.40
   7   7  -8  227.18   18.90
   7   7  -8  216.88   22.40
  -7  -7   8  184.98   22.00
  -7  -7   8  182.38   19.80
  11  11 -10   83.39   18.60
  11  11 -10   84.19   19.30
  11  11 -10  102.89   21.20
  11  11 -10  113.59   21.60
  11  11 -10  105.79   19.90
  11  11  -1  111.29   21.70
  11  11  -1   96.19   14.30
  11  11  -1  119.49   16.30
  13  13 -11   17.40   12.50
  13  13 -11   27.10   12.80
  13  13 -11   22.50   13.70
  13  13 -11   20.70   10.80
  13  13 -11   31.40   12.50
  13  13  -2   63.99   18.50
 -13 -13  11   12.30   12.10
  13  13  -2   59.19   14.90
  15  15 -12    9.20   10.70
  15  15 -12   21.80   13.20
  15  15  -3   39.30   14.30
  17  17 -13   14.00   10.60
  17  17 -13   15.50    9.90
  17  17  -4    7.70   11.20
  17  17  -4   14.50    9.00
   0   0  -5   25.50    5.40
   0   0  -5   19.70    5.50
   0   0  -5   26.20    4.60
   0   0  -5   20.20    5.70
   0   0  -5   30.50    6.50
   0   0   5   21.20    5.10
   0   0   5   24.30    5.30
   0   0   5   24.40    4.70
  -2  -2  -4 1006.50   77.19
  -2  -2  -4 1072.69   73.39
  -2  -2  -4 1007.70   77.09
  -2  -2  -4 1110.29   76.49
   2   2   4 1253.67   72.49
   4   4   3  143.59   12.50
   4   4   3  124.19   12.70
   6   6  -8  466.95   37.70
   6   6  -8  453.05   40.60
   6   6  -8  523.45   42.80
   6   6  -8  460.55   40.30
   6   6  -8  482.45   41.30
   6   6   2  559.54   39.00
   6   6   2  593.04   40.50
  -6  -6   8  613.64   44.30
  -6  -6   8  584.64   43.80
  -6  -6   8  578.94   40.90
   6   6   2  496.85   37.00
   8   8  -9  143.89   17.60
   8   8  -9  172.48   19.80
   8   8  -9  147.19   18.60
   8   8  -9  134.49   13.10
   8   8  -9  143.99   18.50
   8   8  -9  148.69   19.00
  -8  -8   9  137.29   18.70
  -8  -8   9  139.99   16.10
  -8  -8   9  115.59   14.90
   8   8   1  158.78   15.30
  -8  -8   9  128.19   18.90
  10  10 -10  179.48   34.50
  10  10 -10  156.58   21.80
  10  10 -10  185.98   23.80
  10  10 -10  140.59   21.20
  10  10 -10  204.78   23.00
 -10 -10  10  131.09   21.20
  12  12 -11   28.70   14.30
  12  12 -11   27.90   13.30
  12  12 -11   33.50   12.80
  12  12 -11   34.00   14.10
  12  12 -11   47.30   15.10
  12  12  -1   13.40    7.10
  12  12  -1   20.70   12.30
 -12 -12  11   27.80   13.70
  12  12  -1   13.00    9.30
  14  14 -12   65.49   16.90
  14  14 -12   52.79   15.50
  14  14 -12   51.59   16.60
  14  14 -12   57.19   17.30
  14  14 -12   53.69   17.40
 -14 -14  12   42.20   16.00
  16  16 -13   25.80   16.70
  16  16 -13   15.20   11.50
  16  16  -3    4.00   13.00
  16  16  -3   12.70   15.60
  18  18 -14    0.50    5.70
   1   1  -6  537.55   38.00
   1   1  -6  551.84   39.50
   1   1  -6  492.45   39.80
   1   1  -6  515.05   38.60
   3   3  -7  664.43   48.90
   3   3  -7  667.53   49.70
   3   3  -7  666.13   50.69
   3   3   4  737.93   49.80
   3   3   4  714.93   45.60
   7   7  -9  584.34   50.99
   7   7  -9  603.34   46.00
   7   7  -9  613.24   50.59
   7   7  -9  701.13   53.39
   7   7  -9  639.24   51.19
   7   7  -9  656.23   51.89
  -7  -7   9  707.63   52.89
  -7  -7   9  717.23   51.29
  -7  -7   9  687.83   52.99
  11  11 -11   39.70   14.70
  11  11 -11   65.69   18.00
  11  11 -11   37.20   12.90
  11  11 -11   60.19   16.50
  11  11 -11   60.89   16.00
  11  11   0   63.79   13.40
  11  11   0   66.79   18.40
 -11 -11  11   34.60   12.80
  11  11   0   69.39   14.30
  13  13 -12    2.90    9.10
  13  13 -12    7.60   10.30
  13  13 -12    4.20    9.00
  13  13 -12   12.40   12.80
  13  13 -12   23.50   12.00
 -13 -13  12   22.10   13.00
  13  13  -1   23.10   10.90
  13  13  -1   20.40   11.90
  15  15 -13    9.00   12.10
  15  15 -13   19.20   12.70
  17  17 -14   12.30    9.30
  17  17 -14   17.60   10.80
  17  17  -3   10.00   13.80
  17  17  -3   29.90   10.70
   0   0   6 3022.20  199.98
  -2  -2  -5  368.96   32.10
  -2  -2  -5  378.66   33.50
   2   2   5  406.96   29.30
   2   2   5  419.76   28.40
   2   2   5  426.36   31.70
   4   4  -8 1857.51  130.69
   4   4  -8 1845.82  127.99
   4   4  -8 1926.91  127.49
   4   4  -8 1929.01  127.69
   4   4  -8 1860.61  125.49
  -4  -4   8 1924.71  126.69
  -4  -4   8 1959.80  130.49
  -4  -4   8 1885.11  128.29
   4   4   4 1784.42  125.29
   4   4   4 1833.12  126.39
   4   4   4 1764.12  127.29
   4   4   4 1834.32  124.79
  -4  -4   8 1902.91  127.89
  -4  -4   8 1924.71  129.29
   6   6  -9  102.99   14.60
   6   6  -9  104.19   15.10
   6   6  -9  106.49   14.80
   6   6  -9  117.29   15.60
   6   6  -9  110.49   14.60
   6   6  -9  112.69   11.30
   6   6   3  114.29   11.30
   6   6   3  120.79   12.30
   6   6   3  114.69   13.10
   8   8 -10  631.84   54.89
   8   8 -10  621.94   54.29
   8   8 -10  625.24   55.79
   8   8 -10  667.03   56.49
   8   8 -10  643.24   54.79
  -8  -8  10  801.32   55.09
  -8  -8  10  681.23   56.09
  -8  -8  10  762.12   53.89
  -8  -8  10  791.92   58.29
  10  10 -11   31.70   12.30
  10  10 -11   30.60   11.30
  10  10 -11   35.10   13.90
 -10 -10  -1   57.19   17.90
  10  10 -11   36.50   12.80
  10  10 -11   36.10   13.30
 -10 -10  11   14.20   10.10
  14  14 -13   13.40   17.40
  14  14 -13    7.50   11.30
  14  14 -13    8.00   11.60
  14  14 -13   14.60   13.10
  14  14 -13    4.10    9.40
  14  14  -1   21.90   10.80
  14  14  -1   12.10   14.60
 -14 -14  13   19.70   13.40
  16  16 -14    9.80   10.60
  16  16 -14   10.80   10.90
  16  16  -2   40.90   15.20
  16  16  -2   34.20   11.40
  18  18 -15   11.70    8.20
   5   5  -9 1979.30  133.59
   5   5  -9 1963.50  137.39
   5   5  -9 1999.90  138.19
   5   5  -9 1987.30  136.79
  -5  -5   9 2039.40  138.89
  -5  -5   9 2091.09  135.69
  -5  -5   9 1945.61  136.69
  -5  -5   9 1822.62  137.49
  -5  -5   9 2149.48  140.39
   9   9 -11   86.39   17.60
   9   9 -11   96.39   19.70
   9   9 -11   83.69   18.20
   9   9 -11   96.29   19.00
   9   9 -11   88.99   18.60
  -9  -9  11  134.49   16.40
  -9  -9  11  131.59   15.80
  -9  -9  11  120.89   18.20
  -9  -9  11  121.29   22.40
  13  13 -13  101.19   21.80
  13  13 -13   76.39   18.70
  13  13 -13   71.19   20.40
  13  13 -13   81.39   21.10
  13  13 -13   93.09   24.80
 -13 -13  13  107.59   25.10
  15  15 -14   26.10   14.10
  15  15 -14   36.60   20.60
 -15 -15  14   23.40   13.80
  15  15  -1   67.69   20.10
  17  17 -15   26.50   17.90
  17  17  -2   66.89   12.90
   0   0  -7   35.60    8.60
   0   0  -7   46.60    8.60
   0   0  -7   42.30    6.40
   0   0  -7   33.60    8.30
   0   0  -7   50.29   10.20
   0   0   7   48.60   10.20
   0   0   7   35.20    7.20
   0   0   7   47.70    8.10
   0   0   7   35.20    6.90
   2   2  -8 1334.67  103.99
   2   2  -8 1348.67  101.69
   2   2  -8 1320.27  100.39
  -2  -2   8 1627.14  101.49
  -2  -2   8 1628.64  102.99
  -2  -2   8 1611.74  102.59
   4   4  -9  357.76   29.90
   4   4  -9  379.26   29.40
   4   4  -9  355.26   29.10
   4   4  -9  363.46   27.70
   4   4  -9  387.86   31.10
  -4  -4   9  302.57   29.80
  -4  -4   9  291.17   30.50
  -4  -4   9  298.77   27.70
  -6  -6  -4 1133.09   86.29
   6   6 -10 1055.59   81.99
   6   6 -10 1046.40   81.39
  -6  -6  -4 1134.79   87.09
   6   6 -10 1073.49   80.69
   6   6 -10 1081.39   82.99
   6   6 -10 1043.10   80.59
   6   6 -10  997.10   75.99
   6   6   4 1178.38   78.39
   6   6   4 1259.37   80.39
  -6  -6  10 1125.99   78.69
  -6  -6  10 1100.19   83.69
  -6  -6  10 1128.89   83.69
  -6  -6  10 1102.29   83.39
   6   6   4 1164.98   76.99
  -6  -6  10 1156.48   82.99
  -6  -6  10 1152.38   81.79
  -8  -8  11   71.89   16.10
  -8  -8  11   66.19   13.60
  -8  -8  11   69.89   14.50
  -8  -8  11   68.29   16.40
  10  10 -12 1032.80   80.59
  10  10 -12 1055.19   82.39
  10  10 -12  930.61   79.59
  10  10 -12 1037.90   82.89
  10  10 -12 1055.09   81.29
 -10 -10  12 1023.80   82.49
 -10 -10  12 1022.90   76.49
 -10 -10  12 1056.29   73.89
  12  12 -13   23.00   12.90
  12  12 -13    6.90   10.60
  12  12 -13   33.90   15.40
  12  12 -13   22.40   11.70
  12  12 -13   15.70   11.10
  12  12   1   14.70   12.70
  12  12   1   24.20   10.30
 -12 -12  13   15.70   12.00
  14  14 -14   20.10   13.50
  14  14 -14   16.00   10.90
  14  14 -14   11.90   12.40
  14  14 -14   24.00   12.80
  14  14 -14   26.40   12.70
 -14 -14  14   12.00   12.30
  16  16 -15   29.60   13.40
  16  16 -15   16.00   12.00
  16  16  -1   52.59   15.40
  18  18 -16    0.70    6.00
   3   3  -9 2270.67  138.39
   3   3  -9 2174.18  137.39
   3   3  -9 2272.67  140.09
   3   3  -9 2255.57  142.49
  -3  -3   9 1817.82  138.19
  -3  -3   9 1816.12  138.29
  -3  -3   9 1802.42  137.69
  -3  -3   9 1812.42  139.99
   7   7 -11  117.09   17.10
   7   7 -11   96.29   17.50
   7   7 -11   88.39   17.60
  -7  -7  -4  148.09   23.00
   7   7 -11   86.49   16.70
  -7  -7  -4  154.38   23.30
   7   7 -11  109.29   16.90
   7   7   4  129.69   17.90
   7   7   4  109.89   13.20
   7   7   4  119.09   14.00
   7   7   4  139.29   16.20
  11  11 -13   99.89   22.00
  11  11 -13   81.99   20.20
  11  11 -13   95.59   21.30
  11  11 -13   74.89   19.10
 -11 -11  13   99.79   21.70
  13  13 -14   39.00   14.50
  13  13 -14   64.89   19.00
  13  13 -14   34.90   15.30
  13  13 -14   39.90   14.70
  13  13 -14   49.70   17.90
 -13 -13  14   43.20   17.00
  15  15 -15  131.69   24.60
  15  15 -15  125.89   24.60
  15  15 -15  108.69   22.50
 -15 -15  15  155.08   37.80
  17  17 -16    5.70    8.20
  -2  -2   9  255.17   23.30
  -2  -2   9  234.48   22.90
  -2  -2   9  259.37   21.50
  -2  -2   9  241.78   23.40
  -2  -2   9  250.97   25.20
   4   4 -10 1604.54  114.29
   4   4 -10 1494.45  111.49
   4   4 -10 1626.34  114.99
   4   4 -10 1609.84  111.29
   4   4 -10 1529.05  113.19
   4   4 -10 1528.25  112.39
  -4  -4  10 1713.93  114.69
  -4  -4  10 1676.33  114.89
  -4  -4  10 1696.83  116.59
  -4  -4  10 1630.54  113.59
  -4  -4  10 1740.53  115.39
   6   6 -11   81.69   15.10
   6   6 -11   95.69   17.50
   6   6 -11   76.59    9.80
   6   6 -11   97.09   18.40
   6   6 -11   88.79   16.90
   6   6 -11   97.39   14.60
  -6  -6  11   95.79   13.00
  -6  -6  11   95.89   16.80
  -6  -6  11   83.89   15.30
  -6  -6  11   93.09   17.90
  -6  -6  11   99.09   18.70
  -6  -6  11   88.19   18.30
   8   8 -12  757.82   58.29
   8   8 -12  791.22   59.79
   8   8 -12  724.13   59.79
  -8  -8  12  665.63   58.99
  -8  -8  12  630.94   58.39
  -8  -8  12  653.63   55.89
  10  10 -13   39.80   12.90
  10  10 -13   43.60   14.80
  10  10 -13   39.80   13.80
  10  10 -13   41.30   15.00
  10  10 -13   55.59   16.20
 -10 -10  13   30.50   10.10
 -10 -10  13   33.70   10.70
  10  10   3   24.80   13.30
 -10 -10  13   17.40   11.40
  10  10   3   14.80    8.50
  10  10   3   18.00   12.60
  12  12 -14   51.29   16.30
  12  12 -14   69.89   19.40
  12  12 -14   43.40   15.10
  12  12 -14   44.70   17.50
  12  12 -14   65.19   17.50
 -12 -12  14   51.09   17.50
  14  14 -15   40.30   14.40
  14  14 -15   24.30   14.60
  14  14 -15   54.09   17.00
 -14 -14  15   50.09   17.60
  16  16 -16   24.40   11.50
  16  16 -16   10.90   10.40
  -1  -1   9  741.23   55.29
  -1  -1   9  770.32   58.79
  -1  -1   9  758.42   56.89
  -1  -1   9  738.63   55.99
  -3  -3  10  408.86   36.80
  -3  -3  10  456.75   37.00
  -3  -3  10  379.36   36.20
  -3  -3  10  444.26   39.00
  -3  -3  10  450.85   37.20
  -3  -3  10  469.25   37.10
   5   5 -11  796.82   63.59
   5   5 -11  807.12   64.29
   5   5 -11  896.71   66.79
   5   5 -11  806.52   60.39
   5   5 -11  772.72   62.49
   5   5 -11  797.52   65.19
  -5  -5  11  910.11   66.89
  -5  -5  11  803.12   65.09
  -5  -5  11  856.91   67.39
  -5  -5  11  976.80   66.79
  -5  -5  11  918.31   65.39
  -7  -7  12  122.69   20.50
  -7  -7  12  155.78   21.80
  -7  -7  12  134.69   20.70
  -7  -7  12  131.89   19.00
  -7  -7  12  134.99   18.50
   9   9 -13  337.47   37.70
   9   9 -13  372.06   37.40
   9   9 -13  349.87   36.30
   9   9 -13  313.27   35.40
   9   9 -13  353.76   38.30
  -9  -9  13  454.95   40.80
  11  11 -14   42.60   16.20
  11  11 -14   41.30   14.20
  11  11 -14   42.80   20.60
  11  11 -14   36.60   15.20
  11  11 -14   30.90   15.10
 -11 -11  14   17.40   13.30
  13  13 -15  145.69   36.50
  13  13 -15  106.19   30.60
  13  13 -15  141.09   28.00
  13  13 -15   69.29   20.60
 -13 -13  15  135.29   26.20
  15  15 -16   11.50   11.20
  15  15 -16   21.70   13.00
  15  15   1    7.80    7.40
 -15 -15  16   -6.00    8.40
  15  15   1    4.10    8.40
  17  17 -17   42.70   12.90
   0   0  -9  162.78   14.80
   0   0  -9  137.49   15.80
   0   0  -9  157.28   19.80
   0   0  -9  155.98   18.70
   0   0  -9  152.78   18.90
   0   0   9  153.88   17.10
   0   0   9  137.19   15.20
   0   0   9  146.29   16.50
   0   0   9  144.39   16.50
   0   0   9  159.08   19.20
  -2  -2  -8 1097.99   84.89
   2   2 -10 1304.57   87.59
  -2  -2  -8 1087.39   86.99
  -2  -2  -8 1104.19   79.79
  -2  -2  -8 1087.99   86.99
  -2  -2  10 1188.38   83.99
   2   2   8 1078.49   83.79
  -2  -2  10 1200.78   82.39
  -2  -2  10 1188.38   82.99
  -2  -2  10 1185.28   83.29
   2   2   8 1015.20   81.49
  -2  -2  10 1306.17   85.19
   4   4 -11  100.29   17.70
   4   4 -11   93.09   12.50
   4   4 -11   98.59   15.80
   4   4 -11   89.89   16.40
   4   4 -11  118.19   17.90
   6   6 -12 1303.47   91.09
   6   6 -12 1352.36   93.09
   6   6 -12 1379.16   92.69
   6   6 -12 1394.46   94.89
   6   6 -12 1105.49   84.69
  -6  -6  12 1123.49   93.59
  -6  -6  12 1181.98   88.89
  -6  -6  12 1306.57   93.29
  -6  -6  12 1202.28   91.89
  -6  -6  12 1188.38   93.39
   8   8 -13  254.47   27.60
   8   8 -13  262.87   28.50
   8   8 -13  235.68   28.40
   8   8 -13  230.98   27.70
   8   8 -13  229.08   28.90
  -8  -8  13  217.38   26.10
  -8  -8  13  189.88   27.40
  -8  -8  13  243.18   27.30
  -8  -8  13  226.98   29.20
  10  10 -14   15.30   10.10
  10  10 -14   27.30   12.20
  10  10 -14   32.80   14.70
  10  10 -14   38.00   14.30
  10  10 -14   39.70   14.30
 -10 -10  14    6.80   10.60
  12  12 -15   -0.70    8.00
  12  12 -15   -3.10    8.10
  12  12 -15   -1.00    9.90
  12  12 -15   -0.50    8.60
  12  12   3    8.20   11.10
  12  12   3    6.50   13.70
  14  14 -16   17.00   11.10
  14  14 -16   15.70   12.40
  14  14   2   68.79   14.70
  14  14   2   78.39   28.80
 -14 -14  16   16.30   13.00
  16  16 -17   25.40   12.10
  16  16 -17   42.80   14.40
  -1  -1  -9  709.03   56.09
  -1  -1  -9  653.73   47.60
  -1  -1  -9  679.03   51.19
  -1  -1  -9  692.83   57.89
  -1  -1  -9  692.43   57.39
  -1  -1  -9  686.73   47.70
   1   1   9  735.83   53.99
   1   1   9  767.62   57.09
   1   1   9  684.23   50.09
   1   1   9  655.03   63.09
   1   1   9  697.33   52.29
  -3  -3  -8  383.86   27.50
  -3  -3  -8  404.56   39.00
   3   3 -11  337.07   31.10
   3   3 -11  316.07   30.60
   3   3 -11  352.06   32.80
  -3  -3  -8  419.76   36.10
  -3  -3  -8  379.26   37.00
   3   3 -11  335.17   32.70
  -3  -3  11  416.66   34.80
  -3  -3  11  378.56   33.20
  -3  -3  11  386.26   33.40
   3   3   8  343.17   33.30
   3   3   8  323.17   29.40
  -3  -3  11  396.96   32.70
  -3  -3  11  381.26   35.80
   3   3   8  322.07   30.70
  -5  -5  12  306.17   32.10
  -5  -5  12  298.87   28.00
  -5  -5  12  290.77   29.60
  -5  -5  12  283.77   29.60
  -5  -5  12  276.87   29.90
  -5  -5  12  289.77   30.40
   7   7 -13  626.74   51.79
   7   7 -13  560.64   51.79
   7   7 -13  605.54   50.89
   7   7 -13  532.95   48.50
   7   7 -13  597.84   52.49
  -7  -7  13  574.74   50.49
  -7  -7  13  638.64   52.19
  -7  -7  13  588.34   53.19
  -7  -7  13  599.84   53.69
   9   9 -14   62.99   16.60
   9   9 -14   64.79   16.70
   9   9 -14   57.39   18.60
   9   9 -14   51.69   16.50
   9   9 -14   63.09   16.60
  -9  -9  14   68.59   17.10
  -9  -9  14   64.29   17.20
  -9  -9  14   58.99   19.00
  -9  -9  14   75.09   16.80
  13  13 -16   22.50   14.10
  13  13 -16   15.60   11.40
  13  13 -16   20.30   12.60
  13  13 -16   35.70   15.00
 -13 -13  16   26.80   15.10
  15  15 -17   11.60   11.40
  15  15 -17   -3.60    8.00
 -15 -15  17    4.50    9.70
  15  15   2   10.40    7.50
  17  17 -18    1.30    6.40
   0   0 -10 1325.67   93.09
   0   0 -10 1178.08   92.59
   0   0 -10 1289.37   85.19
   0   0 -10 1150.88   86.99
   0   0  10 1188.38   86.39
   0   0  10 1239.18   92.29
   0   0  10 1259.37   89.89
   0   0  10 1285.17   88.89
   0   0  10 1200.98   88.79
  -2  -2  -9  129.29   20.80
  -2  -2  -9  111.09   19.50
  -2  -2  -9  101.49   13.20
   2   2   9  173.48   20.50
   2   2   9  156.28   17.30
   2   2   9  156.48   17.20
   2   2   9  136.29   16.50
   2   2   9  130.49   13.50
   4   4 -12  758.32   62.19
   4   4 -12  823.92   60.79
   4   4 -12  788.82   59.89
   4   4 -12  789.42   56.39
  -4  -4  -8  612.64   62.49
  -4  -4  12  748.93   59.49
  -4  -4  12  785.52   60.49
  -4  -4  12  739.83   57.59
  -4  -4  12  738.03   58.99
  -4  -4  12  741.03   61.69
  -4  -4  12  775.32   60.99
   4   4   8  611.24   55.49
  -6  -6  13   64.69   17.60
  -6  -6  13   75.69   16.10
  -6  -6  13  112.19   18.30
  -6  -6  13   69.19   17.10
  -6  -6  13  109.99   19.80
  -8  -8  -6  303.67   37.20
   8   8 -14  220.68   28.20
   8   8 -14  186.98   28.10
   8   8 -14  200.48   26.60
   8   8 -14  208.68   27.60
   8   8 -14  214.28   28.90
  -8  -8  14  274.77   29.30
  -8  -8  14  245.38   31.10
  -8  -8  14  291.67   32.70
  -8  -8  14  286.47   29.90
 -10 -10  -5  100.69   25.40
  10  10 -15   32.50   13.90
  10  10 -15   36.70   23.00
  10  10 -15   39.20   15.80
  10  10 -15   21.00   13.30
  10  10 -15   27.80   13.30
 -10 -10  15   60.09   14.20
 -10 -10  15   71.19   16.50
 -10 -10  15   62.89   20.20
 -12 -12  -4   32.60   18.50
  12  12 -16  111.39   22.70
  12  12 -16   99.39   23.20
  12  12 -16   82.19   19.10
  12  12 -16   98.19   21.20
  12  12   4   48.30   20.50
 -12 -12  16  103.29   24.50
  12  12   4   58.29   17.30
  12  12   4   54.59   14.40
  14  14 -17   34.90   13.00
  14  14 -17   35.30   14.10
  14  14 -17   42.20   16.50
  14  14   3   25.40   13.00
 -14 -14  17   55.09   19.00
  16  16 -18   36.60   13.00
   1   1 -11 1076.19   75.59
   1   1 -11 1107.29   81.59
   1   1 -11 1133.39   79.29
   1   1 -11 1051.59   83.39
  -1  -1  11 1128.49   81.19
  -1  -1  11 1036.50   79.09
  -1  -1  11 1097.89   80.99
  -1  -1  11  970.80   76.79
  -1  -1  11 1030.10   82.19
  -1  -1  11 1085.29   78.59
   5   5 -13  298.37   32.80
   5   5 -13  304.97   31.90
   5   5 -13  295.07   30.10
   5   5 -13  338.37   36.50
   5   5 -13  296.37   28.20
   5   5 -13  272.27   35.80
  -5  -5  13  413.66   38.60
  -5  -5  13  409.16   36.80
  -5  -5  13  407.36   35.80
  -5  -5  13  375.16   32.80
  -5  -5  13  412.16   36.30
   9   9 -15  268.37   29.80
   9   9 -15  228.38   30.50
   9   9 -15  236.38   31.00
  -9  -9  15  218.78   27.50
  -9  -9  15  199.58   29.60
  -9  -9  15  180.48   32.10
  -9  -9  15  232.58   28.20
  11  11 -16   47.40   18.10
 -11 -11  -5   50.89   21.40
  11  11 -16   52.99   18.50
 -11 -11  16   66.89   11.10
 -11 -11  16   53.69   14.00
  11  11   5   63.39   20.20
  11  11   5   76.59   23.50
  11  11   5   98.29   20.60
  13  13 -17   43.40   14.80
  13  13 -17   73.39   18.90
  13  13 -17   59.39   18.60
 -13 -13  17   70.69   20.20
  15  15 -18    0.30    8.20
 -15 -15  18    8.30    9.90
   0   0 -11   63.09    8.90
   0   0 -11   78.69   14.00
   0   0 -11   76.59   18.10
   0   0 -11   82.29   17.90
   0   0  11   62.19   13.00
   0   0  11   47.60   14.10
   0   0  11   55.29   13.00
   0   0  11   85.29   15.90
  -2  -2 -10  763.02   70.39
  -2  -2  12  864.21   67.89
  -2  -2  12  925.01   66.29
  -2  -2  12  982.40   69.39
   2   2  10  760.32   65.19
  -2  -2  12  912.91   65.69
   2   2  10  766.62   63.79
   2   2  10  769.42   67.89
  -2  -2  12  989.30   83.89
  -2  -2  12  928.71   70.89
  -4  -4  13   64.59   16.00
  -4  -4  13   87.59   20.00
  -4  -4  13   86.69   19.00
  -4  -4  13   71.99   16.50
  -4  -4  13   93.69   17.50
   6   6 -14  494.85   38.60
  -6  -6  -8  389.16   45.00
  -6  -6  -8  424.56   47.40
   6   6 -14  506.35   42.70
  -6  -6  14  426.46   38.10
   6   6   8  322.07   43.40
  -6  -6  14  409.36   42.10
   6   6   8  391.06   36.40
   6   6   8  397.46   38.90
  -6  -6  14  416.86   40.60
  -6  -6  14  422.26   43.40
  -6  -6  14  384.66   40.20
  -8  -8  -7   22.20   15.50
   8   8 -15   70.09   18.60
   8   8 -15   68.39   16.40
   8   8 -15   92.39   23.50
   8   8 -15   85.09   20.40
   8   8   7   46.60   11.40
  -8  -8  15   31.60   14.90
  -8  -8  15   40.60   16.10
  -8  -8  15   46.90   15.00
   8   8   7   40.70   12.10
  -8  -8  15   44.50   14.70
   8   8   7   31.40   10.70
  10  10 -16   76.29   17.80
  10  10 -16   68.49   20.40
  10  10 -16   89.09   23.10
  10  10 -16   77.99   21.60
 -10 -10  16   58.29   14.70
 -10 -10  16   54.09   19.90
 -10 -10  16   51.99   15.20
  12  12 -17   14.80   13.20
  12  12 -17   29.90   14.40
  12  12 -17   29.40   14.30
  12  12 -17   27.50   12.80
 -12 -12  -5   48.30   20.30
  12  12 -17   37.00   14.60
  12  12   5   46.50   19.00
 -12 -12  17   33.30   15.80
  14  14 -18   42.60   15.80
  14  14 -18   49.80   14.20
 -14 -14  18   41.40   14.20
  14  14   4   31.60    9.60
  16  16 -19   -1.30    6.30
   3   3 -13  491.25   42.00
   3   3 -13  467.95   41.50
   3   3 -13  485.75   50.09
   3   3 -13  469.35   39.90
  -3  -3  13  457.25   43.50
  -3  -3  13  520.35   42.90
  -3  -3  13  485.05   45.20
  -3  -3  13  455.05   42.80
   7   7 -15  297.47   35.10
   7   7 -15  361.26   33.60
   7   7 -15  345.27   39.60
   7   7 -15  362.66   40.00
   7   7 -15  347.17   37.40
  -7  -7  15  299.37   40.90
  -7  -7  15  280.17   36.20
  -7  -7  15  336.67   36.50
  -7  -7  15  333.27   39.10
   9   9 -16   22.80   20.50
  -9  -9  -7  106.19   42.30
   9   9 -16   10.90   11.50
   9   9 -16    9.50    9.20
   9   9 -16   10.40   10.90
   9   9 -16   10.00   19.60
  -9  -9  16   19.50   11.40
  -9  -9  16   25.40   12.00
  -9  -9  16    6.30   10.00
  -9  -9  16    8.20   10.80
  11  11 -17   89.89   22.60
  11  11 -17   88.79   23.60
  11  11 -17  104.79   24.10
  11  11 -17   59.89   17.60
  11  11 -17   64.69   17.20
 -11 -11  17   51.69   13.90
 -11 -11  17   68.39   15.70
 -11 -11  17   85.79   23.20
  11  11   6   21.90   20.60
  13  13 -18   26.20   12.80
  13  13 -18   58.49   15.70
  13  13 -18   32.10   15.60
  15  15 -19   39.80   15.00
   0   0 -12  201.88   27.00
   0   0 -12  213.08   16.90
   0   0 -12  219.18   22.50
   0   0  12  228.98   26.00
   0   0  12  195.28   24.20
   0   0  12  220.38   36.10
   0   0  12  214.68   25.30
   2   2 -13  299.37   26.20
   2   2 -13  315.17   31.00
   2   2 -13  273.37   33.40
   2   2 -13  305.47   28.10
  -2  -2  13  253.97   28.50
  -2  -2  13  271.37   30.60
  -2  -2  13  281.77   30.10
  -2  -2  13  237.18   29.90
  -2  -2  13  246.68   32.20
   4   4 -14  416.06   38.60
   4   4 -14  371.36   38.40
   4   4 -14  440.56   37.40
   4   4 -14  418.76   36.50
   4   4 -14  402.46   42.80
  -6  -6  -9   40.90   17.30
   6   6 -15   28.30   12.30
  -6  -6  -9   51.89   19.10
   6   6 -15   22.20   10.40
   6   6 -15   25.10   13.10
   6   6 -15   10.50   10.40
  -6  -6  15    5.00    9.50
  -6  -6  15    9.80   10.40
  -6  -6  15   15.90    9.60
  -6  -6  15    9.20   10.00
  -6  -6  15   12.40   11.30
   8   8 -16  153.68   26.50
   8   8 -16  119.29   22.30
   8   8 -16  125.49   25.40
   8   8 -16  148.79   39.30
  -8  -8  16  111.19   24.30
  -8  -8  16  123.09   26.30
  -8  -8  16  150.88   25.10
  10  10 -17   41.80   15.10
 -10 -10  -7   33.20   16.60
  10  10 -17   12.30   13.10
  10  10 -17   36.60   17.40
  10  10 -17   43.60   17.60
  10  10 -17   52.09   16.30
 -10 -10  17   53.89   14.30
 -10 -10  17   35.90   13.10
 -10 -10  17   40.10   17.20
  10  10   7   31.10   12.50
  12  12 -18   48.50   17.70
  12  12 -18   38.40   13.80
 -12 -12  18   39.60   16.00
  14  14 -19   -2.20    9.20
  14  14   5    2.00    6.10
 -14 -14  19   -0.10    9.70
  16  16 -20    2.90    7.80
   1   1 -13  387.96   32.50
   1   1 -13  427.26   40.60
   1   1 -13  401.96   43.60
   1   1 -13  417.86   41.20
   1   1 -13  364.86   34.70
  -1  -1  13  482.45   45.20
  -1  -1  13  373.66   49.80
  -1  -1  13  507.05   42.70
  -1  -1  13  473.45   40.80
   3   3 -14   43.20   11.20
   3   3 -14   54.89   13.80
   3   3 -14   52.29   16.90
   3   3 -14   47.70   12.50
   3   3 -14   48.50   13.90
  -3  -3  14   62.49   16.30
  -3  -3  14   77.89   20.20
  -3  -3  14   51.49   14.50
  -3  -3  14   68.69   18.50
  -3  -3  14   65.99   17.60
   5   5 -15  339.27   36.00
   5   5 -15  306.47   32.80
   5   5 -15  355.56   35.70
   5   5 -15  357.76   40.10
  -5  -5  15  359.06   37.50
  -5  -5  15  343.97   40.10
  -5  -5  15  345.97   37.10
  -5  -5  15  343.37   38.20
  -5  -5  15  344.87   34.60
   9   9 -17  107.79   23.80
   9   9 -17  124.19   26.60
   9   9 -17  123.49   22.50
   9   9 -17  126.99   26.90
  -9  -9  17  126.39   23.00
  -9  -9  17   92.79   21.00
  -9  -9  17  116.29   26.30
  -9  -9  17  112.29   25.70
  11  11 -18   36.20   15.80
  11  11 -18   38.10   16.00
  11  11 -18   37.00   15.60
 -11 -11  -7   33.40   17.10
  11  11 -18   39.70   14.30
 -11 -11  18   33.30   15.80
  11  11   7   53.19   13.70
  13  13 -19    6.40    7.10
  13  13 -19   12.40   11.50
 -13 -13  19   -3.90    7.60
  13  13   6    1.40    6.00
  15  15 -20   15.00    9.30
   0   0 -13    7.60   10.50
   0   0 -13   15.90    7.50
   0   0  13   10.70    8.30
   0   0  13   11.20    9.30
   0   0  13    5.50    8.90
   0   0  13   17.10   11.90
   0   0  13    9.80    9.60
   2   2 -14  171.88   25.90
   2   2 -14  189.18   22.50
   2   2 -14  203.48   19.60
   2   2 -14  196.48   27.90
   2   2 -14  191.38   24.30
  -2  -2  14  177.88   25.80
  -2  -2  14  146.09   28.20
  -2  -2  14  138.29   22.30
  -2  -2  14  158.58   23.50
  -2  -2  14  148.09   23.20
   4   4 -15   85.69   21.10
   4   4 -15   81.69   17.00
  -4  -4 -11  114.79   26.80
   4   4 -15   76.99   16.90
   4   4 -15   70.29   14.50
  -4  -4  15   46.40   18.00
  -4  -4  15   36.80   14.00
  -4  -4  15   34.80   14.30
  -4  -4  15   38.40   14.30
   4   4  11   48.00   15.60
   4   4  11   69.39   16.30
   4   4  11   65.39   15.40
   4   4  11   75.39   16.50
  -6  -6 -10  129.99   30.70
   6   6 -16  150.38   22.50
  -6  -6 -10  107.09   26.80
   6   6 -16  137.59   24.80
   6   6 -16  137.19   26.80
   6   6 -16  129.09   22.10
   6   6  10  148.29   20.60
  -6  -6  16  197.58   29.20
   6   6  10  160.28   22.50
   6   6  10  147.69   22.00
  -6  -6  16  203.58   28.20
   8   8 -17   18.60   12.70
   8   8 -17   26.20   12.60
   8   8 -17   17.30   12.90
   8   8 -17   13.40   12.20
  -8  -8  17   43.80   16.40
  -8  -8  17   40.40   14.70
  -8  -8  17   29.40   14.70
  -8  -8  17   40.90   16.00
  10  10 -18   83.79   27.10
  10  10 -18   62.99   19.90
  10  10 -18   75.29   19.70
  10  10 -18   97.29   22.00
 -10 -10  -8   47.60   19.90
 -10 -10  18   36.80   17.50
  10  10   8   92.89   17.00
 -10 -10  18   35.70   13.80
  12  12 -19   10.10   11.60
  12  12 -19   12.20    9.70
  12  12   7   61.69   22.20
  14  14 -20   28.30   13.00
   1   1 -14  141.99   12.20
   1   1 -14  167.48   26.80
   1   1 -14  131.29   18.60
   1   1 -14  148.49   22.70
  -1  -1  14  126.09   23.00
  -1  -1  14  135.69   24.50
  -1  -1  14  110.69   23.90
  -1  -1  14  120.19   25.20
  -1  -1  14  117.19   21.80
   3   3 -15  355.26   40.30
   3   3 -15  365.16   31.70
   3   3 -15  376.96   35.00
   3   3 -15  397.46   36.40
   3   3 -15  354.96   33.60
  -3  -3  15  312.97   39.50
  -3  -3  15  315.17   37.30
  -3  -3  15  309.07   35.90
  -3  -3  15  330.77   35.90
  -3  -3  15  314.17   38.30
  -5  -5 -11  127.79   28.80
   7   7 -17   98.49   22.70
   7   7 -17   70.69   17.20
   7   7 -17   79.79   19.90
   7   7 -17   89.39   22.40
  -7  -7  17   92.89   27.50
  -7  -7  17   82.89   20.70
  -7  -7  17   70.69   20.80
  -7  -7  17   99.39   22.80
   9   9 -18   50.39   17.50
   9   9 -18   33.10   13.10
   9   9 -18   48.70   17.00
   9   9 -18   39.10   15.60
   9   9   9   75.19   17.00
  -9  -9  18   16.40   12.80
  -9  -9  18   19.50   12.10
  -9  -9  18   34.80   13.40
  -9  -9  18   12.30   12.60
  11  11 -19   -1.30    8.00
 -11 -11  19    6.90    7.80
 -11 -11  19   17.70   11.90
  11  11   8   48.00   13.00
  13  13 -20    5.70    9.80
 -13 -13  20   16.90   11.70
  13  13   7   19.00    9.20
  15  15 -21   12.50    9.10
   0   0 -14  170.58   28.50
   0   0 -14  172.38   25.70
   0   0 -14  170.28   19.60
   0   0  14  136.59   25.60
   0   0  14  183.28   32.70
   0   0  14  155.68   23.60
   0   0  14  129.99   24.60
   0   0  14  153.88   26.00
  -2  -2 -13    5.40    9.70
   2   2 -15   10.70    8.40
   2   2 -15    8.40    7.10
   2   2 -15   18.50   10.10
  -2  -2 -13   12.60   12.30
   2   2 -15    7.60   10.60
   2   2 -15   12.80    6.00
   2   2  13   19.90   10.10
  -2  -2  15   54.79   17.10
   2   2  13   21.00   11.60
   2   2  13   18.90   12.80
   2   2  13    7.10    9.40
   4   4 -16  282.67   36.40
   4   4 -16  282.37   30.20
   4   4 -16  307.97   28.80
   4   4 -16  275.77   32.10
  -4  -4  16  334.97   36.50
  -4  -4  16  334.67   39.20
   4   4  12  233.08   30.60
  -4  -4  16  308.87   36.00
   4   4  12  208.58   29.20
  -4  -4  16  309.87   34.20
   6   6 -17    6.20   10.60
   6   6 -17   17.40   13.30
   6   6 -17    9.90    9.30
   6   6 -17    6.00    9.40
  -6  -6  17    2.00   10.40
  -6  -6  17    1.80    9.60
  -6  -6  17    4.60    8.80
  -6  -6  17   13.50   12.40
   8   8 -18  105.29   22.40
   8   8 -18  134.99   28.30
   8   8 -18  125.89   25.30
   8   8 -18   94.79   19.50
  -8  -8 -10  144.99   32.00
  -8  -8  18  158.98   31.00
  -8  -8  18  141.79   25.60
  -8  -8  18  139.09   29.10
  -8  -8  18   90.69   21.80
  10  10 -19    8.50   10.00
 -10 -10  -9   14.50   14.00
  10  10 -19    1.40    9.70
  10  10 -19   12.40   11.80
  10  10   9   18.50   10.70
 -10 -10  19   19.10   13.20
 -10 -10  19   20.00   10.00
  12  12 -20    6.10   10.00
  12  12 -20   19.30   11.00
 -12 -12  20   21.50   12.70
  14  14 -21    5.50    7.30
  -1  -1 -14  207.98   30.00
   1   1  14  113.69   22.80
   1   1  14  109.39   24.60
   1   1  14  123.19   22.70
   1   1  14  126.49   23.70
   1   1  14   99.89   22.40
   5   5 -17  193.18   23.50
   5   5 -17  189.88   27.30
   5   5 -17  184.18   24.60
   5   5 -17  225.98   37.70
  -5  -5  17  202.28   30.60
  -5  -5  17  226.18   42.00
  -5  -5  17  187.58   27.60
  -5  -5  17  201.88   26.70
  -5  -5  17  194.18   29.30
   7   7 -18   12.20   12.20
   7   7 -18    8.50   11.30
  -7  -7 -11   96.09   27.30
   7   7  11  100.19   26.40
  -7  -7  18    7.80   14.50
  -9  -9 -10   74.39   24.50
   9   9 -19   89.29   19.20
   9   9 -19   67.49   19.30
   9   9 -19   75.99   19.50
   9   9 -19   47.80   16.40
   9   9  10  124.09   20.60
  -9  -9  19   84.99   33.30
  -9  -9  19   56.59   19.80
  -9  -9  19   74.79   19.50
  -9  -9  19   82.19   18.00
  11  11 -20   12.60   14.30
  11  11 -20    1.10    9.00
 -11 -11  20    7.10    9.40
 -11 -11  20    6.00    8.90
  13  13 -21   56.99   14.00
   0   0 -15   26.60    8.40
   0   0 -15   17.70   11.30
   0   0 -15   17.70   13.30
   0   0  15   24.30   12.80
   0   0  15   40.30   15.80
   0   0  15   22.70   13.00
   0   0  15   34.60   16.00
   2   2 -16  234.18   27.00
   2   2 -16  206.78   32.30
  -2  -2 -14  232.88   32.50
  -2  -2 -14  237.68   34.10
   2   2 -16  234.18   25.80
   2   2  14  196.28   27.70
   2   2  14  163.48   32.30
   2   2  14  184.88   27.30
   2   2  14  188.18   29.60
   2   2  14  197.28   30.60
   2   2  14  195.68   27.60
  -2  -2  16  289.17   36.30
   4   4 -17   22.20   11.50
  -4  -4 -13    1.60   11.60
  -4  -4 -13   -5.20    9.70
   4   4 -17   19.00   13.70
   4   4 -17   11.40    7.60
   4   4 -17   12.00    9.90
  -4  -4  17    3.80   10.80
  -4  -4  17   12.60   11.60
  -4  -4  17    3.10    9.90
   4   4  13   15.10   10.80
  -4  -4  17   11.90   12.20
   4   4  13   19.70   12.60
  -4  -4  17   -6.70    8.30
   4   4  13   13.70   11.80
   6   6 -18  137.49   19.30
   6   6 -18  119.79   26.10
   6   6 -18  113.59   21.30
   6   6 -18  107.29   22.90
  -6  -6  18   68.19   20.50
  -6  -6  18  118.59   24.30
  -6  -6  18  116.89   27.20
  -6  -6  18   73.89   26.00
  -8  -8 -11   37.10   21.00
   8   8 -19    2.10   10.40
   8   8 -19    0.40    9.10
   8   8 -19   -5.90    7.90
   8   8 -19   22.60   23.70
  -8  -8  19    2.30   11.30
  -8  -8  19   -2.20   10.20
  -8  -8  19    9.30   11.00
   8   8  11   25.70   12.40
  -8  -8  19   -4.30    8.50
  10  10 -20   99.79   18.20
  10  10 -20   76.99   19.00
  10  10  10   98.29   20.50
 -10 -10  20  100.19   23.50
 -10 -10  20   68.49   16.80
  12  12 -21   17.30   10.20
 -12 -12  21    8.70   13.80
  14  14 -22   10.00    8.90
   3   3 -17  191.88   31.00
   3   3 -17  197.48   24.50
  -3  -3  17  191.48   27.60
  -3  -3  17  216.78   29.10
  -3  -3  17  164.08   30.00
  -3  -3  17  198.38   35.60
  -3  -3  17  198.68   33.90
   5   5 -18   50.59   13.40
   5   5 -18   48.90   17.50
   5   5 -18   81.99   18.90
   5   5 -18   59.89   12.40
  -5  -5  18   27.90   15.70
  -5  -5  18   47.60   18.00
  -5  -5  18   23.40   13.10
  -5  -5  18   18.80   20.40
   7   7 -19   76.49   15.90
  -7  -7 -12  120.59   33.20
   7   7 -19   58.89   16.30
   7   7 -19   78.49   21.70
   7   7  12   91.09   17.90
  -7  -7  19   62.59   18.10
  -7  -7  19   89.69   23.60
  -7  -7  19   88.39   22.30
   7   7  12  120.39   22.60
   7   7  12   81.39   18.90
  -7  -7  19  127.39   42.00
  -9  -9  20    5.30   11.50
  -9  -9  20    7.80    9.90
  11  11 -21   36.00   12.70
 -11 -11  21   21.50   10.80
  11  11  10   21.10   10.10
  13  13 -22   10.20    8.80
   0   0 -16  191.68   30.30
   0   0 -16  119.19   25.10
   0   0  16  148.99   27.70
   0   0  16  147.79   31.10
   0   0  16  142.69   28.40
   0   0  16  131.39   25.90
   0   0  16  148.59   27.10
  -2  -2 -15    6.10   12.40
  -2  -2 -15   22.90   13.40
   2   2 -17   34.80   11.00
   2   2 -17   47.60   19.10
   2   2  15   17.60   11.90
   2   2  15   15.30   13.00
  -2  -2  17    7.20   12.50
   2   2  15   19.90   12.40
  -2  -2  17    0.90    9.70
   2   2  15   20.30   13.90
   2   2  15   11.30    8.60
  -2  -2  17    4.70   11.00
  -2  -2  17   -6.00    9.90
   2   2  15   33.00   15.90
   4   4 -18  221.18   32.50
  -4  -4 -14  178.78   35.70
   4   4 -18  194.48   16.90
   4   4 -18  225.48   26.20
  -4  -4  18  202.48   30.60
  -4  -4  18  195.78   29.20
  -4  -4  18  207.48   33.40
   4   4  14  138.39   26.50
   4   4  14  164.68   31.40
  -4  -4  18  232.88   30.50
  -4  -4  18  203.58   30.90
   6   6 -19   20.30   10.10
   6   6 -19   10.30    8.60
  -6  -6 -13   10.80   14.60
   6   6 -19    3.60    9.50
   6   6 -19   21.80   20.40
  -6  -6  19   13.00   12.10
  -6  -6  19    9.70   12.70
   6   6  13   12.90   11.90
   6   6  13    4.70    7.60
  -6  -6  19    4.00   11.90
  -6  -6  19    1.70   11.30
   8   8 -20   82.79   18.20
   8   8 -20   81.09   15.50
   8   8  12  128.39   16.20
  -8  -8  20  115.19   24.90
  -8  -8  20   93.69   29.70
  -8  -8  20  100.69   20.10
  10  10 -21   16.10    9.40
  10  10  11    9.70    8.80
 -10 -10  21    7.70    7.70
 -10 -10  21    7.40    8.80
  12  12 -22   28.50    9.10
  -1  -1 -16   31.80   16.10
   1   1  16   38.40   25.80
   1   1  16   43.20   17.30
   1   1  16   27.00   13.60
   1   1  16   37.50   15.40
   1   1  16   50.19   17.20
   1   1  16   16.60   17.70
  -5  -5  19  155.18   23.60
  -5  -5  19  205.38   29.40
  -5  -5  19  242.58   46.20
  -5  -5  19  157.18   30.40
  -5  -5  19  160.28   31.30
   7   7 -20   89.69   17.20
   7   7 -20  106.59   14.50
  -7  -7  20   66.09   20.60
  -7  -7  20   75.39   24.40
  -7  -7  20   84.59   19.50
   9   9 -21   19.10    9.70
   9   9 -21   21.60    9.60
   9   9  12    6.80    9.00
  -9  -9  21   17.30   11.10
  -9  -9  21   30.00   10.50
  -9  -9  21   29.40   12.20
  11  11 -22    2.00    6.00
 -11 -11  22   16.70   12.40
   0   0 -17   20.50   13.90
   0   0  17   15.80   14.20
   0   0  17   12.50   12.30
   0   0  17   28.40   14.90
   0   0  17    6.20   11.30
   0   0  17   11.70   10.40
   0   0  17   13.10   11.40
  -2  -2 -16  191.98   31.30
   2   2 -18  126.79   29.10
   2   2  16  155.68   28.50
  -2  -2  18  153.98   27.70
  -2  -2  18  144.89   31.40
   2   2  16  183.48   28.30
  -2  -2  18  137.09   32.70
  -2  -2  18  146.29   28.60
  -2  -2  18  136.69   27.50
   2   2  16  184.88   26.30
   2   2  16  154.98   31.20
   4   4 -19   -0.70    7.00
  -4  -4 -15    9.10   15.80
   4   4 -19    4.20   10.40
   4   4  15   20.20   12.50
  -4  -4  19   24.20   15.30
  -4  -4  19    2.60   10.70
   4   4  15   11.40   12.10
   4   4  15   29.40   12.80
  -4  -4  19    5.30   17.20
  -4  -4  19    4.20   11.40
  -4  -4  19   11.70   11.10
   4   4  15   33.70   14.40
  -6  -6  20  109.99   25.10
  -6  -6  20   82.29   20.80
  -6  -6  20   78.19   18.70
   8   8 -21   -3.50    5.00
  -8  -8  21    1.10    8.60
  -8  -8  21    6.40   11.00
  -8  -8  21    8.40   10.60
  10  10 -22   61.29   12.50
 -10 -10  22   41.50   18.00
 -10 -10  22   37.10   10.50
  -1  -1 -17  145.79   49.70
   1   1  17   58.19   17.00
   1   1  17   47.40   16.00
   1   1  17   70.99   20.80
   1   1  17   79.09   20.50
   1   1  17   92.99   21.20
   3   3 -19   70.29   20.10
  -3  -3  19   54.09   19.50
  -3  -3  19   99.79   20.90
  -3  -3  19   75.09   19.90
  -3  -3  19   66.19   19.80
  -3  -3  19   96.29   24.30
  -3  -3  19   84.99   21.20
  -7  -7  21   64.39   18.40
  -7  -7  21   90.09   21.40
  -7  -7  21   56.49   24.60
   9   9 -22    1.80    5.60
   9   9  13   15.40    9.10
  -9  -9  22    9.60   10.00
  -9  -9  22   18.30   10.50
   9   9  13   13.30    9.40
   0   0 -18  113.49   27.00
   0   0  18  167.98   26.30
   0   0  18  177.98   32.70
   0   0  18  181.88   33.30
   0   0  18  186.38   27.40
   0   0  18  170.68   25.70
  -2  -2  19   40.30   15.10
  -2  -2  19   42.70   18.60
   2   2  17   47.10   17.30
  -2  -2  19   18.00   13.30
   2   2  17   36.70   14.90
   2   2  17   39.80   15.10
  -2  -2  19   20.40   13.60
  -2  -2  19   24.70   13.70
   4   4  16   54.99   18.10
   4   4  16   78.79   18.50
  -4  -4  20  142.69   31.00
   4   4  16   79.39   19.30
  -4  -4  20  114.79   22.70
  -6  -6  21   12.70   12.10
   6   6  15   14.50    8.30
   6   6  15    8.60   18.60
  -6  -6  21   14.50   12.50
  -6  -6  21   10.20   13.20
  -8  -8  22   20.60   11.20
  -8  -8  22   20.90   11.20
   8   8  14   33.50   12.20
  -1  -1  19   83.29   20.60
   1   1  18    2.10   16.10
  -3  -3  20    9.80   11.50
   3   3  17   35.10   16.10
   3   3  17   31.30   13.30
   3   3  17   33.30   14.10
  -3  -3  20    2.60   10.00
  -3  -3  20   10.40   14.80
  -3  -3  20    3.20   11.40
  -5  -5  21  102.79   22.30
   7   7  15   85.39   17.20
   7   7  15  117.29   21.50
   7   7  15   73.49   13.70
  -9  -9  23   29.70   14.50
   0   0  19   32.80   14.80
   0   0  19   62.59   17.70
   0   0  19   75.49   22.30
  -2  -2  20  101.79   22.80
  -2  -2  20  123.79   27.60
   2   2  18  130.09   23.90
  -2  -2  20  114.49   22.20
  -2  -2  20  150.98   26.60
   2   2  18  174.98   30.90
   2   2  18  183.88   40.50
  -4  -4  21    4.90    9.90
  -4  -4  21   -5.80    9.50
  -4  -4  21   -6.00    6.80
   4   4  17   13.80    9.20
   4   4  17    8.80    9.80
   4   4  17    7.20   10.30
  -6  -6  22   46.30   14.90
   6   6  16   76.99   17.00
  -6  -6  22   43.70   15.60
   6   6  16   88.19   15.00
   8   8  15   -0.50    7.10
  -8  -8  23   15.30    8.10
   1   1  19  108.09   23.60
   1   1  19   90.09   20.20
  -3  -3  21   53.99   16.50
   3   3  18    2.90    9.10
   3   3  18    5.50    7.80
   3   3  18    8.00   10.80
  -3  -3  21   60.59   17.00
   5   5  17    7.10    9.20
   5   5  17   10.80    7.20
  -5  -5  22    7.70   10.30
   5   5  17    0.70    8.50
  -5  -5  22    5.90    9.70
   7   7  16    2.60    7.20
  -7  -7  23    9.20    7.90
   7   7  16   -3.30    9.50
   0   0  20   13.60   10.50
   0   0  20    8.60    9.90
   0   0  20   12.10    9.90
   2   2  19    3.60    9.10
   2   2  19   -2.00    7.60
  -2  -2  21   -2.10   10.80
  -2  -2  21    8.10   10.50
  -2  -2  21   11.10   10.80
   2   2  19    4.90    8.40
   4   4  18   89.39   17.60
   4   4  18   70.09   16.70
   4   4  18   76.69   15.20
   6   6  17    9.70    8.00
  -6  -6  23    6.30    7.90
  -1  -1  21   99.89   20.50
  -1  -1  21  104.49   21.10
  -1  -1  21   96.79   20.10
   3   3  19    5.90    7.10
   3   3  19   16.70   18.30
   3   3  19   16.40   15.50
  -3  -3  22   19.60   10.70
  -5  -5  23   27.00   10.80
   0   0  21   12.90    9.10
   0   0  21   10.10    8.80
   2   2  20   29.90   10.80
  -2  -2  22   30.40   12.00
   2   2  20   36.60   11.50
  -2  -2  22   30.90   11.70
   4   4  19   -1.80    4.30
  -4  -4  23    7.60    7.90
  -6  -6  24   10.50    6.50
   1   1  21   23.20    9.50
  -1  -1  22   21.50    9.60
  -3  -3  23    9.80    8.00
   3   3  20    2.00    4.80
  -5  -5  24    7.70    7.10
  -2  -2  23   -4.50    8.70
  16  18  -8    4.80    8.90
  14  16  -7   43.50   15.40
  12  14  -6  216.28   25.90
  12  14  -6  239.48   29.90
  12  14  -6  202.18   28.30
  10  12  -5   54.89   13.00
  10  12  -5   45.30   12.60
  10  12  -5   51.59   15.90
  10  12  -5   42.70   13.20
   8  10  -4 1084.99   83.39
   8  10  -4 1197.58   82.79
   8  10  -4 1162.78   82.29
   8  10  -4 1224.48   82.19
  -8 -10   4  962.20   82.69
   6   8  -3  230.28   20.20
   6   8  -3  216.28   19.00
   6   8  -3  191.58   20.70
   4   6  -2 1119.99   74.19
   4   6  -2 1077.39   76.59
   4   6  -2 1102.79   75.29
  -4  -6   2 1103.19   79.09
  -2  -4   1   86.89    7.10
  -2  -4   1   89.89    8.90
  -2  -4   1   90.69   10.10
   0   2   0  829.32   76.09
   2   0  -1  247.18   16.00
   2   0  -1  226.28   16.10
   4   2  -2 8719.23  618.74
  -6  -4   3  193.88   15.70
  -6  -4   3  174.68   15.30
  -6  -4   3  183.18   16.10
  -6  -4   3  190.88   14.20
   8   6  -4  302.67   24.80
   8   6  -4  277.47   23.80
  -8  -6   4  321.57   26.00
   8   6  -4  282.37   23.70
   8   6  -4  282.87   25.80
  -8  -6   4  315.87   23.90
  10   8  -5  271.07   24.10
 -10  -8   5  244.98   24.80
  10   8  -5  234.68   22.70
 -10  -8   5  218.18   19.80
  10   8  -5  249.28   23.60
  10   8  -5  246.48   22.50
  10   8  -5  264.27   25.60
  12  10  -6   42.00   11.50
  12  10  -6   48.50   12.30
  12  10  -6   49.90   13.40
 -12 -10   6   27.10   10.50
  14  12  -7   30.00   13.60
  14  12  -7   15.60   10.00
  14  12  -7   12.80    9.40
  14  12  -7   24.90   12.40
  16  14  -8   51.79   17.50
  16  14  -8   61.59   16.40
  16  14  -8   56.39   19.20
  18  16  -9   69.49   19.60
  18  16  -9   56.19   14.70
  15  17  -7   97.79   17.10
  13  15  -7   97.89   21.60
  13  15  -7  110.39   21.90
  13  15  -7  107.59   20.30
  13  15  -6   91.39   21.10
  13  15  -6   97.79   18.80
  13  15  -6  127.39   23.40
  11  13  -6   58.29   14.70
  11  13  -6   51.89   15.10
  11  13  -6   56.99   15.70
  11  13  -5   44.00   14.30
  11  13  -5   31.80   11.00
  11  13  -5   18.00   12.00
   9  11  -5  186.38   20.90
   9  11  -5  187.68   20.40
   9  11  -5  178.58   24.50
   9  11  -4  134.09   17.80
   9  11  -4  126.39   17.90
   9  11  -4  148.89   22.70
   9  11  -4  137.19   18.70
  -7  -9   3  265.87   26.10
   5   7  -3  877.51   59.49
   5   7  -3  883.31   58.19
  -5  -7   3  724.43   59.19
   3   5  -2  289.57   22.30
   3   5  -2  296.77   21.50
  -3  -5   2  251.87   20.20
  -1  -3   0  434.86   32.70
  -1  -3   0  436.16   32.10
   1   3   0  471.95   30.80
   1   3   0  474.15   30.60
   1  -1  -1 3621.24  241.18
  -1   1   1 3575.84  241.28
   5   3  -3 4137.19  335.17
   5   3  -2 3779.82  319.47
  -7  -5   3  630.94   45.40
  -7  -5   3  598.94   43.50
  -7  -5   3  617.54   40.50
  13  11  -7   87.99   18.30
  13  11  -7   81.09   17.40
  13  11  -7   71.79   17.60
  13  11  -7   70.19   15.90
  13  11  -6   44.50   14.00
  13  11  -6   58.79   16.60
  13  11  -6   57.49   13.90
  13  11  -6   56.29   14.50
  15  13  -7  105.79   23.20
  15  13  -7   81.69   20.10
  17  15  -9    6.40   11.80
  17  15  -9   10.70    9.80
  17  15  -8   15.30   10.00
  17  15  -8   30.80   15.30
  19  17 -10   23.70   11.60
  19  17 -10   18.80    9.30
  19  17  -9   14.30   10.70
  19  17  -9   17.00    8.00
  16  18  -9   21.30   11.00
  16  18  -9   13.60    7.10
  16  18  -7    3.10    8.90
  14  16  -6   57.79   17.20
  14  16  -6   77.49   15.90
  12  14  -7   28.40   14.20
  12  14  -7   40.60   13.80
  12  14  -7   42.70   14.80
  12  14  -5   25.40   12.80
  12  14  -5   30.50   13.50
  12  14  -5   22.10   12.40
  10  12  -6  247.68   25.50
  10  12  -4  198.18   22.60
  10  12  -4  189.08   23.70
  10  12  -4  187.58   25.50
 -10 -12   6  208.78   25.90
   8  10  -5  159.18   20.60
   8  10  -5  178.58   20.90
   8  10  -5  203.18   21.20
   8  10  -5  167.58   19.80
  -8 -10   5  189.28   21.80
   6   8  -4 1477.75  101.59
   6   8  -4 1415.66  101.89
   6   8  -4 1433.56  100.19
  -6  -8   4 1321.37   97.19
   6   8  -2 1521.45  100.29
   6   8  -2 1505.05  102.89
   6   8  -2 1550.44   98.99
   4   6  -3  454.35   31.80
  -4  -6   1  439.86   34.90
   4   6  -3  418.96   32.00
   4   6  -1  369.66   29.60
   4   6  -1  385.36   32.00
  -2  -4   0 3681.13  279.77
   2   4   0 3696.53  278.77
   0   2  -1 1187.88  116.39
   2   0  -2  784.22   78.19
  -2   0   0  817.42   79.49
  -2   0   2  797.92   78.09
   2   0   0  892.61   81.99
  -4  -2   3  210.88   16.50
  -4  -2   3  204.28   15.90
  -4  -2   3  222.88   16.40
   6   4  -4 1598.64  104.59
   6   4  -4 1550.84  103.69
   6   4  -4 1495.25  104.79
   6   4  -4 1540.45  103.69
  -6  -4   4 1554.94  103.09
  -6  -4   4 1588.94  104.69
  -6  -4   4 1518.15  104.79
   8   6  -5   45.00    8.40
  -8  -6   3   62.29    9.50
  -8  -6   3   58.49    6.90
   8   6  -5   53.89   10.80
   8   6  -5   65.39    9.20
   8   6  -5   56.49   11.40
   8   6  -3   63.29    8.00
   8   6  -3   82.99   13.60
   8   6  -3   51.89    8.00
 -10  -8   4  513.75   47.40
  10   8  -6  580.04   47.10
  10   8  -6  510.25   47.00
  10   8  -6  557.44   45.80
  10   8  -6  549.15   45.50
  10   8  -4  643.04   45.80
 -10  -8   6  697.33   49.40
 -10  -8   6  645.34   45.20
  10   8  -4  604.04   46.40
  10   8  -4  671.13   49.70
  10   8  -4  533.55   44.80
  10   8  -4  654.13   46.50
  12  10  -7   76.49   16.60
  12  10  -7   94.59   17.70
  12  10  -7  101.79   18.80
  12  10  -7   90.59   16.50
  12  10  -7  104.89   18.70
  12  10  -5  105.09   15.70
  12  10  -5   97.09   14.70
  12  10  -5   84.19   17.50
  12  10  -5  107.49   16.80
  14  12  -8   97.19   20.20
  14  12  -8   92.79   19.80
  14  12  -8   83.59   20.80
  14  12  -8   90.99   21.00
 -14 -12   8  146.49   25.60
  16  14  -9   10.00   12.80
  16  14  -9   25.00   12.90
  16  14  -9   37.90   14.10
  16  14  -7   24.10   14.10
  16  14  -7   36.20   12.90
  16  14  -7    9.80   11.20
  18  16 -10   92.39   18.80
  18  16 -10  131.09   24.60
  18  16  -8   49.60   17.70
  15  17  -9   45.10   13.40
  15  17  -6   95.19   23.40
  13  15  -8   25.00   13.00
  13  15  -8    9.90    8.90
  13  15  -8    5.00    9.10
  13  15  -5   77.19   19.60
  11  13  -7  112.99   23.60
  11  13  -7  130.89   22.50
  11  13  -7  128.79   23.70
  11  13  -7  156.88   23.00
  11  13  -4   98.49   21.00
  11  13  -4  104.79   18.40
  11  13  -4  102.39   20.40
   9  11  -6  153.18   20.30
   9  11  -6  137.79   18.60
   9  11  -6  145.19   19.10
   9  11  -6  145.59   19.80
  -9 -11   6   99.59   19.30
   7   9  -5  953.90   80.39
   7   9  -5  906.81   68.39
   7   9  -5  927.11   67.49
   7   9  -5  838.82   66.69
   7   9  -5  920.51   68.99
  -7  -9   5 1019.90   69.89
   5   7  -4  255.97   21.50
   5   7  -4  239.28   22.00
   5   7  -4  267.27   21.70
   5   7  -4  243.68   22.70
  -3  -5   0  313.37   25.40
  -3  -5   0  301.87   26.30
   1   3  -2  949.21   64.59
   1   3  -2  972.10   64.69
  -1   1  -1 4280.67  308.67
   1  -1   1 4009.50  309.27
  -3  -1   0    0.00    0.10
  -5  -3   4  265.67   20.90
  -5  -3   4  321.27   22.30
  -5  -3   4  250.87   22.50
   7   5  -5 2528.55  169.68
   7   5  -5 2498.65  169.68
   7   5  -2 2738.13  168.18
  -7  -5   5 2436.66  170.68
 -11  -9   7   80.19   15.70
  15  13  -9  114.69   22.80
  15  13  -9  100.39   22.00
  15  13  -9   92.09   20.70
  15  13  -9  109.89   21.20
  17  15  -7  133.59   20.10
  17  15  -7  172.48   29.00
  19  17 -11   44.80   14.60
  19  17  -8    7.20    6.20
  19  17  -8   14.40    9.40
  16  18 -10   43.10   13.70
  16  18 -10   27.70    9.10
  16  18  -6    9.10    8.80
  14  16  -9    0.50   10.20
  14  16  -5   26.40   13.10
  14  16  -5   21.80    8.90
  12  14  -8   98.79   20.40
  12  14  -8  104.69   22.50
  12  14  -8   97.09   20.80
  10  12  -7   56.29   15.80
  10  12  -7   50.59   14.20
  10  12  -7   49.99   13.40
  10  12  -7   51.99   14.40
  10  12  -3   23.30   11.70
 -10 -12   7   32.90   13.40
  10  12  -3   20.50    8.50
  10  12  -3   29.00   10.90
   8  10  -6  360.66   34.70
   8  10  -6  330.37   33.70
   8  10  -6  356.86   34.30
   8  10  -2  429.06   32.60
   8  10  -2  426.26   33.00
   6   8  -1  146.49   13.10
   6   8  -1  150.78   14.30
   6   8  -1  124.89   16.20
  -6  -8   5  132.59   13.60
   4   6  -4 3613.34  238.08
   2   4  -3  280.37   20.40
   2   4  -3  243.28   19.30
   2   4   1  241.78   18.10
   2   4   1  253.67   18.00
   2   4   1  253.57   18.10
   0   2  -2 9999.00  700.43
   0  -2  -2 9685.53  647.64
   0   2   2 9900.81  648.44
   0  -2   2 9509.85  693.63
   2   0  -3  341.37   24.00
   2   0  -3  346.07   23.90
   2   0  -3  338.87   23.50
  -2   0   3  344.27   24.20
  -2   0   3  346.57   24.10
  -4  -2   0  724.93   50.39
  -4  -2   0  722.43   50.49
  -4  -2   0  758.42   47.70
  -4  -2   0  687.33   48.30
  -4  -2   0  687.93   48.20
   6   4  -5 1447.86   93.59
   6   4  -5 1384.36   93.49
   6   4  -5 1478.95   92.99
   6   4  -5 1409.16   92.69
  -6  -4   5 1334.77   93.29
  -6  -4   5 1282.67   93.09
  -6  -4   5 1301.37   93.19
  -6  -4   5 1309.87   92.09
   8   6  -6  639.84   47.10
   8   6  -6  586.34   47.50
   8   6  -6  608.24   48.10
   8   6  -6  582.54   46.70
  -8  -6   6  660.43   47.80
  -8  -6   6  666.53   45.30
  -8  -6   6  696.93   48.90
  10   8  -7   23.40    9.30
  10   8  -7   37.10   10.70
  10   8  -7   23.40    8.50
  10   8  -7   20.70   11.70
  10   8  -7   21.90    8.40
  10   8  -3   30.80    8.40
  10   8  -3   44.90   12.20
  10   8  -3   22.30    7.20
  12  10  -8 1620.94  138.79
  12  10  -8 1699.13  120.99
  12  10  -8 1586.54  120.89
  12  10  -8 1789.22  123.09
  12  10  -8 1722.43  123.59
 -12 -10   8 1736.53  123.09
  14  12  -9   25.40   11.70
  14  12  -9   25.40   12.90
  14  12  -9   38.30   15.50
  14  12  -9   20.40   10.90
  14  12  -5   67.29   18.60
 -14 -12   9   10.00    9.90
  16  14 -10   55.39   17.00
  16  14  -6   88.69   17.90
  16  14  -6   96.19   24.20
  16  14  -6   81.09   20.40
  18  16  -7   40.90   15.40
  18  16  -7   33.20   10.60
  20  18 -12    0.90    4.50
  15  17 -10   21.10   15.40
  15  17 -10   22.40   10.80
  15  17  -5   48.40   14.50
  13  15  -9   68.09   17.80
  13  15  -9   49.90   16.80
  13  15  -9   92.99   31.60
  13  15  -4   64.39   16.40
  13  15  -4   63.39   27.10
  13  15  -4   50.39   12.90
  11  13  -8   69.79   17.60
  11  13  -8   83.29   19.30
  11  13  -8   72.69   17.30
  11  13  -8   70.59   17.30
 -11 -13   8   43.30   16.00
   9  11  -7  181.98   22.50
   9  11  -7  207.28   28.00
   9  11  -7  209.48   24.30
   9  11  -7  172.28   20.90
   9  11  -7  204.88   23.80
  -9 -11   7  158.58   22.20
  -5  -7   5  409.76   33.70
  -5  -7   5  476.45   31.40
  -5  -7   5  421.36   35.10
   3   5  -4  655.03   43.20
   3   5  -4  652.23   43.30
  -3  -5   4  535.85   42.20
  -3  -5   4  508.75   42.10
  -1  -3   3  550.64   40.50
  -1  -3   3  577.94   40.50
  -1  -3   3  576.94   39.50
   1  -1  -3 7982.20  527.75
  -1   1   3 7000.00  519.15
  -3  -1   4 1220.78   81.39
  -5  -3   0 1626.64   99.99
   5   3   0 1448.06   98.09
   5   3   0 1457.35  100.19
   9   7  -7  537.35   44.00
   9   7  -7  534.05   43.70
   9   7  -7  518.45   42.40
   9   7  -7  549.25   42.70
   9   7  -7  529.25   44.10
  -9  -7   7  630.04   44.00
  -9  -7   7  609.14   40.20
   9   7  -2  524.45   44.50
  -9  -7   7  586.34   44.50
   9   7  -2  486.95   39.90
   9   7  -2  512.05   41.20
  11   9  -8  123.69   18.60
  11   9  -8  145.99   18.80
  11   9  -8  123.79   17.90
  11   9  -8  135.89   18.20
  11   9  -8  145.79   17.70
 -11  -9   8  100.19   19.20
  13  11  -9   40.30   13.70
  13  11  -9   49.20   13.40
  13  11  -9   44.90   15.30
  13  11  -9   50.09   14.70
  13  11  -9   50.39   15.30
 -13 -11   9   60.39   15.50
  15  13 -10   59.59   17.70
  15  13 -10   45.70   15.10
  15  13 -10   37.70   15.60
  15  13 -10   56.19   17.40
 -15 -13  10   54.49   16.60
  17  15 -11  178.98   27.80
  17  15 -11  161.58   25.00
  19  17 -12    9.50   10.60
  19  17  -7    3.70   10.10
  19  17  -7   12.10    9.50
  16  18 -11   16.50   10.60
  16  18 -11   13.50    8.00
  16  18  -5   12.10   16.90
  14  16 -10   51.79   22.10
  14  16 -10   24.50   14.20
  14  16  -4   92.69   19.50
  12  14  -9   45.80   15.60
  12  14  -9   49.80   17.80
  12  14  -9   56.99   15.50
  10  12  -8  162.18   23.30
  10  12  -8  182.68   24.80
  10  12  -8  174.68   23.40
 -10 -12   8  187.38   24.90
   8  10  -7   21.80    8.30
   8  10  -7   18.10    9.60
   8  10  -7   21.60    9.80
   8  10  -7   24.00    9.80
   8  10  -7   34.30   11.00
   8  10  -1   62.39   15.80
   8  10  -1   38.80    8.80
  -8 -10   7    7.20    6.70
   8  10  -1   42.80    8.80
  -4  -6   5  123.69   13.40
  -4  -6   5  138.39   12.30
  -4  -6   5  118.19   13.50
   2   4  -4 1560.34  103.39
   2   4  -4 1594.04  103.49
   2   4  -4 1660.03  101.29
  -2  -4   4 1454.45  104.39
  -2  -4   4 1429.96  102.89
   0  -2  -3 1501.45  128.99
   0  -2   3 1504.85  164.68
  -2   0  -2 3400.46  293.77
   2   0  -4 3702.43  300.87
  -2   0   4 4093.99  306.17
   2   0   2 3661.73  299.67
  -4  -2  -1  224.78   16.70
  -4  -2  -1  242.28   19.60
  -4  -2  -1  226.78   19.40
  -4  -2  -1  233.88   16.90
  -4  -2  -1  231.68   15.70
  -4  -2   5  198.98   18.20
  -4  -2   5  198.38   17.50
  -4  -2   5  220.78   18.40
   6   4   0 1968.30  127.89
  -8  -6   7  304.37   25.30
   8   6  -1  305.17   24.00
  -8  -6   7  310.77   27.40
  -8  -6   7  314.67   28.10
   8   6  -1  326.57   25.40
  10   8  -8 1604.04  109.19
  10   8  -8 1621.04  110.69
  10   8  -8 1556.64  110.99
  10   8  -8 1550.74  108.79
  10   8  -8 1657.23  111.19
 -10  -8   8 1402.46  108.29
 -10  -8   8 1419.96  109.59
 -10  -8   8 1550.14  103.99
  12  10  -9  140.59   20.30
  12  10  -9  155.48   22.00
  12  10  -9  162.38   19.80
  12  10  -9  172.28   22.40
  12  10  -9  164.88   22.50
 -12 -10   9  115.39   22.40
  12  10  -3   92.29   17.20
  14  12 -10  184.18   24.50
  14  12 -10  216.08   28.10
  14  12 -10  208.08   26.60
  14  12 -10  211.28   27.20
  14  12 -10  206.98   28.40
 -14 -12  10  143.59   27.50
  16  14  -5   46.10   16.40
  16  14  -5   52.69   16.80
  16  14  -5   46.90   12.90
  18  16 -12   56.59   16.00
  18  16 -12   45.90   18.40
  20  18 -13    4.70    8.10
  15  17 -11   39.00   12.80
  15  17 -11   53.79   15.70
  13  15 -10   75.19   19.50
  13  15 -10   54.59   17.00
  13  15 -10   38.30   15.00
  13  15  -3   17.30   10.90
  11  13  -9  188.68   25.70
  11  13  -9  188.08   27.30
  11  13  -9  205.18   26.80
  11  13  -9  195.98   25.60
 -11 -13   9  187.58   26.90
   9  11  -8  229.08   26.10
   9  11  -8  238.48   25.80
   9  11  -8  215.98   25.00
   9  11  -8  217.98   23.90
   9  11  -1  158.88   20.10
   9  11  -1  185.58   25.40
   7   9  -7  142.49   13.00
   7   9  -7  154.48   18.70
   7   9  -7  155.48   18.50
   7   9  -7  153.98   18.60
   7   9  -7  167.88   19.20
   7   9  -7  139.39   16.90
   7   9   0  113.89   13.40
   3   5   2  118.99   10.30
   3   5   2  114.99    9.80
   1   3  -4  236.68   18.90
  -3  -1  -2 1198.58   78.49
  -5  -3   6  938.61   63.99
  -5  -3   6  950.90   63.59
  -5  -3   6  848.42   63.99
   7   5  -7 2090.19  131.19
   7   5  -7 2156.88  132.99
   7   5  -7 2157.18  132.79
  -7  -5   7 1824.62  130.19
  -7  -5   7 1781.72  131.29
  -7  -5   7 1767.82  131.89
  -7  -5   7 1774.72  131.69
  -9  -7   1  399.46   37.40
  -9  -7   1  372.66   31.60
  11   9  -2  128.19   15.30
  11   9  -2  121.89   15.30
  11   9  -2  109.29   19.70
  11   9  -2  126.09   15.50
  13  11 -10  159.08   23.50
  13  11 -10  186.78   25.10
  13  11 -10  172.68   22.50
  13  11 -10  161.38   24.60
  13  11 -10  171.98   23.90
  15  13 -11   64.19   18.50
  15  13 -11   52.79   15.00
  15  13 -11   82.09   20.10
  15  13 -11   60.59   18.10
  15  13  -4   62.59   14.20
 -15 -13  11   70.39   20.40
  15  13  -4   66.19   18.30
  15  13  -4   70.49   18.40
  19  17 -13   11.30   10.90
  19  17  -6    1.70    9.90
  19  17  -6   15.50    9.10
  16  18 -12   35.50   19.90
  16  18 -12   28.70   10.10
  16  18  -4   43.20   11.00
  16  18  -4   19.60   12.50
  14  16 -11   45.60   16.20
  14  16 -11   41.50   14.20
  14  16  -3   53.79   15.30
  12  14 -10   22.70   12.50
  12  14 -10   17.40   10.90
  12  14 -10   13.50    9.00
  12  14 -10   14.90   12.70
 -12 -14  10   36.40   14.10
  10  12  -9  135.79   24.20
  10  12  -9  141.49   22.20
  10  12  -9  134.59   20.00
  10  12  -9  140.49   24.50
  10  12  -9  123.49   21.20
 -10 -12   9   88.29   19.90
   8  10  -8  471.75   42.80
   8  10  -8  465.55   42.30
   8  10  -8  511.35   44.10
   8  10  -8  476.35   41.60
   8  10  -8  513.55   43.70
  -8 -10   8  503.65   43.50
   6   8  -7  110.79   14.70
   6   8  -7   99.89    9.60
   6   8  -7   85.89   13.00
   6   8  -7  108.89   14.70
   6   8  -7  102.49   14.70
   6   8  -7  119.79   15.10
  -4  -6  -2 1367.26  118.59
   4   6  -6 1575.24  103.09
   4   6  -6 1574.74  107.29
   4   6  -6 1557.54  106.69
   4   6  -6 1668.73  108.19
  -4  -6   6 1516.35  105.59
  -4  -6   6 1523.05  107.79
  -4  -6   6 1654.43  107.99
  -2  -4  -3  674.93   52.89
  -2  -4  -3  713.73   53.49
   2   4  -5  685.33   50.29
   2   4  -5  699.23   47.70
   2   4  -5  725.73   50.59
   2   4  -5  753.12   51.69
   0   2  -4 2738.53  277.27
   0  -2  -4 3009.40  236.88
   0  -2   4 3217.48  283.87
   0   2   4 2571.14  232.18
  -2   0  -3   83.79    8.50
  -2   0  -3   92.39    9.60
  -2   0  -3   86.19    9.30
  -2   0  -3   87.49    8.10
   2   0   3   82.79    7.60
   2   0   3   93.19    9.40
   2   0   3   80.89    8.20
  -4  -2   6 2505.65  166.58
  -6  -4   7  531.05   42.40
  -6  -4   7  553.14   41.50
  -6  -4   7  571.14   42.20
  -6  -4   7  575.24   43.00
   8   6  -8 1585.14  113.59
   8   6  -8 1600.44  113.59
   8   6  -8 1550.64  111.89
   8   6  -8 1568.64  113.29
   8   6   0 1801.62  109.49
  10   8  -9  131.59   18.10
  10   8  -9  159.98   19.50
  10   8  -9  129.99   16.90
  10   8  -9  133.59   17.70
  10   8  -9  145.79   18.60
 -10  -8   9  128.69   17.40
  10   8  -1  126.19   22.30
 -10  -8   9  152.08   19.20
 -10  -8   9  139.99   14.90
  12  10 -10  176.68   23.10
  12  10 -10  135.49   20.40
  12  10 -10  150.08   21.70
  12  10 -10  115.49   14.50
  12  10 -10  139.19   20.90
  12  10 -10  176.88   20.70
 -12 -10  10   97.59   22.30
  14  12 -11   17.80   10.60
  14  12 -11    8.20   10.00
  14  12 -11    8.80   11.50
  14  12 -11   26.40   11.20
  14  12 -11   10.00    9.60
 -14 -12  11   19.00   13.00
  14  12  -3   11.40    7.90
  14  12  -3    7.00   10.60
  14  12  -3   17.90   10.60
  16  14 -12   60.19   19.00
  16  14 -12   34.50   13.80
  16  14 -12   70.79   21.70
  16  14 -12   60.99   18.50
  16  14  -4   60.39   16.70
 -16 -14  12   78.19   22.40
  16  14  -4   73.59   22.60
  16  14  -4   62.49   14.00
  18  16 -13   28.50   15.70
  18  16 -13   40.30   14.20
  18  16  -5   44.60   17.60
  18  16  -5   24.80   11.70
  20  18 -14    0.90    5.40
  15  17 -12    3.90    8.10
  15  17 -12    0.40    8.90
  15  17  -3    0.60    9.10
  15  17  -3    1.30    6.80
  13  15 -11   44.40   15.40
  13  15 -11   20.20   10.90
  13  15 -11   36.60   15.60
  13  15  -2   74.39   17.00
  13  15  -2   62.09   17.30
   9  11  -9  352.56   36.50
   9  11  -9  393.46   37.20
   9  11  -9  398.06   38.90
   9  11  -9  385.56   38.50
   9  11  -9  404.26   38.50
   7   9  -8  124.49   17.00
   7   9  -8  139.99   18.10
   7   9  -8  118.69   16.90
   7   9  -8  108.59   16.40
   7   9  -8  130.49   16.50
  -7  -9   8  114.39   16.50
  -7  -9   8  106.29   11.40
  -7  -9   8   86.19   13.60
   5   7  -7 2440.66  166.88
   5   7  -7 2471.95  167.48
   5   7  -7 2521.55  166.58
   5   7  -7 2418.66  161.08
  -5  -7   7 2525.15  164.78
  -5  -7   7 2380.36  167.08
   3   5  -6  482.05   38.40
   3   5  -6  469.55   39.10
   3   5  -6  509.55   38.60
   3   5  -6  490.35   38.40
  -3  -5   6  587.64   39.70
  -1  -3  -4  805.52   55.49
  -1  -3  -4  796.52   57.29
  -1  -3  -4  845.72   57.69
   1   3   4  726.93   51.99
   1   3   4  739.43   53.09
  -1   1  -4  503.45   39.20
  -1   1  -4  549.05   38.00
  -1   1  -4  511.45   38.30
  -1   1  -4  526.75   38.40
   1  -1   4  552.44   39.50
   1  -1   4  543.75   38.30
   1  -1   4  565.94   38.10
   3   1  -6  323.27   25.70
   3   1  -6  341.47   26.70
   3   1  -6  394.16   27.30
   3   1  -6  350.46   27.40
  -5  -3  -2  519.15   37.60
  -5  -3  -2  499.65   39.80
  -5  -3  -2  478.05   35.00
  -5  -3  -2  491.25   39.70
  -5  -3  -2  498.15   34.90
   7   5  -8  543.35   40.40
   7   5  -8  489.75   40.70
   7   5  -8  555.94   40.20
   7   5  -8  534.45   40.90
   7   5  -8  476.75   38.30
   9   7  -9  444.96   37.40
   9   7  -9  448.36   38.90
   9   7  -9  429.06   37.60
   9   7  -9  455.75   39.10
   9   7  -9  453.45   38.90
   9   7  -9  438.06   35.30
  -9  -7   9  442.06   39.90
  -9  -7   9  467.45   39.50
  -9  -7   9  516.45   40.50
  -9  -7   9  451.05   36.20
  11   9 -10   81.19   25.30
  11   9 -10  107.49   18.50
  11   9 -10  103.29   19.30
  11   9 -10  101.39   12.90
  11   9 -10   96.59   18.50
 -11  -9  10  142.09   19.20
 -11  -9  10  136.69   14.70
  13  11 -11  280.37   33.80
  13  11 -11  325.17   33.10
  13  11 -11  294.47   33.20
  13  11 -11  318.57   35.20
  13  11 -11  286.37   33.10
 -13 -11  11  327.57   35.30
  15  13 -12   29.70   13.70
  15  13 -12   23.50   13.50
  15  13 -12   16.70   11.40
  15  13 -12   32.60   13.60
  15  13 -12   30.90   14.80
  15  13  -3   60.09   18.00
 -15 -13  12   24.40   13.50
  17  15 -13   35.00   20.60
  17  15 -13   32.30   15.00
  19  17 -14   12.80   10.90
  19  17 -14   22.70   15.50
  19  17  -5   36.50   19.90
  19  17  -5   31.30   13.00
  16  18 -13   19.90    9.20
  16  18 -13   24.60   11.20
  14  16 -12   85.09   20.20
  14  16 -12   97.79   21.20
  12  14 -11    9.40   10.00
  12  14 -11    8.70   10.20
  12  14 -11    4.00    9.60
  10  12 -10  355.06   38.00
  10  12 -10  409.16   40.50
  10  12 -10  407.56   41.10
  10  12 -10  370.46   39.50
  10  12 -10  411.86   39.00
 -10 -12  10  391.76   39.80
   8  10  -9  133.39   20.50
   8  10  -9  130.49   19.90
   8  10  -9  161.18   20.90
   8  10  -9  150.78   21.20
   8  10  -9  160.88   21.80
  -8 -10   9  168.78   21.20
   8  10   1  137.19   15.40
   8  10   1  143.09   22.10
  -6  -8  -2  903.11   70.39
   6   8  -8  828.62   65.69
   6   8  -8  818.02   65.09
   6   8  -8  868.41   66.09
   6   8  -8  867.51   66.99
  -6  -8  -2  891.71   71.79
   6   8  -8  885.51   67.89
  -6  -8   8  859.71   66.79
   6   8   2  929.61   61.69
  -4  -6  -3  201.08   24.60
  -4  -6   7  259.37   21.50
  -4  -6   7  248.48   23.10
  -4  -6   7  257.37   22.80
   4   6   3  218.88   18.30
   4   6   3  226.78   19.10
   4   6   3  226.28   16.40
  -2  -4  -4 1306.77   87.29
  -2  -4  -4 1296.67   88.99
  -2  -4  -4 1270.17   88.79
   2   4   4 1148.29   81.19
   2   4   4 1174.98   82.99
   0  -2  -5  459.15   35.60
   0  -2  -5  441.66   30.80
   0  -2  -5  454.25   34.10
   0  -2   5  437.76   33.10
   0  -2   5  445.76   34.40
   0  -2   5  422.16   32.80
   2   0  -6 6946.71  609.44
  -2   0  -4 8316.67  615.44
   2   0   4 8634.44  627.44
  -6  -4  -2 2296.67  173.48
   6   4  -8 2699.23  173.78
   6   4  -8 2735.03  172.98
   6   4  -8 2740.03  173.88
  -6  -4  -2 2314.87  176.38
  -6  -4   8 2847.62  173.18
   6   4   2 2399.46  173.18
   6   4   2 2515.85  172.48
  -6  -4   8 2802.62  175.28
  -8  -6   9  147.89   17.70
  -8  -6   9  137.79   15.70
  -8  -6   9  128.99   16.50
  -8  -6   9  121.69   17.30
  10   8 -10  524.35   45.20
  10   8 -10  568.34   45.60
  10   8 -10  504.55   43.20
 -10  -8   0  591.54   50.79
  10   8 -10  488.85   43.60
  10   8 -10  466.25   39.40
  10   8 -10  508.25   44.70
 -10  -8  10  516.55   41.90
 -10  -8  10  528.35   45.50
 -10  -8  10  515.75   41.20
 -10  -8  10  531.55   45.20
  12  10 -11   73.29   17.50
  12  10 -11   90.59   17.60
  12  10 -11   84.79   18.70
  12  10 -11   89.69   19.00
  12  10 -11   90.89   18.00
  12  10  -1   50.79   13.00
  12  10  -1   46.40   11.80
  12  10  -1   57.69   17.50
 -12 -10  11   95.79   19.60
  14  12 -12  126.29   24.50
  14  12 -12  148.29   26.30
  14  12 -12  137.29   32.00
  14  12 -12  169.88   29.60
 -14 -12  12  139.19   27.00
  16  14 -13   36.30   13.40
  16  14 -13   31.00   12.90
  16  14 -13   36.30   16.20
  16  14 -13   33.30   16.20
 -16 -14  13   52.99   18.40
  16  14  -3   25.90   13.60
  16  14  -3   35.10   10.60
  16  14  -3   44.00   15.30
  18  16 -14   71.79   17.80
  18  16 -14   84.89   19.70
  18  16  -4   64.39   19.00
  18  16  -4   68.99   15.80
  20  18 -15    3.20    4.90
  15  17  -2   31.80   14.40
  15  17  -2   19.30    9.10
  13  15 -12   84.59   20.70
  13  15 -12   66.19   18.60
 -13 -15  12   62.69   18.30
  13  15  -1   75.29   16.20
  11  13 -11  127.69   23.30
  11  13 -11  141.79   26.60
  11  13 -11  114.59   24.20
  11  13 -11  122.79   23.20
  11  13 -11  116.09   24.50
 -11 -13  11  131.79   24.20
   9  11 -10   43.80   15.10
   9  11 -10   55.99   15.70
   9  11 -10   41.80   14.40
   9  11 -10   59.79   15.20
   9  11 -10   38.10   12.00
  -9 -11  10   25.60   12.30
   9  11   1   91.89   20.60
   7   9  -9  581.44   48.00
   7   9  -9  571.14   46.40
   7   9  -9  585.94   46.40
   7   9  -9  599.64   48.10
   7   9  -9  569.94   46.80
  -7  -9   9  483.95   40.60
  -7  -9   9  483.25   42.10
  -7  -9   9  489.95   45.70
   5   7  -8  104.89   15.80
  -5  -7   8  159.88   18.00
  -5  -7   8  151.18   16.10
  -5  -7   8  159.08   18.10
  -1  -3  -5 1320.27   93.49
  -1  -3  -5 1247.78   93.09
  -1  -3  -5 1307.77   91.49
   1   3   5 1338.07   89.29
   1   3   5 1372.96   88.09
   1  -1  -6  335.97   23.60
   1  -1  -6  334.97   28.20
   1  -1  -6  336.07   27.00
   1  -1  -6  315.17   24.50
  -3  -1  -4 1315.07   88.79
  -3  -1  -4 1309.67   91.59
  -5  -3  -3 1474.75  105.09
  -5  -3  -3 1483.15  104.89
  -5  -3  -3 1515.15  102.69
  -5  -3  -3 1492.45   99.09
  -5  -3  -3 1401.36   98.99
   5   3   3 1492.45  102.29
   5   3   3 1473.55  101.79
   5   3   3 1521.75  100.69
   5   3   3 1498.65  101.69
  11   9 -11  384.76   37.10
  11   9 -11  317.77   31.00
  11   9 -11  364.06   35.60
  11   9 -11  366.86   36.30
  11   9 -11  429.96   36.60
  11   9 -11  350.36   35.70
 -11  -9  11  380.56   31.40
 -11  -9  11  374.96   37.00
 -11  -9  11  358.36   32.00
  13  11 -12   39.70   14.40
  13  11 -12   47.70   15.90
  13  11 -12   54.89   15.30
  13  11 -12   33.10   14.50
  13  11 -12   40.20   14.10
 -13 -11  12   69.09   18.10
  15  13 -13  162.38   23.90
  15  13 -13  113.59   24.80
  15  13 -13  139.79   26.90
  15  13 -13  130.79   24.50
 -15 -13  13   97.09   26.60
  17  15  -3   91.79   22.40
  19  17 -15   54.59   14.00
  19  17 -15   35.80   12.30
  16  18 -14   17.10    8.30
  14  16 -13   55.59   16.70
  14  16 -13   35.60   15.00
  12  14 -12  191.28   29.10
  12  14 -12  159.88   24.80
  12  14 -12  174.08   26.70
  12  14 -12  180.18   26.70
  12  14 -12  191.58   25.80
 -12 -14  12  185.48   27.70
  10  12 -11    6.10    9.70
  10  12 -11    6.50    9.80
  10  12 -11    2.50    7.40
  10  12 -11   10.10   10.80
  10  12 -11   11.40    9.40
 -10 -12  11   19.50   11.70
  10  12   1   29.70    9.80
  10  12   1   12.40   11.10
   8  10 -10  201.08   25.00
   8  10 -10  205.18   24.10
   8  10 -10  215.38   25.60
   8  10 -10  232.28   25.30
   8  10 -10  192.28   25.10
  -8 -10  10  175.38   23.80
  -8 -10  10  148.59   18.50
  -8 -10  10  193.18   16.30
   6   8  -9   27.00    9.40
   6   8  -9   20.80    9.60
   6   8  -9   24.80    9.50
   6   8  -9   32.20   11.10
   6   8  -9   25.60    8.80
  -6  -8  -3   59.89   16.00
  -6  -8   9    9.70    6.80
   4   6  -8  610.24   49.30
   4   6  -8  652.13   47.30
   4   6  -8  588.74   41.00
   4   6  -8  569.04   47.50
   4   6  -8  586.04   46.70
  -4  -6   8  618.74   46.50
  -2  -4   7  143.39   15.20
   2   4   5  113.49   12.50
  -2  -4   7  147.69   14.00
   2   4   5  129.39   10.40
  -2  -4   7  124.39   14.10
  -2  -4   7  138.59   16.00
  -2  -4   7  153.08   15.90
   0  -2  -6 1972.80  127.39
   0  -2  -6 1946.21  131.09
   0  -2  -6 1866.11  132.39
   0  -2  -6 1981.90  133.09
   0  -2   6 1875.71  129.59
   0  -2   6 1910.11  129.79
   4   2  -8 2148.69  126.49
  -4  -2   8 1826.12  125.69
  -4  -2   8 1848.02  126.29
  -4  -2   8 1689.13  124.29
  -4  -2   8 1755.82  125.69
   6   4  -9  779.82   55.09
   6   4  -9  817.02   56.29
   6   4  -9  737.83   56.39
   6   4  -9  764.22   56.99
   6   4  -9  699.73   55.09
   8   6 -10 1838.02  116.89
   8   6 -10 1866.51  120.89
   8   6 -10 1823.52  121.39
   8   6 -10 1869.11  119.69
   8   6 -10 1854.71  121.09
  -8  -6  10 1519.65  116.19
  -8  -6  10 1680.83  119.39
  -8  -6  10 1563.64  121.09
  -8  -6  10 1614.14  120.39
  -8  -6  10 1572.94  118.19
  -8  -6  10 1588.54  121.09
  10   8   1  250.57   25.00
 -10  -8  11  305.87   27.90
 -10  -8  11  297.17   30.90
  10   8   1  292.97   26.30
 -10  -8  11  250.07   28.70
  10   8   1  288.87   25.90
 -10  -8  11  279.47   27.10
  12  10 -12  218.38   29.00
  12  10 -12  215.88   29.20
 -12 -10   0  301.27   36.70
  12  10 -12  218.28   27.90
  12  10 -12  282.97   31.40
  12  10 -12  247.78   29.40
 -12 -10  12  250.07   21.10
  12  10   0  233.98   26.00
  12  10   0  202.18   30.70
  12  10   0  285.57   26.60
 -12 -10  12  250.07   24.10
 -12 -10  12  242.18   30.10
  14  12 -13   10.90   12.10
  14  12 -13   12.40   12.10
  14  12 -13   25.90   12.10
  14  12 -13   22.50   12.20
  14  12 -13   18.10   12.30
  14  12  -1   33.30   14.90
 -14 -12  13    5.10   10.00
  14  12  -1   44.30   13.90
  16  14 -14   99.49   22.90
  16  14 -14   68.39   20.30
  16  14 -14   67.59   20.40
  16  14 -14   68.09   18.50
  16  14 -14  104.89   23.30
  16  14  -2   58.99   21.00
  16  14  -2   58.39   15.40
 -16 -14  14   76.19   22.00
  16  14  -2   68.79   21.60
  18  16 -15   33.70   13.50
  18  16 -15   35.70   13.40
  18  16  -3    0.20    7.10
  18  16  -3    8.60   11.10
  20  18 -16   16.50   12.20
  15  17 -14   26.90   11.70
  15  17 -14   20.00   11.00
  15  17  -1   37.50   14.00
  13  15 -13   39.00   14.20
  13  15 -13   82.19   20.40
  13  15 -13   50.89   16.70
 -13 -15  13   84.69   21.40
  11  13 -12  110.89   22.70
  11  13 -12  160.78   23.00
  11  13 -12  156.48   28.60
  11  13 -12  147.79   25.20
  11  13 -12  139.09   26.20
  11  13   1  117.29   25.40
 -11 -13  12  125.79   24.70
   9  11 -11  183.48   24.10
   9  11 -11  163.78   23.10
   9  11 -11  181.78   25.30
   9  11 -11  180.78   25.00
   9  11 -11  174.08   25.10
   9  11   2  196.38   27.30
  -9 -11  11  186.28   25.30
   9  11   2  140.79   18.60
   7   9 -10   45.70   13.40
   7   9 -10   53.69   13.50
   7   9 -10   57.59   13.50
   7   9 -10   47.40   13.60
   7   9 -10   51.99   14.10
  -5  -7   9  560.94   50.29
  -5  -7   9  620.44   49.40
  -5  -7   9  626.14   48.90
  -5  -7   9  715.33   52.39
  -1  -3  -6  565.14   41.90
  -1  -3  -6  585.14   44.60
  -1  -3  -6  552.24   46.40
   1   3   6  533.75   37.70
   1   3   6  489.15   36.50
   1   3   6  477.05   38.90
  -1   1   7 1890.51  134.09
  -1   1   7 2126.09  133.89
  -1   1   7 1974.80  133.59
  -1   1   7 2028.90  136.29
  -3  -1  -5 1512.15  112.49
  -3  -1  -5 1614.64  112.29
  -3  -1  -5 1492.95  112.69
  -3  -1  -5 1611.44  108.29
  -3  -1  -5 1555.74  109.29
   3   1   5 1738.83  110.29
   3   1   5 1836.22  112.49
   3   1   5 1617.94  108.99
   5   3  -9  921.81   72.19
   5   3  -9  953.00   71.09
   5   3  -9  914.41   70.99
   5   3  -9  988.20   71.49
   5   3  -9  959.90   72.59
  -5  -3   9 1142.39   73.49
  -5  -3   9 1137.19   77.99
  -5  -3   9 1134.69   72.09
   7   5 -10  236.28   23.40
   7   5 -10  217.68   25.60
   7   5 -10  243.38   25.20
   7   5 -10  266.97   26.30
  -7  -5  10  314.17   27.80
  -7  -5  10  301.47   28.60
  -7  -5  10  314.67   29.90
  -7  -5  10  326.47   25.20
  -7  -5  10  316.37   27.00
  -7  -5  10  330.57   29.50
   9   7 -11 1222.58   81.09
   9   7 -11 1182.48   85.19
   9   7 -11 1209.18   87.09
   9   7 -11 1126.59   85.79
   9   7 -11 1208.58   87.19
  -9  -7  11 1113.89   86.49
  -9  -7  11 1044.50   87.09
  -9  -7  11 1205.48   85.59
  -9  -7  11 1078.69   83.59
  -9  -7  11 1146.19   87.79
  11   9 -12   83.99   18.90
  11   9 -12   87.19   18.90
  11   9 -12   98.59   20.20
  11   9 -12  110.99   19.70
 -11  -9  12  147.99   31.00
  11   9   1  107.69   14.80
 -11  -9  12  134.39   16.80
  11   9   1   93.69   15.30
  11   9   1   81.59   18.70
 -11  -9  12  131.99   19.40
  13  11 -13  258.97   31.50
  13  11 -13  286.07   33.40
  13  11 -13  269.57   33.00
  13  11 -13  259.07   32.90
  13  11 -13  239.88   30.80
 -13 -11  13  289.67   34.00
  15  13 -14   11.00   12.20
  15  13 -14   18.80   10.90
  15  13 -14    7.50   12.10
  15  13 -14   13.20   10.40
  15  13 -14    9.80   10.00
  15  13  -1   35.90    9.90
 -15 -13  14   10.60   11.60
  15  13  -1   39.00   15.50
  15  13  -1   45.70   18.90
  17  15 -15   67.89   18.50
  17  15 -15   65.49   18.00
  19  17 -16   27.90   10.70
  16  18 -15    7.00    7.30
  14  16 -14   33.90   14.80
  14  16 -14   28.10   13.80
  14  16   0   46.30   11.70
  14  16   0   52.59   16.40
  12  14 -13   32.50   15.00
  12  14 -13   23.30   13.90
  12  14 -13   39.60   16.60
  12  14 -13   34.80   16.50
  12  14 -13   45.90   16.60
 -12 -14  13   43.10   17.00
  12  14   1   26.30   14.50
  12  14   1   21.60   14.60
  12  14   1   25.80   10.30
  10  12 -12   55.89   18.00
  10  12 -12   63.39   17.30
  10  12 -12   56.09   15.70
  10  12 -12   71.99   19.60
  10  12   2  100.79   24.60
 -10 -12  12   69.99   19.50
   8  10 -11   13.70    9.80
   8  10 -11   15.40    9.10
  -8 -10  -3   27.90   13.90
   8  10 -11    5.20    9.60
   8  10 -11    4.70    8.30
   8  10 -11   11.20    9.60
  -8 -10  11   33.70    9.60
   8  10   3   21.20   11.80
  -8 -10  11   26.90   11.80
  -8 -10  11   33.80    8.40
   8  10   3   16.40    7.60
   6   8 -10  886.01   74.99
   6   8 -10  978.60   75.69
   6   8 -10 1048.50   75.89
   6   8 -10  953.90   74.99
   6   8 -10 1019.50   77.69
  -6  -8  10  914.01   75.39
  -6  -8  10  999.70   76.49
  -6  -8  10 1055.89   74.79
  -6  -8  10 1046.30   73.49
   4   6  -9  311.67   29.30
   4   6  -9  286.77   28.80
   4   6  -9  300.87   30.00
   4   6  -9  312.07   28.90
  -4  -6   9  379.46   30.20
  -4  -6   9  372.76   30.10
  -4  -6   9  356.76   27.60
   4   6   5  291.27   25.60
   4   6   5  295.97   24.40
   4   6   5  316.87   27.30
  -4  -6   9  358.36   31.80
   2   4  -8  999.40   68.89
   2   4  -8 1005.00   72.89
   2   4  -8 1026.10   71.59
   2   4  -8  975.90   71.69
   2   4  -8 1031.20   71.79
  -2  -4   8  966.10   72.49
  -2  -4   8  975.10   73.79
  -2  -4   8  985.40   71.79
  -2  -4   8 1010.60   70.79
   0   2  -7  531.55   39.80
   0   2  -7  542.35   40.10
   0   2  -7  511.05   39.50
   0   2  -7  508.05   42.10
   0   2  -7  527.95   41.20
   0   2   7  516.45   37.80
   0   2   7  539.65   40.70
   0   2   7  538.55   37.90
  -4  -2   9  256.57   24.60
  -4  -2   9  253.97   22.80
  -4  -2   9  244.58   23.10
  -4  -2   9  244.78   21.60
   6   4 -10  943.41   64.29
   6   4 -10  955.10   62.79
   6   4 -10  874.61   61.79
   6   4 -10  946.81   64.39
   6   4 -10  903.11   61.09
   6   4 -10  928.41   63.89
  -6  -4  10  741.73   62.89
  -6  -4  10  759.62   60.69
  -6  -4  10  730.93   61.89
  -6  -4  10  777.12   64.29
  -6  -4  10  736.43   61.99
  -8  -6  -3   41.20   13.30
  -8  -6  -3   46.10   14.00
  -8  -6  -3   52.29   13.60
  -8  -6  11   54.59   10.80
  -8  -6  11   37.30   11.80
  -8  -6  11   61.89   12.90
  -8  -6  11   39.10   10.30
  -8  -6  11   62.09   14.00
  -8  -6  11   46.80   12.70
  12  10 -13   82.79   20.30
  12  10 -13   97.79   20.90
  12  10 -13   75.29   17.90
  12  10 -13   74.99   17.90
  12  10 -13   61.59   18.30
  12  10   1   87.49   15.80
  12  10   1  100.09   17.90
 -12 -10  13  103.69   14.60
  12  10   1  105.89   22.10
 -12 -10  13  101.89   23.10
 -12 -10  13   97.29   14.70
  14  12 -14  242.78   30.70
  14  12 -14  287.77   34.50
  14  12 -14  252.37   31.90
  14  12 -14  257.67   31.20
  14  12 -14  254.37   32.30
 -14 -12  14  186.98   30.20
  16  14 -15   12.30   12.50
  16  14 -15   21.30   12.10
  16  14 -15   18.60   13.00
  16  14  -1    6.10    8.30
  16  14  -1    4.60   12.30
 -16 -14  15   25.30   14.80
  18  16 -16    4.00    8.90
  18  16 -16    5.60    9.30
  18  16  -2   23.00    9.60
  18  16  -2   27.00   19.30
  15  17 -15    2.60   10.40
  13  15 -14    5.30   10.60
  13  15   1   42.20   11.50
  13  15   1   26.50   13.30
  11  13 -13  182.78   29.00
  11  13 -13  153.48   28.30
  11  13 -13  153.78   28.70
  11  13 -13   84.89   26.70
  11  13 -13  132.29   22.80
 -11 -13  13  100.29   24.70
   9  11 -12  115.39   22.20
   9  11 -12  116.39   21.90
   9  11 -12  101.89   21.80
  -9 -11  -3  121.19   27.40
   9  11 -12  110.09   22.90
   9  11 -12   84.39   20.90
  -9 -11  12  165.08   23.70
   9  11   3  111.49   16.40
   9  11   3  117.39   24.20
   7   9 -11  450.65   40.50
   7   9 -11  403.86   39.40
  -7  -9  -4  376.76   44.20
   7   9 -11  384.36   47.10
   7   9 -11  472.75   40.50
   7   9 -11  440.46   41.80
  -7  -9  11  452.85   38.40
  -7  -9  11  401.96   36.60
  -7  -9  11  410.66   41.00
  -7  -9  11  423.86   40.70
  -5  -7  -5  510.35   47.70
  -5  -7  -5  510.45   46.80
  -5  -7  10  476.55   42.80
  -5  -7  10  483.95   40.60
  -5  -7  10  483.35   41.00
   5   7   5  528.45   37.00
   5   7   5  398.76   35.90
  -5  -7  10  478.75   42.50
   3   5  -9  354.96   32.40
   3   5  -9  361.86   28.20
   3   5  -9  363.66   33.60
   3   5  -9  385.46   32.60
  -3  -5   9  419.06   34.00
  -3  -5   9  387.56   33.60
  -3  -5   9  382.76   34.80
  -3  -5   9  387.76   33.10
  -3  -5   9  388.26   31.50
   3   1  -9 1951.50  143.39
   3   1  -9 1998.40  146.59
   3   1  -9 1938.41  144.79
  -3  -1   9 2328.87  146.19
  -3  -1   9 2401.26  148.99
  -3  -1   9 2308.97  148.39
  -5  -3  -5  813.62   63.19
  -5  -3  -5  870.31   64.79
  -5  -3  -5  815.22   56.39
  -5  -3  -5  787.02   56.49
   5   3   5  796.42   58.69
   5   3   5  822.62   57.39
   5   3   5  803.72   59.89
   5   3   5  831.42   58.69
   5   3   5  712.43   57.29
   7   5 -11  927.61   67.19
   7   5 -11  803.92   65.79
   7   5 -11  922.21   64.99
   7   5 -11  840.62   62.39
   7   5 -11  911.11   66.59
   7   5 -11  877.21   65.09
  -7  -5  11  837.02   66.49
  -7  -5  11  811.52   66.89
  -7  -5  11  874.01   66.09
  -7  -5  11  831.62   65.19
  -7  -5  11  916.51   69.09
   9   7 -12  108.79   20.00
   9   7 -12   84.69   24.00
   9   7 -12  104.49   18.30
   9   7 -12  113.59   17.10
   9   7 -12   89.09   11.10
   9   7 -12  102.49   19.70
  -9  -7  12   94.99   20.00
  -9  -7  12   90.59   16.60
  -9  -7  12   89.69   18.20
  -9  -7  12  131.79   17.00
  -9  -7  12  124.79   22.20
  11   9 -13  227.38   26.80
  11   9 -13  175.48   24.80
  11   9 -13  182.88   24.60
  11   9 -13  188.88   24.30
  11   9 -13  205.48   25.20
 -11  -9  13  156.28   20.70
 -11  -9  13  144.99   20.10
 -11  -9  13  123.79   21.60
 -11  -9  13  160.38   28.00
  13  11 -14   69.09   19.20
  13  11 -14   75.79   20.40
  13  11 -14   73.99   23.90
  13  11 -14   42.50   20.90
  13  11 -14   99.89   20.60
  13  11   1   85.99   15.70
  13  11   1  111.49   24.70
 -13 -11  14   45.70   17.20
  13  11   1   88.49   17.60
  15  13 -15   12.30   12.60
  15  13 -15   11.30   12.70
  15  13 -15    2.40    9.10
 -15 -13  15    6.00   10.20
  17  15 -16   25.80   13.10
  17  15 -16   30.50   13.70
 -17 -15  16   25.30   13.40
  17  15  -1    7.30    9.80
  19  17 -17   26.80   10.40
  16  18 -16   17.40   13.10
  14  16 -15   -0.50    8.80
  14  16 -15   10.70   11.30
  12  14 -14  263.27   33.00
  12  14 -14  290.57   34.60
  12  14 -14  262.07   33.80
  12  14 -14  271.67   34.90
 -12 -14  14  318.47   36.20
 -10 -12  -3   68.89   22.40
  10  12   3   85.99   21.10
  10  12   3  109.59   24.30
  10  12   3  106.09   17.40
  -8 -10  -4  171.68   30.70
   8  10 -12  254.57   28.80
   8  10 -12  249.97   29.60
   8  10 -12  243.88   28.40
   8  10 -12  258.17   30.50
   8  10 -12  291.57   31.90
  -8 -10  12  226.58   29.70
  -8 -10  12  209.28   24.70
  -8 -10  12  246.48   24.20
   8  10   4  235.58   36.40
   6   8 -11  108.69   19.90
   6   8 -11   96.89   17.90
   6   8 -11   87.49   18.50
   6   8 -11   97.19   20.00
  -6  -8  11  138.69   20.60
  -6  -8  11  183.28   20.10
  -6  -8  11  180.18   19.80
  -6  -8  11  162.28   21.50
   4   6 -10  759.02   56.29
   4   6 -10  751.12   55.79
   4   6 -10  797.32   58.19
  -4  -6  -6  593.94   59.29
   4   6 -10  760.32   60.99
   4   6   6  652.93   51.69
   4   6   6  703.03   53.99
   4   6   6  705.53   53.59
  -4  -6  10  728.03   55.69
  -4  -6  10  728.03   57.29
  -4  -6  10  693.93   57.69
  -4  -6  10  761.02   53.99
  -4  -6  10  705.13   55.69
   4   6   6  639.64   49.99
  -2  -4   9  178.28   19.70
  -2  -4   9  177.58   20.10
   2   4   7  187.78   16.20
   2   4   7  186.78   18.70
   2   4   7  174.98   17.50
  -2  -4   9  188.68   21.50
   2   4   7  184.28   13.70
  -2  -4   9  174.68   19.90
  -2  -4   9  166.18   19.30
   0   2  -8 2082.19  144.69
   0  -2  -8 2120.99  149.29
   0  -2  -8 2166.88  141.79
   0   2  -8 2190.98  146.29
   0  -2  -8 2202.48  148.99
   0   2  -8 2038.60  146.99
   0   2  -8 2012.00  143.29
   0   2  -8 2177.08  145.49
   0  -2   8 2173.98  147.69
   0  -2   8 2133.79  145.09
   0   2   8 2103.79  141.79
   0  -2   8 2041.40  144.09
   0   2   8 2215.88  142.79
   0   2   8 2142.09  145.59
   4   2 -10 1349.47   90.59
   4   2 -10 1385.76   91.29
   4   2 -10 1357.56   93.69
   4   2 -10 1316.07   88.69
  -4  -2  -6 1209.88   91.69
  -4  -2  10 1233.08   92.39
  -4  -2  10 1194.68   89.69
  -4  -2  10 1228.78   90.39
  -4  -2  10 1153.68   89.49
  -6  -4  -5  148.09   20.90
   6   4 -11  159.88   18.20
   6   4 -11  156.28   16.80
   6   4 -11  147.79   18.10
   6   4 -11  162.98   17.70
   6   4 -11  148.09   16.40
  -6  -4  -5  115.79   17.40
  -6  -4  -5  158.58   21.90
   6   4 -11  154.68   18.70
   8   6 -12  119.19   17.40
   8   6 -12  103.99   13.20
   8   6 -12  115.49   17.70
   8   6 -12  114.99   17.00
   8   6 -12  101.59   15.80
   8   6 -12  121.09   17.90
  -8  -6  12  162.48   21.10
  -8  -6  12  143.59   18.10
  10   8 -13   21.40   10.50
  10   8 -13   16.60   10.00
  10   8 -13   27.00   12.70
  10   8 -13   24.00   11.20
  10   8 -13   10.60    9.70
 -10  -8  13   13.70    8.60
 -10  -8  13   16.60   11.50
 -10  -8  13   21.90    9.50
 -10  -8  13   32.30   12.00
  14  12 -15   19.00   10.90
  14  12 -15   14.30   15.60
  14  12 -15    7.40   11.30
  14  12 -15   10.70   10.80
  14  12 -15   24.00   12.40
  14  12   1   21.50   13.30
  14  12   1   28.40   15.40
  14  12   1   16.10   10.60
 -14 -12  15    2.60   12.10
  16  14 -16   26.40   13.10
  16  14 -16   48.00   22.00
  16  14 -16   25.30   13.00
 -16 -14  16   28.70   13.60
  16  14   0   19.80   12.70
  16  14   0   18.60   10.40
  18  16 -17   -1.50    8.10
  18  16 -17   -1.80    7.70
  18  16  -1   20.50   13.70
  15  17 -16   38.00   12.60
  13  15 -15   15.00   13.10
  13  15 -15   29.60   14.50
 -13 -15  15   10.60   11.50
  11  13 -14   34.80   13.60
  11  13 -14   32.60   15.30
  11  13 -14   35.50   16.00
  11  13 -14   31.30   13.60
  11  13 -14   33.30   15.30
  11  13   3   11.30   11.80
 -11 -13  14   38.20   15.30
   9  11 -13  162.28   28.50
   9  11 -13  141.19   27.10
   9  11 -13  168.88   23.70
   9  11 -13  160.58   24.40
   9  11 -13  177.78   26.10
  -9 -11  13  130.19   26.20
   7   9 -12  134.49   22.90
   7   9 -12  128.99   23.80
   7   9 -12  175.68   22.90
   7   9 -12  145.29   21.70
   7   9 -12  147.99   22.70
   5   7 -11  720.03   58.79
   5   7 -11  728.03   56.69
   5   7 -11  703.43   56.99
   5   7 -11  731.63   57.19
  -5  -7  11  711.73   59.39
  -5  -7  11  640.84   56.09
  -5  -7  11  722.63   58.99
  -5  -7  11  706.23   56.79
   3   5 -10  220.28   21.70
   3   5 -10  205.18   23.20
   3   5 -10  222.88   18.00
   3   5 -10  226.38   28.90
  -3  -5  10  170.08   22.80
  -3  -5  10  168.98   21.20
  -3  -5  10  183.58   24.40
  -3  -5  10  211.98   22.90
   1   3  -9 1605.44  104.99
   1   3  -9 1491.95  101.59
   1   3  -9 1531.95  102.79
   1   3  -9 1595.64  104.69
   1   3  -9 1482.45  102.09
   1   3  -9 1497.35  106.39
  -1  -3   9 1406.66  103.09
  -1  -3   9 1381.06  105.59
  -1  -3   9 1420.56  102.09
  -1  -3   9 1405.96  103.39
  -1  -3   9 1362.06  103.39
   1  -1  -9  767.52   55.09
   1  -1  -9  732.23   59.79
   1  -1  -9  807.62   52.79
   1  -1  -9  760.82   60.69
  -3  -1  -7 1853.01  115.69
  -3  -1  -7 1876.21  113.29
  -3  -1  -7 1800.22  121.39
  -3  -1  -7 1739.83  120.79
   3   1   7 1535.35  115.79
   3   1   7 1555.74  116.39
   3   1   7 1610.84  118.69
   3   1   7 1526.85  114.39
   5   3 -11 1124.49   82.09
   5   3 -11 1164.98   79.09
   5   3 -11 1142.59   78.09
   5   3 -11 1093.19   75.89
   5   3 -11 1116.39   76.89
   5   3 -11 1138.79   78.99
  -5  -3  11  997.00   78.19
  -5  -3  11 1012.10   76.69
  -5  -3  11  998.90   77.79
  -5  -3  11  996.50   78.79
  -5  -3  11  971.00   80.09
   9   7 -13  653.83   51.79
   9   7 -13  663.03   53.09
   9   7 -13  559.34   51.99
   9   7 -13  556.54   49.80
  -9  -7  13  621.14   51.19
  -9  -7  13  718.03   53.39
  -9  -7  13  522.95   52.09
  -9  -7  13  565.54   52.69
  13  11 -15   33.00   14.90
  13  11 -15   55.79   16.40
 -13 -11  -2    9.50   13.40
  13  11 -15   52.29   16.70
  13  11 -15   33.30   13.40
  13  11 -15   59.49   19.80
  13  11   2   32.30   15.50
  13  11   2   20.00   13.80
  13  11   2   32.30   12.10
  15  13 -16   10.40   13.10
  15  13 -16   31.20   12.80
  15  13 -16   18.60   12.90
  15  13 -16   12.60   10.10
  15  13 -16   31.10   14.70
 -15 -13  16   38.70   17.80
  15  13   1   56.09   17.10
  17  15 -17   12.40   11.40
  17  15 -17   13.00   10.40
 -17 -15  17   22.40   13.60
  17  15   0   13.60    8.50
  17  15   0    9.00    9.70
  19  17 -18    8.20    7.60
  16  18 -17   -4.60    7.90
  14  16 -16   34.80   14.00
  14  16 -16   31.70   12.00
  12  14 -15   15.80   13.50
  12  14   3   84.99   18.30
  10  12 -14  218.48   29.40
 -10 -12  -4  127.69   32.10
  10  12 -14  234.48   27.50
  10  12 -14  224.48   28.60
  10  12 -14  193.18   28.70
  10  12 -14  235.58   30.40
  10  12   4  144.29   20.70
  10  12   4  170.08   29.90
  10  12   4  168.68   31.70
 -10 -12  14  204.88   29.60
   8  10 -13   84.49   20.10
   8  10 -13   85.39   18.60
   8  10 -13   65.39   17.50
   8  10 -13   74.39   19.70
   8  10 -13  103.09   20.40
  -8 -10  13   89.39   21.60
  -8 -10  13  119.09   19.90
  -8 -10  13   96.79   22.70
   6   8 -12  208.88   24.60
   6   8 -12  196.88   24.00
   6   8 -12  196.28   25.10
   6   8 -12  192.48   25.50
   6   8 -12  181.18   24.00
  -6  -8  12  191.98   23.40
  -6  -8  12  176.28   22.80
  -6  -8  12  172.88   25.00
  -6  -8  12  180.78   25.70
   4   6   7   98.39   14.10
   4   6   7   96.59   12.90
   4   6   7   94.59   11.70
   4   6   7   73.79   17.40
   4   6   7   83.99   11.90
  -2  -4  -8 1138.89   82.09
   2   4 -10 1036.40   77.19
   2   4 -10 1029.20   72.99
  -2  -4  -8 1200.48   83.99
   2   4 -10 1017.70   76.89
   2   4 -10  983.70   78.19
   2   4 -10 1047.10   78.79
  -2  -4  10  917.51   77.49
  -2  -4  10  962.80   76.79
  -2  -4  10  994.40   76.09
  -2  -4  10 1035.70   77.09
  -2  -4  10  968.40   74.39
   2   4   8 1044.10   71.49
   0  -2  -9   86.99   17.80
   0  -2  -9   84.39   10.70
   0  -2  -9   65.49   14.80
   0  -2   9   81.09   13.90
   0  -2   9   81.49   11.00
   0  -2   9   61.09   13.10
   0  -2   9   76.29   13.70
   0  -2   9   74.59   13.10
   0  -2   9   72.39   13.20
   0  -2   9   75.69   12.90
  -2   0  -8  698.33   59.19
  -2   0  -8  725.93   57.79
   2   0 -10  905.41   66.09
   2   0 -10  923.91   64.89
  -2   0  -8  743.03   62.99
  -2   0  -8  715.13   62.19
   2   0 -10  879.01   60.29
  -2   0  10  891.51   61.59
   2   0   8  717.93   62.79
  -2   0  10  879.51   60.29
  -2   0  10  900.91   60.69
  -2   0  10  902.71   64.29
  -2   0  10  909.41   62.39
   2   0   8  738.13   61.19
   4   2   7  445.96   35.30
   4   2   7  433.86   35.20
   4   2   7  449.16   36.70
   4   2   7  458.05   37.10
   4   2   7  461.35   39.50
   6   4 -12  536.05   46.90
   6   4 -12  598.64   49.10
   6   4 -12  552.14   51.59
   6   4 -12  559.84   46.60
   6   4 -12  579.84   49.20
   6   4 -12  544.05   48.30
  -6  -4  12  626.84   50.19
  -6  -4  12  627.34   61.09
   6   4   6  642.84   47.90
  -6  -4  12  591.64   51.59
   6   4   6  601.54   46.80
  -6  -4  12  642.34   50.29
   6   4   6  640.94   47.20
   6   4   6  522.05   46.30
  -6  -4  12  648.74   48.20
   6   4   6  634.84   46.00
   6   4   6  651.03   49.60
  -6  -4  12  629.14   50.59
   8   6 -13   55.99   15.70
   8   6 -13   41.60   12.30
   8   6 -13   50.89   10.50
   8   6 -13   39.10   13.90
   8   6 -13   53.59   13.30
   8   6 -13   44.80   13.10
  -8  -6  13   80.09   16.60
   8   6   5   90.29   16.10
  -8  -6  13   64.39   15.90
   8   6   5   77.59   11.30
  -8  -6  13   65.39   14.20
   8   6   5   81.19   12.10
  -8  -6  13   89.29   13.60
   8   6   5   83.19   12.70
  10   8 -14  465.25   51.89
  10   8 -14  485.75   47.20
  10   8 -14  430.56   43.80
  10   8 -14  493.85   46.20
  10   8 -14  499.15   47.20
 -10  -8  14  468.05   47.10
 -10  -8  14  487.65   44.60
 -10  -8  14  515.45   52.19
 -10  -8  14  590.14   47.00
  12  10 -15   16.50   11.50
  12  10   3   80.29   20.90
  14  12 -16   24.60   13.40
  14  12 -16   19.90   11.90
  14  12 -16   14.30   12.60
  14  12 -16   37.90   14.20
  14  12 -16   42.50   15.90
  14  12   2   59.59   17.80
  14  12   2   74.19   21.80
 -14 -12  16   25.80   13.50
  16  14 -17   21.70   13.50
  16  14 -17   10.90   15.90
  16  14   1   32.40   13.40
  16  14   1   22.40   12.00
 -16 -14  17   17.20   14.50
  18  16 -18   11.00   11.50
  15  17 -17    7.40    7.80
  13  15 -16   -0.50    9.00
  13  15 -16    6.40   11.60
  13  15   3   19.70    8.20
 -13 -15  16   -4.00    8.30
  11  13   4   41.80   14.90
  11  13   4   61.29   14.00
  11  13   4   53.69   15.80
   7   9 -13  170.48   24.80
   7   9 -13  163.78   23.70
   7   9 -13  150.98   22.90
   7   9 -13  171.08   24.90
   7   9 -13  162.78   23.20
  -7  -9  13  148.19   24.00
  -7  -9  13  156.18   21.90
  -7  -9  13  161.88   28.40
  -7  -9  13  150.68   21.90
   3   5 -11 1532.55  100.59
   3   5 -11 1503.45   92.79
   3   5 -11 1496.05   96.39
  -3  -5  11 1186.38   97.49
  -3  -5  11 1184.18   94.79
  -3  -5  11 1195.18   96.69
  -3  -5  11 1259.07   98.09
  -1   1  -9  693.63   50.59
  -1   1  -9  726.23   55.69
  -1   1  -9  685.13   56.19
  -1   1  -9  717.23   55.29
   1  -1   9  724.93   56.99
   1  -1   9  631.34   53.29
   1  -1   9  699.43   53.49
   1  -1   9  619.04   50.09
   1  -1   9  707.23   52.99
   3   1 -11 1411.56  107.89
   3   1 -11 1324.57  100.89
   3   1 -11 1328.57  102.89
   3   1 -11 1421.56  106.09
  -3  -1  11 1490.25  103.49
  -3  -1  11 1548.55  105.99
  -3  -1  11 1519.25  103.89
  -3  -1  11 1622.94  106.29
  -3  -1  11 1579.84  105.19
  -3  -1  11 1574.24  108.09
   5   3 -12  237.38   25.80
   5   3 -12  243.68   25.90
   5   3 -12  253.17   29.30
   5   3 -12  241.28   26.70
   5   3 -12  275.37   25.90
  -5  -3  12  294.27   28.10
  -5  -3  12  296.17   27.10
  -5  -3  12  283.87   30.00
  -5  -3  12  316.17   29.10
  -5  -3  12  296.87   27.80
  -5  -3  12  321.47   30.00
   7   5 -13  499.55   46.60
   7   5 -13  523.05   42.00
   7   5 -13  556.94   44.80
   7   5 -13  476.55   42.60
   7   5 -13  488.65   42.80
   7   5 -13  510.85   39.50
   7   5 -13  484.35   40.30
  -7  -5  -6  394.66   45.90
  -7  -5  13  442.66   43.30
  -7  -5  13  490.45   41.10
  -7  -5  13  465.55   43.60
  -7  -5  13  444.26   42.20
  -7  -5  13  461.25   42.00
  -7  -5  13  471.95   44.80
   9   7 -14  222.08   27.90
   9   7 -14  196.18   25.90
   9   7 -14  219.98   25.00
   9   7 -14  227.08   26.30
   9   7 -14  199.68   26.20
  -9  -7  14  230.68   26.50
  -9  -7  14  204.48   28.00
  -9  -7  14  181.68   25.10
  11   9 -15  290.57   51.09
  11   9 -15  294.67   33.70
  11   9 -15  281.27   34.00
  11   9 -15  298.67   35.80
  11   9 -15  298.67   35.80
 -11  -9  15  340.87   33.60
 -11  -9  15  298.47   36.90
 -11  -9  15  307.47   36.00
 -11  -9  15  351.46   34.50
  13  11 -16   62.09   19.10
  13  11 -16   47.20   15.80
  13  11 -16   38.00   16.20
  13  11 -16   29.20   13.60
 -13 -11  -3   52.19   21.30
  13  11 -16   41.20   15.40
  13  11   3   41.30   17.40
 -13 -11  16   19.70   14.20
  13  11   3   58.59   18.00
  13  11   3   58.09   15.40
  15  13 -17  153.88   24.70
  15  13 -17  166.88   25.10
  15  13 -17  181.38   31.30
 -15 -13  17  176.28   32.10
  17  15 -18   14.50   12.60
  17  15 -18    3.50    9.50
 -17 -15  18    1.30   10.30
  19  17 -19    6.20    6.10
  14  16 -17   13.20   10.40
  12  14 -16   29.50   13.70
  12  14 -16   57.19   16.50
  12  14 -16   39.20   20.00
  12  14   4   59.39   14.10
 -12 -14  16   44.90   18.30
  10  12 -15   61.59   19.10
  10  12 -15   77.99   20.00
  10  12 -15   66.99   19.00
 -10 -12  15   49.70   18.30
   8  10 -14  225.08   27.90
  -8 -10  -6  171.48   33.40
   8  10 -14  187.48   44.70
   8  10 -14  150.58   27.60
   8  10 -14  172.18   26.00
   8  10   6  174.38   21.00
   8  10   6  190.88   24.30
  -8 -10  14  174.88   23.60
  -8 -10  14  192.88   23.40
  -8 -10  14  199.98   34.10
   6   8 -13  111.49   21.50
  -6  -8  -7   95.79   24.90
  -6  -8  -7   66.89   20.10
   6   8 -13   72.89   21.90
  -6  -8  13   74.19   20.00
  -6  -8  13   93.79   18.40
   6   8   7   56.69   13.80
  -6  -8  13   94.29   20.50
  -6  -8  13   80.19   17.50
   2   4 -11  187.38   20.80
   2   4 -11  190.48   24.30
  -2  -4  -9  135.19   27.30
   2   4 -11  203.68   19.50
   2   4 -11  179.88   22.10
   0   2 -10  630.24   53.49
   0   2 -10  644.94   51.79
   0  -2 -10  770.22   60.09
   0   2 -10  704.13   54.89
   0   2 -10  648.24   56.59
   0  -2 -10  771.72   60.49
   0  -2 -10  776.42   50.79
   0  -2  10  710.23   51.89
   0   2  10  703.23   56.09
   0  -2  10  666.13   54.89
   0  -2  10  687.83   57.69
   0  -2  10  724.03   56.29
   0  -2  10  711.03   53.69
   0   2  10  628.14   52.19
   0  -2  10  761.72   55.49
   0   2  10  615.74   49.50
   0   2  10  660.93   53.19
   0   2  10  650.43   51.79
   2   0 -11   43.40   12.10
  -2   0  -9   85.29   17.40
  -2   0  -9   54.69   11.20
  -2   0  -9   49.50   13.00
  -2   0  -9   66.89   15.70
  -2   0  -9   64.59    9.00
   2   0 -11   63.49   16.00
   2   0 -11   54.29    8.80
   2   0 -11   46.10   10.70
  -2   0  11   47.50   10.70
   2   0   9   60.29   12.60
  -2   0  11   61.59   12.70
  -2   0  11   47.40   13.10
   2   0   9   88.39   15.10
   2   0   9   59.79   14.60
   2   0   9   81.69   14.50
   2   0   9   55.79    9.30
  -2   0  11   40.40    9.60
   4   2 -12 1113.29   81.09
   4   2 -12 1053.89   85.19
   4   2 -12 1150.38   82.99
   4   2 -12 1048.50   78.79
   4   2 -12 1092.49   81.49
  -4  -2  12 1205.18   83.99
  -4  -2  12 1105.99   81.89
  -4  -2  12 1057.89   80.69
  -4  -2  12 1094.69   81.89
  -4  -2  12 1169.68   83.99
  -4  -2  12 1181.78   85.79
   6   4   7   39.70   11.30
   6   4   7   40.90   10.20
  -6  -4  13   19.20   10.20
  -6  -4  13   29.50   10.70
  -6  -4  13   21.80    9.10
  -6  -4  13   20.30    9.70
   6   4   7   66.79   13.40
   6   4   7   50.29   10.90
   6   4   7   47.40   10.50
   8   6 -14  221.78   30.30
   8   6 -14  232.28   27.60
   8   6 -14  219.18   25.00
   8   6 -14  224.88   26.60
   8   6 -14  226.58   27.40
   8   6 -14  204.48   27.40
  -8  -6  14  257.17   31.70
  -8  -6  14  259.37   25.90
  -8  -6  14  280.07   30.80
  -8  -6  14  265.47   28.60
  -8  -6  14  268.67   28.80
  10   8 -15   19.60   11.70
  10   8 -15   42.10   13.50
  10   8 -15   24.90   11.90
  10   8 -15   31.80   12.60
  10   8 -15   26.60   13.20
 -10  -8  15   15.50   10.40
 -10  -8  15   14.30   10.80
 -10  -8  15   11.00    9.50
 -10  -8  15   14.10   11.90
 -12 -10  -4   78.79   24.10
  12  10 -16   83.19   22.40
  12  10 -16   90.39   21.10
  12  10 -16  101.69   21.50
  12  10 -16   95.99   21.30
  12  10 -16  104.29   23.70
  12  10   4  123.39   26.00
  12  10   4  130.49   21.70
 -12 -10  16  123.99   21.50
 -12 -10  16  124.59   20.70
 -12 -10  16  127.19   27.20
  12  10   4  134.49   24.70
  12  10   4  128.49   16.40
  14  12 -17    9.90   10.10
  14  12 -17    4.90   11.60
  14  12   3   77.59   18.60
  16  14 -18   67.19   19.10
  16  14 -18   67.09   17.30
 -16 -14  18   78.19   19.30
  16  14   2   60.89   13.80
  18  16 -19   -3.00    6.70
  15  17 -18    1.20    6.60
  13  15 -17   59.09   17.80
  13  15 -17   58.99   16.00
 -13 -15  17   95.19   26.30
  11  13 -16   11.40   10.90
  11  13 -16   14.70   12.60
  11  13 -16    7.60   16.20
  11  13 -16    6.80   10.00
  11  13 -16    2.40   11.30
 -11 -13  16    0.70    9.00
  -9 -11  -6   54.39   22.10
   9  11 -15   90.59   21.70
   9  11 -15   97.59   23.50
   9  11 -15   98.59   22.50
   9  11 -15   89.19   22.30
  -9 -11  15   96.99   18.20
  -9 -11  15   94.89   23.10
  -9 -11  15  106.79   13.70
   7   9 -14  135.59   27.90
   7   9 -14  118.49   22.40
   7   9 -14  107.79   25.20
   7   9 -14  104.99   23.00
  -7  -9  14  177.28   26.10
  -7  -9  14  178.78   26.50
  -7  -9  14  148.39   21.80
  -7  -9  14  170.58   23.60
  -5  -7  -8   35.10   15.80
  -5  -7  13  102.09   19.00
  -5  -7  13   73.89   17.90
   5   7   8   71.59   16.50
   5   7   8   63.39   12.40
   5   7   8   70.69   13.20
  -5  -7  13  118.99   23.00
  -5  -7  13  112.69   20.20
  -1  -3 -10   38.80   13.10
   1   3 -11   65.79   12.20
   1   3 -11   80.59   16.90
   1   3 -11   73.99   14.70
  -1  -3 -10   47.70   15.60
   1   3  10   57.59   11.70
   1   3  10   38.10    9.70
   1   3  10   48.60   13.00
   1   3  10   65.69   12.80
  -1   1 -10  348.37   28.80
  -1   1 -10  362.46   33.80
  -1   1 -10  308.37   32.80
  -1   1 -10  327.87   37.90
  -1   1 -10  360.06   31.20
  -1   1 -10  326.37   34.20
   7   5 -14  324.27   29.90
   7   5 -14  350.06   37.60
   7   5 -14  335.37   34.50
   7   5 -14  313.27   28.60
   7   5 -14  302.87   32.50
   7   5 -14  331.27   32.00
   9   7 -15  350.96   40.80
   9   7 -15  294.67   32.60
   9   7 -15  345.87   35.40
   9   7 -15  326.57   36.90
   9   7 -15  331.97   36.50
  -9  -7  15  377.46   37.00
  -9  -7  15  384.66   37.50
  -9  -7  15  344.37   38.90
  -9  -7  15  363.86   39.40
  11   9 -16   65.79   21.90
  11   9 -16   79.99   18.40
  11   9 -16  109.29   21.20
  11   9 -16   90.69   21.60
 -11  -9  16   25.00   14.60
 -11  -9  16   45.10   16.30
 -11  -9  16   58.49   16.40
 -11  -9  16   56.79   15.80
  13  11 -17  108.09   22.50
  13  11 -17   98.89   22.20
  13  11 -17   87.09   21.60
  13  11 -17   61.39   17.00
 -13 -11  17   76.29   21.70
  15  13 -18   56.59   21.00
  15  13 -18   80.99   21.30
 -15 -13  18   87.49   22.10
  17  15 -19    9.30    9.70
  17  15   2   24.40    8.10
  14  16 -18   -1.00    7.00
  12  14 -17    7.60    8.80
  12  14 -17    9.40   11.50
  12  14 -17   16.00   10.40
 -12 -14  17   25.30   12.50
  12  14   5   10.20    7.10
  10  12 -16   78.09   20.60
  10  12 -16   43.00   14.80
  10  12 -16   40.20   17.00
 -10 -12  -6   12.40   13.60
  10  12 -16   38.30   16.60
  10  12 -16   44.40   20.20
  10  12   6   38.10   11.70
 -10 -12  16   38.60   15.80
  10  12   6   21.40   13.30
 -10 -12  16   65.29   20.10
   8  10 -15   21.00   12.30
   8  10 -15   32.80   14.60
   8  10 -15   22.70   14.20
   8  10 -15   33.10   14.00
   8  10 -15   25.30   17.90
  -8 -10  15   43.00   13.60
   8  10   7    8.10    8.20
  -8 -10  15   34.70   16.30
  -8 -10  15   44.10   13.70
   6   8 -14  114.79   24.30
   6   8 -14  152.08   21.50
   6   8 -14  153.38   25.60
   6   8 -14  102.59   22.10
   6   8 -14  141.69   25.50
  -6  -8  14  166.88   23.30
  -6  -8  14  142.99   26.30
  -6  -8  14  147.19   27.50
  -4  -6  -9  161.08   31.30
  -4  -6  -9  120.69   25.70
  -4  -6  13  150.08   21.70
  -4  -6  13  166.68   35.70
  -4  -6  13  146.59   19.70
  -4  -6  13  115.19   23.40
  -4  -6  13  167.08   22.20
   2   4 -12  904.41   70.09
   2   4 -12  960.70   72.39
   2   4 -12  878.81   71.09
   2   4 -12  833.42   66.59
  -2  -4 -10  851.91   76.69
  -2  -4 -10  976.10   78.09
   2   4 -12  879.71   72.29
  -2  -4  12  876.21   70.49
   2   4  10  812.52   66.59
   2   4  10  834.82   69.19
  -2  -4  12  923.71   72.09
  -2  -4  12  902.61   70.09
   2   4  10  820.22   65.69
  -2  -4  12  933.01   68.69
  -2  -4  12  924.11   73.89
   0  -2 -11   87.99   19.20
   0   2 -11   59.99   13.10
   0   2 -11   56.39   13.70
   0   2 -11   59.49   11.40
   0   2 -11   53.19   13.60
   0   2 -11   67.89   17.20
   0   2  11   54.09   14.50
   0   2  11   46.30   11.20
   0  -2  11  114.39   28.90
   0   2  11   76.39   14.50
   0   2  11   50.99   11.00
   0   2  11   51.19   12.10
   0  -2  11   81.69   16.10
   0  -2  11   99.59   20.60
   2   0 -12 1210.48   84.09
  -2   0 -10  933.81   78.89
  -2   0 -10  943.21   79.49
   2   0 -12 1173.78   75.49
  -2   0 -10  899.71   74.19
  -2   0 -10  918.01   70.99
   2   0  10  943.41   76.09
  -2   0  12 1198.58   81.79
  -2   0  12 1172.48   75.79
   2   0  10  889.11   76.69
  -2   0  12 1158.28   77.79
   2   0  10  947.71   80.29
   4   2 -13  144.49   17.20
   4   2 -13  134.89   17.90
   4   2 -13  134.69   18.70
   4   2 -13  121.09   20.70
   4   2 -13  124.29   15.70
  -6  -4  -8  426.56   47.40
   6   4 -14  468.75   39.90
  -6  -4  -8  493.95   60.89
   6   4 -14  529.85   43.50
   6   4 -14  503.05   43.80
   6   4 -14  516.65   48.50
   6   4 -14  464.55   40.50
  -6  -4  14  491.05   43.60
  -6  -4  14  422.56   42.70
  -6  -4  14  478.65   44.40
  -6  -4  14  494.75   42.20
  -6  -4  14  412.86   42.20
   8   6 -15   54.69   14.50
   8   6 -15   63.69   14.10
  -8  -6  -7   70.19   19.70
   8   6 -15   55.29   17.50
   8   6 -15   61.99   17.00
   8   6 -15   46.30   14.30
  -8  -6  15  106.29   21.30
  10   8 -16  213.68   32.20
  10   8 -16  209.08   24.80
  10   8 -16  187.28   27.80
  10   8 -16  217.28   29.40
 -10  -8  -6  136.69   30.40
 -10  -8  16  230.78   27.70
 -10  -8  16  231.58   30.80
 -10  -8  16  204.38   29.20
 -10  -8  16  228.48   28.30
  10   8   6  147.99   20.40
  10   8   6  162.38   23.10
  12  10 -17   28.80   12.70
  12  10 -17   47.30   17.50
  12  10 -17   23.40   14.60
  12  10 -17   18.10   13.90
 -12 -10  17   13.60   12.90
 -12 -10  17   16.80   10.20
 -12 -10  17    5.60    8.40
  12  10   5   67.99   18.30
  14  12 -18   62.59   16.70
  14  12 -18   56.29   25.50
  14  12 -18   88.19   29.20
  14  12 -18   60.59   16.60
  14  12 -18   69.19   20.10
 -14 -12  18  121.79   25.40
  16  14 -19   32.50   13.50
 -16 -14  19   18.80   11.40
  18  16 -20   21.80    8.90
  15  17 -19   13.90   10.10
  13  15 -18   24.50   12.20
  11  13 -17   64.99   17.30
  11  13   6   45.60   11.60
 -11 -13  17   78.09   20.70
   9  11 -16   14.20   12.70
   9  11 -16    5.90   10.30
   9  11 -16   21.20   14.10
   9  11 -16   16.10   11.80
   9  11 -16    0.30    9.50
  -9 -11  16   39.90   17.00
  -9 -11  16   17.00    9.40
  -9 -11  16   13.30    6.70
   7   9 -15   84.59   20.30
   7   9 -15   61.09   18.60
   7   9 -15  103.69   24.70
   7   9 -15   82.19   18.30
   7   9 -15   92.29   21.70
  -7  -9  15  126.69   29.90
  -7  -9  15  146.49   28.10
  -7  -9  15  107.79   20.70
  -7  -9  15  128.09   25.80
   5   7 -14  110.09   19.70
   5   7 -14  129.59   25.00
   5   7 -14   95.49   20.80
   5   7 -14   90.19   18.60
  -5  -7  -9  106.29   24.80
   5   7 -14   88.99   20.60
  -5  -7  -9  117.79   25.40
  -5  -7  14  120.99   24.20
  -5  -7  14  100.39   19.40
   5   7   9   81.59   16.70
   5   7   9   94.49   14.50
   5   7   9  111.19   15.90
  -5  -7  14  131.89   26.00
  -5  -7  14   95.49   20.20
   3   5 -13  614.24   55.99
   3   5 -13  595.44   57.89
   3   5 -13  576.84   52.99
   3   5 -13  616.94   55.89
  -3  -5  13  691.93   66.79
  -3  -5  13  710.23   55.19
  -3  -5  13  737.13   61.69
  -3  -5  13  773.62   59.99
  -3  -5  13  755.22   58.29
   3   1 -13  934.91   64.69
   3   1 -13  896.61   62.49
   3   1 -13  916.61   71.09
   3   1 -13  895.61   59.89
   3   1 -13  870.41   67.09
  -3  -1  13  732.53   66.39
  -3  -1  13  736.03   64.89
  -3  -1  13  714.03   62.49
  -3  -1  13  715.13   61.79
   7   5 -15  476.35   47.50
   7   5 -15  420.56   37.00
   7   5 -15  482.75   41.20
   7   5 -15  497.85   44.30
   7   5 -15  472.05   42.70
  -7  -5  15  426.46   45.40
  -7  -5  15  426.16   42.50
  -7  -5  15  430.86   43.30
  -7  -5  15  457.95   41.20
  -7  -5  15  413.36   44.00
   9   7 -16  125.09   24.90
   9   7 -16  116.19   21.30
   9   7 -16  109.39   24.80
   9   7 -16  158.88   23.00
  -9  -7  16   96.99   20.90
  -9  -7  16  109.59   23.40
  -9  -7  16   60.29   18.00
  -9  -7  16   85.99   22.40
  11   9 -17  109.29   20.40
  11   9 -17   99.29   25.00
  11   9 -17   80.59   20.70
  11   9 -17   93.99   20.20
  11   9 -17   93.49   22.50
 -11  -9  17   98.29   21.30
 -11  -9  17   83.89   23.20
 -11  -9  17  108.69   20.50
  15  13 -19   10.20   11.50
  15  13 -19    8.90    9.00
 -15 -13  19   23.70   13.10
  15  13   4   15.80    8.80
  17  15 -20   -1.20    7.10
  14  16 -19    6.40    7.10
  12  14 -18    0.80    9.90
  12  14   6   16.90    6.90
 -12 -14  18   -1.80    7.40
  10  12 -17   47.90   17.90
  10  12 -17   47.50   15.70
  10  12 -17   40.80   16.10
  10  12 -17   55.69   15.80
 -10 -12  -7   41.60   17.80
 -10 -12  17   33.50   15.50
  10  12   7   40.40   11.30
   8  10 -16  202.28   31.50
   8  10 -16  211.88   29.50
   8  10 -16  208.48   30.90
   8  10 -16  207.78   30.30
   8  10 -16  215.98   28.00
  -8 -10  16  251.97   29.20
  -8 -10  16  257.07   35.20
  -8 -10  16  270.17   28.60
   6   8 -15   15.00   12.70
   6   8 -15   16.00   12.00
  -6  -8  -9   28.00   16.60
   6   8 -15   26.40   11.20
   6   8 -15   23.20   12.50
   6   8 -15   13.30   10.10
  -6  -8  15   43.30   16.40
   6   8   9   24.20   10.30
  -6  -8  15   49.60   15.40
   6   8   9   23.80    9.40
  -6  -8  15   50.79   16.00
  -6  -8  15   35.90   15.90
   6   8   9   22.30    8.70
   4   6 -14  505.35   46.90
   4   6 -14  467.15   46.20
   4   6 -14  492.25   48.90
   4   6 -14  430.76   43.30
  -4  -6  14  518.55   44.30
  -4  -6  14  527.65   50.99
  -4  -6  14  493.55   46.50
  -4  -6  14  516.45   47.70
  -4  -6  14  531.65   49.60
   2   4 -13  153.68   21.50
   2   4 -13  148.49   19.30
   2   4 -13  153.08   20.50
   2   4 -13  135.19   22.80
   2   4 -13  135.19   17.10
  -2  -4  13  134.79   20.70
   2   4  11  134.59   20.90
  -2  -4  13  146.19   21.00
  -2  -4  13  153.18   23.40
  -2  -4  13  139.89   21.40
  -2  -4  13  174.48   25.80
   0  -2 -12  763.02   53.79
   0   2 -12  691.53   60.29
   0   2 -12  721.23   58.59
   0  -2 -12  812.62   67.59
   0  -2 -12  825.72   68.39
   0   2 -12  763.52   78.79
   0   2 -12  698.43   56.29
   0  -2  12  766.52   61.69
   0   2  12  777.32   59.89
   0   2  12  722.03   68.39
   0  -2  12  800.72   62.99
   0   2  12  696.73   59.29
   0  -2  12  776.12   65.79
   0  -2  12  701.73   59.49
   0  -2  12  838.62   64.09
   0   2  12  728.63   66.69
   2   0 -13   59.29   19.80
   2   0 -13   72.59   13.40
   2   0 -13   70.19   17.20
  -2   0  13   61.49   14.70
  -2   0  13   77.29   20.80
  -2   0  13   61.39   14.70
  -2   0  13   75.59   13.80
  -2   0  13   58.39   15.10
   2   0  11  113.29   19.40
  -2   0  13   84.69   17.30
  -4  -2 -10  909.71   77.69
  -4  -2 -10  949.90   60.39
  -4  -2 -10  924.61   72.39
  -4  -2  14  740.93   67.79
  -4  -2  14  784.22   66.49
  -4  -2  14  753.02   63.99
  -4  -2  14  834.82   68.69
  -4  -2  14  806.72   64.99
  -4  -2  14  702.93   64.29
   6   4 -15   89.79   21.00
   6   4 -15   87.99   18.50
   6   4 -15  106.29   15.90
   6   4 -15  118.09   16.90
   6   4 -15   96.09   18.40
   8   6 -16  279.47   32.90
   8   6 -16  300.37   32.60
   8   6 -16  287.67   36.10
  -8  -6  16  226.88   30.70
  -8  -6  16  260.57   33.40
  -8  -6  16  253.17   36.80
  -8  -6  16  251.37   29.90
  -8  -6  16  295.17   35.60
  10   8 -17    9.70    9.80
  10   8 -17   10.30   15.20
  10   8 -17   22.30   13.50
  10   8 -17    0.00    3.90
 -10  -8  17    1.10    9.20
 -10  -8  17   -5.90    9.00
 -10  -8  17    5.10    9.80
 -10  -8  17   -1.70    8.30
  10   8   7   33.10   12.30
  12  10 -18  169.18   26.60
  12  10 -18  150.08   28.80
  12  10 -18  213.78   32.00
  12  10 -18  205.08   29.40
 -12 -10  18  169.28   30.80
 -12 -10  18  192.98   24.50
 -12 -10  18  176.68   23.40
  14  12 -19   56.79   15.00
  14  12 -19   58.69   18.10
 -14 -12  19   48.80   16.90
  14  12   5   27.10   11.30
  16  14 -20   27.20   11.80
  16  14   4   21.30    8.70
 -16 -14  20   26.20   11.60
  13  15 -19   25.50   11.20
  11  13 -18   11.40    9.20
  11  13 -18    1.80   10.30
  11  13   7   27.70    9.00
 -11 -13  18   -1.10    7.90
   9  11 -17  227.98   47.30
   9  11 -17  141.79   33.60
   9  11 -17  169.58   23.30
   9  11 -17  113.69   21.90
   9  11 -17  158.48   29.40
  -9 -11  17  136.59   19.50
  -9 -11  17  179.98   32.40
  -9 -11  17  125.29   15.40
   7   9 -16   73.39   20.80
  -7  -9  -9  143.29   30.10
   7   9 -16   72.89   19.70
   7   9 -16   81.29   18.90
   7   9 -16   77.09   20.60
  -7  -9  16   41.50   17.50
  -7  -9  16   37.00   15.20
   5   7 -15  181.68   26.30
   5   7 -15  134.19   25.00
   5   7 -15  166.38   27.00
   5   7 -15  165.68   24.00
  -5  -7  15  166.08   25.30
  -5  -7  15  206.18   27.20
  -5  -7  15  198.48   28.20
  -5  -7  15  181.48   28.70
   1   3 -13  966.80   76.89
   1   3 -13  901.51   70.39
   1   3 -13  904.61   67.99
   1   3 -13  984.40   70.99
   1   3 -13  975.80   72.69
  -1  -3  13  875.71   74.09
  -1  -3  13  801.32   72.79
  -1  -3  13  874.31   76.39
  -1  -3  13  858.31   71.99
   5   3 -15  354.66   34.30
   5   3 -15  356.56   39.20
   5   3 -15  381.06   34.90
   5   3 -15  377.06   33.90
   5   3 -15  370.66   31.80
  -5  -3  15  269.07   34.00
  -5  -3  15  302.77   34.30
  -5  -3  15  306.27   37.20
  -5  -3  15  310.47   36.40
  -5  -3  15  328.07   34.10
   9   7 -17  302.67   32.50
   9   7 -17  226.78   32.50
   9   7 -17  277.07   37.70
  -9  -7  17  316.87   34.70
  -9  -7  17  293.67   37.10
  -9  -7  17  284.37   36.60
  11   9 -18   16.30   12.90
  11   9 -18   17.00   13.70
  11   9 -18   22.10   14.60
  11   9 -18   16.10   11.50
 -11  -9  18   46.00   17.40
 -11  -9  18   49.99   16.10
 -11  -9  18   40.30   14.70
 -11  -9  18   59.09   27.90
 -13 -11  -6   49.00   23.50
  13  11 -19   36.50   15.70
  13  11 -19   58.09   24.60
  13  11 -19   72.79   17.60
 -13 -11  19   58.39   18.20
  13  11   6   56.69   14.50
 -13 -11  19   79.09   16.00
  17  15 -21   17.80    8.80
  14  16 -20    8.70    6.50
  12  14 -19   28.30   12.40
  12  14   7   19.30   10.60
  10  12 -18   29.10   12.20
  10  12 -18   20.00   13.50
 -10 -12  18   43.20   15.60
   8  10 -17   10.70   12.40
   8  10 -17    2.50    9.60
   8  10 -17    8.40    9.80
   8  10 -17   19.00   12.30
  -8 -10  17   12.30   14.90
  -8 -10  17    7.30    9.30
  -8 -10  17    2.70   10.20
  -8 -10  17   12.20    9.40
  -6  -8 -10   85.39   26.00
   6   8  10  143.89   20.70
  -6  -8  16  175.28   30.40
   6   8  10  118.19   22.60
   6   8  10  129.89   17.70
  -6  -8  16  174.88   25.10
  -6  -8  16  175.98   26.20
   4   6 -15    6.90   10.00
   4   6 -15    6.90    8.90
   4   6 -15   -2.00    7.60
   4   6 -15    7.80    9.80
  -4  -6  15   17.60   10.60
  -4  -6  15    3.90    9.70
  -4  -6  15    2.50    9.00
  -4  -6  15   15.50   11.60
  -4  -6  15   16.10   12.90
   2   4 -14  343.77   34.10
   2   4 -14  308.17   37.80
   2   4 -14  356.96   32.90
   2   4 -14  358.26   36.40
  -2  -4  14  355.06   38.60
  -2  -4  14  320.67   36.80
  -2  -4  14  370.76   41.00
  -2  -4  14  321.57   35.90
  -2  -4  14  338.87   35.00
   0   2 -13  138.79   20.30
   0   2 -13  141.79   24.30
   0   2 -13  133.49   16.70
   0   2 -13  129.59   17.20
   0   2 -13  131.09   19.50
   0   2  13  155.58   23.90
   0   2  13  121.39   19.10
   0   2  13  137.99   20.50
   2   0 -14 1227.98   82.19
   2   0 -14 1215.58   91.59
   2   0 -14 1180.68   93.09
  -2   0 -12  940.31   80.69
  -2   0  14 1154.78   87.39
  -2   0  14 1187.78   85.49
   2   0  12  948.61   88.79
  -2   0  14 1146.69   87.89
  -2   0  14 1153.48   90.29
   2   0  12  943.61   85.59
  -2   0  14 1199.58   86.49
   4   2 -15   57.69   11.00
   4   2 -15   61.29   13.30
   4   2 -15   67.09   16.20
  -4  -2 -11   36.80   16.20
   4   2 -15   70.49   15.80
   4   2 -15   55.59   17.80
  -6  -4 -10  572.64   57.49
   6   4 -16  608.24   50.59
   6   4 -16  532.15   46.20
   6   4 -16  551.74   54.39
   6   4 -16  572.34   46.40
   6   4 -16  623.14   49.90
  -6  -4 -10  522.55   55.59
  -6  -4  16  548.35   49.20
  -6  -4  16  560.34   50.99
  -6  -4  16  536.15   54.09
   6   4  10  522.65   48.80
  -6  -4  16  573.64   52.09
   6   4  10  494.35   47.10
   6   4  10  545.25   61.49
  -6  -4  16  558.14   52.49
   6   4  10  494.65   50.49
   8   6 -17    7.10    8.60
   8   6 -17    3.10    9.40
  -8  -6  -9   30.80   16.20
   8   6 -17   17.00   11.00
   8   6 -17    9.00   11.40
  -8  -6  17    1.20   10.00
  -8  -6  17    7.00    8.80
  -8  -6  17   12.40   11.00
   8   6   9   14.80    9.80
   8   6   9   22.60   10.70
  -8  -6  17    3.70   10.60
  -8  -6  17    5.20   11.80
   8   6   9   24.00   11.50
  10   8 -18   87.69   21.20
  10   8 -18   83.09   18.70
  10   8 -18   93.19   22.40
  10   8 -18  102.79   25.80
 -10  -8  -8  165.08   33.70
 -10  -8  18  134.29   25.60
 -10  -8  18  140.69   26.70
 -10  -8  18  122.39   26.50
  12  10 -19   10.60   10.30
 -12 -10  -7    0.10    9.80
  12  10 -19   19.80   13.40
  12  10 -19    7.40   11.20
 -12 -10  19   13.90   10.30
  12  10   7   24.60   13.50
 -12 -10  19   20.40    9.90
  12  10   7   16.10   10.10
 -12 -10  19   24.20   14.90
  14  12 -20   56.49   16.80
  14  12 -20   61.29   15.70
  14  12   6   38.90   12.00
 -14 -12  20   47.90   15.40
  16  14 -21   13.10    9.10
  13  15 -20    1.40    6.60
  11  13 -19   69.19   17.90
 -11 -13  19   44.10   13.80
   9  11 -18    7.70    9.80
   9  11 -18    4.00   10.90
  -9 -11  18   23.70   13.50
  -9 -11  18   18.50    9.50
   7   9 -17   81.09   22.10
   7   9 -17   88.79   20.90
   7   9 -17  151.38   25.50
   7   9 -17   86.39   21.00
  -7  -9  17  115.49   23.40
  -7  -9  17  122.99   25.80
  -7  -9  17  122.29   21.80
   3   5 -15  287.77   33.90
   3   5 -15  306.77   32.90
   3   5 -15  280.27   35.90
   3   5 -15  248.98   29.60
  -3  -5  15  296.27   35.30
  -3  -5  15  327.27   35.10
  -3  -5  15  318.27   32.70
  -3  -5  15  313.87   38.60
  -3  -5  15  289.77   35.20
   1   3 -14   40.60   16.10
   1   3 -14   42.00   11.20
   1   3 -14   61.59   14.50
  -1  -3  14   74.49   18.50
  -1  -3  14   73.59   17.50
  -1  -3  14   83.79   20.00
  -1  -3  14  104.49   20.20
  -1  -3  14   84.09   21.50
   1  -1 -14   96.99   23.60
   1  -1 -14  129.19   25.60
   1  -1 -14  124.79   15.60
  -1   1  14  104.59   20.70
  -1   1  14  131.19   22.70
  -1   1  14  150.18   21.40
  -1   1  14  165.18   25.20
  -1   1  14  142.69   24.60
   7   5 -17  418.06   39.30
   7   5 -17  377.26   43.80
   7   5 -17  406.46   36.80
   7   5 -17  394.06   39.70
  -7  -5  17  390.86   41.90
  -7  -5  17  373.16   40.50
  -7  -5  17  349.57   41.90
  -7  -5  17  357.66   38.00
  -7  -5  17  354.06   43.40
  11   9 -19  153.38   28.30
  11   9 -19  149.09   31.00
  11   9 -19  140.09   26.40
 -11  -9  19  185.48   45.70
 -11  -9  19  168.18   25.00
 -11  -9  19  190.18   34.40
  13  11 -20   20.00   10.60
  13  11 -20    1.00   10.40
 -13 -11  20    8.00   11.10
 -13 -11  20    2.80    6.60
  15  13 -21   34.20   12.70
 -15 -13  21   32.20   12.50
  12  14 -20   29.30   10.90
  10  12 -19   37.20   15.00
  10  12 -19   28.60   11.30
 -10 -12  19   34.80   13.50
   8  10 -18    2.50    8.90
   8  10 -18    3.30    8.70
   8  10 -18    6.20   10.30
   8  10 -18    3.70   11.10
  -8 -10  18   14.20    9.60
  -8 -10  18    5.60    9.10
  -8 -10  18   17.00   12.60
   6   8 -17   15.40   13.10
   6   8 -17   20.00   12.60
   6   8 -17   27.00   14.00
   6   8 -17   20.00   11.50
  -6  -8 -11   -0.80   10.60
  -6  -8  17   17.10   12.70
  -6  -8  17   28.00   13.50
  -6  -8  17   21.20   13.60
   6   8  11    9.30    6.80
  -6  -8  17   15.40   22.00
   4   6 -16  130.09   24.10
   4   6 -16  190.48   23.80
   4   6 -16  177.28   28.60
  -4  -6  16  138.29   31.50
  -4  -6  16  147.39   29.30
  -4  -6  16  131.59   26.60
  -4  -6  16  135.89   21.80
  -4  -6  16  164.48   28.10
   2   4 -15    7.10    7.70
  -2  -4 -13   47.20   18.30
   2   4 -15   13.10    9.00
   2   4 -15    8.00    8.90
  -2  -4 -13   31.30   16.50
   2   4 -15    9.70   11.00
  -2  -4  15   16.10   12.50
  -2  -4  15   16.20   12.40
  -2  -4  15    3.10    9.60
   2   4  13   37.70   13.10
  -2  -4  15    2.40   10.80
   2   4  13   41.60   15.20
  -2  -4  15    9.50    9.90
   2   4  13   37.00   12.70
   0   2 -14  665.43   61.39
   0   2 -14  675.23   47.80
   0   2 -14  602.54   50.49
   0  -2 -14  660.33   61.49
   0   2 -14  670.23   53.69
   0  -2 -14  659.23   62.59
   0   2 -14  638.04   54.79
   0   2  14  636.34   55.59
   0  -2  14  579.54   56.99
   0  -2  14  628.34   55.29
   0   2  14  626.14   57.79
   0  -2  14  595.94   60.39
   0   2  14  565.84   53.49
   0  -2  14  642.74   58.59
   0  -2  14  596.44   55.39
   0   2  14  620.74   54.39
   0   2  14  702.23   60.39
   2   0 -15  204.88   21.60
   2   0 -15  196.58   30.70
   2   0 -15  217.48   29.60
  -2   0  15  211.78   27.00
  -2   0  15  215.98   29.20
  -2   0  15  200.88   29.60
  -2   0  15  192.38   26.30
  -2   0  15  176.78   25.20
   4   2 -16  484.65   35.70
   4   2 -16  516.95   50.89
  -4  -2 -12  438.96   49.30
   4   2 -16  521.15   46.30
  -4  -2 -12  487.75   50.09
   4   2 -16  501.25   42.50
   4   2  12  462.05   45.70
   4   2  12  440.76   44.80
   4   2  12  472.75   46.00
   4   2  12  442.66   48.10
   4   2  12  387.86   43.00
   6   4 -17   39.10   10.80
   6   4 -17   31.40   16.70
  -6  -4 -11   12.50   13.00
   6   4 -17   40.00   13.90
   6   4 -17   55.19   14.30
   6   4  11   23.70   13.00
   6   4  11   11.90   11.10
  -6  -4  17   91.89   22.50
   6   4  11   11.80    9.70
  -6  -4  17   91.19   22.10
   6   4  11   20.30   10.60
   8   6 -18  312.87   31.90
   8   6 -18  310.37   34.90
  -8  -6 -10  208.28   41.80
   8   6 -18  294.07   38.20
   8   6 -18  282.37   32.80
  -8  -6  18  327.67   38.70
  -8  -6  18  320.67   32.40
  -8  -6  18  331.37   36.30
  -8  -6  18  315.57   39.40
   8   6  10  226.68   31.00
  -8  -6  18  331.07   37.70
  10   8 -19   52.09   18.70
  10   8 -19   47.10   16.80
  10   8 -19   28.60   13.10
 -10  -8  -9   77.59   24.30
  10   8 -19   57.49   17.70
  10   8   9   65.79   17.30
  10   8   9   65.79   14.70
  12  10 -20   81.99   18.00
  12  10   8   74.79   17.90
 -12 -10  20   71.89   14.70
 -12 -10  20   63.89   18.80
 -12 -10  20   52.99   15.30
  14  12 -21    9.40    9.30
 -14 -12  21    3.40    8.60
  14  12   7    3.50    7.10
  16  14 -22   25.70    8.70
  11  13 -20    4.90    8.60
   9  11 -19  117.49   23.20
   9  11 -19  136.59   20.60
  -9 -11  19  100.69   15.90
  -9 -11  19  122.59   31.30
   7   9 -18   13.60   10.90
   7   9 -18    5.00    9.30
   7   9 -18    5.50   13.30
   7   9 -18   20.40   12.50
  -7  -9  18    2.60   10.10
  -7  -9  18    2.40   10.10
  -7  -9  18   12.80   10.50
  -7  -9  18   16.20   11.40
   5   7 -17  252.47   32.70
   5   7 -17  273.27   36.80
   5   7 -17  300.37   32.60
   5   7 -17  321.77   36.90
  -5  -7  17  328.27   40.20
  -5  -7  17  305.07   36.40
  -5  -7  17  282.47   36.10
  -5  -7  17  332.87   43.70
  -3  -5 -13   67.79   28.40
   3   5 -16    8.50   11.10
   3   5 -16    1.70   11.40
   3   5 -16   14.10    9.20
  -3  -5  16   22.50   13.50
  -3  -5  16   23.70   13.60
  -3  -5  16   20.20   12.00
  -3  -5  16   13.10   11.80
  -3  -5  16   21.40   17.70
   3   5  13   63.19   22.20
   1   3 -15  185.58   25.50
   1   3 -15  207.18   23.90
   1   3 -15  207.28   21.60
   1   3 -15  213.38   32.00
  -1  -3  15  251.67   29.80
  -1  -3  15  218.98   30.00
  -1  -3  15  230.38   32.20
  -1  -3  15  217.88   33.20
  -1  -3  15  228.58   29.40
   1  -1  14  266.47   35.50
   1  -1  14  216.18   28.60
   1  -1  14  245.38   29.90
   1  -1  14  206.08   29.10
   1  -1  14  199.98   29.60
  -3  -1 -13  116.29   24.50
  -3  -1 -13   97.79   23.80
  -3  -1  16   64.79   17.80
  -3  -1  16   71.99   18.40
  -3  -1  16   61.79   19.20
  -3  -1  16   80.69   21.80
  -3  -1  16   93.19   20.20
   5   3 -17  222.28   25.70
   5   3 -17  248.28   23.80
   5   3 -17  247.28   28.50
   5   3 -17  250.97   35.00
  -5  -3  17  323.87   33.40
  -5  -3  17  289.27   35.00
  -5  -3  17  282.77   33.30
  -9  -7 -10   24.70   15.40
   9   7 -19   99.09   19.60
  -9  -7  19   54.69   17.00
  -9  -7  19   60.89   18.70
  -9  -7  19   61.79   19.50
  -9  -7  19   54.09   19.20
   9   7  10   50.49   15.80
   9   7  10   51.49   15.10
   9   7  10   51.69   13.90
  11   9 -20   20.60   12.40
  11   9 -20   30.70   13.50
  11   9 -20   30.60   12.10
 -11  -9  20   32.90   15.10
 -11  -9  20   43.60   13.40
 -11  -9  20   31.10   16.00
  13  11 -21   54.79   13.40
  13  11 -21   74.59   17.80
 -13 -11  21   86.39   19.70
 -13 -11  21   60.29   18.30
  15  13 -22    5.00    6.90
  12  14 -21    4.30    7.40
  10  12 -20   54.49   15.40
 -10 -12  20   69.89   18.30
   8  10 -19    7.90    9.70
   8  10 -19    5.90    8.90
  -8 -10  19   23.60    9.40
   8  10  11    3.20    8.50
  -8 -10  19   20.40   11.20
  -8 -10  19   25.30   13.80
   6   8 -18   71.99   27.50
   6   8 -18   72.69   18.90
   6   8 -18   85.69   20.70
  -6  -8 -12   45.80   21.00
   6   8 -18   62.49   25.00
  -6  -8  18  102.89   30.00
  -6  -8  18  116.79   33.70
  -6  -8  18  130.79   25.40
  -6  -8  18   97.39   24.10
  -4  -6 -13   -1.30   11.60
   4   6 -17    6.40    9.30
   4   6 -17    8.50   10.50
  -4  -6 -13    2.10   10.40
   4   6 -17    2.60    7.90
   4   6 -17    0.30    8.70
   4   6  13   -1.60    9.50
  -4  -6  17   24.30   13.90
  -4  -6  17   34.40   16.70
  -4  -6  17   42.50   16.40
  -4  -6  17   21.50   14.00
  -4  -6  17    0.80    4.40
   4   6  13    0.90    6.50
   4   6  13    0.40    7.90
   2   4 -16  164.58   19.80
  -2  -4 -14  268.17   52.99
   2   4 -16  166.18   35.40
  -2  -4  16  150.88   24.40
  -2  -4  16  135.49   31.20
  -2  -4  16  177.98   30.20
  -2  -4  16  173.08   30.60
  -2  -4  16  154.88   29.10
   0  -2 -15    9.30   11.60
   0   2 -15    5.20   10.90
   0  -2 -15   13.20   12.50
   0   2 -15    3.90    7.70
   0   2  15    5.40   10.30
   0   2  15    6.80    9.50
   0   2  15    0.50    6.30
   0   2  15    5.70   10.60
   0   2  15    3.50   10.20
   0  -2  15   15.30   11.70
   0  -2  15    7.00   12.00
   0  -2  15   23.70   15.10
   0  -2  15   13.00   11.70
   0  -2  15   26.90   16.60
  -2   0 -14  354.46   32.50
  -2   0 -14  348.77   40.30
  -2   0 -14  409.66   45.30
   2   0  14  378.46   41.70
   2   0  14  406.06   42.00
   2   0  14  357.26   45.00
   2   0  14  415.96   45.70
   2   0  14  461.15   58.59
   2   0  14  382.86   39.90
  -4  -2 -13   47.10   17.90
   4   2 -17   71.39   16.60
  -4  -2 -13   36.10   17.70
   4   2 -17   66.59   21.40
   4   2 -17   53.69   14.20
  -4  -2  17   91.59   24.80
   4   2  13   55.79   16.90
   4   2  13   52.19   17.90
  -4  -2  17   93.39   22.70
  -4  -2  17   73.19   18.50
  -4  -2  17   76.29   19.20
  -4  -2  17   82.59   20.50
   6   4 -18  190.58   23.80
   6   4 -18  183.58   31.10
  -6  -4 -12  254.27   36.10
   6   4 -18  209.68   22.10
   6   4 -18  209.58   26.80
  -6  -4  18  220.08   29.10
  -6  -4  18  222.18   31.00
  -6  -4  18  215.18   29.70
   6   4  12  253.37   31.00
   6   4  12  209.98   27.80
  -6  -4  18  232.18   34.00
   6   4  12  256.87   32.60
  -6  -4  18  236.18   32.90
   8   6 -19   20.80   10.60
   8   6 -19   30.00   15.80
   8   6 -19   21.60   10.50
  -8  -6 -11   40.70   19.30
   8   6 -19   33.90   14.70
   8   6  11   41.90   13.90
  -8  -6  19    7.20   10.70
  -8  -6  19    7.80   11.80
  -8  -6  19   25.60   15.70
  -8  -6  19   12.80   12.90
   8   6  11   36.50   12.50
   8   6  11   43.20   15.40
  10   8 -20   83.49   19.70
  10   8 -20  101.89   18.90
  10   8 -20   75.99   18.50
 -10  -8 -10   70.79   21.50
  10   8 -20   83.09   21.80
 -10  -8  20   51.79   18.50
 -10  -8  20   60.19   18.40
 -10  -8  20   63.99   17.70
 -10  -8  20   77.19   25.10
  12  10 -21   10.90   10.60
 -12 -10  21    8.70    8.50
 -12 -10  21   17.80    8.30
 -12 -10  21    9.30   14.00
  12  10   9   30.90   14.00
  14  12 -22   20.30    9.90
  14  12   8   34.90   10.10
  11  13 -21    2.50    6.30
   9  11 -20   21.60   10.90
  -9 -11  20   17.60   11.70
  -9 -11  20   13.80    9.60
   7   9 -19  199.18   26.00
   7   9 -19  224.28   25.00
  -7  -9  19  144.29   29.20
  -7  -9  19  195.98   25.10
  -7  -9  19  181.98   25.60
   5   7 -18   29.30   15.00
  -5  -7  18   73.09   20.90
  -5  -7  18   55.29   20.20
   5   7  13  124.79   29.00
  -5  -7  18   47.60   24.20
  -5  -7  18   57.79   18.50
  -3  -5 -14  121.99   29.00
   3   5 -17  140.19   29.00
   3   5 -17  119.09   21.00
  -3  -5 -14  122.19   28.90
   3   5 -17  156.98   23.20
   3   5 -17  141.19   18.40
   3   5  14   91.39   22.20
  -3  -5  17  158.48   27.80
  -3  -5  17  137.19   29.40
   3   5  14   90.49   29.00
   3   5  14   87.69   19.40
  -3  -5  17  146.39   36.00
  -3  -5  17  160.68   29.70
  -3  -5  17  153.38   28.60
   1   3 -16   84.39   23.30
  -1  -3 -15  102.39   25.10
   1   3 -16   79.39    9.30
   1   3 -16   69.19   16.40
   1   3  15   61.79   17.70
   1   3  15   55.99   16.30
   1   3  15   65.19   19.40
   1   3  15   92.29   23.80
   1   3  15   51.29   16.10
   3   1 -17  264.77   37.20
   3   1 -17  251.87   30.70
   3   1 -17  251.97   25.20
  -3  -1  17  254.27   35.40
  -3  -1  17  218.38   31.10
  -3  -1  17  260.27   35.40
  -3  -1  17  237.28   31.40
  -3  -1  17  209.78   29.40
   5   3  13  148.09   26.40
   7   5 -19   71.99   17.20
   7   5 -19   40.20   12.50
   7   5 -19   48.80   18.60
   7   5 -19   53.29   11.80
  -7  -5 -12   55.89   20.40
  -7  -5  19   50.89   16.40
   7   5  12   76.29   19.50
  -7  -5  19   97.89   24.30
   7   5  12   84.49   19.40
  -7  -5  19   72.89   22.40
  -7  -5  19   84.69   18.50
  -7  -5  19   55.89   18.90
   7   5  12   87.19   18.90
   9   7 -20    2.80    7.70
   9   7 -20   -1.60    9.10
  -9  -7 -11   44.30   17.90
   9   7 -20   -0.10    7.00
   9   7 -20    0.80    9.20
   9   7  11   51.79   16.30
  -9  -7  20    7.40   11.90
  -9  -7  20   11.90   11.90
  -9  -7  20   17.70   13.40
  -9  -7  20   -1.10    9.60
  11   9 -21   28.60   10.30
  11   9 -21   21.60   11.60
  11   9  10    7.20    9.90
 -11  -9  21   33.20   11.90
 -11  -9  21   33.50   13.30
 -11  -9  21   13.50   12.20
  13  11 -22   -3.10   11.40
 -13 -11  22    2.60    7.80
  13  11   9   41.60   11.80
  10  12 -21   12.80    8.00
   8  10 -20   36.90   11.00
   8  10 -20   22.40   11.10
  -8 -10  20   42.50   12.80
  -8 -10  20   54.39   15.90
   8  10  12   33.10   11.80
   6   8 -19   17.20   16.60
   6   8 -19   22.30   10.30
  -6  -8  19   36.70   13.90
  -6  -8  19   26.00   14.30
   6   8  13    3.60    9.80
  -6  -8  19   20.40   13.60
   4   6 -18  154.88   22.90
   4   6 -18  100.99   19.40
  -4  -6 -14   65.49   22.90
   4   6 -18   92.79   22.70
  -4  -6  18  165.38   32.40
  -4  -6  18  163.18   42.40
  -4  -6  18  137.89   26.50
  -4  -6  18  112.89   24.80
   4   6  14  101.29   24.70
   4   6  14   92.59   19.10
  -2  -4 -15    5.90   11.90
  -2  -4 -15   -0.60   11.20
   2   4 -17   10.20   11.70
   2   4 -17   17.20   10.50
   2   4 -17   21.60    6.70
  -2  -4  17   61.69   18.90
   2   4  15   28.80   24.50
  -2  -4  17   66.39   23.20
  -2  -4  17   43.90   18.30
   2   4  15   25.50   18.50
   2   4  15   46.90   16.50
   2   4  15   32.60   12.90
   0  -2 -16  233.38   33.80
   0   2 -16  268.17   36.00
   0  -2 -16  194.18   34.10
   0   2 -16  285.37   28.60
   0  -2  16  241.48   35.30
   0   2  16  233.38   44.10
   0   2  16  302.07   33.10
   0   2  16  278.07   32.40
   0  -2  16  275.57   33.40
   0   2  16  287.07   32.90
   0  -2  16  230.88   32.70
   0   2  16  287.67   35.80
   0  -2  16  244.58   33.00
   0  -2  16  215.98   35.20
   0   2  16  293.57   35.10
   2   0 -17  102.19   21.90
   2   0 -17   90.09   24.10
  -2   0  17  119.99   27.70
  -2   0  17  115.49   23.50
  -2   0  17  119.09   27.60
  -2   0  17  103.39   21.60
  -2   0  17   85.09   21.40
   4   2 -18  188.78   21.90
  -4  -2 -14  186.18   31.50
   4   2 -18  234.08   33.60
  -4  -2  18  209.38   32.10
   4   2  14  147.09   28.00
   4   2  14  163.68   25.40
   4   2  14  187.78   30.10
   4   2  14  195.88   28.30
  -4  -2  18  222.98   29.00
  -4  -2  18  178.68   26.90
   4   2  14  127.09   26.20
  -4  -2  18  193.88   28.30
   4   2  14  149.59   26.80
  -4  -2  18  236.78   32.30
   6   4 -19    8.10   11.70
   6   4 -19    3.80    8.20
   6   4  13   43.20   15.50
  -6  -4  19    2.80   11.30
  -6  -4  19   -1.90   10.00
  -6  -4  19    3.00    9.90
  -6  -4  19    3.80    9.90
  -6  -4  19    7.80   11.50
   6   4  13   34.80   14.70
   8   6 -20   44.30   19.00
   8   6 -20   43.30   15.20
   8   6 -20   59.99   11.70
   8   6 -20   34.50   11.60
  -8  -6  20   34.30   16.30
  -8  -6  20   42.20   16.50
  -8  -6  20   45.70   21.50
  -8  -6  20   54.49   18.80
  10   8 -21   10.80    9.30
  10   8 -21   20.00    8.80
 -10  -8  21   20.00   11.00
 -10  -8  21   27.60   15.70
  10   8  11   28.90   10.00
 -10  -8  21   19.60   12.70
  10   8  11   37.00   14.50
 -12 -10  22   18.50   10.70
   9  11 -21    4.50    6.60
  -9 -11  21   17.40    9.00
   7   9 -20    7.60    7.30
   7   9 -20    3.30    7.80
  -7  -9  20   10.10    8.70
  -7  -9  20   11.60   10.60
  -7  -9  20   -1.20    8.50
   5   7 -19   76.79   16.40
   5   7 -19   96.79   14.60
  -5  -7  19   76.09   20.60
  -5  -7  19   78.59   18.70
  -5  -7  19   56.59   18.50
  -3  -5 -15   73.69   25.10
   1  -1 -17  143.49   28.80
   1  -1 -17  141.79   31.10
  -1   1  17  167.48   39.40
  -1   1  17  202.88   27.40
  -1   1  17  170.88   31.90
  -1   1  17  225.68   28.50
  -1   1  17  186.38   27.20
  -3  -1 -15  181.08   29.60
  -3  -1  18  100.89   24.30
  -3  -1  18  144.09   30.20
   3   1  15  184.48   30.50
  -3  -1  18  145.99   30.60
  -3  -1  18  107.29   23.60
   3   1  15  170.18   31.10
   3   1  15  158.48   28.60
   3   1  15  160.58   28.80
   3   1  15  171.88   26.10
  -3  -1  18  100.19   26.10
   3   1  15  150.08   28.70
   5   3 -19   57.69   19.20
   5   3 -19   80.09   15.00
  -5  -3  19   50.19   17.80
  -5  -3  19   55.39   18.60
  -5  -3  19   53.99   17.30
  -5  -3  19   46.50   19.20
  -5  -3  19   51.79   16.60
   7   5 -20    9.60    9.90
   7   5 -20   16.70   13.40
  -7  -5  20   44.40   14.80
  -7  -5  20   15.50   14.90
  -7  -5  20   19.10   13.80
  -7  -5  20   31.50   16.40
  -7  -5  20   30.40   14.00
   9   7 -21  161.98   17.50
   9   7 -21  143.99   20.00
  -9  -7  21  191.38   26.20
  -9  -7  21  175.48   29.80
  -9  -7  21  217.98   29.90
  11   9 -22   22.70    9.80
 -11  -9  22   14.50    9.80
 -11  -9  22   15.80   11.10
  13  11 -23   20.70   11.40
   8  10 -21    8.40    7.20
  -8 -10  21   11.50    7.70
   8  10  13    8.00    6.80
   8  10  13    1.90    7.60
  -8 -10  21   17.90   11.50
   6   8 -20   40.70    9.40
   6   8 -20   37.20   11.30
  -6  -8  20   35.60   14.70
  -6  -8  20   48.10   21.30
  -6  -8  20   43.60   17.90
   4   6 -19    5.10    6.30
  -4  -6  19   16.10   13.50
  -4  -6  19   11.50   11.40
  -4  -6  19    6.40   11.00
   2   4 -18  125.49   32.10
  -2  -4  18  133.79   35.70
  -2  -4  18  101.69   21.70
  -2  -4  18   82.59   22.80
  -2  -4  18   85.99   23.10
  -2  -4  18  100.39   21.80
   0  -2 -17   45.30   18.10
   0   2 -17   40.40   10.90
   0  -2 -17   64.89   19.40
   0   2 -17   34.50   15.90
   0   2  17   53.89   18.80
   0  -2  17   52.09   18.50
   0   2  17   49.60   16.80
   0  -2  17   76.69   22.30
   0  -2  17   66.39   18.90
   0  -2  17   61.99   19.00
   0  -2  17   57.19   19.00
   0   2  17   43.10   16.40
   0   2  17   63.59   19.70
   0  -2  17   73.09   21.80
  -2   0 -16  110.39   27.00
   2   0 -18  148.39   29.20
   2   0  16   88.59   21.70
   2   0  16   97.39   23.20
   2   0  16  119.09   24.10
   2   0  16  126.79   28.00
   2   0  16   82.69   24.60
  -2   0  18  175.68   31.70
   2   0  16   95.59   24.60
   4   2 -19   36.70   16.80
  -4  -2 -15   58.09   20.70
   4   2  15   20.70   12.60
  -4  -2  19    1.20   11.30
  -4  -2  19    4.60   11.30
   4   2  15   18.50   13.20
   4   2  15   19.20   13.40
   4   2  15   20.70   13.10
  -4  -2  19   12.40   11.80
  -4  -2  19   23.30   15.40
   6   4 -20  111.19   18.80
   6   4 -20   98.19   25.10
  -6  -4  20   99.49   21.00
  -6  -4  20   88.39   21.60
  -6  -4  20   81.39   22.30
   6   4  14  124.29   24.70
  -6  -4  20  108.19   24.70
  -6  -4  20  113.19   27.80
  -8  -6  21   19.00   12.40
   8   6  13    6.80    7.70
  -8  -6  21   45.00   18.70
 -10  -8  22   35.10   12.10
  10   8  12   28.80   10.80
 -10  -8  22   47.90   17.20
  10   8  12   43.40   13.60
 -10  -8  22   36.50   13.40
  12  10 -23   -5.70    5.80
 -12 -10  23    3.40    7.00
   7   9 -21   29.40    9.00
  -7  -9  21   46.70   16.20
  -7  -9  21   35.10   12.90
   7   9  14   11.80    9.50
  -5  -7  20   16.70   12.10
  -5  -7  20   23.70   24.40
  -5  -7  20   -1.20    9.20
   5   7  15   78.19   25.70
  -3  -5  19   68.89   20.70
  -3  -5  19   46.20   16.90
  -3  -5  19   57.09   18.90
  -1   1 -17  106.29   38.20
   1  -1  17  123.59   25.20
   1  -1  17   96.19   32.80
   1  -1  17   95.79   22.90
   1  -1  17  110.89   27.20
   1  -1  17   73.39   20.20
   1  -1  17   70.29   21.00
  -1   1  18   32.50   26.10
  -3  -1 -16   50.69   23.60
   3   1  16   23.20   14.90
   3   1  16   22.60   12.60
   3   1  16   25.50   13.90
   3   1  16    4.20   15.70
   3   1  16   15.00   10.90
   3   1  16   24.90   13.80
   5   3 -20   51.29   18.30
  -5  -3 -15   41.70   16.50
  -5  -3  20   79.89   21.30
   5   3  15   70.59   18.60
  -5  -3  20   64.09   20.30
   5   3  15   77.39   19.30
  -5  -3  20   84.49   23.40
   5   3  15   70.09   19.10
  -5  -3  20   54.09   18.30
  -5  -3  20   67.99   17.50
   5   3  15   57.19   17.90
   7   5  14   12.60   12.00
  -7  -5  21   86.19   20.80
   9   7  13   79.79   15.20
 -11  -9  23   43.50   11.90
 -11  -9  23   60.79   21.30
   6   8  15    3.50    7.80
  -6  -8  21   15.40   11.00
  -6  -8  21   25.70   11.60
   6   8  15   -0.10    7.50
   4   6  16  112.09   29.50
   4   6  16   88.19   16.90
  -4  -6  20   63.19   18.50
   4   6  16  104.69   24.60
  -4  -6  20  109.49   32.40
  -2  -4  19   42.20   22.60
  -2  -4  19   34.80   16.50
   2   4  17   73.59   17.20
   2   4  17   74.09   18.10
   2   4  17   74.09   19.90
   0  -2 -18   19.90   18.60
   0   2  18   46.10   16.30
   0  -2  18   30.50   16.60
   0  -2  18   34.50   16.00
   0  -2  18   47.50   17.00
   0   2  18   30.30   14.70
   0  -2  18   43.60   15.80
   0  -2  18   38.00   15.00
   0   2  18   44.50   15.70
   2   0 -19    1.40    8.10
  -2   0 -17    8.20   13.80
   2   0  17    9.00   11.20
  -2   0  19    6.10   10.30
  -2   0  19   -3.40   10.30
   2   0  17    4.50   10.30
  -2   0  19    8.30   10.20
   2   0  17    2.40   10.80
   2   0  17    9.90   12.40
   2   0  17    2.00   10.70
  -2   0  19   12.30   11.40
  -2   0  19    4.70    9.70
   4   2  16  144.99   28.10
  -4  -2  20  196.78   30.20
  -4  -2  20  255.67   30.00
  -4  -2  20  229.58   30.90
  -4  -2  20  208.88   29.60
  -6  -4  21   -0.70   10.20
  -6  -4  21    6.10   10.40
  -6  -4  21   -2.80   10.30
   6   4  15   20.80   10.90
   6   4  15   14.80   11.40
   6   4  15   14.90   11.70
  -6  -4  21    4.20    9.70
   8   6  14   52.09   16.60
   8   6  14   29.80   13.10
   8   6  14   46.60   12.40
  -8  -6  22   49.90   17.00
  -8  -6  22   67.29   17.00
  -8  -6  22   74.99   19.50
 -10  -8  23    2.80    8.30
 -10  -8  23    3.70   13.30
  10   8  13   11.90    9.10
  10   8  13   14.30   10.40
   7   9  15   43.40   12.80
   5   7  16   -4.30    6.90
   5   7  16    0.40    4.40
  -5  -7  21   16.70   11.10
  -5  -7  21    7.00    9.70
   5   7  16    8.20    8.90
   3   5  17  133.89   33.10
  -1  -3  19  145.09   26.70
  -1  -3  19  120.79   30.90
  -1  -3  19  146.09   28.00
  -1  -3  19  121.69   25.40
  -1   1  19   89.09   20.50
  -1   1  19  132.49   25.80
  -1   1  19   91.49   29.90
   3   1  17  129.99   27.00
   3   1  17  118.29   22.60
   3   1  17  110.59   24.10
   3   1  17   95.69   22.40
  -5  -3  21   49.50   14.90
  -5  -3  21   39.80   15.50
  -5  -3  21   52.29   17.40
   5   3  16   19.50   12.80
  -5  -3  21   87.19   30.90
  -7  -5  22    3.20   11.00
   7   5  15   34.90   11.50
   7   5  15   46.10   14.20
   7   5  15   34.70   13.80
  -7  -5  22   21.70   11.70
  -7  -5  22   16.80   12.90
  -9  -7  23   22.00   11.60
  -9  -7  23   36.80   13.40
   9   7  14    5.00    5.50
   9   7  14   13.50    9.20
   9   7  14   14.90   10.10
  -6  -8  22   10.10    8.40
   6   8  16   28.80    9.90
   6   8  16   28.70   12.80
  -4  -6  21    4.00    9.40
   4   6  17    0.60    7.90
   4   6  17    7.60    6.20
  -4  -6  21   10.10   10.30
   4   6  17    0.20    8.50
   2   4  18   91.29   19.20
   2   4  18   71.49   17.00
   2   4  18   88.59   21.30
   0   2  19    0.60   10.10
   0  -2  19   15.40   12.40
   0   2  19   12.50   10.50
   0  -2  19   14.70   12.10
   0  -2  19   36.00   12.90
   0  -2  19   34.30   14.00
   0   2  19   -1.80   10.20
  -2   0  20  127.79   25.10
  -2   0  20  253.07   46.80
  -2   0  20  155.08   27.50
   4   2  17   41.70   14.90
  -4  -2  21    4.70    9.50
  -4  -2  21   -3.50    9.80
   4   2  17   24.70   20.70
  -4  -2  21   -2.00   11.60
  -4  -2  21    4.60    9.80
  -6  -4  22   13.40   12.20
   6   4  16   43.70   13.50
   6   4  16   61.09   17.60
   6   4  16   34.60   13.10
   8   6  15    9.50    8.90
  -8  -6  23    6.70    9.20
   8   6  15    8.80    9.30
   8   6  15    6.10    5.80
  -8  -6  23   13.50   10.80
 -10  -8  24   29.90    9.60
   5   7  17   23.00    9.50
  -5  -7  22    2.50    7.30
  -5  -7  22    5.90    8.30
   5   7  17   18.00   10.60
   3   5  18   27.70   12.70
  -3  -5  21   22.60   12.20
   3   5  18   24.20    9.30
   3   5  18   32.20   12.50
  -3  -5  21   11.40   10.50
   1   3  19   83.39   18.20
   1   3  19   77.69   17.20
   1   3  19   75.29   18.40
   1  -1  19  139.29   20.80
   1  -1  19  116.89   23.40
   1  -1  19   83.49   20.50
  -3  -1  21   49.99   15.80
  -3  -1  21   43.60   16.00
  -3  -1  21   61.89   16.10
  -7  -5  23  116.69   22.50
  -9  -7  24    2.20    6.80
   4   6  18   26.60   12.40
   4   6  18   29.60   10.40
  -4  -6  22   55.39   14.10
  -2  -4  21    4.60    8.70
   2   4  19    2.90    8.40
  -2  -4  21    1.10    8.40
   2   4  19   14.20    9.50
   2   4  19   11.00    7.30
   0   2  20  102.69   19.40
   0  -2  20  101.09   20.60
   0  -2  20  107.89   22.20
   0  -2  20  122.59   29.50
   0   2  20   92.69   18.70
  -2   0  21    3.90    9.10
  -2   0  21   23.40   11.80
   2   0  19   13.20   10.50
   2   0  19    6.10   10.20
  -2   0  21    8.50    9.90
   2   0  19    6.50    8.90
   4   2  18   59.69   15.00
  -4  -2  22   53.69   15.20
  -4  -2  22   48.70   15.40
   4   2  18   44.80   15.80
   4   2  18   37.70   13.00
  -4  -2  22   43.60   14.60
   6   4  17   21.20   10.60
   6   4  17   11.80    7.60
   6   4  17   21.30   12.10
  -6  -4  23   18.60   11.20
  -6  -4  23   16.10   11.40
  -8  -6  24   28.90   10.50
  -5  -7  23   22.70    8.50
   3   5  19   32.40    9.60
   3   5  19   62.49   16.70
   1   3  20   25.40    9.80
   1   3  20   50.89   21.90
  -1  -3  21   33.50   12.70
  -1  -3  21   47.40   19.30
  -1   1  21   81.99   17.40
   3   1  19   42.50   13.20
   3   1  19   47.40   14.00
   3   1  19   62.39   21.20
  -3  -1  22   37.30   13.50
  -3  -1  22   21.40   11.60
  -3  -1  22   26.00   14.80
   7   5  17   53.69   15.60
  -4  -6  23   -1.40    7.90
   2   4  20   17.10   10.80
  -2  -4  22   29.30   10.90
   0   2  21    2.40    6.80
   0  -2  21   -6.60    4.80
   0   2  21   13.50    8.90
   0  -2  21    4.10    8.00
  -2   0  22   19.00   10.10
  -2   0  22   25.40   10.90
  -4  -2  23    5.40    9.50
   4   2  19   11.30    8.10
   4   2  19   11.20    9.00
  -4  -2  23   10.50    8.80
  -6  -4  24   76.49   15.40
  -3  -5  23   26.50    8.80
   1   3  21   76.49   14.30
  -1   1  22    7.40    7.20
   1  -1  21   16.40    9.10
  -3  -1  23   17.10    8.80
   3   1  20    9.60    7.60
   5   3  19   28.90   11.30
   0  -2  22   13.90   11.30
  -2   0  23    1.00    8.40
   2   0  21    5.90    8.60
  -4  -2  24   31.50   12.70
  14  18  -7    0.60    8.30
  12  16  -6    9.00    7.90
  12  16  -6   10.80   10.90
  10  14  -5   68.09   17.20
  10  14  -5   97.39   25.20
  10  14  -5   64.59   15.10
   8  12  -4   70.19   21.00
   8  12  -4  120.79   25.00
   8  12  -4   97.29   18.70
   6  10  -3   93.99   13.10
  -6 -10   3  107.69   15.20
   6  10  -3  103.89   13.40
   6  10  -3  105.59   13.60
   6  10  -3  100.29   14.70
   4   8  -2 1243.58   82.99
  -4  -8   2 1130.29   83.69
   4   8  -2 1194.18   84.09
   4   8  -2 1201.18   81.19
   2   6  -1  129.49   12.50
   2   6  -1  129.99   11.50
  -2  -6   1  111.39   11.60
   0  -4   0 5317.17  389.56
   0   4   0 5283.87  389.66
  -4   0   2 2223.78  193.08
   4   0  -2 2573.94  200.48
   6   2  -3 2514.15  247.98
  -6  -2   3 3171.98  261.27
  10   6  -5  167.48   16.30
  10   6  -5  142.89   14.80
  10   6  -5  139.79   15.00
  10   6  -5  156.48   17.20
  12   8  -6  928.91   71.89
 -12  -8   6 1009.70   72.89
  12   8  -6  960.70   70.09
  12   8  -6  945.11   70.59
  12   8  -6  949.31   70.59
  12   8  -6  886.21   68.69
 -14 -10   7   65.19   18.70
  14  10  -7   64.89   15.10
  14  10  -7   66.19   14.00
  14  10  -7   72.89   17.90
  14  10  -7   68.49   20.00
  14  10  -7   61.49   15.20
  16  12  -8   68.29   18.50
  16  12  -8   44.00   14.00
  16  12  -8   68.59   17.00
  16  12  -8   36.00   15.10
  18  14  -9   64.39   19.90
  18  14  -9   23.90   16.00
  18  14  -9   52.49   16.10
  20  16 -10   60.09   14.50
  20  16 -10   57.69   17.10
  15  19  -8   30.90   14.10
  13  17  -7   23.70   10.10
  13  17  -7   21.90   12.90
  11  15  -6   24.60   10.80
  11  15  -6   35.90   12.80
  11  15  -5   68.49   15.30
  11  15  -5   66.99   17.60
   5   9  -3  191.28   19.00
  -5  -9   2  135.49   17.30
   5   9  -3  180.48   17.70
  -5  -9   3  175.98   18.50
  -1  -5   0  444.56   32.20
  -1  -5   0  431.26   30.60
   1   5   0  379.36   29.60
   1   5   0  376.96   28.30
  -1   3   0  503.85   30.10
   1  -3   0  411.56   29.70
   1  -3   0  456.85   30.10
   1  -3   0  408.06   29.90
   1  -3   0  422.56   29.80
  -5  -1   2  881.31   58.79
  -5  -1   2  840.82   58.09
  -5  -1   2  849.32   58.49
  -5  -1   2  888.91   57.69
   7   3  -4  387.26   26.10
  -7  -3   4  311.87   25.90
  -9  -5   4  321.87   27.20
  -9  -5   4  337.77   23.90
  -9  -5   4  318.97   26.10
  -9  -5   4  325.67   25.50
 -11  -7   5  198.78   20.90
 -11  -7   5  174.78   17.20
 -11  -7   6  170.98   18.00
 -11  -7   6  204.68   13.80
 -11  -7   6  185.48   20.40
  15  11  -8  207.08   26.60
  15  11  -8  165.78   23.70
  15  11  -8  171.78   25.20
  15  11  -8  207.88   27.20
 -15 -11   8  230.58   28.40
  17  13  -9  113.49   22.90
  17  13  -9   87.29   21.80
  17  13  -9   87.69   21.60
  17  13  -8  111.69   24.40
  17  13  -8  148.19   24.60
  17  13  -8  111.99   24.30
  19  15 -10   63.09   24.30
  19  15 -10   47.70   18.20
  19  15  -9   59.99   18.50
  19  15  -9   84.19   20.40
  21  17 -11   16.30    9.50
  21  17 -11   22.70    8.80
  21  17 -10    3.50    9.90
  21  17 -10    7.40    6.50
  21  17 -10    5.90    8.70
  14  18  -8   54.89   12.40
  14  18  -8   59.49   15.80
  14  18  -6   34.60   13.00
  12  16  -7   17.20    9.40
  12  16  -7   22.00   12.80
  12  16  -5    0.90    9.40
  10  14  -6  119.19   22.30
  10  14  -6  134.79   19.10
  10  14  -4  103.59   31.70
  10  14  -4   83.89   17.00
  10  14  -4  108.19   21.40
   8  12  -5   18.10    8.90
   8  12  -5   11.50    8.80
   8  12  -5   24.30   10.30
  -8 -12   5   36.00   11.70
   8  12  -3   32.40    9.40
   8  12  -3   42.60   13.80
   6  10  -4  367.66   31.60
   6  10  -4  361.56   32.20
   6  10  -4  394.46   33.20
   6  10  -4  365.26   33.10
   6  10  -2  361.66   34.40
   6  10  -2  358.06   33.20
   6  10  -2  372.26   30.90
   6  10  -2  367.66   30.10
   4   8  -3  215.18   18.80
   4   8  -3  215.58   19.80
   4   8  -3  211.78   20.40
   2   6  -2  722.93   49.80
   2   6  -2  697.33   48.00
  -2  -6   2  691.73   48.00
  -2  -6   2  676.43   49.40
   0  -4  -1  391.06   28.10
   0   4  -1  350.06   26.00
   0   4  -1  347.97   25.90
   0  -4   1  388.26   24.40
   0   4   1  337.77   24.50
   0   4   1  345.67   24.40
   0  -4   1  381.36   26.00
   2  -2  -2 4437.56  304.07
  -4   0   1  353.66   26.30
  -4   0   1  397.16   26.40
   4   0  -1  381.26   26.50
   4   0  -1  390.16   27.00
  -6  -2   2 7129.29  583.24
   6   2  -4 8811.72  608.94
  -6  -2   4 8524.55  606.14
   6   2  -2 7687.23  592.34
   8   4  -3  619.44   41.80
   8   4  -3  507.45   40.70
   8   4  -3  580.94   40.90
   8   4  -3  598.54   43.10
  14  10  -8  370.66   37.60
  14  10  -8  395.06   37.60
  14  10  -8  397.56   37.60
  14  10  -8  367.86   35.30
  14  10  -6  329.97   44.60
  14  10  -6  388.86   38.50
  14  10  -6  366.76   40.60
  14  10  -6  378.86   36.00
 -14 -10   8  370.76   45.10
  16  12  -9    9.00    9.00
  16  12  -9    3.70   10.20
  16  12  -9   10.90   10.10
  16  12  -9   14.10   11.40
  16  12  -7   28.50   11.30
  16  12  -7   33.00   14.80
  16  12  -7   43.80   15.40
  18  14 -10   80.49   21.40
  18  14 -10   51.79   17.20
  18  14  -8  150.78   27.50
  18  14  -8  112.29   21.40
  20  16  -9   41.90   12.00
  20  16  -9   52.19   16.00
  15  19  -9   28.50   16.20
  13  17  -8   22.10    9.90
  13  17  -8   25.70   12.60
  13  17  -5    7.50   10.00
  11  15  -7   54.79   23.50
  11  15  -4   78.29   15.70
  11  15  -4   74.19   18.20
  11  15  -4   78.09   27.30
   7  11  -5  434.26   37.10
   7  11  -5  413.46   36.20
   7  11  -5  395.76   35.40
   7  11  -5  432.06   37.80
  -7 -11   5  328.67   35.50
   5   9  -4  280.47   26.80
   5   9  -4  272.87   25.00
   5   9  -4  310.57   26.80
   5   9  -4  308.37   26.10
  -3  -7   0 1383.96   97.29
  -3  -7   0 1377.56   95.29
   3   7   0 1343.07   90.99
   3   7   0 1321.57   93.89
  -1   3  -1 6540.25  486.15
  -3   1   0 3457.95  273.77
   5   1  -4  268.57   21.60
  -5  -1   4  254.57   20.80
  -5  -1   4  319.37   21.10
  -7  -3   2  935.31   63.09
  -7  -3   2  870.31   63.69
  -7  -3   2  924.01   65.19
  -7  -3   2  936.41   61.89
  -7  -3   2  937.01   62.89
  -7  -3   2  906.91   61.39
   9   5  -6  466.95   39.10
   9   5  -6  473.75   39.90
   9   5  -6  462.15   40.20
   9   5  -6  496.05   39.40
  -9  -5   6  585.34   41.20
  -9  -5   6  619.04   41.70
  -9  -5   6  624.64   41.40
  11   7  -7  924.51   61.89
  11   7  -7  931.61   61.79
  11   7  -7  911.31   63.39
 -11  -7   7  748.83   56.49
 -11  -7   7  779.12   62.09
 -11  -7   7  823.52   57.09
 -11  -7   7  736.53   60.89
 -11  -7   7  774.72   60.79
  15  11  -9  444.36   41.50
  15  11  -9  436.06   40.80
  15  11  -9  413.76   41.60
  15  11  -9  344.27   37.10
  15  11  -9  424.86   40.80
 -15 -11   9  334.47   39.70
  17  13 -10   22.70   13.40
  17  13 -10   42.40   16.50
  17  13 -10   42.90   15.00
  17  13 -10   19.00   12.30
  17  13  -7   49.70   15.10
  17  13  -7   62.49   18.70
  17  13  -7   63.79   19.20
  19  15 -11   52.09   18.00
  19  15  -8   22.30   10.20
  19  15  -8   28.90   14.80
  21  17 -12   22.80    8.60
  21  17 -12   30.60   11.70
  21  17  -9   -5.70    8.80
  21  17  -9   13.00    9.00
  21  17  -9   12.70    9.00
  14  18  -9   33.00   12.80
  14  18  -9   45.40   11.90
  12  16  -8  109.79   22.50
  12  16  -8   94.39   19.60
  10  14  -3   75.89   15.00
  10  14  -3  101.09   19.40
   8  12  -6  415.26   38.00
   8  12  -6  373.26   37.10
   8  12  -6  385.36   37.10
   8  12  -6  370.46   36.90
  -8 -12   6  420.06   41.70
   6  10  -5   41.60   11.30
   6  10  -5   46.10   11.00
   6  10  -5   51.79   12.10
   6  10  -5   50.89   10.60
   6  10  -5   47.80   11.40
  -6 -10   5   39.20   10.70
   4   8  -4 1501.85  105.49
   4   8  -4 1418.76  103.59
   4   8  -4 1500.05  105.09
  -4  -8   4 1637.24  102.99
   2   6  -3  273.77   23.10
   2   6  -3  283.57   24.00
  -2  -6  -1  334.67   26.60
   2   6  -3  290.17   24.20
  -2  -6  -1  324.97   27.40
   0   4  -2 3489.75  309.87
  -2   2  -1   69.09    6.00
  -2   2  -1   66.09    6.70
   4   0   0 7460.85  526.35
  -4   0   4 6786.92  537.35
   6   2  -1  306.97   23.70
   6   2  -1  317.87   23.30
  -8  -4   2 1624.74  106.59
   8   4  -6 1586.84  107.49
  -8  -4   2 1525.65  104.19
   8   4  -6 1664.93  107.79
  -8  -4   2 1543.95  106.59
   8   4  -6 1607.04  108.69
   8   4  -6 1657.43  108.59
  -8  -4   2 1563.64  104.19
  -8  -4   2 1603.24  110.39
  -8  -4   2 1621.54  108.59
   8   4  -2 1505.95  106.09
   8   4  -2 1596.74  107.19
  10   6  -7  248.38   25.40
 -10  -6   3  276.27   28.30
  10   6  -7  251.37   24.10
  10   6  -7  275.07   25.40
 -10  -6   3  253.57   22.00
  10   6  -3  346.17   25.50
  10   6  -3  326.27   24.50
  14  10  -9  109.89   20.40
  14  10  -9  115.49   22.10
  14  10  -9  112.69   19.70
  14  10  -9  101.49   20.40
  14  10  -9   91.99   19.30
  14  10  -5  113.79   17.00
  14  10  -5  117.69   23.00
  16  12 -10  220.98   30.00
  16  12 -10  190.88   25.80
  16  12 -10  242.68   29.60
  16  12 -10  215.58   29.60
  16  12 -10  212.98   28.80
 -16 -12  10  200.18   29.80
  16  12  -6  214.68   29.70
  16  12  -6  243.78   27.40
  16  12  -6  253.47   30.10
  18  14 -11   25.40   13.20
  18  14 -11   23.10   21.10
  18  14 -11   16.40   13.70
  18  14  -7    9.40    8.50
  18  14  -7    0.80   11.20
  20  16 -12    6.00    8.50
  20  16 -12   15.10   12.50
  20  16  -8   39.40   13.90
  13  17  -9   25.20   11.10
  13  17  -9   29.50   13.50
  13  17  -4   22.10   14.30
  11  15  -8   13.10   11.90
  11  15  -8   20.10   10.70
  11  15  -8   18.30   10.50
   9  13  -7  196.78   23.40
   9  13  -7  181.88   22.80
   9  13  -7  186.18   24.40
   9  13  -2  129.09   17.50
   9  13  -2  137.89   20.10
   9  13  -2  144.89   25.40
   7  11  -6  315.97   30.30
   7  11  -6  308.97   30.10
   7  11  -6  269.17   28.70
   7  11  -6  272.77   29.00
  -7 -11   6  288.17   29.30
  -5  -9   5  603.94   44.30
  -1  -5  -2 1141.49   81.89
  -1  -5  -2 1198.38   83.09
   1  -3  -3  619.14   45.00
   1  -3  -3  626.84   44.70
   3  -1  -4 1394.46  142.19
  -3   1   4 1863.11  153.68
  -5  -1   0 1239.78   80.99
  -5  -1   0 1090.09   77.39
   7   3  -6  342.67   25.10
   7   3  -6  315.77   24.00
   7   3  -6  333.37   24.00
   7   3  -6  282.57   24.10
  -7  -3   6  267.67   23.50
  -7  -3   6  309.77   24.90
  -7  -3   6  269.37   24.40
   9   5  -7 1639.44  117.49
   9   5  -7 1790.92  118.09
   9   5  -7 1748.03  116.89
  -9  -5   7 1745.63  117.99
  -9  -5   7 1712.53  117.79
  -9  -5   7 1648.34  115.99
  -9  -5   7 1690.93  120.29
  13   9  -4  103.29   15.60
  13   9  -4  104.39   14.80
  13   9  -4  135.99   16.80
  13   9  -4   75.79   26.40
  17  13 -11   34.10   14.00
  17  13 -11   37.50   15.90
  17  13 -11   20.30   11.60
  17  13 -11   42.50   15.50
  17  13  -6    4.50   10.90
  17  13  -6    5.30   10.20
 -17 -13  11   20.70   14.10
  17  13  -6    3.30    7.40
  19  15 -12   36.10   16.00
  19  15 -12   48.20   16.40
  19  15  -7   39.10   15.30
  19  15  -7   36.80   12.20
  21  17 -13   31.90   10.60
  21  17 -13   40.30   18.70
  21  17  -8    6.90   12.80
  21  17  -8   19.10   22.40
  14  18 -10    1.90    9.00
  14  18 -10    3.50    6.30
  14  18  -4    2.20    7.60
  12  16  -9   43.10   14.90
  12  16  -9   31.80   12.90
  12  16  -3   27.70   12.40
  10  14  -8  170.38   23.10
  10  14  -8  195.28   24.90
  10  14  -8  195.08   26.60
  10  14  -2  118.89   23.90
  10  14  -2  122.99   20.10
   8  12  -7   71.39   16.40
   8  12  -7   73.59   17.30
   8  12  -7   71.39   16.60
   8  12  -7   68.09   16.40
   8  12  -1   92.59   18.70
   8  12  -1  120.69   24.40
  -8 -12   7   49.10   16.00
   6  10  -6  724.03   55.49
   6  10  -6  734.83   56.19
   6  10  -6  790.52   58.09
   6  10  -6  734.83   56.29
   6  10  -6  657.23   54.19
  -6 -10   6  620.84   54.79
   4   8  -5  125.29   14.70
   4   8  -5  101.49   13.70
   4   8  -5  118.79   14.30
   4   8  -5   96.79   12.80
  -4  -8  -1  152.48   19.10
  -2  -6   4 1835.02  124.09
   0  -4  -3  934.41   66.89
   0  -4   3  968.70   64.69
   0  -4   3  926.21   66.49
   0  -4   3  961.10   65.89
   2  -2  -4 6883.31  507.35
  -2   2  -2 7711.73  550.84
  -2   2   4 7197.58  508.55
  -4   0  -1  518.35   35.70
  -4   0  -1  488.65   34.80
  -4   0  -1  485.05   35.10
   4   0   1  486.85   35.00
   4   0   1  514.55   36.10
   6   2  -6 3854.71  381.66
  -6  -2   6 4170.98  386.56
   6   2   0 4943.51  378.56
   6   2   0 4981.80  378.76
  -8  -4   1 1243.18   83.09
  -8  -4   1 1243.18   82.89
  -8  -4   1 1184.28   87.19
  10   6  -8  436.66   38.00
  10   6  -8  416.36   37.90
  10   6  -8  428.46   37.50
  10   6  -8  447.46   37.00
 -10  -6   8  511.65   39.60
 -10  -6   8  416.86   37.60
 -10  -6   8  502.45   38.80
 -10  -6   8  528.45   37.00
  12   8  -9  113.39   19.60
  12   8  -9   99.09   18.00
  12   8  -9  105.69   15.30
  12   8  -9  104.29   16.00
  12   8  -9   91.09   17.10
 -12  -8   9  106.79   15.50
 -12  -8   9  113.39   16.90
 -12  -8   9  112.79   12.40
  16  12 -11   28.60   14.60
  16  12 -11   44.30   15.10
  16  12 -11   61.99   28.00
  16  12 -11   49.00   14.40
  16  12 -11   44.20   22.80
  16  12  -5   54.49   16.60
 -16 -12  11   76.69   21.00
  16  12  -5   40.20   12.70
  18  14 -12   10.10   12.60
  18  14 -12   10.30   11.80
  18  14  -6   40.40   12.10
  18  14  -6   34.40   15.20
  18  14  -6   28.20   13.70
  20  16 -13   26.10   13.20
  20  16 -13   35.40   13.60
  20  16  -7   -6.30    9.20
  20  16  -7    4.40    8.70
  20  16  -7   -3.80    7.70
  13  17 -10   37.50   13.10
  13  17 -10   49.50   17.40
  13  17  -3   82.19   18.00
  11  15  -9  116.99   23.90
  11  15  -9  103.49   21.40
  11  15  -9  109.99   21.50
   9  13  -8   63.89   16.50
   9  13  -8   71.19   17.40
   9  13  -8   54.29   14.60
   9  13  -8   61.69   16.60
  -9 -13   8   92.29   20.70
   7  11  -7  641.64   51.99
   7  11  -7  586.14   52.09
   7  11  -7  645.24   52.09
   7  11  -7  547.55   48.70
  -7 -11   7  583.84   50.09
   5   9  -6  125.29   16.20
   5   9  -6  112.79   15.50
   5   9  -6  129.49   16.60
   5   9  -6  131.59   16.60
   3   7  -5  554.84   39.00
   3   7  -5  576.44   39.40
   3   7  -5  542.95   38.50
   3   7  -5  581.64   40.20
   3   7   2  448.06   34.80
  -3  -7   5  427.46   37.70
  -3  -7   5  465.45   35.90
  -3  -7   5  419.76   38.00
   1   5  -4  906.21   62.69
   1   5  -4  917.51   63.49
   1   5  -4  885.91   62.29
   1   5  -4  864.11   62.09
   1  -3  -4  225.08   19.70
   3  -1   2 1243.08   83.39
   5   1  -6  121.39   12.80
   5   1  -6  162.08   13.10
   7   3  -7  395.86   30.70
   7   3  -7  396.46   30.80
   7   3  -7  389.06   30.00
   7   3  -7  387.16   31.10
   7   3  -7  397.06   30.10
  11   7  -9  495.35   42.50
  11   7  -9  578.74   43.70
  11   7  -9  494.15   41.00
  11   7  -9  537.65   43.60
  11   7  -9  516.75   41.50
 -11  -7   9  487.85   39.20
 -11  -7   9  520.85   43.00
 -11  -7   9  467.95   42.60
 -11  -7   9  445.06   41.20
 -13  -9  10   64.69   16.00
 -13  -9  10   59.99    7.50
  15  11 -11  151.38   24.10
  15  11 -11  155.48   22.50
  15  11 -11  184.58   25.70
  15  11 -11  160.58   25.20
  15  11 -11  155.98   24.20
 -15 -11  11  203.68   26.70
  17  13 -12   36.10   14.30
  17  13 -12   22.80   12.20
  17  13 -12   26.40   13.80
  17  13 -12   33.40   18.10
  17  13 -12   34.10   14.50
 -17 -13  12   18.60   13.50
  19  15 -13   26.80   14.40
  19  15 -13   18.90   12.30
  19  15  -6    8.70   10.90
  19  15  -6    9.50    7.80
  21  17 -14   17.10    8.70
  21  17 -14   13.80    9.40
  21  17  -7   27.30   12.60
  21  17  -7   17.20    9.00
  14  18 -11   30.20   11.00
  14  18 -11   20.30   11.10
  14  18  -3   27.90   15.10
  12  16 -10    8.50   11.50
  12  16 -10    7.40    9.80
  10  14  -9   21.90   12.40
  10  14  -9   15.60    9.80
  10  14  -9   12.30   12.10
  10  14  -9   18.20    9.60
 -10 -14   9   39.90   15.60
   8  12  -8  183.68   22.20
   8  12  -8  158.48   23.30
   8  12  -8  139.29   20.90
   8  12  -8  150.38   20.80
  -8 -12   8   99.79   20.40
   6  10  -7   12.00    6.70
  -6 -10  -1    2.40    7.90
   6  10  -7   18.50    8.20
   6  10  -7   23.70   10.10
   6  10  -7   23.40   10.20
   6  10  -7   18.80    9.30
  -6 -10   7   42.70   11.60
   6  10   1    9.20    8.30
   6  10   1    6.90    4.40
   4   8  -6  933.71   67.09
   4   8  -6  989.10   67.59
   4   8  -6  942.91   68.39
  -4  -8   6  912.71   62.69
  -4  -8   6  810.32   64.19
  -4  -8   6  895.51   66.49
   2   6  -5   49.00   10.00
   2   6  -5   34.10    7.40
   2   6  -5   38.60    8.00
  -2  -6   5   22.30    6.70
  -2  -6   5   38.40    8.30
  -2  -6   5   32.50    6.70
   0  -4   4 3772.52  250.97
   2  -2  -5  632.24   43.80
  -2   2  -3  576.74   41.60
   2  -2  -5  669.93   44.70
  -2   2  -3  579.24   42.20
  -2   2  -3  601.44   40.90
  -2   2  -3  569.24   42.10
   2  -2  -5  641.14   39.50
  -2   2   5  523.55   40.60
  -2   2   5  527.15   40.70
  -4   0  -2 3698.93  326.07
   4   0   2 3779.42  325.07
  -4   0   6 3684.43  326.27
  -6  -2  -1  147.69   16.10
  -6  -2  -1  152.58   13.90
  -6  -2  -1  158.18   14.80
  -6  -2  -1  167.18   16.30
  -6  -2  -1  161.98   13.80
  -6  -2  -1  151.08   13.00
   6   2   1  158.18   13.70
   6   2   1  175.48   14.50
   6   2   1  161.28   15.10
   8   4  -8 1683.83  122.19
   8   4  -8 1734.63  123.59
   8   4  -8 1695.73  123.19
   8   4  -8 1783.12  122.79
  -8  -4   8 2122.69  122.09
 -10  -6   1  104.99   12.60
 -10  -6   1   97.69   16.30
 -10  -6   9   96.19   14.60
 -10  -6   9  117.09   14.10
 -10  -6   9  108.19   15.00
 -10  -6   9  115.39   16.20
  12   8 -10  771.62   59.29
  12   8 -10  712.23   56.59
  12   8 -10  813.42   60.29
  12   8 -10  735.93   57.69
  12   8 -10  718.23   58.59
 -12  -8  10  681.93   54.19
 -12  -8  10  673.53   57.69
 -12  -8  10  686.73   57.69
 -12  -8  10  719.43   53.79
  14  10 -11   44.50   14.00
  14  10 -11   47.50   14.60
  14  10 -11   41.30   10.30
  14  10 -11   44.00   12.40
  14  10 -11   54.99   15.70
  14  10 -11   49.50   15.50
  14  10  -3   23.90   13.50
  14  10  -3   21.10   10.30
  14  10  -3   37.20   11.50
 -14 -10  11   77.29   18.50
  18  14 -13   23.90   11.50
  18  14 -13   41.00   16.20
  18  14 -13   27.10   14.20
  18  14  -5    6.90   10.80
  18  14  -5    6.70   11.20
  20  16 -14   13.70   10.90
  20  16 -14    5.00    9.80
  20  16  -6   27.90   15.20
  20  16  -6   29.50   11.90
  13  17 -11   49.50   14.30
  13  17 -11   50.09   17.50
  13  17  -2   26.80   10.70
  11  15 -10   70.19   27.10
  11  15 -10   76.79   19.80
  11  15 -10   75.89   19.30
  11  15  -1   87.79   17.30
   9  13  -9   18.60    9.90
   9  13  -9   43.80   14.50
   9  13  -9   19.20   11.80
   9  13   0   92.59   19.70
   5   9  -7  238.68   24.70
   5   9  -7  213.48   23.20
   5   9  -7  237.38   24.20
   5   9  -7  241.78   23.70
  -5  -9   7  206.68   23.30
  -5  -9   7  228.18   17.30
  -5  -9   7  206.98   21.90
   1   5  -5 1439.86   96.89
   1   5  -5 1318.67   96.19
   1   5  -5 1349.77   97.29
   1   5  -5 1333.87   96.29
  -1  -5   5 1510.95   97.29
  -1  -5   5 1424.06   97.99
  -1  -5   5 1502.35   96.59
  -1   3  -4  779.32   55.49
  -1   3  -4  741.13   54.29
  -1   3  -4  732.03   54.29
  -1   3  -4  757.02   52.49
  -1   3  -4  761.42   54.59
   1  -3   4  875.51   55.39
   1  -3   4  820.42   56.39
  -3   1   6  326.07   27.20
  -3   1   6  409.76   27.60
   5   1   2  363.66   28.80
   5   1   2  378.66   30.20
   5   1   2  385.76   29.40
   5   1   2  435.76   29.10
   9   5  -9 1351.36   99.79
   9   5  -9 1387.76  101.69
   9   5  -9 1311.07   99.89
   9   5  -9 1390.26  101.39
  -9  -5   9 1556.04  103.49
  -9  -5   9 1544.25   98.69
  -9  -5   9 1522.55  103.09
  -9  -5   9 1505.25  101.09
  11   7 -10  499.35   40.00
  11   7 -10  498.95   38.30
  11   7 -10  459.65   37.90
  11   7 -10  455.25   39.00
  11   7 -10  437.86   36.10
  11   7 -10  477.65   39.70
 -11  -7  10  423.26   36.10
 -11  -7  10  393.56   35.70
 -11  -7  10  392.36   38.00
 -11  -7  10  358.86   38.40
 -11  -7  10  428.06   38.90
  13   9 -11  503.95   46.10
  13   9 -11  459.25   43.70
  13   9 -11  544.75   48.10
  13   9 -11  467.75   45.90
  13   9 -11  455.45   41.00
  13   9 -11  485.25   46.00
 -13  -9  11  554.24   42.20
 -13  -9  11  585.34   48.60
 -13  -9  11  600.64   40.70
  17  13 -13  145.69   27.00
  17  13 -13  139.29   25.70
  17  13 -13  181.68   32.50
  17  13 -13  157.98   28.70
  17  13 -13  177.98   26.10
 -17 -13  13  153.08   29.90
  19  15 -14   29.60   15.20
  19  15 -14   19.70   12.80
  19  15  -5    3.70    8.80
  19  15  -5    0.90   11.60
  21  17 -15    0.40    6.10
  21  17  -6    2.10    8.40
  14  18 -12   30.20   12.10
  14  18 -12   21.60    9.60
  14  18  -2   39.50   10.60
  12  16 -11    7.50   11.30
  12  16  -1   23.70   10.40
  10  14 -10   67.09   18.30
  10  14 -10   76.19   19.10
  10  14 -10   68.69   17.50
  10  14 -10   51.49   17.60
 -10 -14  10  105.59   23.60
   8  12  -9   40.60   13.00
   8  12  -9   42.30   13.10
   8  12  -9   31.90   11.10
   8  12  -9   30.10   13.20
   8  12  -9   36.50   13.80
   8  12   1   65.49   16.10
  -8 -12   9   45.30   13.90
   6  10  -8  371.36   35.00
   6  10  -8  371.26   35.00
   6  10  -8  331.57   32.90
   6  10  -8  336.47   33.20
  -6 -10   8  367.96   34.20
   4   8  -7   42.20   10.90
   4   8  -7   60.49   12.00
   4   8  -7   48.40   10.90
  -4  -8  -3   37.10   12.70
   4   8  -7   41.40    9.60
  -4  -8  -3   22.60    9.40
  -2  -6  -4 2342.87  178.38
   2   6   4 2664.43  171.68
   2   6   4 2789.22  171.48
   0   4  -5  883.71   64.09
   0   4  -5  872.31   62.89
   0   4  -5  885.01   59.39
   0   4  -5  899.71   63.09
   0   4  -5  890.81   63.19
   0   4   5  895.91   60.79
   0   4   5  935.91   60.99
  -2   2  -4 1258.17   81.69
  -2   2  -4 1227.38   81.29
  -2   2  -4 1265.37   80.69
  -2   2  -4 1249.57   81.59
  -2   2  -4 1245.58   81.69
   2  -2   4 1011.20   79.99
   2  -2   4 1005.60   81.49
   4   0  -7   60.39    9.10
   4   0  -7   59.89    7.50
   4   0  -7   67.79    8.20
   4   0  -7   62.59    9.10
   4   0  -7   67.49    7.00
  -4   0   7   60.79    8.30
  -4   0   7   69.39    8.50
  -4   0   7   55.99    8.20
  -4   0   7   63.09    7.30
   6   2   2 4580.84  300.27
   8   4  -9  318.47   26.00
   8   4  -9  333.07   27.30
   8   4  -9  341.87   26.40
   8   4  -9  350.96   27.90
   8   4  -9  331.57   26.30
   8   4   1  254.37   23.70
   8   4   1  270.37   25.40
   8   4   1  253.57   24.00
  10   6 -10  733.43   55.69
  10   6 -10  774.52   58.79
  10   6 -10  746.83   58.39
  10   6 -10  705.03   56.69
  10   6 -10  718.63   57.79
  10   6 -10  742.93   56.89
 -10  -6  10  777.02   60.29
 -10  -6  10  797.82   57.59
 -10  -6  10  783.52   58.89
 -10  -6  10  743.23   58.99
 -12  -8   1  305.37   35.80
 -12  -8  11  315.67   28.80
 -12  -8  11  309.07   28.90
 -12  -8  11  289.27   33.00
 -12  -8  11  291.77   32.00
 -12  -8  11  319.17   32.40
  12   8  -1  351.46   29.50
  14  10 -12  118.29   22.80
  14  10 -12  115.69   22.40
  14  10 -12  139.49   22.90
  14  10 -12   77.69   17.80
  14  10 -12  121.99   23.50
 -14 -10  12  160.88   23.20
  14  10  -2  104.89   19.50
  14  10  -2   82.69   16.00
  14  10  -2  111.29   23.10
  16  12 -13   64.49   18.40
  16  12 -13   45.30   16.60
  16  12 -13   47.90   17.40
  16  12 -13   70.19   18.10
  16  12 -13   78.09   30.10
 -16 -12  13   56.19   17.00
  16  12  -3   20.80   13.90
  16  12  -3   30.20   13.00
  18  14 -14   11.30   10.20
  18  14 -14   11.30   12.10
  18  14  -4   69.99   21.50
 -18 -14  14   32.10   15.90
  20  16 -15    9.30   10.60
  20  16  -5   25.50   10.40
  20  16  -5   18.70   13.10
  13  17 -12   16.90   10.60
  13  17 -12   33.10   13.60
  13  17  -1   23.00    9.20
  13  17  -1   28.50   13.50
  11  15 -11  104.39   22.90
  11  15 -11  119.69   24.00
  11  15 -11   73.79   17.60
 -11 -15  11   95.79   22.60
   9  13 -10   85.39   20.00
   9  13 -10   90.19   18.30
   9  13 -10   92.19   21.10
  -9 -13  10  113.89   22.40
   7  11  -9  342.57   33.40
   7  11  -9  311.67   34.40
   7  11  -9  302.47   34.00
   7  11  -9  351.76   33.90
  -7 -11   9  345.87   36.40
   1   5  -6  338.67   30.90
   1   5  -6  334.07   31.70
  -1  -5   6  397.56   32.90
  -1  -5   6  429.06   31.90
  -1  -5   6  420.26   31.90
  -1  -5   6  427.36   33.10
  -1   3  -5 1409.46   89.29
  -1   3  -5 1348.57   86.89
  -1   3  -5 1321.27   89.79
   1  -3   5 1260.17   88.99
   1  -3   5 1247.98   90.19
   1  -3   5 1218.88   87.69
   1  -3   5 1228.88   88.59
  -3   1  -4  932.91   68.09
  -3   1  -4  987.70   69.19
  -3   1  -4  940.11   67.99
  -3   1  -4 1026.30   68.19
  -3   1  -4  942.51   67.39
   5   1  -8 1301.47   89.89
   5   1  -8 1285.57   88.49
   5   1  -8 1255.57   89.79
   5   1  -8 1329.97   91.29
  -5  -1   8 1338.37   89.79
  -5  -1   8 1317.27   90.89
  -5  -1   8 1399.46   90.69
  -5  -1   8 1252.77   89.59
  -5  -1   8 1289.67   88.69
  -7  -3  -2  566.64   46.80
  -7  -3  -2  599.74   44.70
  -7  -3  -2  573.14   48.70
  -7  -3  -2  568.94   44.50
  -7  -3  -2  579.74   51.39
   7   3   2  689.93   45.30
   7   3   2  722.63   48.20
   7   3   2  692.63   48.60
   7   3   2  635.24   45.30
   9   5 -10  294.67   26.40
   9   5 -10  260.97   24.40
   9   5 -10  235.88   25.10
   9   5 -10  266.57   24.00
  11   7 -11  728.23   55.29
  11   7 -11  682.43   58.49
  11   7 -11  756.92   59.49
  11   7 -11  679.33   56.99
  11   7 -11  682.83   57.99
  11   7 -11  695.43   56.89
 -11  -7  11  771.32   60.09
 -11  -7  11  744.43   60.89
 -11  -7  11  790.82   57.79
 -11  -7  11  786.92   60.39
 -11  -7  11  737.93   56.59
  13   9 -12  292.47   30.60
  13   9 -12  278.27   37.80
  13   9 -12  287.77   29.10
  13   9 -12  241.98   23.70
  13   9 -12  240.08   36.00
  13   9 -12  286.67   31.20
 -13  -9  12  208.78   23.90
 -15 -11  13  122.59   23.90
  17  13 -14   30.40   14.90
  17  13 -14   35.00   15.00
  17  13 -14   40.80   15.70
  17  13 -14   44.50   17.30
  17  13 -14   55.29   16.70
 -17 -13  14   46.00   18.50
  19  15 -15   41.30   15.10
  19  15  -4   -4.30   16.70
  21  17 -16    5.00    7.20
  14  18 -13    8.50    7.70
  14  18 -13    9.10   10.60
  12  16   0  107.79   17.30
  12  16   0  153.38   30.00
  10  14 -11   89.69   21.40
  10  14 -11   63.99   16.60
  10  14 -11   63.39   17.30
  10  14 -11   58.39   16.00
   8  12 -10  425.66   40.70
   8  12 -10  463.45   43.90
   8  12 -10  420.56   43.10
   8  12 -10  424.46   41.40
   8  12 -10  413.66   42.40
   6  10  -9  148.49   25.40
  -6 -10  -3  106.59   22.80
   6  10  -9  121.29   22.90
   6  10  -9  116.79   27.30
   6  10  -9  129.19   19.00
   6  10  -9  118.89   22.10
  -6 -10   9  168.78   21.60
   6  10   3  170.48   22.60
   6  10   3  142.09   13.70
   4   8  -8  423.46   33.50
   4   8  -8  403.96   34.40
   4   8  -8  435.36   33.80
  -4  -8   8  312.27   32.30
  -4  -8   8  330.47   30.00
  -4  -8   8  331.87   35.60
  -4  -8   8  303.77   31.80
   0   4  -6 3524.75  233.98
   0   4  -6 3668.53  237.58
   0  -4   6 3486.25  238.28
   0  -4   6 3653.83  239.18
  -2   2  -5  404.46   29.70
  -2   2  -5  394.66   30.70
  -2   2  -5  393.26   29.70
  -2   2  -5  389.46   31.10
  -2   2  -5  411.16   30.70
  -2   2  -5  407.06   29.70
   2  -2   5  355.06   31.40
   2  -2   5  346.17   29.70
   2  -2   5  364.26   29.60
   2  -2   5  349.37   29.70
  -4   0  -4 1837.72  131.19
  -4   0  -4 1921.91  131.19
   4   0   4 1958.70  131.59
   4   0   4 1927.11  129.59
  -4   0   8 2103.09  129.89
   4   0   4 1764.82  128.39
   4   0   4 1980.70  131.39
  -6  -2  -3  220.48   22.40
  -6  -2  -3  242.78   21.90
  -6  -2  -3  224.28   18.20
  -6  -2  -3  243.38   19.80
  -6  -2  -3  239.68   23.30
  -6  -2   9  228.48   20.10
  -6  -2   9  241.18   22.80
  -6  -2   9  205.08   20.90
  -6  -2   9  249.18   22.70
  -8  -4  -2 1306.87  103.79
  -8  -4  -2 1349.47  100.79
  -8  -4  -2 1287.27   97.09
  -8  -4  -2 1459.25   97.39
  -8  -4  -2 1300.27  103.19
   8   4   2 1356.96   98.59
   8   4   2 1602.54  103.29
   8   4   2 1616.34  101.79
   8   4   2 1584.14   98.69
   8   4   2 1550.64   99.69
  10   6 -11  215.48   22.50
  10   6 -11  214.78   23.90
  10   6 -11  209.28   20.80
  10   6 -11  205.18   23.00
  10   6 -11  210.58   22.40
  10   6 -11  213.28   23.70
  12   8 -12  651.03   47.90
  12   8 -12  677.63   52.19
  12   8 -12  670.93   53.49
  12   8 -12  704.53   53.19
  12   8 -12  642.54   52.99
  12   8 -12  620.44   53.39
 -12  -8  12  630.74   49.99
  12   8   0  538.25   47.70
  12   8   0  563.04   53.49
 -12  -8  12  612.04   53.29
  12   8   0  510.65   47.30
  12   8   0  563.94   48.60
 -12  -8  12  593.94   49.30
 -12  -8  12  572.74   54.09
 -12  -8  12  634.94   53.79
  14  10 -13   68.09   17.20
  14  10 -13   59.89   17.30
  14  10 -13   70.59   16.40
  14  10 -13   73.49   18.50
  14  10 -13   51.99   15.60
  14  10  -1   55.89   13.80
  14  10  -1   64.49   19.20
 -14 -10  13   30.70   13.70
 -14 -10  13   39.30    8.80
  14  10  -1   52.59   13.70
 -14 -10  13   38.50   10.80
  16  12 -14   65.29   19.90
  16  12 -14   62.89   17.50
  16  12 -14   51.69   16.90
  16  12 -14   57.79   18.60
  16  12 -14   76.69   20.30
 -16 -12  14   83.29   21.30
  18  14 -15   59.69   16.80
  18  14 -15   44.60   16.00
  18  14 -15   45.70   16.00
  18  14  -3   36.50   13.60
  18  14  -3   36.20   10.70
 -18 -14  15   68.39   20.00
  18  14  -3   25.90   16.70
  20  16 -16    5.80    9.40
  20  16 -16   17.70   10.70
  20  16  -4   11.20    8.30
  20  16  -4   12.30   12.90
  13  17 -13   18.80   11.70
  13  17 -13   17.00   10.80
  13  17   0   10.20   14.40
  13  17   0   12.80    7.30
  11  15 -12    7.20   11.90
  11  15 -12    3.00   10.10
 -11 -15  12   18.80   12.50
   9  13 -11  171.88   24.10
   9  13 -11  156.28   24.10
   9  13 -11  189.38   27.60
   9  13 -11  174.68   27.00
   9  13 -11  177.78   27.40
  -9 -13  11  185.08   31.60
   5   9  -9  613.74   53.89
   5   9  -9  580.84   51.79
   5   9  -9  652.93   53.79
   5   9  -9  520.65   64.99
  -5  -9   9  700.33   49.50
  -5  -9   9  661.53   50.99
  -5  -9   9  718.53   55.29
  -5  -9   9  653.43   53.49
   1   5  -7  212.98   20.60
   1   5  -7  198.28   20.10
   1   5  -7  184.48   20.90
   1   5  -7  219.48   19.60
  -1  -5   7  211.38   20.80
  -1  -5   7  222.68   21.00
  -1  -5   7  221.38   19.50
  -1  -5   7  225.88   21.70
  -1   3  -6  518.05   41.50
  -1   3  -6  510.35   39.30
  -1   3  -6  487.35   41.70
  -1   3  -6  548.65   41.30
  -1   3  -6  504.45   42.20
  -1   3  -6  509.75   40.50
   1  -3   6  598.34   42.10
   1  -3   6  563.14   40.70
   1  -3   6  595.94   41.90
   1  -3   6  587.24   41.70
   1  -3   6  579.24   43.70
  -3   1  -5 1818.92  112.99
  -3   1  -5 1691.33  110.59
  -3   1  -5 1745.63  113.29
   3  -1   5 1632.34  111.29
   3  -1   5 1600.34  113.29
   3  -1   5 1454.65  110.19
   3  -1   5 1496.65  110.89
   5   1  -9 1489.35  100.19
   5   1  -9 1539.45   99.59
  -5  -1   9 1466.05   99.39
  -5  -1   9 1330.37   98.39
  -5  -1   9 1391.96   97.59
  -5  -1   9 1442.86  100.39
  -5  -1   9 1371.76   98.49
  -7  -3  -3 1453.65  102.89
  -7  -3  -3 1458.95  105.09
  -7  -3  -3 1366.96   98.99
  -7  -3  -3 1419.36  105.19
  -7  -3  -3 1360.26   99.09
   7   3   3 1514.45  102.59
   7   3   3 1464.85  100.59
   7   3   3 1568.64  102.89
   7   3   3 1431.46   99.49
   7   3   3 1601.34  101.59
   9   5 -11  527.55   47.90
   9   5 -11  578.34   46.80
   9   5 -11  565.84   47.40
   9   5 -11  525.15   45.00
   9   5 -11  535.05   47.00
   9   5 -11  513.55   46.60
  -9  -5  11  600.44   47.50
  -9  -5  11  648.24   50.09
  -9  -5  11  671.03   48.40
  -9  -5  11  628.84   45.50
  -9  -5  11  673.13   49.30
  -9  -5  11  631.74   49.80
  13   9 -13  188.58   26.00
  13   9 -13  219.68   26.50
  13   9 -13  173.28   24.70
  13   9 -13  226.78   26.40
  13   9 -13  187.68   25.60
 -13  -9  13  191.48   22.00
 -13  -9  13  180.98   22.00
 -13  -9  13  182.38   26.00
  15  11 -14   51.49   17.70
  15  11 -14   38.40   15.90
  15  11 -14   49.80   16.10
  15  11 -14   84.99   19.40
 -15 -11  14   50.19   17.50
  17  13 -15   36.60   15.30
  17  13 -15   52.69   24.00
  17  13 -15   40.40   16.90
  17  13 -15   48.00   17.40
  17  13 -15   48.10   17.70
  17  13  -2   40.20   18.20
  17  13  -2   25.20   12.10
  17  13  -2   25.60   22.50
 -17 -13  15   57.19   19.90
  17  13  -2   21.40    9.30
  19  15 -16    9.00   10.70
  19  15 -16    6.60   10.60
  19  15  -3   60.39   17.30
  19  15  -3   54.19   13.50
  21  17 -17   -0.70    6.20
  14  18 -14   33.80   11.00
  12  16 -13   16.30   12.60
  12  16 -13   33.00   14.10
  12  16   1   38.70   10.80
  12  16   1   32.90   14.20
  10  14 -12   14.10    9.40
  10  14 -12   11.50   10.00
  10  14 -12    7.00    9.30
  10  14 -12    6.30   11.70
  10  14 -12    4.30   11.20
 -10 -14  12    4.60    9.80
   8  12 -11    1.40    8.90
   8  12 -11    2.90    9.90
   8  12 -11    4.60    9.00
   8  12 -11    5.50    8.30
   8  12 -11   11.90    9.00
  -8 -12  -3   -4.40    8.50
  -8 -12  11    1.50    6.30
  -8 -12  11   -0.30    8.50
   8  12   3    3.20    6.10
   8  12   3    8.20    9.90
   6  10 -10   56.99   15.40
   6  10 -10   83.19   16.30
   6  10 -10   61.29   16.30
   6  10 -10   49.70   14.30
   6  10 -10   52.49   14.10
  -4  -8  -5  105.39   22.80
   4   8  -9  182.08   21.00
  -4  -8  -5  116.59   21.20
  -4  -8   9  140.09   17.10
  -4  -8   9  122.19   18.00
  -4  -8   9  133.69   16.60
  -4  -8   9  135.49   18.90
   2   6  -8 1320.57   93.59
   2   6  -8 1284.87   93.29
   2   6  -8 1315.87   94.99
   2   6  -8 1324.47   93.29
  -2  -6   8 1327.27   94.09
  -2  -6   8 1300.57   93.19
  -2  -6   8 1442.36   96.69
  -2  -6   8 1210.78   94.89
   2  -2  -8 1755.02  105.09
   2  -2  -8 1774.02  116.69
  -2   2   8 1373.56  107.39
  -2   2   8 1410.46  105.09
  -4   0  -5 1504.65  102.39
  -4   0  -5 1418.86  107.39
  -4   0  -5 1554.44  105.19
  -4   0  -5 1419.76  104.49
  -4   0  -5 1584.14  101.59
   4   0   5 1362.16  104.79
   4   0   5 1530.15  102.79
   4   0   5 1543.05  102.69
  -6  -2  -4  834.02   66.29
  -6  -2  -4  815.72   61.29
  -6  -2  -4  864.81   59.29
  -6  -2  -4  825.82   65.89
  -6  -2  -4  821.52   65.19
   6   2   4 1057.69   63.49
   8   4 -11  109.49   14.40
   8   4 -11   88.39   12.90
   8   4 -11  102.09   14.40
   8   4 -11   94.79   13.30
   8   4 -11   83.89   12.30
   8   4 -11   84.99   12.50
   8   4   3   83.09   13.30
  -8  -4  11   96.89   13.00
  -8  -4  11   92.99   13.80
   8   4   3   78.49   13.20
   8   4   3   84.49   11.20
   8   4   3  107.59   19.50
  -8  -4  11   93.09   14.10
  -8  -4  11   89.59   14.80
  -8  -4  11   96.39   16.50
   8   4   3   73.19   11.30
  10   6 -12  581.74   46.10
  10   6 -12  582.34   45.60
  10   6 -12  531.25   46.30
  10   6 -12  541.55   43.00
  10   6 -12  516.95   45.90
  10   6 -12  486.85   45.50
 -10  -6  12  566.34   48.80
 -10  -6  12  550.54   47.30
 -10  -6  12  560.04   48.60
 -10  -6  12  540.05   45.50
 -10  -6  12  567.24   46.20
 -10  -6  12  518.05   42.10
  12   8 -13   55.29   14.80
 -12  -8  -1   38.00   14.80
  12   8 -13   37.10   13.90
  12   8 -13   54.19   15.10
  12   8 -13   45.00   13.00
  12   8 -13   55.09   15.00
 -12  -8  13   95.99   16.80
  12   8   1   72.79   18.90
  12   8   1   69.59   13.60
  12   8   1   71.79   14.10
  14  10 -14  167.38   25.30
  14  10 -14  174.28   29.70
 -14 -10   0  164.98   33.20
  14  10 -14  157.38   24.00
  14  10 -14  138.99   26.10
  14  10 -14  169.48   25.40
 -14 -10  14  152.68   18.40
  14  10   0  210.38   22.30
  14  10   0  220.58   30.40
 -14 -10  14  134.09   26.30
 -14 -10  14  129.49   18.50
  16  12 -15   45.00   15.20
  16  12 -15   46.90   15.30
  16  12 -15   45.00   17.20
  16  12 -15   61.09   18.00
  16  12 -15   54.59   22.30
  16  12  -1   18.70   12.70
 -16 -12  15   68.69   25.00
  18  14 -16   67.59   17.40
  18  14 -16   76.79   18.50
  18  14  -2   59.89   19.10
  18  14  -2   53.69   15.00
 -18 -14  16   97.29   24.00
  20  16 -17   14.50   10.40
  20  16 -17   32.30   11.80
  13  17 -14    5.20    9.40
  13  17 -14   15.30   10.30
  13  17   1    3.40    5.40
  11  15 -13   -0.50   10.60
  11  15 -13    3.70   10.90
  11  15 -13    6.30    8.90
 -11 -15  13    3.40    9.70
  11  15   2   70.89   18.90
   9  13 -12    4.30    9.20
   9  13 -12    4.70    8.60
   9  13 -12    7.60   11.00
   9  13 -12   12.10    9.20
   9  13 -12    2.30   10.90
  -9 -13  12    5.20    9.60
   7  11 -11  362.66   36.80
   7  11 -11  328.87   35.60
   7  11 -11  320.67   33.10
   7  11 -11  311.27   34.70
   7  11 -11  309.27   33.20
  -7 -11  11  237.88   32.10
   3   7  -9  603.64   49.20
   3   7  -9  580.04   47.30
   3   7  -9  545.15   46.50
   3   7  -9  539.65   47.00
  -3  -7   9  567.04   49.30
  -3  -7   9  623.84   47.90
  -3  -7   9  588.94   48.50
  -3  -7   9  597.74   46.70
  -1   3  -7  682.23   50.99
  -1   3  -7  678.43   50.39
  -1   3  -7  667.33   52.59
  -1   3  -7  749.73   53.49
  -1   3  -7  673.33   51.39
  -1   3  -7  734.03   60.69
   3  -1  -9 2377.26  143.39
   3  -1  -9 2361.36  142.29
  -3   1   9 2067.39  144.49
  -3   1   9 1915.81  144.49
  -3   1   9 2049.59  147.09
  -5  -1  -5 1122.09   72.19
  -5  -1  -5 1059.69   77.19
   5   1   5 1049.70   74.09
   5   1   5 1115.59   77.29
   5   1   5 1042.80   74.09
  -5  -1  10  929.71   75.69
   5   1   5 1063.29   73.39
  -5  -1  10  976.50   74.49
  -7  -3  -4  306.87   24.30
  -7  -3  -4  325.37   24.70
  -7  -3  -4  351.06   31.30
   7   3   4  277.57   26.40
   7   3   4  255.67   25.50
   7   3   4  287.87   24.90
   7   3   4  248.98   26.40
  11   7 -13  607.24   50.59
  11   7 -13  562.84   51.09
  11   7 -13  577.14   49.70
  11   7 -13  598.04   51.49
  11   7 -13  554.54   51.59
 -11  -7  13  558.44   49.20
 -11  -7  13  648.34   54.39
 -11  -7  13  597.74   52.39
 -11  -7  13  616.74   54.09
 -11  -7  13  645.44   51.09
  13   9 -14   77.89   20.30
  13   9 -14   58.89   15.90
  13   9 -14   60.29   17.10
  13   9 -14   48.30   15.40
  13   9 -14   48.50   15.90
 -13  -9  14   52.69   16.50
 -13  -9  14   57.89   17.40
 -13  -9  14   67.09   14.80
 -13  -9  14   58.19   14.30
  15  11 -15  109.99   21.80
  15  11 -15   78.39   20.00
  15  11 -15   76.49   21.20
  15  11 -15  114.09   22.80
 -15 -11  15   97.09   23.80
  17  13 -16    1.60   11.70
  17  13  -1   65.69   15.80
  17  13  -1   60.99   14.20
  17  13  -1   83.49   21.60
  19  15 -17   12.90   11.30
  19  15 -17   17.30   11.60
  19  15  -2   46.50   14.80
  21  17 -18   20.10   10.10
  14  18 -15    7.80    7.20
  12  16 -14   23.80   13.60
  12  16 -14    0.40    9.80
  12  16   2   20.30    8.10
  12  16   2   16.50   11.70
  10  14 -13   15.60   13.00
  10  14 -13    3.80    8.30
  10  14 -13    1.80   11.10
  10  14 -13   12.70   16.40
  10  14 -13    4.10    9.70
 -10 -14  13   -0.50    9.10
  10  14   3    6.70    9.70
  10  14   3   -2.60    6.60
  10  14   3    7.80   10.90
   8  12 -12  159.98   29.10
   8  12 -12  189.48   28.30
  -8 -12  -4  210.68   34.00
   8  12 -12  183.98   28.00
   8  12 -12  192.48   26.80
   8  12   4  207.28   21.70
  -8 -12  12  256.97   30.90
   8  12   4  212.68   28.50
   6  10 -11   19.30   10.90
   6  10 -11   19.10   11.10
   6  10 -11   11.70    9.20
   6  10 -11   24.10   12.50
   6  10 -11   21.00    9.90
  -6 -10  11   30.30   12.70
  -6 -10  11   27.90   10.00
  -6 -10  11   32.30    9.30
   4   8 -10   63.29   15.40
   4   8 -10   63.09   14.70
   4   8 -10   90.79   17.10
   4   8 -10   89.89   16.30
  -4  -8  10   41.60   11.90
   2   6  -9   30.70    8.90
  -2  -6  -7   30.10   12.80
  -2  -6  -7   30.30   11.30
   2   6  -9   38.80   10.60
   2   6  -9   30.10   10.40
   2   6  -9   42.60   11.30
   2   6   7   42.70    6.50
   2   6   7   61.89   10.70
   2   6   7   60.09   10.80
   2   6   7   53.69    7.80
   0   4  -8  576.84   46.30
   0   4  -8  569.14   48.10
   0   4  -8  600.74   45.80
   0   4  -8  602.24   43.40
   0   4  -8  640.44   48.40
   0   4  -8  604.64   46.60
   0   4   8  592.84   42.30
   0   4   8  597.74   42.10
   0  -4   8  490.95   55.19
   0   4   8  630.24   45.70
  -2   2  -7  395.96   32.10
  -2   2  -7  382.26   30.20
  -2   2  -7  362.06   30.70
  -2   2  -7  365.66   31.90
  -2   2  -7  424.16   34.00
  -2   2  -7  367.06   33.30
   4   0 -10 2164.28  146.69
  -4   0  -6 2256.37  147.99
  -4   0  -6 2242.88  152.48
   4   0 -10 2228.78  148.89
  -4   0  -6 2110.09  152.28
   4   0 -10 2174.98  153.48
  -4   0  -6 2215.88  149.29
   4   0 -10 2332.37  156.78
  -4   0  10 2146.09  149.29
   4   0   6 2210.78  149.19
  -4   0  10 2169.18  149.49
   4   0   6 2140.69  149.69
  -4   0  10 2318.07  152.38
   4   0   6 2250.97  152.88
  -4   0  10 2147.99  150.28
   6   2   5  122.39   16.00
   6   2   5  126.89   15.00
   6   2   5  124.79   14.80
   6   2   5  121.59   14.30
   8   4 -12 1113.69   75.99
   8   4 -12 1115.09   75.89
   8   4 -12 1085.19   75.59
  -8  -4  -4  890.31   77.89
  -8  -4  -4  867.01   68.09
  -8  -4  -4  876.11   74.69
   8   4 -12 1042.60   73.09
   8   4   4 1130.19   76.29
  -8  -4  12  936.41   74.89
  -8  -4  12 1028.70   73.39
   8   4   4 1006.60   74.09
   8   4   4 1045.50   73.29
  -8  -4  12  915.61   74.09
   8   4   4  926.11   71.69
   8   4   4 1052.99   72.69
  -8  -4  12  996.30   77.09
   8   4   4 1110.59   72.19
  -8  -4  12  939.21   74.39
  -8  -4  12  948.91   75.39
  10   6 -13   58.49   13.50
  10   6 -13   49.20   13.30
  10   6 -13   66.19   14.70
  10   6 -13   62.99   13.80
  10   6 -13   61.89   14.00
  10   6   3   45.40   10.90
  10   6   3   52.09   14.10
  10   6   3   47.40   12.70
  10   6   3   52.49   12.50
  10   6   3   46.80   10.70
 -10  -6  13   89.89   17.70
 -10  -6  13   98.39   18.80
  12   8 -14  368.16   38.40
  12   8 -14  334.07   38.30
  12   8 -14  365.86   39.70
  12   8 -14  320.77   38.60
 -12  -8  14  487.35   40.10
 -12  -8  14  472.95   43.60
 -12  -8  14  457.75   39.80
 -12  -8  14  410.86   41.20
  14  10 -15   -3.90    8.60
  14  10 -15   11.60   10.40
 -14 -10  -1   18.40   14.00
  14  10 -15    8.50   10.00
  14  10 -15   -2.90    8.30
  14  10 -15    7.40   10.30
  14  10   1   25.40   14.10
  14  10   1   15.70   14.00
  14  10   1   18.40   10.40
 -14 -10  15   35.40   15.10
 -14 -10  15   16.80    8.40
 -14 -10  15   24.30   10.00
  14  10   1   26.70    9.80
  16  12 -16   60.69   19.90
  16  12 -16   73.99   19.70
  16  12 -16   93.49   21.50
  16  12 -16   95.19   23.30
  16  12 -16   93.49   21.00
  16  12   0   68.79   21.00
  16  12   0   70.29   13.90
 -16 -12  16   60.19   19.00
  16  12   0   57.19   15.60
  16  12   0   54.19   18.80
  18  14 -17   10.00   11.70
  18  14 -17   26.80   12.50
 -18 -14  17   28.50   14.30
  18  14  -1   77.89   26.40
  20  16 -18   40.80   13.40
  13  17 -15   25.00   11.10
  13  17 -15   18.00   13.20
  11  15 -14   40.30   15.00
  11  15 -14   28.20   21.30
 -11 -15  14   33.80   24.10
   9  13 -13   58.89   23.10
   9  13 -13   66.99   17.00
   9  13 -13   38.60   14.40
   9  13 -13   57.19   16.70
   9  13 -13   50.59   18.00
   9  13   4   17.70   18.60
  -9 -13  13   67.69   24.10
   7  11 -12   33.20   14.10
  -7 -11  -5   71.69   21.80
   7  11 -12   28.80   19.00
   7  11 -12   34.60   12.70
   7  11 -12   27.70   13.80
   7  11 -12   25.60   13.40
   7  11   5   69.79   17.80
  -7 -11  12   66.29   18.20
   5   9 -11  108.39   22.20
   5   9 -11   98.69   18.60
  -5  -9  -6  149.39   28.60
   5   9 -11  107.99   19.90
   5   9 -11   90.49   19.80
   5   9 -11   80.79   20.00
  -5  -9  11  103.79   21.30
  -5  -9  11   97.19   17.90
  -5  -9  11   87.09   16.30
  -5  -9  11   76.59   18.10
   1   5  -9 1142.89   84.79
   1   5  -9 1152.68   87.79
   1   5  -9 1126.79   86.89
   1   5  -9 1132.79   85.09
  -1  -5   9 1357.66   90.49
  -3   1  -7 1802.42  126.79
  -3   1  -7 1530.65  118.69
  -3   1  -7 1564.24  122.49
  -3   1  -7 1653.73  122.19
   3  -1   7 1800.62  120.69
   3  -1   7 1941.21  125.59
   3  -1   7 1934.41  123.49
   3  -1   7 1873.51  122.19
   5   1   6  651.33   51.69
   5   1   6  612.54   47.30
   5   1   6  622.14   48.70
   5   1   6  664.13   48.30
   5   1   6  616.54   48.40
   9   5 -13  570.54   45.60
   9   5 -13  599.44   47.60
   9   5 -13  651.53   47.60
   9   5 -13  686.73   50.39
   9   5 -13  648.24   49.90
   9   5 -13  654.73   50.29
  -9  -5  13  487.85   46.90
  -9  -5  13  522.65   45.40
  -9  -5  13  550.64   48.30
  -9  -5  13  494.05   48.20
  -9  -5  13  573.94   50.49
  -9  -5  13  521.15   50.29
 -11  -7  14  108.09   28.40
 -11  -7  14  100.99   19.40
 -11  -7  14  127.09   24.60
 -11  -7  14  116.79   23.30
 -11  -7  14   89.39   17.90
  13   9 -15  634.84   52.69
  13   9 -15  524.15   49.90
  13   9 -15  589.94   52.99
  13   9 -15  627.74   54.19
  13   9 -15  580.64   53.69
 -13  -9  15  497.95   51.39
 -13  -9  15  509.05   48.20
 -13  -9  15  566.84   54.19
  17  13 -17   -0.10    9.80
  17  13 -17   -1.80   10.80
  17  13   0   26.30   11.90
 -17 -13  17   19.50   13.30
  17  13   0   25.80   13.30
  19  15  -1   37.30   11.20
  19  15  -1   47.30   14.00
  21  17 -19   18.90    8.30
  14  18 -16   17.80   13.00
  12  16 -15    7.60   10.60
  12  16 -15   28.90   12.40
  12  16   3   18.10    8.10
  -8 -12  -5   23.70   15.70
   8  12 -13   27.70   14.80
   8  12 -13   12.50   11.70
   8  12 -13   29.20   12.40
   8  12 -13   17.40   11.30
   8  12 -13   18.10   13.20
   8  12   5   27.70    9.40
  -8 -12  13   14.10   10.20
   8  12   5   24.50   12.90
  -8 -12  13   19.20   12.00
   8  12   5   31.40   14.70
   6  10 -12  471.15   45.40
   6  10 -12  458.45   46.20
   6  10 -12  521.65   49.20
   6  10 -12  496.15   46.80
   6  10 -12  483.65   48.70
  -6 -10  12  563.94   50.79
  -6 -10  12  559.54   45.60
   4   8 -11    3.60    7.70
   4   8 -11   12.20    9.30
   4   8 -11    6.50    7.60
   4   8 -11   -0.80    6.70
   4   8 -11    3.70    6.60
  -4  -8  11   22.50   10.70
  -4  -8  11   15.40    9.20
  -4  -8  11    9.70    8.30
  -4  -8  11   12.50    8.30
   2   6 -10  241.88   29.30
   2   6 -10  237.78   27.20
   2   6 -10  261.27   27.60
   2   6 -10  271.77   29.80
  -2  -6  10  332.97   29.70
  -2  -6  10  346.47   30.90
  -2  -6  10  335.07   32.70
   0   4  -9   92.29   14.30
   0   4  -9  118.49   16.30
   0  -4  -9  133.19   19.60
   0   4  -9  101.69   16.20
   0   4  -9   98.29   12.00
   0  -4  -9  145.69   21.10
   0   4   9  109.49   10.80
   0   4   9  103.89   14.30
   0  -4   9  129.89   18.50
   0   4   9   82.69   13.60
  -2   2  -8  995.00   81.59
  -2   2  -8 1015.90   82.19
   2  -2 -10 1244.98   88.49
   2  -2 -10 1289.97   78.99
   2  -2 -10 1282.77   87.89
   2  -2   8 1082.19   83.19
   2  -2   8 1029.80   82.09
  -2   2  10 1289.67   82.19
   2  -2   8 1021.00   80.59
   2  -2   8 1130.59   85.79
   2  -2   8 1056.29   81.29
  -2   2  10 1286.37   80.19
  -4   0  -7   24.40    6.60
   4   0 -11   54.99    8.50
   4   0 -11   45.20   11.80
   4   0 -11   48.60   13.30
   4   0 -11   41.30    8.70
  -4   0  -7   27.60   10.20
  -4   0  11   45.30   11.20
  -4   0  11   42.70   14.10
  -4   0  11   41.30   10.40
  -4   0  11   49.60   10.20
   4   0   7   21.10    7.80
  -4   0  11   46.80    9.90
  -4   0  11   42.80    9.40
   4   0   7   34.20    8.70
   4   0   7   23.10    7.90
  -6  -2  -6 1959.70  135.29
  -6  -2  -6 1866.71  135.69
  -6  -2  -6 1736.93  134.29
  -6  -2  -6 1859.91  129.09
   6   2   6 2006.50  131.69
   6   2   6 1980.00  143.49
   6   2   6 1845.32  134.99
   6   2   6 1939.11  133.99
   6   2   6 1922.11  129.99
   6   2   6 1872.21  130.39
   8   4 -13  185.68   21.90
   8   4 -13  166.98   20.30
   8   4 -13  167.78   19.60
   8   4 -13  190.08   20.50
   8   4 -13  160.78   20.60
  10   6 -14 1063.19   78.99
  10   6 -14  993.90   75.59
  10   6 -14 1084.49   77.29
  10   6 -14 1084.09   79.59
  10   6 -14 1083.39   81.49
  10   6 -14 1015.00   73.39
 -10  -6  14 1079.79   78.29
 -10  -6  14 1006.00   80.19
 -10  -6  14 1072.09   82.09
 -10  -6  14 1124.89   79.49
 -10  -6  14 1038.80   74.69
  10   6   4  868.81   75.89
  10   6   4  846.82   72.69
 -10  -6  14 1105.19   81.29
  10   6   4  838.82   73.09
  10   6   4  888.11   75.69
  12   8 -15   60.29   16.20
 -12  -8  -3   65.79   20.70
  12   8 -15   56.79   15.20
  12   8 -15   34.40   14.10
  12   8 -15   51.19   15.00
  12   8 -15   44.30   15.20
 -12  -8  15   77.19   16.50
 -12  -8  15   49.10   14.40
 -12  -8  15   91.99   21.60
 -12  -8  15   67.19   17.70
  14  10 -16  218.28   34.00
  14  10 -16  247.08   31.40
  14  10 -16  211.28   28.40
  14  10 -16  270.47   31.40
  14  10 -16  211.28   28.80
 -14 -10  16  200.18   30.20
 -14 -10  16  209.98   24.80
 -14 -10  16  185.48   24.30
  16  12 -17   -0.40    9.50
  16  12 -17    9.70   11.50
  16  12 -17    8.00   12.30
  16  12 -17   10.40   11.90
  16  12 -17    0.20    9.00
  16  12   1   31.80   12.40
  16  12   1   29.20   14.10
  16  12   1   25.70   15.60
 -16 -12  17    5.90   10.70
  18  14 -18   27.30   13.20
  18  14 -18   44.30   14.60
 -18 -14  18   28.30   14.70
  20  16 -19   26.40   10.80
  13  17 -16    7.40    8.70
  11  15 -15   55.79   16.70
  11  15 -15   75.69   20.00
  11  15 -15   61.39   24.90
 -11 -15  15   44.30   16.50
   9  13 -14   18.10   12.30
   9  13   5   86.59   29.70
  -7 -11  -6   48.10   20.30
   7  11 -13   94.69   21.40
   7  11 -13   79.59   20.30
  -7 -11  13   68.99   19.60
   7  11   6   37.40   22.30
   7  11   6   41.70   14.30
   7  11   6   39.20   10.80
   5   9 -12   78.49   19.20
   5   9 -12   82.69   17.70
   5   9 -12   84.39   18.40
   5   9 -12   92.09   19.10
  -5  -9  12   86.89   18.00
  -5  -9  12   59.99   14.70
  -5  -9  12   75.19   19.50
   3   7 -11 1005.00   81.49
   3   7 -11  954.10   77.59
   3   7 -11  899.91   76.59
  -3  -7  11 1047.40   78.29
  -3  -7  11 1140.69   81.99
  -3  -7  11 1039.60   79.19
  -3  -7  11 1146.59   83.59
  -1   3  -9 1662.43  116.79
  -1   3  -9 1703.93  120.89
  -1   3  -9 1746.23  119.89
  -1   3  -9 1812.22  117.29
  -1   3  -9 1596.44  115.09
  -1   3  -9 1673.03  118.89
   1  -3   9 1682.73  122.19
   1  -3   9 1831.12  121.19
   1  -3   9 1658.93  117.19
   1  -3   9 1611.64  118.49
   1  -3   9 1595.34  118.49
   1  -3   9 1617.64  116.99
   5   1 -12  254.17   23.80
   5   1 -12  269.17   27.40
   5   1 -12  244.38   23.90
   5   1 -12  216.28   26.70
  -7  -3  -6  367.46   35.10
  -7  -3  -6  380.26   33.80
  -7  -3  -6  358.16   26.10
   7   3   6  288.67   30.30
   7   3   6  286.87   27.70
   7   3   6  269.17   28.20
   7   3   6  273.07   26.80
   7   3   6  295.97   28.20
   7   3   6  256.97   27.00
 -11  -7  -4   44.50   17.00
  11   7   4   61.79   16.60
 -11  -7  15   51.79   14.60
  11   7   4   68.09   21.30
 -11  -7  15   61.09   18.20
  11   7   4   53.29   13.00
 -11  -7  15   66.89   17.50
 -11  -7  15   80.39   17.40
 -11  -7  15   76.29   19.50
  11   7   4   64.99   14.10
  13   9 -16   27.30   14.20
  13   9 -16   16.60   11.00
  13   9 -16   27.70   13.00
  13   9 -16   24.70   13.70
  13   9 -16   10.00   10.80
 -13  -9  16   34.10   12.50
 -13  -9  16   49.40   16.90
 -13  -9  16   42.20   13.20
 -13  -9  16   43.10   15.50
  15  11 -17   40.70   14.80
  15  11 -17   55.39   18.40
  15  11 -17   57.49   18.90
  15  11 -17   61.49   18.50
  15  11 -17   62.29   18.70
  15  11   2   43.80   19.60
 -15 -11  17   50.89   17.80
  15  11   2   42.50   17.70
  15  11   2   58.69   16.60
  15  11   2   32.70   10.30
  17  13 -18   15.20   11.10
  17  13 -18   16.30   14.20
  17  13   1   45.70   13.50
 -17 -13  18   13.00   12.10
  19  15 -19   59.99   15.50
 -19 -15  19   61.49   15.70
  12  16 -16   58.99   23.00
  12  16 -16   56.29   16.80
  10  14 -15    6.30   11.70
  10  14 -15    5.90    9.50
  10  14 -15   22.90   13.20
  10  14   5    4.70    6.20
 -10 -14  15    9.90   10.70
   8  12 -14  135.09   27.30
   8  12 -14  126.69   24.00
   8  12 -14  150.78   28.30
  -8 -12  -6   78.59   23.70
  -8 -12  14  124.79   21.60
  -8 -12  14  160.68   42.20
   6  10 -13   43.90   16.50
   6  10 -13   72.99   18.10
   6  10 -13   45.10   15.50
  -6 -10  13   48.20   17.00
  -6 -10  13   61.69   14.30
   6  10   7   26.10    9.20
  -6 -10  13   62.89   15.20
   4   8 -12  674.53   57.29
   4   8 -12  664.43   59.19
   4   8 -12  775.52   71.69
   4   8 -12  674.23   60.19
   4   8 -12  707.83   61.39
  -4  -8  12  692.03   57.79
  -4  -8  12  635.54   69.69
  -4  -8  12  678.33   60.09
  -4  -8  12  637.84   56.39
   2   6 -11  156.38   21.50
   2   6 -11  143.49   19.20
   2   6 -11  146.89   18.10
   2   6 -11  160.08   21.10
  -2  -6  11  127.19   16.70
  -2  -6  11  126.09   18.50
   2   6   9  113.09   13.80
   2   6   9  110.59   15.90
  -2  -6  11  103.79   20.90
  -2  -6  11   84.89   18.80
  -2  -6  11   96.19   17.90
   2   6   9   96.29   21.40
   0   4 -10  598.64   46.60
   0   4 -10  586.34   49.90
   0   4 -10  569.34   48.20
   0   4 -10  565.34   43.70
   0  -4 -10  595.64   53.99
   0  -4 -10  549.25   52.19
   0   4  10  648.94   44.90
   0  -4  10  563.94   47.90
   0  -4  10  542.65   50.59
   0  -4  10  549.25   48.30
   0  -4  10  539.95   49.10
   0  -4  10  583.94   46.60
   0   4  10  551.84   41.00
   0   4  10  598.24   51.59
   0  -4  10  567.54   48.70
  -2   2  -9  137.39   18.00
  -2   2  -9  150.68   17.60
   2  -2   9   96.89   13.90
   2  -2   9  110.99   21.50
   2  -2   9  108.69   18.40
   2  -2   9  104.39   15.70
   4   0 -12  434.06   41.70
   4   0 -12  461.95   41.00
   4   0 -12  417.46   32.60
   4   0 -12  419.36   35.60
  -4   0  12  428.66   36.50
  -4   0  12  476.15   39.20
  -4   0  12  475.95   40.70
  -4   0  12  433.46   36.70
  -4   0  12  458.75   38.20
  -4   0  12  405.06   37.00
   6   2 -13  345.27   34.90
   6   2 -13  334.17   33.40
   6   2 -13  315.27   32.10
  -6  -2  13  430.16   36.00
  -6  -2  13  433.06   37.30
  -6  -2  13  432.66   39.00
  -6  -2  13  422.16   36.20
   8   4 -14  707.63   56.69
   8   4 -14  747.53   55.29
   8   4 -14  748.73   56.79
   8   4 -14  711.03   60.79
   8   4 -14  656.43   51.79
  -8  -4  14  682.33   59.59
  -8  -4  14  653.23   57.29
  -8  -4  14  664.93   56.99
  -8  -4  14  668.13   54.39
  -8  -4  14  636.14   55.49
  -8  -4  14  637.74   56.09
 -10  -6  -5   40.00   15.20
 -10  -6  15   46.50   13.60
  10   6   5   30.80   11.60
 -10  -6  15   55.69   14.80
 -10  -6  15   36.30   13.80
 -10  -6  15   38.30   14.30
  10   6   5   26.10    9.80
  10   6   5   31.20   11.40
 -10  -6  15   57.29   13.70
 -10  -6  15   60.89   16.60
  10   6   5   27.40   10.00
  12   8 -16  229.48   26.00
  12   8 -16  182.68   26.70
  12   8 -16  237.18   29.00
  12   8 -16  220.88   30.20
  12   8 -16  207.18   28.60
 -12  -8  16  134.99   25.30
 -12  -8  16  165.98   24.90
 -12  -8  16  184.08   27.80
 -12  -8  16  172.68   31.70
  14  10 -17    7.30   10.70
  14  10 -17    8.20   10.10
  14  10 -17   10.10   10.60
  14  10 -17   11.70   12.70
  14  10 -17    7.50   11.60
 -14 -10  -3    9.70   12.70
  14  10   3   40.70   13.80
  14  10   3   34.50   15.10
  14  10   3   30.30    9.90
 -14 -10  17   12.90    9.40
 -14 -10  17   11.70   12.70
  14  10   3   32.00   16.30
 -14 -10  17   18.80    9.90
  16  12 -18   35.60   15.10
  16  12 -18   44.00   17.50
  16  12 -18   37.80   15.50
  16  12 -18   54.89   16.80
 -16 -12  18   10.70   12.10
  18  14 -19   21.30   12.80
  18  14 -19   16.30   17.10
  18  14   1   13.20    8.20
 -18 -14  19   38.10   15.10
  18  14   1    6.70   10.30
  20  16 -20   13.50    8.40
  13  17 -17   18.50    9.60
  11  15 -16   35.50   13.40
  11  15 -16   28.50   14.30
 -11 -15  16   16.40   13.30
   9  13 -15   71.89   19.50
   9  13 -15   44.70   15.70
   9  13 -15   53.59   19.40
   9  13 -15   60.09   16.70
   9  13 -15   50.89   18.40
  -9 -13  15   72.49   20.80
   7  11 -14  158.58   26.90
   7  11 -14  161.48   29.30
   7  11 -14  149.88   26.70
  -7 -11  -7  144.19   30.80
   7  11 -14  140.79   24.80
   7  11 -14  118.29   24.10
   7  11   7  137.59   26.40
   7  11   7  151.18   18.40
  -7 -11  14  114.29   26.00
  -7 -11  14  100.59   19.80
   5   9 -13  316.57   36.40
   5   9 -13  298.27   39.50
   5   9 -13  300.77   31.90
   5   9 -13  323.07   35.10
  -5  -9  13  246.18   32.90
  -5  -9  13  250.37   32.80
  -5  -9  13  250.07   31.90
  -5  -9  13  224.78   29.10
   1   5 -11  956.80   66.19
  -1  -5 -10  706.43   71.99
   1   5 -11  966.40   71.89
   1   5 -11  898.01   69.49
  -1  -5  11  854.41   71.79
  -1  -5  11  830.52   67.99
  -1  -5  11  954.80   71.09
  -1  -5  11  840.52   69.09
  -1  -5  11  834.02   66.19
  -1   3 -10   56.39   11.50
  -1   3 -10   48.10   12.60
  -1   3 -10   42.30   10.30
  -1   3 -10   49.50   12.20
  -1   3 -10   54.69   14.50
  -1   3  11   85.49   16.80
   1  -3  10   48.10   12.30
   1  -3  10   32.90   10.40
   1  -3  10   41.10   13.60
   1  -3  10   49.10   13.60
  -1   3  11   75.39   12.80
   1  -3  10   56.69   12.60
   1  -3  10   41.10   10.50
  -3   1  -9  867.21   69.39
  -3   1  -9  854.31   63.89
  -3   1  -9  865.01   70.49
  -3   1  -9  885.31   66.49
  -3   1  -9  901.21   68.89
   3  -1   9  813.82   64.29
   3  -1   9  967.50   72.59
   3  -1   9  857.81   67.19
   3  -1   9  944.91   69.29
   3  -1   9  866.91   66.79
   5   1 -13  494.15   37.60
   5   1 -13  506.25   43.60
   5   1 -13  515.55   41.70
  -5  -1  13  383.16   37.00
  -5  -1  13  388.96   39.60
  -5  -1  13  375.36   36.40
  -5  -1  13  400.06   37.80
  -5  -1  13  384.66   38.10
   9   5 -15  137.19   20.50
   9   5 -15  112.09   20.80
   9   5 -15  140.39   24.20
   9   5 -15  142.39   18.00
   9   5 -15  131.79   17.40
  -9  -5  15  149.69   32.10
  -9  -5  15  158.38   21.70
  -9  -5  15  150.78   24.10
  -9  -5  15  169.48   22.50
  -9  -5  15  159.28   23.20
  13   9 -17   25.10   19.70
  13   9 -17   34.00   13.70
  13   9 -17   24.30   13.60
  13   9 -17   24.50   13.30
  13   9 -17   27.50   12.70
 -13  -9  -4   15.10   19.00
  13   9   4   10.20   10.40
 -13  -9  17   58.99   19.00
 -13  -9  17   57.39   16.10
 -13  -9  17   70.39   20.00
  13   9   4    9.40   10.10
 -13  -9  17   60.79   15.40
  15  11   3   85.29   15.20
  15  11   3   50.19   24.90
  17  13 -19   59.49   16.30
  17  13 -19   42.50   16.30
 -17 -13  19   22.60   17.80
  17  13   2   26.30   11.30
  17  13   2   32.70   15.60
  19  15 -20    5.90    8.50
  12  16 -17   35.10   19.70
  10  14 -16  100.29   20.20
  10  14 -16   55.69   17.80
 -10 -14  16   80.79   20.50
  10  14   6   70.99   12.60
   8  12 -15   27.50   13.40
   8  12 -15   34.60   15.30
   8  12 -15   26.90   14.30
   8  12 -15   34.20   14.20
  -8 -12  -7   65.39   21.90
   8  12 -15   33.70   16.50
  -8 -12  15   51.29   14.50
   8  12   7   62.49   12.90
   8  12   7   46.80   22.20
  -8 -12  15   59.09   19.10
   6  10 -14  104.29   24.30
   6  10 -14   99.59   26.00
   6  10 -14   83.09   19.30
   6  10 -14  114.59   24.50
   6  10 -14   99.49   21.00
  -6 -10  14   77.19   22.10
   6  10   8  117.09   16.00
  -6 -10  14   83.09   17.30
   4   8 -13   62.79   16.70
   4   8 -13   73.79   19.20
   4   8 -13   58.59   15.20
   4   8 -13   64.99   17.50
   4   8 -13   41.20   16.00
  -4  -8  13   96.39   22.00
  -4  -8  13   89.59   18.80
  -4  -8  13   93.29   18.90
  -4  -8  13   97.69   22.20
   2   6 -12  224.28   28.90
  -2  -6 -10  302.27   36.70
   2   6 -12  209.58   25.30
   2   6 -12  228.28   29.60
   2   6 -12  190.08   27.30
  -2  -6 -10  315.87   38.20
  -2  -6  12  275.97   32.50
  -2  -6  12  264.47   30.50
  -2  -6  12  290.67   27.50
  -2  -6  12  293.57   30.90
   0   4 -11  495.65   44.40
   0   4 -11  493.65   37.60
   0   4 -11  507.45   40.50
   0   4 -11  463.95   42.00
   0   4 -11  469.25   38.10
   0  -4  11  360.36   40.50
   0   4  11  399.16   33.00
   0   4  11  506.65   38.60
  -2   2 -10  708.63   52.69
  -2   2 -10  734.23   58.09
  -2   2 -10  716.93   55.49
  -2   2 -10  697.13   54.89
  -2   2 -10  692.23   58.19
   2  -2  10  661.83   56.09
   2  -2  10  701.13   59.99
   2  -2  10  666.23   56.79
   2  -2  10  639.64   55.19
   2  -2  10  678.73   52.89
   2  -2  10  626.74   53.79
   6   2   8  642.94   53.49
   6   2   8  661.33   56.39
   6   2   8  646.14   53.19
   6   2   8  665.73   53.69
   6   2   8  667.53   52.69
   6   2   8  585.94   49.70
   8   4 -15  104.39   18.80
   8   4 -15  117.49   16.90
   8   4 -15  117.69   16.50
   8   4 -15   90.39   20.60
   8   4 -15   90.89   19.40
  -8  -4  15   98.89   18.60
  -8  -4  15   79.69   17.70
  -8  -4  15  116.09   28.30
  -8  -4  15   96.09   21.40
  -8  -4  15   88.69   19.30
  -8  -4  15   70.49   16.90
 -10  -6  -6  120.09   27.50
  10   6 -16  130.09   23.90
  10   6 -16  106.19   22.90
  10   6 -16  143.59   29.20
 -10  -6  16  125.29   23.70
 -10  -6  16  125.59   23.40
 -10  -6  16  102.99   22.70
  10   6   6  152.88   19.50
  10   6   6  170.28   20.10
  10   6   6  165.18   22.20
 -10  -6  16  137.69   26.50
 -10  -6  16  116.29   18.90
  10   6   6  168.48   21.10
  10   6   6  176.58   20.70
 -10  -6  16  154.38   27.20
 -12  -8  -5   19.90   14.40
  12   8 -17   26.80   14.00
  12   8 -17   38.10   17.10
  12   8 -17   18.20   10.50
  12   8 -17   27.00   12.50
  12   8   5   10.50   10.20
  12   8   5   14.70    8.60
  12   8   5   14.00   10.20
 -12  -8  17   47.80   16.50
  14  10 -18   89.19   24.90
  14  10 -18   78.69   18.00
  14  10 -18   47.30   17.20
  14  10 -18   44.10   16.50
  14  10 -18   60.89   16.90
 -14 -10  18   73.19   21.70
 -14 -10  18   77.69   16.10
 -14 -10  18   60.89   16.10
  16  12 -19   -2.80   15.70
  16  12 -19   -2.70   15.90
  16  12   3   20.70   11.10
 -16 -12  19    3.60   10.10
  16  12   3   19.60   13.20
  18  14 -20   22.20   12.00
  18  14   2   47.20   11.70
 -18 -14  20   29.30   16.50
  20  16 -21    2.50    6.30
  11  15 -17   21.60   12.60
  11  15 -17   16.90   11.70
  11  15   6    6.80    5.90
   9  13 -16   59.09   16.80
   9  13 -16   43.70   17.10
   9  13 -16   53.99   16.60
  -9 -13  16   34.50   14.40
   7  11 -15   77.99   21.30
   7  11 -15   63.19   19.50
   7  11 -15   77.19   19.40
   7  11 -15   73.99   20.00
  -7 -11  15   45.80   19.90
  -7 -11  15   51.69   10.90
  -7 -11  15   75.99   17.10
   5   9 -14   41.40   16.10
   5   9 -14   32.20   13.10
   5   9 -14   37.50   14.00
   5   9 -14   46.90   16.40
  -5  -9  14   34.20   15.30
  -5  -9  14   23.40   12.60
  -5  -9  14   40.30   13.40
  -5  -9  14   16.40   12.40
   3   7 -13   97.09   21.10
   3   7 -13   86.49   17.50
  -3  -7 -10   18.00   13.40
   3   7 -13   85.79   16.70
  -3  -7 -10   40.10   17.70
  -3  -7  13   44.90   15.20
  -3  -7  13   43.20   14.20
  -3  -7  13   49.99   15.20
  -3  -7  13   64.59   18.00
   1   5 -12   76.69   18.00
   1   5 -12   81.59   18.20
   1   5 -12   77.39   13.90
   1   5 -12   96.69   19.50
   1   5 -12   74.69   14.80
  -1  -5  12   39.20   13.30
  -1  -5  12   49.90   16.80
  -1  -5  12   42.10   14.90
  -1  -5  12   48.20   13.20
  -1  -5  12   45.10   14.60
  -1   3 -11  965.30   71.99
  -1   3 -11 1120.39   84.19
  -1   3 -11 1019.70   73.09
  -1   3 -11 1014.00   78.59
   1  -3  11  901.01   74.49
   1  -3  11  925.51   73.39
   1  -3  11  891.11   71.59
   1  -3  11  921.41   75.49
   1  -3  11  989.30   77.19
   1  -3  11 1021.10   85.49
   7   3 -15  179.58   23.40
   7   3 -15  174.88   26.90
   7   3 -15  205.78   21.60
   7   3 -15  216.38   24.10
   9   5 -16  157.88   22.80
   9   5 -16  183.48   24.40
   9   5 -16  150.48   19.70
   9   5 -16  188.28   25.80
   9   5 -16  180.78   28.10
  -9  -5  16  253.67   31.10
  -9  -5  16  230.58   27.50
  -9  -5  16  203.08   27.70
  -9  -5  16  239.18   28.80
  -9  -5  16  239.88   28.00
  11   7 -17  269.67   32.30
  11   7 -17  282.57   31.40
  11   7 -17  251.87   35.70
  11   7 -17  285.67   34.10
 -11  -7  17  271.87   32.30
 -11  -7  17  258.67   32.00
 -11  -7  17  263.57   34.70
 -11  -7  17  224.48   32.60
  13   9 -18   12.70   12.00
  13   9 -18   19.70   15.20
  13   9 -18   33.10   15.10
  13   9   5   21.80   12.10
 -13  -9  18    6.50    9.60
  13   9   5   34.30   13.50
  13   9   5   27.10   10.40
 -13  -9  18    0.30   11.40
 -13  -9  18    8.40    9.70
 -13  -9  18    5.90   10.70
  15  11 -19   40.80   16.70
  15  11 -19   32.40   14.50
  15  11 -19   23.10   12.40
  15  11 -19   31.60   13.30
  15  11 -19   27.60   15.30
 -15 -11  19   31.60   15.00
  15  11   4    8.70    9.50
  15  11   4   14.40   10.40
  17  13 -20   -5.70    8.70
 -17 -13  20   -0.70    8.10
  19  15 -21    5.00    7.60
  12  16 -18    1.40    7.50
  10  14 -17   -3.40    8.00
  10  14 -17   -2.00    9.70
 -10 -14  17    1.80    8.10
   8  12 -16   15.30   11.60
   8  12 -16   27.10   13.20
   8  12 -16   21.70   14.50
   8  12 -16   32.60   13.50
   8  12 -16   40.80   13.80
  -8 -12  16    6.70   10.50
  -8 -12  16   12.00    9.60
   6  10 -15   32.20   13.90
   6  10 -15   19.60   12.50
   6  10 -15   10.10   12.40
   6  10 -15   22.70   12.30
   6  10 -15   12.90   12.10
  -6 -10  -9    5.80   13.40
  -6 -10  15   24.60   13.80
  -6 -10  15   38.50   12.80
   6  10   9   10.40    7.50
  -6 -10  15   -0.40    5.10
  -6 -10  15   26.60   12.20
  -4  -8 -10  404.26   49.50
   4   8 -14  459.35   40.60
  -4  -8 -10  347.77   47.90
   4   8 -14  448.66   45.70
   4   8 -14  447.06   44.20
   4   8 -14  473.15   42.90
   4   8 -14  438.06   44.70
   4   8  10  440.76   36.70
  -4  -8  14  414.16   42.60
   4   8  10  405.46   36.30
  -4  -8  14  400.76   45.20
  -4  -8  14  384.66   43.80
  -4  -8  14  419.16   42.60
   2   6 -13   98.39   22.20
   2   6 -13   76.79   17.40
   2   6 -13   89.39   20.60
   2   6 -13  109.99   22.20
   2   6  11  122.49   17.90
  -2  -6  13  169.88   23.40
   2   6  11  120.19   16.50
  -2  -6  13  161.98   20.20
  -2  -6  13  155.38   22.60
  -2  -6  13  151.88   28.20
   2   6  11  119.79   18.40
  -2  -6  13  137.09   24.00
   0   4 -12  491.55   47.60
   0   4 -12  557.64   51.39
   0  -4 -12  625.94   57.29
   0   4 -12  518.15   48.60
   0  -4 -12  549.95   54.29
   0   4 -12  464.65   44.90
   0  -4  12  648.54   52.49
   0   4  12  521.15   46.60
   0   4  12  493.85   47.70
   0  -4  12  585.44   49.60
   0  -4  12  620.94   54.69
   0   4  12  518.95   45.60
   0  -4  12  613.54   48.30
   2  -2  11  109.19   19.50
   2  -2  11   79.79   17.20
   2  -2  11   91.49   20.70
   2  -2  11   88.19   18.10
   2  -2  11  102.29   14.40
   2  -2  11  105.79   20.90
  -4   0 -10  125.39   12.80
  -4   0 -10  113.19   21.50
  -4   0 -10  139.39   23.90
  -4   0 -10  141.39   18.00
  -4   0 -10  127.79   20.90
   4   0  10  132.99   19.60
   4   0  10  143.49   18.80
   4   0  10  121.39   19.60
   4   0  10  121.89   24.30
   4   0  10  107.49   20.50
  -6  -2  -9   26.00   14.50
   6   2   9   57.19   14.60
  -6  -2  15   54.49   16.10
  -6  -2  15   60.49   15.30
   6   2   9   53.29   14.20
   6   2   9   56.69   12.10
   6   2   9   58.59   15.60
  -6  -2  15   61.19   15.20
  -6  -2  15   55.49   14.20
   6   2   9   47.90   16.00
  -6  -2  15   62.39   16.70
   8   4 -16  600.74   54.49
   8   4 -16  547.45   51.49
   8   4 -16  557.14   54.59
   8   4 -16  564.24   58.89
  -8  -4  16  770.92   60.29
  -8  -4  16  763.72   58.69
  -8  -4  16  771.62   57.39
  -8  -4  16  783.62   61.19
  10   6 -17   71.39   19.10
  10   6 -17   49.40   14.00
  10   6 -17   66.39   20.90
 -10  -6  -7   26.90   15.50
 -10  -6  17   33.40   12.20
 -10  -6  17   29.40   14.70
 -10  -6  17   22.40   13.70
 -10  -6  17   39.30   14.70
 -10  -6  17   28.10   12.80
  12   8 -18  135.89   25.70
  12   8 -18  129.89   24.00
  12   8 -18  128.49   26.00
  12   8 -18  107.89   27.00
 -12  -8  18  130.09   28.60
 -12  -8  18  141.19   24.90
 -12  -8  18  119.09   40.10
 -14 -10  -5   -4.50    9.90
  14  10 -19   -1.60   14.50
  14  10 -19    0.20   10.80
  14  10 -19    7.50   11.70
  14  10 -19   -0.50    9.80
 -14 -10  19    4.50    8.10
 -14 -10  19    0.40   10.80
  14  10   5   18.10   11.20
  14  10   5   13.40   13.60
  14  10   5    1.10   10.00
  14  10   5   15.00    7.70
 -14 -10  19   -2.00   10.10
  16  12 -20   56.99   19.90
  16  12 -20   43.30   16.60
  18  14 -21   12.80   13.00
  11  15 -18    6.70    9.50
   9  13 -17   31.80   14.70
   9  13 -17   42.00   14.60
   9  13 -17   26.70   12.90
  -9 -13  17   74.69   19.50
   9  13   8   14.90    7.50
   7  11 -16   49.90   15.80
   7  11 -16   50.79   17.90
  -7 -11  -9   70.69   22.10
   7  11 -16   44.20   17.50
   7  11 -16   57.69   18.80
   7  11   9  102.19   21.20
  -7 -11  16   66.49   20.20
  -7 -11  16   57.59   17.70
  -7 -11  16   67.29   16.20
   5   9 -15  176.38   28.70
   5   9 -15  172.38   26.60
   5   9 -15  204.28   29.10
   5   9 -15  211.48   30.40
   5   9 -15  223.48   26.80
  -5  -9  15  208.68   30.50
  -5  -9  15  237.58   29.30
  -5  -9  15  237.88   28.50
   1   5 -13   36.60   13.50
  -1  -5 -12   63.49   19.30
   1   5 -13   56.79   16.10
   1   5 -13   39.50   12.20
   1   5 -13   50.99   14.90
  -1  -5 -12   81.99   23.80
  -1  -5  13   81.89   21.80
   1   5  12   28.20    9.90
   1   5  12   39.00   11.70
  -1  -5  13   54.09   15.10
  -1  -5  13   61.29   16.80
   1   5  12   29.00   11.50
  -1  -5  13   51.29   15.60
   5   1 -15  494.25   51.79
   5   1 -15  476.15   48.30
   5   1 -15  512.05   45.60
   5   1 -15  532.55   40.40
  -5  -1  15  583.74   48.10
  -5  -1  15  596.24   51.69
  -5  -1  15  614.54   50.69
  -5  -1  15  564.44   48.40
  -5  -1  15  590.94   48.70
  -5  -1  15  568.54   51.89
   9   5 -17  164.98   27.70
   9   5 -17  170.98   21.80
   9   5 -17  158.98   27.20
   9   5 -17  128.19   23.40
  -9  -5  17  157.38   29.90
  -9  -5  17  149.19   21.90
  -9  -5  17  122.79   26.40
  -9  -5  17  144.49   26.10
 -11  -7  -7  112.39   41.80
  11   7 -18   16.20   10.80
  11   7 -18   26.60   24.20
  11   7 -18   29.20   13.70
 -11  -7  18   -1.80    8.60
 -11  -7  18   -2.90    8.90
 -11  -7  18    9.30   11.30
  13   9 -19   59.79   17.80
  13   9 -19   88.99   21.70
 -13  -9  19   93.19   19.80
 -13  -9  19  108.39   22.40
 -13  -9  19   81.09   22.20
  13   9   6  104.39   20.50
 -13  -9  19   99.49   25.20
  13   9   6   98.69   17.90
  15  11 -20   33.50   13.10
 -15 -11  20   24.10   13.80
 -15 -11  20   16.00    8.30
  15  11   5   30.80   12.10
  17  13 -21   23.70   11.50
 -17 -13  21   26.70   11.10
  17  13   4   21.60    9.00
  19  15 -22    8.00    6.40
  12  16 -19   -6.50    4.90
  10  14 -18   45.60   15.20
 -10 -14  18   53.09   17.50
   8  12 -17   -0.50   13.10
   8  12 -17    0.50    8.20
  -8 -12  17   -0.10    7.90
   8  12   9    2.60    7.00
   6  10 -16   99.89   24.00
   6  10 -16  148.89   25.00
   6  10 -16  137.99   26.30
   6  10 -16  120.79   22.90
  -6 -10  16  143.99   30.50
  -6 -10  16  125.09   23.10
  -6 -10  16  128.79   27.10
  -6 -10  16  131.79   21.80
  -4  -8 -11   22.00   17.60
  -4  -8 -11   24.70   16.70
   4   8 -15   -1.60    9.50
   4   8 -15   14.40   10.30
   4   8 -15    0.10    9.60
   4   8 -15    8.90   13.40
  -4  -8  15    4.00   10.20
   4   8  11   25.80   10.50
  -4  -8  15   -6.00    8.10
  -4  -8  15    5.80    9.80
  -4  -8  15   11.80   10.70
   4   8  11   17.50    7.80
   2   6 -14  467.45   46.60
   2   6 -14  471.65   43.50
  -2  -6 -12  525.25   54.89
   2   6 -14  485.45   48.10
  -2  -6 -12  426.66   51.39
   2   6 -14  484.15   46.20
   2   6  12  556.14   45.40
  -2  -6  14  490.05   50.49
  -2  -6  14  392.06   41.50
   2   6  12  515.75   42.30
   2   6  12  514.15   42.60
  -2  -6  14  407.56   45.90
  -2  -6  14  407.76   45.70
  -2  -6  14  484.05   46.90
   0  -4 -13  165.98   27.50
   0   4 -13  126.99   19.50
   0   4 -13  100.19   22.60
   0   4 -13  118.09   21.20
   0   4 -13  105.29   18.40
   0   4  13  103.09   19.60
   0  -4  13  173.78   25.20
   0  -4  13  173.68   24.00
   0   4  13  115.89   22.80
   0   4  13  124.29   19.90
  -2   2 -12  434.06   38.90
  -2   2 -12  437.06   41.30
  -2   2 -12  445.56   45.90
  -2   2 -12  421.66   40.30
  -2   2 -12  398.06   36.00
   2  -2  12  495.25   48.90
   2  -2  12  451.05   42.70
   2  -2  12  448.16   43.40
   2  -2  12  481.15   44.90
   2  -2  12  468.25   42.10
  -4   0 -11  135.69   24.00
  -4   0 -11  112.59   24.80
  -4   0 -11  129.09   17.60
   4   0  11  137.39   21.20
   4   0  11  122.19   26.60
   4   0  11  157.48   25.30
   4   0  11   84.89   19.70
   6   2 -16  817.42   82.69
   6   2 -16  787.82   61.69
   6   2 -16  800.92   56.39
   6   2 -16  753.62   68.89
   6   2 -16  744.93   58.99
  -6  -2  16  756.22   66.89
  -6  -2  16  776.32   65.29
  -6  -2  16  813.32   63.69
  -6  -2  16  693.43   61.29
  -6  -2  16  693.03   62.59
  -6  -2  16  752.32   66.29
   8   4 -17   88.99   22.40
   8   4 -17   72.99   21.30
   8   4 -17   80.59   17.80
   8   4 -17   77.19   18.00
   8   4 -17   83.69   17.50
   8   4   9   64.29   18.20
   8   4   9   69.49   17.20
   8   4   9   75.49   17.60
   8   4   9   93.09   19.70
 -10  -6  -8  214.78   33.40
  10   6   8  169.28   24.20
 -10  -6  18  223.78   29.50
 -10  -6  18  220.08   31.50
 -10  -6  18  212.48   25.30
 -10  -6  18  200.18   31.10
  10   6   8  165.78   24.80
 -10  -6  18  200.68   28.50
  12   8 -19   27.90   13.80
  12   8 -19   17.80   10.50
  12   8 -19    4.80   11.70
  12   8 -19   18.10   12.10
 -12  -8  -7   12.40   13.00
 -12  -8  19    3.80   10.10
 -12  -8  19    6.50   14.00
 -12  -8  19   -3.10    8.70
 -12  -8  19    9.40   10.40
  12   8   7   26.70   11.00
 -14 -10  -6   39.60   16.40
  14  10 -20   24.60   14.20
  14  10 -20   36.10   21.20
  14  10 -20   28.20   13.40
  14  10 -20   30.80   13.30
  14  10   6   55.39   12.20
 -14 -10  20   37.30   16.90
 -14 -10  20   34.50   11.20
  16  12 -21   11.20   11.00
  16  12   5    3.10    7.50
 -16 -12  21   -0.90    8.10
  18  14 -22    1.40    6.40
  11  15 -19    6.00    7.70
   9  13 -18    1.20    7.60
   9  13 -18   12.30   11.30
  -9 -13  18    7.90    8.80
   7  11 -17  109.79   22.00
   7  11 -17   77.69   19.00
   7  11 -17   55.09   18.70
  -7 -11  17   54.99   16.40
  -7 -11  17   79.69   20.60
  -7 -11  17   75.49   11.40
  -7 -11  17   92.79   22.70
   5   9 -16    4.90   10.60
  -5  -9 -11   49.50   19.90
   5   9 -16    9.90   10.60
   5   9 -16   11.60   11.40
   5   9  11   60.29   23.10
  -5  -9  16   28.20   15.50
  -5  -9  16   28.30   16.90
  -5  -9  16   20.90   12.80
  -5  -9  16   26.10   12.40
   3   7 -15  165.48   24.90
   3   7 -15  169.28   24.40
   3   7 -15  228.28   45.00
   3   7 -15  174.08   27.00
  -3  -7  15  168.28   26.20
  -3  -7  15  177.68   32.50
  -3  -7  15  138.79   26.90
  -3  -7  15  184.38   29.60
  -1   3 -13  266.67   26.90
  -1   3 -13  246.18   27.60
  -1   3 -13  235.78   29.00
  -1   3 -13  239.98   33.10
   1  -3  13  268.07   33.00
   1  -3  13  293.87   34.00
   1  -3  13  285.47   32.50
   1  -3  13  332.47   38.70
   1  -3  13  272.77   30.70
   3  -1 -15  294.97   34.80
   3  -1 -15  280.87   35.70
   3  -1 -15  254.37   22.70
  -3   1  15  199.68   27.10
  -3   1  15  234.28   30.90
  -3   1  15  227.98   28.30
  -3   1  15  221.98   29.50
  -3   1  15  262.77   28.90
   7   3 -17  125.69   22.00
   7   3 -17  124.89   18.00
  -7  -3 -10  157.08   30.80
   7   3 -17  148.39   21.20
   7   3 -17  138.99   23.50
   7   3 -17  146.59   28.90
   7   3  10  127.59   23.50
  -7  -3  17  116.29   25.70
   7   3  10  136.59   24.80
  -7  -3  17   99.69   22.30
   7   3  10  144.59   21.50
   7   3  10  127.19   22.80
  -7  -3  17  112.89   23.40
   7   3  10  127.49   26.50
  -7  -3  17  121.09   22.90
  -7  -3  17  130.39   26.50
  11   7 -19  215.28   27.80
  11   7 -19  252.87   31.80
  11   7 -19  183.28   27.80
  11   7 -19  204.78   33.50
 -11  -7  19  291.57   36.80
 -11  -7  19  259.77   32.90
 -11  -7  19  291.37   36.00
 -11  -7  19  290.37   33.20
  13   9 -20   22.20   12.80
  15  11 -21   29.00   13.80
  15  11   6   35.80   13.40
 -15 -11  21   25.70   17.10
  17  13 -22   22.50   10.30
  10  14 -19   17.90   15.00
   8  12 -18   87.29   20.00
  -8 -12  18   68.69   17.60
   6  10 -17    0.10   11.30
   6  10 -17    7.20   11.70
   6  10 -17   10.80   10.70
  -6 -10 -11   51.89   21.70
   6  10 -17    9.10   10.90
  -6 -10  17   17.80   13.40
  -6 -10  17   15.60    9.80
  -6 -10  17   10.80   12.00
  -6 -10  17    8.70    9.20
   4   8 -16   77.79   20.80
   4   8 -16   57.79   16.20
   4   8 -16   50.49   17.90
   4   8 -16   68.69   18.50
  -4  -8  16   74.39   18.90
  -4  -8  16   76.49   20.40
  -4  -8  16   83.19   24.40
  -4  -8  16   49.00   18.00
   2   6 -15   62.79   18.70
  -2  -6 -13   28.10   16.30
   2   6 -15   62.39   15.70
  -2  -6 -13   21.10   17.40
   2   6 -15   57.69   19.20
   2   6 -15   50.99   15.40
  -2  -6  15    3.20   11.20
   2   6  13   57.19   15.70
  -2  -6  15    7.40   10.80
  -2  -6  15   18.40   12.70
  -2  -6  15   27.90   12.20
   2   6  13   50.99   13.20
  -2  -6  15   23.70   13.10
   0  -4 -14  367.16   44.90
   0   4 -14  390.56   36.80
   0   4 -14  407.26   35.20
   0  -4 -14  307.17   42.60
   0   4 -14  409.36   43.00
   0   4 -14  392.36   38.30
   0   4  14  408.66   40.50
   0  -4  14  371.96   41.50
   0   4  14  375.96   36.70
   0  -4  14  323.57   39.20
   0  -4  14  351.46   39.70
   0   4  14  399.26   37.40
   0  -4  14  353.36   43.40
   0  -4  14  299.37   36.10
  -2   2 -13   19.30    8.60
  -2   2 -13   17.00   12.20
   2  -2 -15   49.20   17.60
  -2   2 -13   16.30    9.20
   2  -2 -15   49.90   18.00
  -2   2 -13   15.30    6.70
  -2   2  15    5.10    9.90
  -2   2  15   17.70   12.50
  -2   2  15   13.70   10.50
   2  -2  13    4.20    9.30
   2  -2  13   -2.10   10.50
   2  -2  13   -0.60    8.70
  -2   2  15   18.00    9.70
  -2   2  15   10.50    9.50
   2  -2  13    7.80   10.00
  -4   0 -12  201.18   30.90
  -4   0 -12  234.78   24.20
  -4   0 -12  201.98   28.90
   4   0  12  261.17   30.00
   4   0  12  278.37   35.30
   4   0  12  207.08   28.90
   4   0  12  249.88   31.40
   4   0  12  229.98   29.80
   6   2 -17   98.49   18.10
   6   2 -17  111.69   21.60
   6   2 -17  107.69   24.70
  -6  -2 -11  131.39   28.40
   6   2 -17   91.39   11.40
   6   2  11  134.99   28.20
   6   2  11  114.79   21.90
   6   2  11  137.69   24.20
   6   2  11  119.19   22.90
   6   2  11  142.49   26.40
   8   4 -18   87.59   18.90
   8   4 -18  109.59   16.00
   8   4 -18   75.39   22.10
   8   4 -18  102.29   18.60
  -8  -4  18   68.29   18.70
  -8  -4  18   51.59   17.80
  -8  -4  18   47.20   16.90
  10   6 -19   24.00   14.90
  10   6 -19    2.70    8.80
  10   6 -19   10.40    9.10
  10   6 -19   10.70   10.40
  10   6   9   27.40   12.20
 -10  -6  19    7.30   12.00
  10   6   9   20.80   13.10
  10   6   9   18.40   10.50
 -10  -6  19   18.50   14.00
 -10  -6  19   21.90   12.80
 -10  -6  19   25.00   13.80
 -12  -8  -8   43.90   19.40
  12   8 -20   90.09   20.70
  12   8 -20   82.19   19.80
  12   8 -20   78.69   21.80
 -12  -8  20   76.39   25.50
 -12  -8  20  122.79   28.20
 -12  -8  20   84.79   20.90
  14  10 -21   54.59   14.40
  14  10 -21   47.60   15.40
  14  10   7   33.80   13.30
 -14 -10  21   35.20   11.80
 -14 -10  21   35.00   15.70
 -14 -10  21   31.30   11.40
 -16 -12  22   32.30   12.50
  16  12   6   34.30   10.70
   9  13  10   44.00   12.20
   7  11 -18   39.20   14.00
   7  11 -18   21.90   12.70
  -7 -11  18   11.20   11.60
   7  11  11   55.79   16.40
  -7 -11  18   17.70    9.20
   5   9 -17   60.29   22.00
   5   9 -17   42.40   16.00
   5   9 -17   66.69   30.40
  -5  -9 -12   59.09   21.80
   5   9 -17   55.89   18.00
  -5  -9  17   23.60   18.90
  -5  -9  17   50.99   18.60
  -5  -9  17   44.40   16.70
   5   9  12   34.30   12.90
  -5  -9  17   28.20   13.40
  -3  -7 -13   36.60   16.60
   3   7 -16   12.60   11.30
  -3  -7 -13   41.40   19.80
   3   7 -16   19.30   11.20
   3   7 -16   13.50   11.10
   3   7 -16   15.70   11.60
  -3  -7  16    9.30   10.90
  -3  -7  16    5.90   11.20
  -3  -7  16   15.30   12.60
  -3  -7  16   -2.00    9.20
   1   5 -15  277.27   34.50
   1   5 -15  280.37   37.40
   1   5 -15  276.37   28.70
  -1  -5  15  254.27   30.00
  -1  -5  15  250.67   33.50
  -1  -5  15  226.78   32.00
  -1  -5  15  292.47   39.10
  -1  -5  15  221.78   32.00
  -1   3 -14   93.29   18.10
  -1   3 -14   74.29   19.90
  -1   3 -14   68.99   15.00
   1  -3  14   60.69   17.10
   1  -3  14   42.50   16.80
   1  -3  14   54.19   20.70
   1  -3  14   44.50   16.80
   1  -3  14   61.69   18.40
   3  -1 -16   69.79   19.30
   3  -1 -16   74.89   23.20
   3  -1  13  125.29   24.80
  -3   1  16  121.69   21.10
   3  -1  13  116.99   24.10
   3  -1  13   89.89   23.10
   3  -1  13  111.39   23.40
   3  -1  13   95.89   21.30
   3  -1  13   99.59   21.30
   5   1 -17  354.66   40.80
   5   1 -17  343.77   34.90
   5   1 -17  356.16   45.10
  -5  -1  17  486.45   47.00
  -5  -1  17  437.06   43.30
  -5  -1  17  457.35   42.60
  -5  -1  17  442.36   46.10
  -5  -1  17  442.86   48.20
   9   5 -19  274.17   27.60
   9   5 -19  231.08   28.60
   9   5 -19  242.98   30.80
   9   5 -19  258.77   36.80
  -9  -5  19  288.87   38.30
  -9  -5  19  298.67   35.00
  -9  -5  19  281.77   31.30
  -9  -5  19  264.67   35.60
  13   9 -21   36.40   14.00
  13   9   8    2.10    5.80
 -13  -9  21   13.70    9.70
  13   9   8   -5.50    8.80
 -13  -9  21   26.90   12.70
 -13  -9  21   13.50   13.30
  15  11 -22   16.70   10.40
 -15 -11  22    9.80   10.40
  15  11   7   19.30    9.80
  17  13 -23    6.30    6.20
  10  14 -20   15.60    8.40
   8  12 -19   10.60    9.90
   8  12  11   31.40    9.80
  -8 -12  19    5.40    8.60
   6  10 -18   76.39   24.70
   6  10 -18  116.39   20.50
  -6 -10  18   52.39   15.70
   6  10  12  108.99   18.80
  -6 -10  18   84.99   21.00
  -6 -10  18   70.39   14.30
   4   8 -17   11.40   11.60
   4   8 -17   15.10   11.10
   4   8 -17   14.00   11.20
  -4  -8 -13   17.80   15.40
   4   8 -17    3.50   10.30
   4   8  13   30.40   12.90
  -4  -8  17    1.20   10.40
  -4  -8  17    4.70   12.30
  -4  -8  17    3.30   10.50
  -4  -8  17    6.60   11.60
   4   8  13   14.50    7.40
   2   6 -16  109.39   21.30
   2   6 -16  148.99   25.70
   2   6 -16  108.39   19.60
   2   6 -16   84.49   21.60
  -2  -6  16  132.89   30.70
  -2  -6  16  123.99   27.00
  -2  -6  16  132.19   25.30
  -2  -6  16  114.19   25.30
   0  -4 -15    4.40   21.40
   0   4 -15   28.90   15.60
   0  -4 -15    2.60   10.70
   0   4 -15   23.20    9.30
   0   4 -15   25.90   20.20
   0  -4  15   10.20   11.90
   0   4  15   48.10   14.60
   0  -4  15   19.30   17.90
   0   4  15   34.30   14.50
   0   4  15   32.60   13.40
   0  -4  15    5.20   10.20
   0  -4  15    9.30   10.80
   0  -4  15    5.20   10.10
  -2   2 -14  178.48   24.60
  -2   2 -14  161.58   29.20
   2  -2  14  255.37   35.30
  -2   2  16  238.08   31.20
  -2   2  16  241.08   29.00
   2  -2  14  219.48   29.00
  -2   2  16  257.97   32.90
  -2   2  16  201.58   26.30
  -2   2  16  288.07   30.60
   2  -2  14  236.28   31.70
   2  -2  14  229.98   31.80
   2  -2  14  211.98   29.90
   6   2 -18   69.39   18.20
   6   2 -18   78.49   16.40
  -6  -2 -12  144.69   33.40
  -6  -2  18   86.29   22.40
  -6  -2  18   97.39   21.20
  -6  -2  18  133.49   24.90
  -6  -2  18  103.09   22.50
   8   4 -19   15.10   11.10
   8   4 -19   18.20    7.50
   8   4 -19   16.40    9.00
  -8  -4 -11   26.40   14.90
   8   4 -19    9.50   12.50
   8   4  11    7.90   11.70
   8   4  11    0.70    9.60
  -8  -4  19    2.20   10.70
   8   4  11    4.50    8.80
  -8  -4  19    9.60   10.70
  -8  -4  19    1.90   11.20
  -8  -4  19   -1.50    8.80
  -8  -4  19    3.40   11.40
  10   6 -20   63.59   21.20
  10   6 -20   75.99   15.30
  10   6 -20   54.09   15.30
  10   6 -20   71.69   19.00
 -10  -6 -10   87.29   24.00
  10   6  10   95.99   20.90
 -10  -6  20  105.29   23.50
 -10  -6  20  140.29   30.00
  10   6  10   95.19   19.30
 -10  -6  20  116.99   24.80
 -10  -6  20  141.69   29.80
  10   6  10   98.09   20.70
  12   8 -21    7.60    9.00
 -12  -8  21   18.40   12.00
 -12  -8  21   15.90   12.00
  12   8   9   52.49   15.90
 -12  -8  21   18.20   14.70
  12   8   9   32.80   11.30
  14  10 -22   88.79   15.50
  14  10 -22   79.09   17.30
 -14 -10  22   58.59   14.60
 -14 -10  22   95.79   21.60
  16  12 -23    1.80    5.80
   9  13 -20    6.70    7.70
   7  11 -19   33.70   13.10
   7  11 -19   18.70    9.30
  -7 -11  19   24.90   11.80
  -7 -11  19   46.80   14.10
   7  11  12    8.20    8.20
   5   9 -18   61.09   15.00
  -5  -9  18   84.29   17.60
  -5  -9  18   56.89   17.70
   3   7 -17   32.30   13.50
   3   7 -17   30.30   12.70
  -3  -7 -14   87.19   26.50
   3   7 -17   32.60   13.70
   3   7 -17   25.80   13.70
  -3  -7  17   45.40   16.30
  -3  -7  17   39.20   17.80
  -3  -7  17   34.00   16.00
  -3  -7  17   63.89   19.60
  -1   3 -15   51.39   14.30
  -1   3 -15   64.29    9.50
   1  -3 -16   28.90   16.00
  -1   3 -15   40.10   16.60
  -1   3  16   68.99   17.60
  -1   3  16   64.69   18.10
  -1   3  16   91.99   22.00
   1  -3  15  124.69   27.90
  -1   3  16   69.89   20.30
   1  -3  15   91.49   20.20
   1  -3  15  129.09   25.70
  -3   1 -14   70.59   27.60
  -3   1 -14  108.69   16.00
   5   1 -18   71.69   23.00
   5   1 -18   71.79   18.40
   5   1 -18   58.89   12.50
  -5  -1  18   83.99   21.80
  -5  -1  18   65.09   17.70
  -5  -1  18   81.69   22.80
  -5  -1  18   68.69   18.80
  -5  -1  18   72.49   18.90
   9   5 -20    4.80    9.20
   9   5 -20   11.40    7.00
   9   5 -20    3.00    7.10
   9   5 -20   10.70   12.20
  -9  -5  20   28.70   15.50
  -9  -5  20   17.10   13.20
  -9  -5  20   12.50   11.30
  -9  -5  20   14.60   11.40
  -9  -5  20   15.40   12.80
  11   7 -21  101.69   25.30
  11   7 -21  115.69   17.00
  11   7 -21  147.09   29.90
  11   7 -21  116.79   23.00
 -11  -7  21  153.78   26.40
 -11  -7  21  132.49   28.20
 -11  -7  21  119.29   24.90
 -11  -7  21  181.58   44.50
  13   9 -22   14.00    9.80
  13   9 -22    7.80    8.60
 -13  -9  22   -3.90    6.50
  13   9   9   22.90    9.60
 -13  -9  22    0.20   13.40
  13   9   9   41.50   18.40
 -13  -9  22    3.60    8.50
  15  11 -23    7.30    7.30
  15  11   8    2.50   12.50
 -15 -11  23   28.60   15.50
   8  12 -20   13.60    9.10
   6  10 -19    9.30    9.90
   6  10 -19   13.90   11.30
  -6 -10  19    6.60    9.10
  -6 -10  19    9.70    8.30
  -6 -10  19    7.50    8.00
   4   8 -18   62.49   14.60
  -4  -8 -14  105.69   30.00
   4   8 -18   60.39   22.40
   4   8 -18   48.40   19.60
  -4  -8  18   38.10   14.90
  -4  -8  18   40.30   16.00
  -4  -8  18   50.09   15.60
  -4  -8  18   58.79   18.80
   2   6 -17   48.20   13.60
   2   6 -17   48.40   15.60
   2   6 -17   45.40   13.40
  -2  -6 -15   11.60   13.70
   2   6 -17   43.20   16.80
  -2  -6 -15   19.80   14.50
   2   6  15   -0.20    9.50
  -2  -6  17   13.60   13.20
  -2  -6  17   16.80   13.20
  -2  -6  17   26.10   14.90
   2   6  15    4.00   10.00
   2   6  15    3.90    6.80
  -2  -6  17   31.10   15.70
  -2  -6  17   26.10   14.50
   0   4 -16  149.88   24.30
   0  -4 -16  141.29   28.80
   0   4 -16  134.39   15.10
   0  -4 -16  185.18   36.60
   0   4 -16  138.79   28.60
   0  -4  16  151.88   28.70
   0   4  16  124.39   25.00
   0   4  16  144.39   21.60
   0  -4  16  109.19   29.90
   0  -4  16  117.69   25.30
   0  -4  16  181.38   33.60
   0  -4  16  140.49   25.70
   2  -2 -17    8.70   10.80
  -2   2 -15   19.00   12.70
   2  -2 -17   23.70   14.70
  -2   2 -15   19.10    9.60
  -2   2  17   41.50   15.00
  -2   2  17   22.80   13.30
   2  -2  15    9.40   13.00
  -2   2  17   18.50   12.90
   2  -2  15   16.30   14.40
   2  -2  15    2.90   10.60
  -2   2  17   28.80   14.50
   2  -2  15   12.20   12.70
   2  -2  15   10.40   10.60
   2  -2  15   14.00   12.10
   4   0 -18  246.18   36.30
   4   0 -18  227.98   31.30
  -4   0  18  244.68   34.40
  -4   0  18  249.08   31.90
  -4   0  18  225.68   29.70
  -4   0  18  224.78   31.20
  -4   0  18  243.98   34.20
   6   2 -19   12.70   13.30
   6   2 -19    9.20    7.70
  -6  -2 -13   -0.80   10.30
  -6  -2  19    4.40   11.50
  -6  -2  19    9.40   13.00
   6   2  13   49.99   16.90
   6   2  13   32.90   17.70
   6   2  13   46.60   16.30
   6   2  13   46.40   18.00
  -6  -2  19   17.10   14.90
  -6  -2  19    2.80   11.50
  -6  -2  19    5.40    9.80
   6   2  13   29.30   13.90
   8   4 -20  193.58   24.00
  -8  -4 -12  128.79   29.10
   8   4 -20  147.09   30.70
  -8  -4  20  186.38   28.10
   8   4  12  195.18   28.20
   8   4  12  209.38   27.60
  -8  -4  20  183.48   28.40
   8   4  12  214.58   28.80
  -8  -4  20  197.08   26.30
  -8  -4  20  166.68   32.50
  -8  -4  20  184.08   32.50
  10   6 -21   12.40   11.30
  10   6 -21    6.90    6.10
 -10  -6 -11   24.40   14.90
  10   6 -21    3.60    8.40
  10   6  11    4.90    8.30
  10   6  11    4.80    9.40
 -10  -6  21    9.40   12.40
 -10  -6  21    6.50   11.60
  10   6  11    9.80   12.20
 -10  -6  21   12.70   12.80
 -10  -6  21    5.10   10.40
  12   8 -22   85.49   16.70
 -12  -8  22  107.29   19.50
 -12  -8  22   81.19   19.60
 -12  -8  22   83.29   20.50
  14  10 -23    2.30    6.40
 -14 -10  23   -2.80    5.00
  14  10   9    4.00    8.70
 -14 -10  23   -1.00    7.00
   9  13 -21   36.80   11.60
   7  11  13    4.40    9.50
  -7 -11  20   -1.10    5.70
   5   9 -19   65.09   15.70
  -5  -9  19   63.69   17.30
  -5  -9  19   83.59   18.90
   3   7 -18   32.00    9.80
   3   7 -18   23.50   12.20
  -3  -7  18   25.90   13.90
  -3  -7  18   25.50   14.60
  -3  -7  18   22.30   12.90
  -3  -7  18   15.80   12.50
   1   5 -17  128.99   22.30
   1   5 -17  105.29   23.90
   1   5 -17   77.49   16.20
  -1  -5  17   87.99   22.60
  -1  -5  17  131.99   27.30
  -3   1 -15  101.59   14.50
  -3   1 -15  170.38   26.90
   3  -1 -18  116.09   27.70
   3  -1 -18  122.39   25.80
  -3   1  18   61.99   22.00
   3  -1  15  153.78   30.10
   3  -1  15  123.69   25.60
   3  -1  15  173.78   29.80
   3  -1  15  148.69   30.10
  -3   1  18   71.59   21.90
  -5  -1  19  153.88   28.30
  -7  -3  20   15.90   13.60
   7   3  13   99.59   21.70
  -7  -3  20   15.70   13.20
  -9  -5  21   77.09   18.30
  -9  -5  21   75.59   20.30
  -9  -5  21   63.99   20.00
  -9  -5  21   83.59   22.90
  -9  -5  21   62.99   20.30
 -11  -7  22   16.30   11.40
 -11  -7  22   14.50   12.00
  13   9 -23   49.80   11.70
 -13  -9  23   48.80   15.70
 -13  -9  23   48.60   14.50
  -6 -10  20   32.90   11.00
   6  10  14   48.90   13.40
  -6 -10  20   44.50   14.10
   6  10  14   49.30   11.50
   4   8 -19   25.30   10.10
   4   8  15    6.80   11.30
   4   8  15   12.00   10.80
  -4  -8  19   57.29   14.60
  -4  -8  19   38.40   14.80
   2   6 -18  126.29   18.50
   2   6 -18  171.88   16.30
  -2  -6  18  247.28   46.80
  -2  -6  18  177.98   26.50
  -2  -6  18  164.78   29.30
  -2  -6  18  159.88   29.20
   0  -4 -17   -0.20   14.40
   0  -4 -17   -1.60   12.30
   0   4 -17   51.59   21.80
   0  -4  17   11.10   10.70
   0  -4  17    9.80   15.30
   0  -4  17   -0.50   10.90
   0  -4  17    3.20   14.10
   0   4  17   37.90   16.00
   0  -4  17    9.50   11.70
   0  -4  17   11.60   13.10
   0   4  17   32.30   14.30
   0   4  17   43.20   14.00
   2  -2 -18  147.39   31.60
  -2   2 -16  180.08   20.60
  -2   2 -16  180.08   28.40
   2  -2  16  180.28   37.80
   2  -2  16  203.28   28.00
   2  -2  16  198.08   29.00
   2  -2  16  196.08   31.60
  -2   2  18  129.09   26.80
   2  -2  16  190.78   29.10
   2  -2  16  173.38   32.40
  -4   0 -15   78.89   22.70
  -4   0  19   29.60   16.00
   4   0  15   62.19   20.50
   4   0  15   59.99   17.80
   4   0  15   75.29   32.00
   4   0  15   71.19   20.50
   4   0  15   70.09   21.30
   4   0  15   62.39   19.60
   6   2 -20   48.60   18.90
  -6  -2  20   62.09   18.60
   6   2  14  102.49   21.50
  -6  -2  20   42.70   17.30
  -6  -2  20   57.69   18.80
   6   2  14   97.89   21.50
  -6  -2  20   49.99   21.40
  -6  -2  20   39.80   15.60
   8   4 -21    3.90    9.20
  -8  -4 -13   -1.70    9.00
   8   4  13    4.80    9.00
   8   4  13   -0.80    8.50
   8   4  13   12.90   11.70
  -8  -4  21    1.80   10.80
  -8  -4  21    0.40    9.30
  -8  -4  21   -3.20    8.90
  -8  -4  21    7.80   12.40
  -8  -4  21   -2.00    9.20
 -10  -6  22  146.99   26.70
 -10  -6  22  143.99   28.00
  12   8  11   41.30   10.20
 -12  -8  23    6.10   10.10
  12   8  11   51.69   14.60
   7  11 -21   11.90    8.80
   5   9 -20   30.80   10.00
  -5  -9  20   20.90   10.40
  -5  -9  20   22.80   11.90
   5   9  15   39.30   11.40
   5   9  15   32.10   11.70
   3   7 -19   78.19   15.00
  -3  -7  19   95.49   19.70
  -3  -7  19  122.99   24.00
  -3  -7  19   98.29   26.40
   1   5  17   50.69   16.30
   1   5  17   41.40   13.30
   1   5  17   68.19   18.90
   3  -1 -19  127.49   35.00
   3  -1 -19  137.79   23.60
  -3   1  19  121.49   38.90
  -3   1  19  127.19   25.30
  -3   1  19  168.58   28.60
  -3   1  19  113.49   24.40
  -3   1  19  146.19   26.80
  -3   1  19  128.99   25.10
  -5  -1 -15  118.89   27.80
   5   1  15  123.99   24.50
   5   1  15  132.09   25.20
   5   1  15   99.49   25.10
   5   1  15  124.89   27.70
   5   1  15  105.99   23.50
   5   1  15   92.29   21.70
   7   3 -21  103.59   29.80
  -7  -3  21  111.19   25.80
  -7  -3  21  101.99   21.20
  -7  -3  21   60.29   19.60
  -7  -3  21  117.39   30.40
  -7  -3  21   90.69   20.60
   9   5  13   64.29   15.90
   9   5  13   71.39   18.10
   9   5  13   47.70   17.00
  -9  -5  22   19.60   13.70
  -9  -5  22   30.10   15.30
  -9  -5  22   33.20   16.70
 -11  -7  23   17.10   11.40
 -11  -7  23   19.30   13.10
 -13  -9  24    7.10    6.70
 -13  -9  24    5.10    7.80
  -4  -8  20   69.49   17.40
  -4  -8  20   88.19   19.00
   4   8  16   35.20   12.00
   4   8  16   46.80   13.50
  -2  -6  19   12.60   15.80
   2   6  17    6.40   10.40
   2   6  17    7.00   11.60
   2   6  17    3.10    6.10
  -2  -6  19   25.20   13.00
  -2  -6  19   14.60   12.50
   0  -4  18   25.90   14.20
   0   4  18   33.10   14.30
   0   4  18   28.60   12.20
   0  -4  18   14.70   12.30
   0  -4  18   34.00   18.00
   0   4  18   25.40   14.30
  -2   2  19    5.20    9.50
  -2   2  19    6.30   12.40
   2  -2  17   12.80   12.40
  -2   2  19   -0.80   10.00
   2  -2  17    2.80   10.10
   2  -2  17    3.50   11.60
   2  -2  17    5.00   12.00
   2  -2  17    7.80   11.20
   4   0  16  144.19   27.80
  -6  -2  21   15.40   13.00
   6   2  15    6.40   10.70
   6   2  15   -0.60   16.40
  -6  -2  21   28.70   14.50
   6   2  15    5.40   10.70
  -6  -2  21   22.80   13.40
  -6  -2  21    7.60   11.60
  -8  -4  22  103.99   22.90
  -8  -4  22  117.69   21.50
  -8  -4  22   68.79   20.00
  -8  -4  22  101.29   23.20
 -10  -6  23   43.40   15.40
 -10  -6  23   30.60   14.70
 -10  -6  23   25.90   13.40
  12   8  12   97.39   25.30
 -12  -8  24   30.20   11.00
 -12  -8  24   49.50   19.60
  12   8  12   66.49   21.50
   5   9  16   16.80    8.00
  -5  -9  21   32.80   10.30
   3   7  17   36.60   12.60
   3   7  17   64.39   16.40
   3   7  17   51.69   13.70
  -1  -5  19  128.79   28.30
  -1  -5  19  112.39   22.70
  -1  -5  19  111.99   31.40
   1   5  18   19.90   19.20
  -1   3  19   91.49   22.30
  -1   3  19   88.39   18.90
   3  -1  17   73.09   19.40
   3  -1  17  100.99   23.00
   3  -1  17   92.19   19.40
   3  -1  17   84.69   29.00
  -3   1  20   52.49   17.00
  -5  -1  21   75.29   19.30
   5   1  16    8.50   11.60
  -5  -1  21   88.19   22.00
   7   3  15   74.19   17.90
   7   3  15   72.59   17.40
  -7  -3  22    9.30   12.10
  -9  -5  23    4.90   10.80
  -9  -5  23   15.70   11.90
   9   5  14    7.30   10.00
   9   5  14   -0.40    8.90
   9   5  14   -1.90    6.30
 -11  -7  24    3.30    8.70
  11   7  13    9.60    9.80
  11   7  13   12.70    9.50
 -11  -7  24    4.10   11.80
  11   7  13    9.90    6.10
   4   8  17    6.30    7.40
  -4  -8  21   -2.20    6.20
   4   8  17    5.40    8.20
  -2  -6  20   19.30   12.50
  -2  -6  20   15.30   11.40
   2   6  18   52.09   16.80
   2   6  18   50.39   13.70
   2   6  18   38.20   10.50
   0   4  19   19.40   11.80
   0   4  19   23.90   13.70
   0  -4  19   10.30   11.20
   0   4  19   20.40   10.40
   0  -4  19   14.40   11.40
   0  -4  19    0.60    9.50
  -2   2  20  219.98   37.10
   2  -2  18  174.08   25.50
   2  -2  18  126.39   25.10
   2  -2  18  198.88   36.60
  -2   2  20  138.99   28.30
  -2   2  20  157.38   23.60
   2  -2  18  134.39   23.70
  -4   0  21   17.80   12.30
   4   0  17    3.40   11.80
   4   0  17    8.40   11.10
  -4   0  21    0.30   10.00
   6   2  16   53.39   15.60
  -6  -2  22   79.59   23.50
  -6  -2  22   78.39   17.20
  -6  -2  22   62.69   17.90
   6   2  16   71.39   23.00
   6   2  16   54.49   16.60
  -8  -4  23   36.40   15.00
   8   4  15   13.30   11.10
  -8  -4  23   36.00   14.50
   8   4  15   13.80    9.10
   8   4  15    7.00    9.70
 -10  -6  24   40.10   13.70
  10   6  14   37.50   10.50
  10   6  14   37.40   12.10
  10   6  14   30.90   12.70
 -10  -6  24   31.70   12.20
 -12  -8  25   -2.40    7.50
  -3  -7  21   68.59   19.40
  -3  -7  21   73.09   16.40
   1   5  19   32.00    9.90
   1   5  19   46.30   14.00
   1   5  19   51.89   15.30
  -1   3  20    4.40    9.80
   1  -3  19   60.09   17.30
  -1   3  20    6.70    9.70
   1  -3  19   68.89   17.50
  -3   1  21   26.20   12.30
  -3   1  21   52.59   15.40
   3  -1  18   26.30   11.90
   3  -1  18   24.30   12.90
   3  -1  18   18.30   12.30
  -3   1  21   38.10   13.80
   5   1  17   87.49   19.80
   5   1  17  101.39   19.30
   5   1  17   70.89   19.00
  -7  -3  23   48.80   16.80
  -7  -3  23   73.79   19.70
  -7  -3  23   50.39   15.80
   9   5  15   58.39   14.90
   9   5  15   67.29   14.20
   9   5  15   69.09   17.70
 -11  -7  25   43.20   11.50
  -4  -8  22   49.00   16.00
  -2  -6  21   21.20   10.60
   2   6  19    6.30    7.50
   2   6  19    7.10    9.70
   0   4  20   39.50   11.40
   0  -4  20   43.30   13.90
   0   4  20   29.30   12.40
   0   4  20   44.60   13.60
   0  -4  20   22.90   11.10
   2  -2  19    4.90    9.40
  -2   2  21   10.60   10.20
   2  -2  19    3.70    9.80
   2  -2  19    0.90    8.60
  -2   2  21   19.40   10.80
  -2   2  21    7.80    8.90
   4   0  18   67.59   17.90
   4   0  18   58.09   15.80
   4   0  18   59.49   14.60
  -6  -2  23    7.70    9.60
  -6  -2  23    4.20    8.80
   6   2  17   31.90   13.30
   6   2  17   18.90   10.80
   6   2  17   23.00   10.90
   8   4  16   33.30   10.70
  -8  -4  24   36.70   17.00
   8   4  16   37.00   15.90
 -10  -6  25    9.30    7.50
  -3  -7  22    1.90    8.70
   1   5  20    5.90    7.70
   1   5  20    2.40    6.10
  -1   3  21   27.50   10.30
  -1   3  21   29.70   17.20
   1  -3  20   17.70   14.10
   1  -3  20   12.90   10.30
   3  -1  19   61.39   15.90
   3  -1  19   72.09   17.00
   5   1  18   18.00   10.20
  -5  -1  23   22.80   11.30
  -5  -1  23   27.00   11.60
   5   1  18    8.90    8.20
  -7  -3  24    8.60    9.40
   7   3  17   42.60   13.30
   7   3  17   21.70    8.90
   7   3  17   52.99   15.10
  -9  -5  25   57.99   13.50
  -2  -6  22   29.10   13.50
   0  -4  21   14.30    8.80
  -2   2  22   40.20   11.70
  -2   2  22   34.00   13.00
   2  -2  20   29.20   12.20
   2  -2  20   34.30   16.50
  -4   0  23    0.10    7.10
   4   0  19    2.60    6.90
  -4   0  23    3.40    7.60
   4   0  19    5.40    8.10
   6   2  18   32.60   10.90
  -6  -2  24   14.70    9.70
  -8  -4  25   -1.70    6.00
  -1  -5  22    1.00    5.90
   1  -3  21   72.79   15.10
  -3   1  23   47.70   12.20
  -5  -1  24   11.50    8.00
   5   1  19   49.99   11.80
  -7  -3  25   10.50    7.70
   4   0  20    7.00    8.10
  -4   0  24   34.70   10.30
  -6  -2  25   -1.30    5.40
  12  18  -6   57.79   15.10
  10  16  -5   34.10   11.80
  10  16  -5   63.09   17.20
   8  14  -4  165.88   21.00
   8  14  -4  172.88   23.40
   8  14  -4  163.08   22.90
   6  12  -3   88.39   15.80
   6  12  -3   96.19   16.70
   4  10  -2  221.18   21.10
   4  10  -2  220.68   21.60
  -4 -10   2  250.87   23.70
   4  10  -2  284.97   24.60
   2   8  -1  278.47   22.10
   2   8  -1  308.17   23.90
   2   8  -1  294.87   24.80
   2  -4  -1   91.19    9.00
   2  -4  -1   89.79    8.50
   4  -2  -2 8756.82  578.14
   4  -2  -2 7621.74  574.54
  -6   0   3  422.06   30.40
  -6   0   3  413.26   30.50
   6   0  -3  431.56   29.70
   6   0  -3  417.56   30.90
  -6   0   3  434.06   30.90
   6   0  -3  457.55   30.40
  -6   0   3  413.36   30.20
  -8  -2   4 2142.99  224.08
   8   2  -4 2186.78  227.68
 -10  -4   5  523.15   38.10
 -10  -4   5  510.75   39.20
 -10  -4   5  488.25   39.10
 -10  -4   5  545.05   38.60
 -12  -6   6 1047.40   69.99
  12   6  -6 1032.10   73.59
 -12  -6   6  987.80   73.39
  12   6  -6 1006.20   72.39
  12   6  -6  993.20   74.79
 -12  -6   6 1046.40   72.49
  12   6  -6 1001.70   73.59
  14   8  -7  108.29   16.10
 -14  -8   7  121.79   21.50
  14   8  -7   95.39   14.30
  14   8  -7   85.69   16.50
  14   8  -7  118.09   16.60
  14   8  -7  112.79   15.80
  16  10  -8  360.06   35.80
  16  10  -8  340.37   35.50
  16  10  -8  321.17   35.00
  16  10  -8  321.17   35.10
 -16 -10   8  423.36   39.30
  16  10  -8  318.17   36.00
  18  12  -9   49.60   18.30
  18  12  -9   42.30   16.60
  18  12  -9   22.70   13.50
  18  12  -9   37.80   14.60
  20  14 -10   14.90   11.10
  20  14 -10   30.70   13.80
  20  14 -10   21.60   15.00
  22  16 -11    3.80    7.10
  22  16 -11   -4.80    7.90
  13  19  -7   56.79   21.00
  13  19  -6   31.20   11.90
  11  17  -6   23.10    9.90
  11  17  -6   27.60   12.60
   9  15  -5   69.69   18.10
   9  15  -5   70.19   15.50
   9  15  -5   59.99   15.60
   9  15  -4   44.00   14.80
   9  15  -4   49.20   15.00
   9  15  -4   39.90   12.00
   5  11  -3  866.21   61.99
   5  11  -3  815.32   62.79
   5  11  -3  878.11   64.19
   5  11  -3  811.22   61.59
  -5 -11   3  762.42   62.69
  -1   5   0  383.16   29.50
  -1   5   0  384.66   29.60
   1  -5   0  446.16   30.00
   1  -5   0  449.56   28.40
   3  -3  -2  540.15   36.70
   3  -3  -2  526.85   36.00
  -3   3   2  496.95   35.20
  -3   3   2  517.65   34.90
   5  -1  -2  830.62   55.29
   5  -1  -2  821.02   56.09
  -7  -1   4  511.85   38.50
  -7  -1   4  540.55   38.90
  -7  -1   4  568.34   38.50
  -9  -3   4  311.37   24.90
  -9  -3   4  287.27   24.70
  -9  -3   4  309.57   24.30
  -9  -3   4  308.77   24.90
  -9  -3   4  351.16   24.40
 -11  -5   5 1893.31  123.99
 -11  -5   5 2035.20  127.29
 -11  -5   5 1865.01  124.79
  11   5  -5 1834.82  126.29
  11   5  -5 1809.02  125.49
  11   5  -5 1868.51  127.99
  11   5  -5 1676.13  124.59
  13   7  -7  715.43   56.49
  13   7  -7  636.54   57.09
  13   7  -7  707.73   56.99
  13   7  -7  723.53   57.19
  13   7  -7  680.03   55.19
 -13  -7   7  813.42   51.49
 -13  -7   7  839.52   59.19
 -13  -7   7  782.02   51.19
 -13  -7   7  749.62   55.99
 -13  -7   7  749.23   56.19
  15   9  -8  355.46   33.00
  15   9  -8  372.66   35.00
  15   9  -8  361.76   35.50
  15   9  -8  366.66   34.30
 -15  -9   8  277.57   33.70
  17  11  -9  205.68   25.60
  17  11  -9  195.38   28.20
  17  11  -9  223.78   27.90
  17  11  -9  227.88   29.30
  17  11  -9  214.88   27.50
 -17 -11   9  140.29   27.30
  19  13 -10   97.59   23.80
  19  13 -10   81.19   20.00
  19  13 -10   57.89   26.40
  21  15 -11   42.50   14.10
  21  15 -11   48.60   17.00
  21  15 -10   70.19   19.20
  21  15 -10   74.59   16.80
  23  17 -12   12.50    9.20
  23  17 -12    7.90    6.90
  23  17 -12    7.90    9.70
  23  17 -11   21.10   12.20
  23  17 -11   18.10    9.50
  23  17 -11   19.50    8.30
  12  18  -7   11.30   10.40
   8  14  -5   40.70   14.00
   8  14  -5   44.60   13.40
   8  14  -5   59.69   14.70
   6  12  -4  537.55   47.70
   6  12  -4  606.64   53.49
   6  12  -4  590.24   49.30
   6  12  -4  681.33   58.59
   4  10  -3   43.70    9.80
   4  10  -3   61.49   11.70
   4  10  -3   53.99   11.20
  -4 -10   3   50.39   11.40
   2   8  -2 1134.99   79.49
   2   8  -2 1134.39   77.99
   2   8  -2 1144.29   79.09
   0  -6  -1   86.79   11.50
   0  -6  -1   97.69   11.10
   0   6   1  113.49    9.00
   0  -6   1  103.09    8.60
   0  -6   1   88.39    8.20
   4  -2  -3  227.48   15.80
   4  -2  -3  210.68   14.80
   4  -2  -3  199.28   16.60
   4  -2  -3  206.18   14.70
  -6   0   2 5189.88  396.96
   6   0  -2 4950.60  393.66
  -8  -2   5  429.46   32.70
  -8  -2   5  436.56   32.10
  -8  -2   5  423.96   32.40
  -8  -2   5  459.65   32.70
  10   4  -6 1343.07   95.89
  10   4  -6 1383.16   96.69
  10   4  -6 1337.17   95.29
  10   4  -6 1351.46   95.19
 -10  -4   6 1437.76   95.59
 -10  -4   6 1488.15   97.39
 -10  -4   6 1440.16   96.29
 -10  -4   6 1397.96   96.39
 -12  -6   5  455.65   30.60
 -12  -6   5  421.86   34.80
 -12  -6   5  451.75   33.50
 -12  -6   5  418.06   30.20
  14   8  -8 1301.47   98.09
  14   8  -8 1294.57   97.49
  14   8  -8 1383.56   97.39
  14   8  -8 1271.67   95.59
  14   8  -8 1439.16   98.89
  16  10  -9   96.49   19.90
  16  10  -9  106.79   21.00
  16  10  -9  129.19   22.50
  16  10  -9  134.09   24.40
  16  10  -7   72.59   16.70
  16  10  -7   78.99   17.00
  16  10  -7   69.79   19.30
 -16 -10   9   84.79   20.30
  16  10  -7   63.99   16.60
  16  10  -7   73.59   17.90
  18  12 -10  104.89   23.60
  18  12 -10   88.39   21.30
  18  12 -10  117.59   25.40
  18  12 -10  122.99   24.10
  18  12  -8   68.49   25.10
  20  14 -11   74.39   21.50
  20  14 -11   58.69   17.90
  20  14  -9   33.30   15.90
  20  14  -9   21.00   12.10
  20  14  -9   28.60   15.80
  22  16 -12   -5.80    8.30
  22  16 -12    4.50    7.30
  22  16 -10    4.90    9.00
  22  16 -10    8.50   12.50
  13  19  -8   26.00   14.90
  11  17  -7  157.48   24.30
  11  17  -7  173.38   21.90
   9  15  -6   98.89   21.30
   9  15  -6  103.59   20.00
   9  15  -6   89.09   18.70
   9  15  -3  142.89   21.40
   9  15  -3  125.99   16.50
   9  15  -3  145.49   24.50
   7  13  -2  233.88   26.30
   7  13  -2  244.28   24.70
   7  13  -2  184.78   21.50
   3   9  -3  539.75   41.50
   3   9  -3  567.14   42.50
   3   9  -3  503.05   41.50
  -3   3   0  343.17   23.40
   3  -3   0  340.27   23.90
   3  -3   0  339.57   24.60
   3  -3   0  319.47   24.90
   3  -3   0  352.66   23.20
   5  -1  -4  309.47   20.80
   5  -1  -4  311.87   20.20
  -5   1   4  265.57   21.00
  -5   1   4  263.57   20.70
   7   1  -2  349.57   26.00
   7   1  -2  355.86   26.70
   7   1  -2  337.77   25.30
   9   3  -3  619.44   44.70
   9   3  -3  601.14   47.30
   9   3  -3  668.43   45.70
 -11  -5   4 1070.59   64.39
  11   5  -4  848.92   65.99
  11   5  -4  841.52   67.69
  15   9  -9  205.28   26.20
  15   9  -9  222.98   27.40
  15   9  -9  282.27   29.00
  15   9  -9  246.28   27.80
  15   9  -9  253.77   26.60
  17  11 -10   90.59   20.80
  17  11 -10   97.69   20.80
  17  11 -10  106.89   22.40
  17  11 -10  111.19   22.30
  17  11 -10   96.69   21.90
  17  11  -7   97.29   21.50
  17  11  -7  116.29   21.30
  17  11  -7  106.09   23.30
  17  11  -7  105.79   21.70
 -17 -11  10  104.39   24.40
  19  13 -11  116.99   23.90
  19  13 -11  145.89   28.80
  19  13 -11  111.69   23.70
  19  13 -11  128.69   25.60
  21  15 -12   11.10   10.90
  21  15 -12    6.80   12.90
  21  15  -9   33.00   14.60
  21  15  -9   32.00   11.40
  23  17 -13    6.40    6.40
  23  17 -13    1.60    9.70
  23  17 -10    4.30    7.70
  23  17 -10   10.90   12.50
  12  18  -8   16.70   10.60
  12  18  -4   18.70   10.30
  10  16  -7    5.50   10.70
   8  14  -6  178.98   24.40
   8  14  -6  143.79   20.80
   8  14  -6  132.89   20.70
   6  12  -5  105.89   19.30
   6  12  -5  119.19   19.60
   6  12  -5   85.89   17.20
   6  12  -5  110.19   16.50
  -6 -12   5  134.89   18.50
   4  10  -4  400.56   35.70
   4  10  -4  408.76   35.10
   4  10  -4  451.85   36.50
   2   8   1  170.28   14.40
   0   6  -2 2358.06  161.88
   0   6   2 2381.66  158.78
   0  -6   2 2560.54  161.58
   2  -4   1  169.38   14.80
   2  -4   1  177.18   13.70
   4  -2   0  753.12   50.99
   4  -2   0  754.82   50.59
   4  -2   0  715.33   51.39
   6   0  -5  421.36   29.60
   6   0  -5  422.06   29.10
   6   0  -5  404.76   29.20
   6   0  -5  404.06   30.80
  -6   0   5  395.46   29.90
  -6   0   5  423.36   30.20
  -6   0   5  416.76   29.90
  -6   0   5  402.86   29.60
  -8  -2   2 1623.54  112.49
   8   2  -2 1801.42  114.19
 -10  -4   3  181.68   17.10
 -10  -4   3  195.48   18.60
 -10  -4   3  193.28   20.20
 -10  -4   3  199.18   16.00
 -10  -4   3  195.88   17.40
 -10  -4   3  190.18   15.10
  12   6  -8  845.62   61.29
 -12  -6   4  921.01   62.49
  12   6  -8  848.92   61.59
  12   6  -8  879.01   60.09
  12   6  -8  884.91   61.49
 -12  -6   4  915.51   59.19
 -12  -6   8  711.93   59.99
  12   6  -4  748.73   58.39
 -12  -6   8  730.23   57.99
 -12  -6   8  778.72   60.79
 -12  -6   8  713.13   60.09
  12   6  -4  764.82   61.49
  12   6  -4  744.13   59.09
  14   8  -9   51.19   13.00
  14   8  -9   68.79   14.00
  14   8  -9   68.19   14.70
  14   8  -9   57.89   13.50
 -14  -8   9   61.79   15.50
 -14  -8   9   62.09    8.70
 -14  -8   9   60.39   13.20
  16  10 -10   54.39   15.40
  16  10 -10   50.99   15.80
  16  10 -10   67.89   17.50
  16  10 -10   48.80   14.10
  16  10 -10   64.39   18.20
 -16 -10  10   74.69   18.70
  18  12 -11   54.89   17.90
  18  12 -11   56.19   17.50
  18  12 -11   59.29   16.80
  18  12 -11   62.19   18.40
  18  12 -11   50.29   17.50
  18  12  -7  115.09   24.70
 -18 -12  11   85.59   22.40
  18  12  -7  116.19   25.10
  20  14 -12  173.08   26.30
  20  14 -12  137.69   27.50
  22  16 -13   11.70   10.10
  22  16 -13   19.10   10.40
  22  16  -9   29.10   12.30
  22  16  -9   33.80   15.60
  22  16  -9   18.20    8.70
  13  19  -9   39.20   13.30
  11  17  -8   28.30   13.80
  11  17  -8   36.60   11.90
  11  17  -3   52.29   14.20
   9  15  -7   73.79   16.80
   9  15  -7   53.79   14.90
   9  15  -7   51.69   20.80
   9  15  -2   36.50   13.60
   9  15  -2   27.30   12.30
   7  13  -6  174.38   22.30
   7  13  -6  185.58   25.00
   7  13  -6  182.48   22.80
   7  13  -6  212.08   24.60
  -7 -13   6  152.58   22.30
   5  11  -5  212.18   22.40
   5  11  -5  224.48   23.40
   5  11  -5  242.58   24.00
   5  11   0  178.18   18.30
   5  11   0  159.98   21.80
  -3  -9   4  133.79   12.40
  -3  -9   4  130.49   12.70
   1   7  -3 1894.71  120.09
   1   7  -3 1786.42  122.09
   1   7  -3 1882.71  121.39
   1   7  -3 1797.42  120.09
  -1  -7   3 1643.24  119.99
  -1  -7   3 1655.03  119.49
  -1   5  -2  708.43   51.59
  -1   5  -2  741.23   52.19
  -1   5  -2  771.62   52.89
  -1   5  -2  767.32   51.69
   3  -3  -4  220.08   17.40
  -3   3   4  179.38   13.30
  -3   3   4  179.88   13.40
  -5   1   0 1170.98   77.29
   5  -1   0 1139.59   77.59
   5  -1   0 1147.79   78.49
   7   1  -6  525.65   36.20
   7   1  -6  481.85   36.50
   7   1  -6  505.25   36.50
  -9  -3   2  250.37   18.20
  -9  -3   2  244.88   22.90
  -9  -3   2  247.68   21.20
   9   3  -2  246.48   20.50
   9   3  -2  290.57   21.80
 -11  -5   3 1325.87   98.39
 -11  -5   3 1341.57  103.59
 -11  -5   3 1350.86   94.59
 -11  -5   3 1424.76   94.79
 -11  -5   3 1418.46   99.29
  11   5  -3 1688.63  100.29
  11   5  -3 1621.64   99.89
  15   9 -10   61.09   15.30
  15   9 -10   79.09   16.90
  15   9 -10   57.09   15.50
  15   9 -10   60.99   16.20
 -15  -9  10   86.69   18.70
  17  11 -11  239.48   29.50
  17  11 -11  210.28   26.70
  17  11 -11  206.28   29.00
  17  11 -11  250.97   30.60
  17  11 -11  255.17   31.10
 -17 -11  11  151.78   29.50
  19  13 -12   22.60   11.90
  19  13 -12   22.80   12.10
  19  13 -12   28.40   14.00
  19  13 -12   37.70   16.70
  19  13 -12   22.20   10.80
  19  13  -7    6.70   12.00
  21  15 -13   10.30   12.30
  21  15 -13   13.20   11.50
  21  15  -8   -3.70    9.10
  21  15  -8    5.50   12.20
  21  15  -8    9.20    7.90
  23  17 -14   16.70    7.80
  12  18  -9   15.40   11.10
  12  18  -3   27.40   10.40
  10  16  -8   55.79   15.60
  10  16  -8   62.59   18.00
  10  16  -2   30.00   11.70
   8  14  -7   24.90   12.90
   8  14  -7   17.80    9.70
   8  14  -1    3.70    7.70
   8  14  -1   14.10    9.40
   6  12  -6  150.78   21.10
   6  12  -6  198.28   23.20
   6  12  -6  197.08   23.60
   6  12  -6  203.08   24.50
  -6 -12   6  214.88   24.10
   6  12   0  185.38   19.40
   6  12   0  156.38   22.40
   4  10  -5  142.79   17.60
   4  10  -5  126.59   16.30
   4  10  -5  131.89   16.00
   4  10  -5  138.89   17.30
   4  10   1   97.09   18.80
   2   8  -4  532.85   42.70
  -2  -8  -2  623.24   48.60
   2   8  -4  496.75   42.30
  -2  -8  -2  637.54   47.30
   2   8  -4  529.35   43.70
   2   8   2  586.14   39.40
   0  -6  -3  636.04   46.30
   0  -6  -3  518.15   43.90
   0  -6   3  617.24   40.50
   0  -6   3  563.14   42.30
   0  -6   3  529.75   41.40
  -2   4  -2 1878.91  126.69
  -2   4  -2 1940.31  127.19
   2  -4   2 1904.51  128.69
   4  -2  -5  204.18   14.90
   4  -2  -5  204.18   17.80
   4  -2  -5  213.28   18.80
   4  -2   1  229.58   17.20
   6   0  -6 4953.00  380.36
   6   0   0 4142.89  372.26
   6   0   0 3955.80  367.46
  -6   0   6 4822.42  379.36
  -8  -2   1  549.15   38.80
  -8  -2   1  555.64   40.60
  -8  -2   1  542.05   35.50
  -8  -2   1  547.95   38.20
   8   2  -1  499.65   38.40
   8   2  -1  533.15   38.30
   8   2  -1  513.05   39.30
   8   2  -1  505.15   38.20
 -10  -4   2 1856.21  114.49
 -10  -4   2 1806.32  121.09
 -10  -4   2 1679.33  113.89
 -10  -4   2 1765.22  117.09
  10   4  -8 1527.35  118.29
  10   4  -8 1500.65  117.39
 -10  -4   2 1885.51  117.39
 -10  -4   2 1793.12  117.29
  12   6  -9  122.09   15.40
  12   6  -9  125.79   16.30
  12   6  -9  139.29   17.10
  12   6  -9  133.39   15.60
  12   6  -9  121.19   15.40
  12   6  -3   97.19   15.50
  12   6  -3  107.99   14.00
  12   6  -3  109.59   13.50
  12   6  -3   90.49   13.10
  14   8 -10  288.97   31.10
  14   8 -10  303.27   32.30
  14   8 -10  312.07   32.90
  14   8 -10  308.07   33.60
  14   8 -10  294.67   32.80
 -14  -8  10  412.96   29.50
 -14  -8  10  402.56   39.90
 -14  -8  10  428.06   36.50
  16  10 -11   30.50   13.10
  16  10 -11   28.40   13.10
  16  10 -11   40.00   12.30
  16  10 -11   53.49   16.40
  16  10 -11   37.20   14.10
 -16 -10  11   38.90   14.50
  18  12 -12  284.87   34.50
  18  12 -12  275.97   33.80
  18  12 -12  239.78   32.00
  18  12 -12  316.77   36.60
  18  12 -12  251.47   30.80
  18  12  -6  227.98   33.00
 -18 -12  12  315.07   36.40
  18  12  -6  220.68   28.00
  18  12  -6  261.47   33.60
  20  14 -13   26.10   14.90
  20  14 -13   28.40   14.80
  20  14  -7   44.00   15.60
  20  14  -7   32.20   11.90
  22  16 -14   73.99   17.30
  13  19 -10   -3.50    6.80
  13  19 -10    2.50    4.80
  11  17  -9   20.00   12.30
  11  17  -9   25.20   11.40
  11  17  -2   31.80   14.90
   9  15  -8   52.09   15.70
   9  15  -8   59.29   16.10
   9  15  -8   65.29   20.20
   7  13  -7  218.38   25.40
   7  13  -7  200.08   26.20
   7  13  -7  241.88   27.40
   7  13  -7  219.48   28.00
  -7 -13   7  198.48   25.90
   5  11  -6  193.88   22.10
   5  11  -6  150.68   21.20
   5  11  -6  150.38   19.90
   5  11  -6  168.38   20.30
   5  11  -6  180.98   22.10
   5  11   1  181.68   16.80
   5  11   1  191.28   22.60
   3   9  -5  814.22   60.69
   3   9  -5  767.32   59.19
   3   9  -5  800.52   59.79
   3   9  -5  840.22   59.69
  -3  -9   5  748.43   61.09
   1   7  -4 1412.76   98.79
   1   7  -4 1406.86   98.49
   1   7  -4 1385.56   98.19
   1   7  -4 1431.66   99.59
  -1  -7   4 1556.84   96.39
  -1  -7   4 1397.26   98.99
  -1  -7   4 1431.16   98.89
  -3   3  -2 1073.69   69.49
  -3   3  -2 1003.00   68.09
  -3   3  -2  998.30   68.59
   3  -3   2  983.60   68.19
   3  -3   2  918.01   69.09
   5  -1  -6   70.09    9.20
  -7  -1   0  401.76   28.20
  -7  -1   0  404.06   28.70
   7   1   0  330.07   27.60
   9   3  -8  713.93   49.50
   9   3  -8  696.43   49.50
   9   3  -8  663.63   48.00
  -9  -3   8  629.14   47.10
  -9  -3   8  656.73   49.90
  -9  -3   8  618.34   48.20
  -9  -3   8  654.73   49.70
  -9  -3   8  653.53   48.90
  11   5  -9 1330.47   91.79
  11   5  -9 1398.66   92.69
  11   5  -9 1388.86   92.49
  11   5  -9 1466.65   91.59
 -11  -5   9 1132.59   91.69
 -11  -5   9 1177.18   89.89
 -11  -5   9 1110.39   91.09
  13   7 -10  122.49   18.70
  13   7 -10  121.59   22.00
  13   7 -10  122.99   17.90
  13   7 -10  119.99   17.10
 -13  -7  10  148.59   19.10
 -13  -7  10  169.78   17.20
 -13  -7  10  153.68   20.60
 -13  -7  10  161.98   17.60
 -13  -7  10  163.38   19.60
  15   9 -11 1047.40   76.59
  15   9 -11 1038.90   79.39
  15   9 -11 1012.70   78.79
  15   9 -11 1078.29   79.49
 -15  -9  11  924.41   92.09
 -15  -9  11  876.91   67.69
  17  11 -12   74.09   20.30
  17  11 -12  103.09   22.00
  17  11 -12   94.89   20.20
  17  11 -12   84.19   19.60
  17  11 -12   82.49   20.20
 -17 -11  12   82.59   21.10
  19  13 -13   32.30   15.30
  19  13 -13   21.40   12.30
  19  13 -13   39.50   15.40
  19  13 -13   27.80   15.00
  19  13 -13   33.50   13.00
  19  13  -6   15.00    9.30
  19  13  -6   22.90   14.30
  19  13  -6   14.50   12.60
 -19 -13  13   45.30   16.90
  21  15  -7   55.29   13.70
  21  15  -7   78.69   29.50
  21  15  -7   59.69   21.00
  23  17 -15   23.00    8.50
  12  18 -10   45.70   14.50
  12  18  -2   37.00   10.80
  10  16  -9   19.20   11.20
  10  16  -9   -2.60   10.20
  10  16  -1   11.10    8.80
   8  14  -8   97.29   20.80
   8  14  -8   63.39   16.60
   8  14  -8   78.79   18.80
   8  14   0   55.09   13.00
  -8 -14   8   83.89   18.60
   8  14   0   30.60   16.40
   6  12  -7   59.99   17.00
   6  12  -7   43.60   13.30
   6  12  -7   78.89   18.00
   6  12  -7   54.09   13.40
   6  12  -7   53.19   14.20
  -6 -12   7   76.89   16.90
   6  12   1   30.30   12.20
   6  12   1   34.20    8.80
   4  10  -6  349.67   31.90
   4  10  -6  320.77   30.20
   4  10  -6  365.36   32.10
   4  10  -6  339.07   30.90
  -4 -10   6  282.97   29.80
  -2  -8   5  126.09   11.70
  -2  -8   5  138.19   12.00
  -2  -8   5  125.59   15.20
  -2  -8   5  138.19   15.30
   0  -6  -4 1340.77   91.19
   0   6  -4 1107.29   87.79
   0   6  -4 1120.89   86.89
   0  -6   4 1371.86   88.99
   0  -6   4 1403.56   89.89
   2  -4  -5 1010.00   71.69
   2  -4  -5  968.80   70.49
   4  -2  -6 2418.66  158.08
   8   2  -8 1837.22  125.99
   8   2  -8 1847.62  120.59
   8   2  -8 1665.33  118.69
  -8  -2   8 1608.74  119.59
   8   2   0 2006.40  125.09
  -8  -2   8 1626.54  119.39
  -8  -2   8 1601.54  119.49
   8   2   0 2006.10  119.79
 -10  -4   1  510.55   36.60
 -10  -4   1  473.55   36.30
 -10  -4   1  464.35   43.90
 -10  -4   1  500.95   37.60
 -10  -4   9  451.15   39.00
 -10  -4   9  476.55   37.90
 -10  -4   9  462.05   39.20
 -10  -4   9  493.45   39.30
  12   6 -10 1239.58   89.29
  12   6 -10 1222.78   87.69
  12   6 -10 1250.77   89.59
  12   6 -10 1220.18   89.29
  12   6 -10 1220.18   87.79
 -12  -6  10 1213.48   89.49
 -12  -6  10 1196.58   90.09
 -12  -6  10 1179.18   87.09
 -12  -6  10 1255.27   87.29
 -12  -6  10 1180.78   88.99
  14   8 -11  109.89   22.90
 -14  -8  11   59.19   11.80
 -14  -8  11   71.99   16.20
  14   8  -3   65.29   14.40
  14   8  -3   59.49   13.10
  14   8  -3   31.70   13.80
 -14  -8  11   60.29   15.90
 -14  -8  11   85.39   14.10
 -14  -8  11   93.09   17.60
  14   8  -3   48.00   12.10
  16  10 -12  438.36   43.40
  16  10 -12  441.26   39.60
  16  10 -12  441.56   41.90
  16  10 -12  445.36   45.10
  16  10 -12  483.95   45.30
  16  10 -12  494.95   45.00
 -16 -10  12  425.26   44.10
  18  12 -13   24.00   12.60
  18  12 -13   37.20   15.70
  18  12 -13   20.70   11.90
  18  12 -13   44.60   15.00
  18  12 -13   21.80   13.70
  18  12  -5   25.10   13.80
 -18 -12  13   24.80   15.70
  18  12  -5   14.70    9.50
  18  12  -5   16.70   12.40
  20  14 -14  105.99   23.20
  20  14 -14  109.99   22.00
  20  14 -14  111.49   23.50
  20  14  -6  122.09   28.70
  20  14  -6   93.59   20.90
  20  14  -6   86.89   21.00
  22  16 -15    0.50    8.10
  22  16 -15    3.90    8.50
  22  16  -7    5.40   10.30
  22  16  -7    2.00    7.40
  22  16  -7   -0.80    4.80
  13  19 -11    0.50    6.10
  11  17 -10   -3.10    7.30
  11  17 -10   -1.60    9.30
  11  17  -1   30.10   10.80
   9  15  -9   58.09   15.00
   9  15  -9   63.69   18.40
   9  15  -9   51.19   15.70
   9  15   0   35.90   12.90
   9  15   0   30.50   10.80
   7  13  -8   92.09   20.40
   7  13  -8   96.49   20.90
   7  13  -8   96.49   20.50
   7  13  -8  116.49   20.50
   7  13   1   60.59   17.50
  -7 -13   8  122.39   21.60
   5  11  -7  108.59   17.70
   5  11  -7  120.59   20.70
   5  11  -7  110.89   20.20
   5  11   2   38.50   14.40
  -5 -11   7   75.39   15.40
  -5 -11   7   74.49   10.60
   3   9  -6  248.68   24.90
   3   9  -6  263.97   24.30
   3   9  -6  250.97   23.70
   3   9  -6  246.98   24.80
  -3  -9   6  190.28   22.70
   1   7  -5  466.75   36.20
   1   7  -5  460.75   36.60
   1   7  -5  461.95   37.70
  -1  -7   5  443.06   36.30
  -1  -7   5  459.95   34.80
  -1  -7   5  471.45   37.50
  -1   5  -4  874.91   58.29
  -1   5  -4  881.91   57.19
  -1   5  -4  830.32   56.99
  -1   5  -4  882.21   56.69
   1  -5   4  696.03   57.79
   1  -5   4  672.63   57.09
   1  -5   4  725.03   55.89
  -5   1  -2  406.16   30.10
  -5   1  -2  399.16   29.60
  -5   1  -2  372.46   29.40
  -5   1  -2  378.06   28.90
   7   1  -8   48.60    8.10
  11   5 -10  118.29   15.90
  11   5 -10  105.19   14.30
  11   5 -10  104.79   15.00
  11   5 -10  120.49   14.70
  11   5 -10  111.69   15.60
  13   7  -2  153.48   17.30
  13   7  -2  156.78   17.80
 -13  -7  11  133.29   23.50
 -13  -7  11  128.29   18.50
 -13  -7  11  117.89   18.60
 -13  -7  11  124.29   15.90
  13   7  -2  114.59   15.90
 -13  -7  11  118.79   16.80
  13   7  -2  156.08   20.70
 -15  -9  12   76.39   17.90
 -15  -9  12   92.69   13.50
 -15  -9  12   78.79   13.10
  17  11 -13   58.89   17.90
  17  11 -13  101.99   22.60
  17  11  -4   43.50   17.30
  17  11  -4   49.50   13.60
  17  11  -4   48.80   15.70
 -17 -11  13  107.49   23.20
  19  13 -14   16.60   13.60
  19  13 -14   15.40   12.30
  19  13 -14   10.80   12.80
  19  13 -14    3.80   12.70
  19  13  -5   51.49   13.60
  19  13  -5   27.70   17.80
  19  13  -5   52.39   20.60
 -19 -13  14   19.90   14.70
  19  13  -5   44.80   15.30
  23  17 -16    4.90    6.30
  12  18 -11   27.00   12.30
  12  18  -1   10.70    9.50
  12  18  -1   22.90   12.30
  10  16 -10   66.69   19.00
  10  16 -10   69.09   17.50
  10  16   0   41.10   12.80
   8  14  -9  100.49   30.60
   8  14  -9   65.09   19.10
   8  14  -9   54.19   16.50
   8  14  -9   69.39   16.10
  -8 -14   9   55.69   17.50
   6  12  -8  144.09   21.80
   6  12  -8  159.88   22.90
   6  12  -8  139.79   19.90
   6  12  -8  147.99   26.10
   6  12  -8  143.69   20.80
  -6 -12   8  162.98   21.60
   4  10  -7  244.08   26.50
   4  10  -7  269.47   26.80
   4  10  -7  269.17   28.20
   4  10  -7  276.97   28.70
  -4 -10  -3  331.27   33.10
   4  10   3  292.87   29.30
   4  10   3  243.18   20.10
   2   8  -6 1224.58   88.79
   2   8  -6 1262.77   90.59
   2   8  -6 1287.17   89.69
   2   8  -6 1249.68   88.39
  -2  -8   6 1196.38   89.29
  -2  -8   6 1261.37   85.89
   0  -6  -5  118.09   16.30
   0  -6  -5  117.19   16.30
   0  -6   5  124.59   15.20
   0  -6   5  101.49   13.90
   0  -6   5  110.39   13.00
   0  -6   5  121.69   13.20
  -2   4  -4 1234.38   83.89
  -2   4  -4 1183.68   83.39
  -2   4  -4 1175.58   83.59
  -2   4  -4 1156.08   84.69
   2  -4   4 1198.68   83.49
   2  -4   4 1306.57   86.09
   2  -4   4 1293.67   83.99
   2  -4   4 1171.58   84.79
   4  -2   3  510.35   38.90
   4  -2   3  498.65   38.00
   4  -2   3  491.95   37.00
   4  -2   3  496.95   36.60
  -6   0  -2  435.16   32.60
  -6   0  -2  463.55   35.10
  -6   0  -2  444.06   35.80
  -6   0  -2  416.16   33.70
  -6   0  -2  438.16   33.30
   6   0   2  469.85   33.70
   6   0   2  422.36   33.60
   6   0   2  469.55   35.10
   6   0   2  420.66   33.90
   6   0   2  438.06   34.00
   8   2  -9 1083.69   69.79
   8   2  -9  953.10   66.69
  -8  -2  -1  913.01   66.69
  -8  -2  -1  851.01   68.79
   8   2  -9 1059.29   68.79
  -8  -2  -1  892.61   65.79
  -8  -2  -1  857.71   67.79
  -8  -2  -1  846.72   66.69
   8   2  -9 1054.49   68.69
   8   2  -9 1080.99   67.49
  10   4 -10 2189.68  143.89
  10   4 -10 2157.98  142.89
  10   4 -10 2167.28  144.19
  10   4 -10 2229.98  144.99
 -10  -4  10 1750.82  143.89
  12   6 -11   38.10   11.00
  12   6 -11   48.30   11.30
  12   6 -11   39.90   10.90
  12   6 -11   57.79   14.40
  12   6 -11   46.00   10.80
  12   6 -11   41.80   11.00
  14   8 -12  255.97   24.30
  14   8 -12  265.17   26.60
  14   8 -12  238.18   27.20
  14   8 -12  238.18   27.00
  14   8 -12  270.67   28.50
  14   8 -12  266.87   28.20
 -14  -8  12  208.78   31.10
 -14  -8  12  188.18   22.40
 -14  -8  12  204.88   26.20
 -14  -8  12  174.88   22.40
 -14  -8  12  173.78   25.20
  16  10 -13   39.30   15.10
  16  10 -13   39.60   13.30
  16  10 -13   23.00   11.80
  16  10 -13   30.70   13.90
  16  10 -13   53.99   17.20
 -16 -10  13   16.80   11.90
  16  10  -3   66.89   18.90
  16  10  -3   75.89   17.20
  18  12 -14   88.69   20.70
  18  12 -14   74.29   20.50
  18  12 -14   75.29   19.00
  18  12 -14   91.89   21.80
  18  12 -14   93.49   22.80
 -18 -12  14   70.49   21.00
  18  12  -4   38.80   16.40
  18  12  -4   47.70   14.20
  20  14 -15    3.20    9.40
  20  14 -15   -2.40   10.70
  20  14 -15   16.90   14.80
  22  16 -16    8.00   10.40
  22  16  -6   21.20    9.80
  13  19 -12    0.70    4.80
  11  17 -11    6.30    9.60
  11  17   0   25.30    9.00
   9  15 -10   -1.80   10.50
   9  15 -10   -2.10    9.10
   9  15   1   15.40   12.40
   9  15   1   16.90    9.10
  -9 -15  10    1.40    8.40
   7  13  -9   54.19   16.40
   7  13  -9   56.39   17.10
   7  13  -9   68.49   16.90
   7  13  -9   74.49   17.70
   7  13  -9   54.69   14.30
  -7 -13   9   84.69   17.90
   3   9  -7  277.57   29.00
   3   9  -7  306.37   31.40
   3   9  -7  291.87   29.70
   3   9  -7  315.77   31.10
  -3  -9   7  389.16   32.30
  -3  -9   7  380.96   26.60
  -3  -9   7  319.87   30.40
  -1   5  -5 1540.95  104.69
  -1   5  -5 1643.64  106.39
  -1   5  -5 1629.94  107.59
  -1   5  -5 1661.43  105.59
  -1   5  -5 1582.04  105.79
   1  -5   5 1502.45  107.59
   1  -5   5 1451.65  105.49
   1  -5   5 1446.96  107.19
   1  -5   5 1401.36  104.89
  -3   3  -4  651.53   50.89
  -3   3  -4  696.23   50.19
  -3   3  -4  734.23   51.09
  -3   3  -4  713.43   50.59
  -3   3  -4  756.02   52.89
  -3   3   7  688.03   49.10
  -3   3   7  667.03   49.20
   5  -1  -8 1395.96   93.79
   5  -1  -8 1357.56   93.59
   5  -1  -8 1378.46   89.79
   5  -1  -8 1345.07   88.19
  -5   1   8 1248.68   90.59
  -5   1   8 1247.18   90.99
  11   5 -11  752.02   54.59
  11   5 -11  796.12   54.99
  11   5 -11  818.32   56.99
  11   5 -11  768.12   56.09
  11   5 -11  752.32   55.99
  11   5 -11  748.43   54.79
 -11  -5  11  668.23   54.49
 -11  -5  11  657.13   54.19
 -11  -5  11  638.44   55.69
 -11  -5  11  646.04   56.29
 -11  -5  11  610.14   51.29
 -11  -5  11  646.54   54.89
 -13  -7  12   54.89   15.50
 -13  -7  12   75.29   16.10
 -13  -7  12   72.09   16.20
 -13  -7  12   64.79   13.90
 -13  -7  12   83.39   15.30
  15   9 -13  208.08   27.20
  15   9 -13  213.98   27.20
  15   9 -13  213.38   27.90
  15   9 -13  214.68   23.20
  15   9 -13  211.38   27.30
  15   9 -13  221.18   26.50
 -15  -9  13  208.48   23.00
 -15  -9  13  229.38   23.50
 -15  -9  13  227.98   28.90
  17  11 -14   17.30   11.00
  17  11 -14   27.80   12.80
  17  11 -14   14.70   12.40
  17  11 -14   10.70   10.20
  17  11 -14   22.00   13.60
 -17 -11  14    3.80   11.10
  19  13 -15   15.00   13.30
  19  13 -15   19.30   13.60
  19  13 -15   10.00    9.90
  19  13 -15    0.70   12.60
  19  13 -15   14.00   11.20
 -19 -13  15   -1.00   10.40
  21  15 -16   45.80   15.40
  21  15 -16   53.99   16.70
  21  15  -5   15.00   10.40
  21  15  -5   19.60    7.70
  21  15  -5   13.70   12.20
  23  17 -17    0.30    6.50
  12  18 -12    9.30    8.50
  12  18 -12   12.10   10.00
  10  16 -11   -4.60   10.00
  10  16   1   33.80   10.40
   8  14 -10   62.09   17.00
   8  14 -10   73.39   17.80
   8  14 -10   94.69   19.10
   8  14 -10   95.69   21.80
   8  14 -10   68.59   19.30
  -8 -14  10  126.89   23.10
   6  12  -9   25.20   13.20
   6  12  -9   40.40   14.30
   6  12  -9   30.80   11.50
   6  12  -9   26.10   12.60
   6  12  -9   33.40   11.70
  -6 -12   9   17.90   10.40
  -4 -10  -4  149.88   24.60
   4  10   4  180.58   15.40
   2   8  -7  137.09   18.60
   2   8  -7  162.08   18.30
   2   8  -7  158.48   18.00
   2   8  -7  153.78   19.30
   0   6  -6  961.40   69.39
   0   6  -6  957.50   71.39
   0  -6  -6  992.80   74.69
   0   6  -6  954.70   68.09
   0   6  -6  973.50   72.29
   0  -6  -6  967.70   74.79
   0   6  -6  909.91   69.69
   0  -6   6  980.30   69.59
   0   6   6  972.10   66.59
   0  -6   6  954.90   71.89
   0   6   6 1019.30   66.19
   0  -6   6  957.50   70.29
   0  -6   6  983.50   72.09
   2  -4  -7  153.28   20.40
  -2   4  -5  117.29   12.90
  -2   4  -5   96.29   12.60
  -2   4  -5  115.89   13.30
  -2   4  -5  117.19   13.90
  -2   4  -5  128.69   14.50
   4  -2  -8 1849.81  133.89
   4  -2  -8 1832.42  127.79
   4  -2  -8 1840.32  133.59
  -4   2   8 2006.40  130.49
  -4   2   8 2145.79  128.49
  -8  -2  -2  460.15   38.40
  -8  -2  -2  452.05   38.50
   8   2 -10  603.74   41.00
  -8  -2  -2  472.85   37.40
   8   2 -10  586.34   38.90
  -8  -2  -2  480.15   41.50
  -8  -2  -2  443.16   40.00
   8   2   2  526.15   39.20
  -8  -2  10  526.85   41.60
   8   2   2  507.85   39.60
   8   2   2  472.95   40.20
  -8  -2  10  524.45   40.30
   8   2   2  516.65   44.00
  -8  -2  10  534.75   40.30
  -8  -2  10  566.64   41.80
   8   2   2  526.35   38.80
  -8  -2  10  559.24   39.50
  10   4 -11  130.09   16.20
  10   4 -11  137.89   15.80
  10   4 -11  129.79   15.10
  10   4 -11  119.29   14.80
  10   4 -11  147.79   19.30
  10   4 -11  127.79   15.90
 -10  -4  11  106.89   14.90
 -10  -4  11  101.59   13.60
 -10  -4  11   98.89   16.30
 -10  -4  11   96.29   20.10
 -10  -4  11   94.49   15.50
  12   6 -12  472.05   45.30
  12   6 -12  466.15   42.80
  12   6 -12  465.35   44.70
  12   6 -12  492.55   45.10
 -12  -6  12  571.44   47.70
 -12  -6  12  547.05   41.50
 -12  -6  12  566.24   46.60
 -12  -6  12  611.84   46.10
 -12  -6  12  602.04   46.00
 -12  -6  12  582.34   48.70
  14   8 -13   76.49   13.00
  14   8 -13   80.59   18.20
  14   8 -13   93.89   19.80
 -14  -8   1   88.89   14.10
 -14  -8   1   65.89   18.40
  14   8 -13   82.19   17.20
  14   8 -13   52.89   15.90
  14   8 -13   80.79   18.00
  14   8  -1   80.39   16.00
 -14  -8  13  132.09   25.40
 -14  -8  13   81.99   20.00
  14   8  -1   71.19   15.90
 -14  -8  13  115.79   21.90
 -14  -8  13  112.09   16.40
  14   8  -1   49.20   15.80
  14   8  -1   88.09   16.60
  16  10 -14  232.28   29.30
  16  10 -14  228.48   29.80
  16  10 -14  199.38   27.60
  16  10 -14  232.58   29.20
  16  10 -14  235.18   28.10
 -16 -10  14  197.58   18.60
 -16 -10  14  166.38   29.90
  16  10  -2  175.68   24.40
  16  10  -2  197.48   30.50
  16  10  -2  188.58   23.90
  18  12 -15   -3.70   10.30
  18  12 -15   10.00   15.30
  18  12 -15   14.70   10.70
  18  12 -15    4.30    9.50
  18  12 -15   -3.70    8.20
 -18 -12  15    2.50   17.40
  18  12  -3   39.20   12.40
  18  12  -3   37.80   16.70
  18  12  -3   12.80   22.30
  20  14 -16   41.60   16.10
  20  14 -16   61.69   18.30
  20  14 -16   48.00   24.20
 -20 -14  16   37.00   15.50
  20  14  -4   75.19   22.10
  20  14  -4   54.39   13.00
  20  14  -4   70.39   16.90
  22  16  -5   52.09   12.70
  22  16  -5   55.09   19.70
  13  19 -13   16.00    8.60
  11  17   1  109.59   21.70
  11  17   1  100.09   14.60
   9  15 -11   74.59   19.70
   9  15 -11   38.10   15.40
   9  15   2   21.70    9.50
   7  13 -10   19.80   10.60
   7  13 -10   38.50   15.40
   7  13 -10   36.70   13.70
   7  13 -10   26.40   13.40
   7  13 -10   14.50   11.40
  -7 -13  10   16.40   11.70
   5  11  -9  177.48   22.80
   5  11  -9  182.98   23.30
   5  11  -9  165.98   23.90
   5  11  -9  188.18   25.60
   5  11  -9  202.78   26.50
  -5 -11   9  192.38   39.40
   3   9  -8   92.69   16.20
   3   9  -8   95.49   17.50
   3   9  -8   95.39   17.90
   3   9  -8  103.69   15.00
  -3  -9   8   56.09   10.60
  -3  -9   8   71.79   14.80
  -3  -9   8   46.00   13.10
  -3  -9   8   52.29   11.60
   1   7  -7 1130.89   87.09
   1   7  -7 1200.68   86.19
   1   7  -7 1274.17   87.09
   1   7  -7 1176.58   85.19
   1  -5  -7  235.38   25.10
   1  -5  -7  230.88   24.60
  -1   5   7  212.38   18.20
  -1   5   7  217.98   18.30
   5  -1  -9 1472.35   96.99
   5  -1  -9 1423.36   94.89
   5  -1  -9 1444.76  101.59
   5  -1  -9 1456.15  101.79
  -5   1   9 1417.36   98.89
  -5   1   9 1353.76  104.19
  -7  -1  -3 1524.85  114.19
  -7  -1  -3 1660.03  114.89
  -7  -1  -3 1662.63  112.79
  -7  -1  -3 1608.94  115.69
  -7  -1  -3 1652.03  111.49
   7   1   3 1716.23  115.49
   7   1   3 1629.44  112.19
   7   1   3 1619.24  113.79
   7   1   3 1673.43  112.99
   7   1   3 1764.82  114.09
  13   7 -13  263.67   25.20
  13   7 -13  235.18   27.60
  13   7 -13  272.67   27.50
  13   7 -13  258.27   28.30
  13   7 -13  267.97   27.60
  13   7 -13  264.97   28.50
 -13  -7  13  204.48   25.30
 -13  -7  13  194.78   28.50
 -13  -7  13  203.88   27.20
 -13  -7  13  218.28   27.70
 -13  -7  13  224.78   25.30
  17  11 -15   32.50   13.80
  17  11 -15   34.90   15.80
  17  11 -15   37.10   15.00
  17  11 -15   35.20   14.00
  17  11 -15   51.99   20.30
 -17 -11  15   36.20   15.10
  19  13 -16   11.80   12.30
  19  13 -16   -0.40    8.10
  19  13 -16   19.20   13.90
  19  13 -16   -1.40   11.70
  19  13 -16    7.30    9.50
 -19 -13  16   24.00   14.50
  21  15 -17    9.50   10.10
  21  15 -17   18.50   11.90
  21  15  -4   33.80   13.50
  21  15  -4   36.40   12.00
  23  17 -18    4.50    5.80
  12  18 -13   20.00   10.00
  12  18 -13   27.20   11.50
  10  16 -12   84.89   20.80
  10  16 -12  102.19   21.90
   8  14 -11    1.90    8.60
   8  14 -11   14.00   10.50
   8  14 -11    3.30    9.80
   8  14 -11   -4.60   11.30
   8  14 -11   -2.20    6.60
  -8 -14  11    4.00   11.40
   6  12 -10  354.66   34.70
   6  12 -10  323.67   35.60
   6  12 -10  358.46   37.90
   6  12 -10  328.47   37.30
   6  12 -10  330.47   37.80
  -6 -12  10  383.16   32.30
  -6 -12  10  310.27   35.50
  -4 -10  -5  108.49   22.40
   4  10  -9  115.49   20.70
   4  10  -9   95.79   22.60
  -4 -10   9   73.19   16.50
  -4 -10   9   68.49   13.40
   4  10   5   59.59    8.30
  -4 -10   9   65.49   10.00
   2   8  -8  675.83   52.09
   2   8  -8  605.14   50.29
   2   8  -8  649.93   52.19
   2   8  -8  651.43   53.29
  -2  -8   8  647.54   50.79
  -2  -8   8  650.03   52.69
  -2  -8   8  617.14   52.89
  -2  -8   8  646.84   49.90
   0   6  -7  142.99   17.60
   0   6  -7  126.49   15.70
   0   6  -7  122.79   14.10
   0   6  -7  124.49   16.20
   0   6  -7  120.19   15.10
   0  -6   7  172.88   20.70
   0   6   7  124.09   11.70
   0   6   7  125.39   12.70
  -2   4  -6 1845.42  125.49
  -2   4  -6 1744.63  125.89
  -2   4  -6 1782.02  124.69
  -2   4  -6 1782.42  124.99
  -2   4  -6 1760.92  125.99
   2  -4   6 1782.32  123.79
   2  -4   6 1938.51  126.59
   2  -4   6 1789.42  124.99
   2  -4   6 1944.21  128.49
   2  -4   6 1888.01  125.59
   4  -2  -9  250.57   25.20
   4  -2  -9  256.77   19.60
   4  -2  -9  232.48   25.20
   6   0 -10 2022.40  132.99
   6   0 -10 1885.01  136.59
   6   0 -10 1952.30  135.89
   6   0 -10 2045.80  131.09
  -6   0  10 1854.01  133.09
  -6   0  10 1999.20  135.09
  -6   0  10 1928.61  133.09
  -6   0  10 2009.10  134.29
  -8  -2  -3  229.58   20.40
  -8  -2  -3  206.58   23.00
  -8  -2  -3  222.88   24.10
  -8  -2  -3  212.18   18.40
 -10  -4  -2  779.82   59.29
 -10  -4  -2  835.12   63.59
 -10  -4  -2  866.51   66.89
  10   4   2  852.01   61.49
  10   4   2  791.62   60.39
  10   4   2  825.32   60.99
  10   4   2  858.01   60.69
  10   4   2  746.83   73.99
  10   4   2  856.41   63.39
  12   6 -13  334.17   35.20
  12   6 -13  379.66   36.50
  12   6 -13  398.26   35.20
  12   6 -13  399.56   34.30
  12   6 -13  396.16   36.60
  12   6 -13  439.86   36.90
 -12  -6  13  390.56   36.00
 -12  -6  13  347.97   34.70
 -12  -6  13  379.26   38.60
 -12  -6  13  336.27   35.90
 -12  -6  13  371.86   37.60
  14   8 -14  219.48   26.20
  14   8 -14  177.28   24.00
  14   8 -14  203.48   20.30
  14   8 -14  185.08   24.60
 -14  -8  14  122.39   24.40
 -14  -8  14  124.39   24.30
 -14  -8  14  113.29   25.50
 -14  -8  14  136.69   20.00
  16  10 -15    7.40   10.00
  16  10 -15   -0.10    9.50
  16  10 -15    7.20   10.20
  16  10  -1   59.19   15.60
  16  10  -1   44.60   17.70
  16  10  -1   44.40   12.70
 -16 -10  15   21.60    9.40
  16  10  -1   39.60   16.70
  18  12 -16   90.49   21.20
  18  12 -16  111.19   24.00
  18  12 -16  103.39   24.60
  18  12 -16   94.79   23.70
  18  12 -16  107.69   22.10
  18  12  -2  166.28   30.50
 -18 -12  16   96.29   23.20
  18  12  -2  127.59   22.50
  18  12  -2  122.09   27.40
  18  12  -2  131.59   18.60
  20  14 -17   23.80   11.20
  20  14 -17   12.00   18.40
  20  14 -17   15.30   12.40
  20  14  -3    3.90    5.10
 -20 -14  17   10.60   13.40
  20  14  -3    4.00    9.00
  22  16 -18   11.90    9.20
  11  17 -13   51.09   15.10
  11  17 -13   52.19   15.30
  11  17   2   22.80   11.80
   7  13 -11  166.18   24.90
   7  13 -11  141.99   29.40
   7  13 -11  181.48   27.70
   7  13 -11  134.29   26.40
   7  13 -11  155.28   22.30
  -7 -13  11  225.78   27.40
   3   9  -9  748.23   58.49
   3   9  -9  718.73   59.69
   3   9  -9  787.62   59.89
   3   9  -9  719.73   56.89
  -3  -9   9  690.13   58.49
  -3  -9   9  710.13   54.79
  -3  -9   9  635.14   58.09
  -3  -9   9  728.33   56.59
  -1   5  -7 2069.99  141.19
  -1   5  -7 2117.19  139.99
  -1   5  -7 2171.28  139.69
  -1   5  -7 2077.49  141.29
   1  -5   7 2024.20  140.89
   1  -5   7 1880.51  138.89
   1  -5   7 1991.20  142.19
   1  -5   7 1894.71  137.59
   1  -5   7 2052.89  140.59
  -5   1  -5 1036.40   71.89
  -5   1  -5 1050.49   74.49
  -5   1  -5 1089.59   73.39
   5  -1 -10  925.31   75.39
  -5   1  -5 1067.09   73.89
  -5   1  -5 1039.10   74.49
   5  -1 -10  992.50   68.39
   5  -1 -10  869.51   68.39
   5  -1 -10  958.60   70.59
   5  -1   5 1102.99   73.49
   5  -1   5 1117.09   73.79
  -7  -1  -4  773.32   49.60
  -7  -1  -4  707.23   54.49
  -7  -1  -4  686.23   53.19
  -7  -1  -4  727.63   51.09
   7   1   4  659.63   51.59
   7   1   4  611.04   50.69
   7   1   4  625.34   51.19
   7   1   4  627.54   52.69
  11   5 -13  515.65   42.60
  11   5 -13  503.15   44.10
  11   5 -13  486.25   43.70
  11   5 -13  495.75   44.00
  11   5 -13  521.45   42.20
  11   5 -13  544.65   43.50
 -11  -5  13  540.25   44.30
 -11  -5  13  482.35   40.90
 -11  -5  13  510.05   45.90
 -11  -5  13  552.34   45.90
 -11  -5  13  467.05   45.20
 -11  -5  13  487.85   43.50
  15   9 -15  327.17   36.80
  15   9 -15  269.37   33.20
  15   9 -15  308.27   34.60
  15   9 -15  304.47   35.90
  15   9 -15  297.47   35.00
 -15  -9  15  309.37   35.40
 -15  -9  15  377.66   36.10
 -15  -9  15  368.16   33.70
 -15  -9  15  292.47   36.10
  17  11 -16   29.30   15.40
  17  11 -16   34.80   14.50
  17  11 -16   32.50   14.90
  17  11 -16   37.40   15.80
  17  11 -16   30.10   14.60
  17  11  -1   86.69   22.70
  17  11  -1   64.39   16.50
 -17 -11  16   26.60   14.10
  17  11  -1   49.70   18.90
  19  13 -17  146.39   24.50
  19  13 -17  114.59   23.20
  19  13 -17  107.49   24.60
 -19 -13  17  156.18   29.20
  21  15 -18    9.20   13.90
  21  15 -18    3.60    9.70
  21  15  -3   25.50   18.70
  21  15  -3   16.60    9.10
  12  18 -14   14.80    9.00
  10  16 -13   28.10   13.40
  10  16 -13   32.60   18.10
   8  14 -12  124.59   25.90
   8  14 -12  141.39   26.50
   8  14 -12  138.89   25.80
   8  14 -12  179.28   41.30
  -8 -14  12  141.39   27.70
   6  12 -11   62.39   15.20
   6  12 -11   52.49   17.60
  -6 -12  -5   36.80   16.80
   6  12 -11   49.40   15.00
  -6 -12  11   31.80   13.50
  -6 -12  11   35.40   11.40
   6  12   5   12.40    9.90
   6  12   5   27.60    8.80
   4  10 -10  379.36   40.20
   4  10 -10  381.46   39.10
  -4 -10  -6  414.46   44.90
   4  10 -10  336.07   37.90
  -4 -10  -6  389.56   43.30
   4  10 -10  344.17   35.20
   4  10 -10  318.47   35.90
   4  10   6  425.56   30.50
  -4 -10  10  393.66   32.50
   2   8  -9   88.49   16.00
   2   8  -9   90.79   18.30
   2   8  -9  105.29   18.60
   2   8  -9  107.09   17.40
  -2  -8   9   66.39   14.20
  -2  -8   9   61.49   15.40
  -2  -8   9   56.89   13.10
  -2  -8   9   64.09   15.40
   0   6  -8 1328.17   90.99
   0  -6  -8 1218.28   96.49
   0   6  -8 1278.27   89.09
   0   6  -8 1274.77   90.89
   0  -6  -8 1276.97   97.19
   0   6  -8 1330.87   93.19
   0   6  -8 1281.77   92.69
   0  -6   8 1278.57   91.59
   0  -6   8 1137.39   92.49
   0  -6   8 1201.38   90.89
   0   6   8 1316.77   84.49
   0   6   8 1340.47   87.59
   0  -6   8 1143.39   87.89
   0   6   8 1258.67   84.59
   0  -6   8 1162.88   89.89
   2  -4  -9  180.78   24.10
  -2   4  -7  192.38   20.60
  -2   4  -7  192.48   21.20
  -2   4  -7  180.18   21.30
  -2   4  -7  217.48   22.50
  -2   4  -7  199.88   21.40
   2  -4  -9  191.58   24.30
   2  -4   7  263.37   25.30
   2  -4   7  261.67   22.80
   2  -4   7  249.58   23.00
  -4   2  -6 1881.21  129.59
  -4   2  -6 1832.62  126.79
  -4   2  -6 1826.72  125.69
  -4   2  -6 1834.52  127.19
  -4   2  -6 1873.31  129.39
   4  -2   6 1852.31  128.09
   4  -2   6 1918.21  128.49
  -8  -2  -4 1887.41  137.99
  -8  -2  -4 1800.92  132.09
  -8  -2  -4 1901.01  129.19
  -8  -2  -4 1818.62  135.69
  -8  -2  -4 1785.52  136.59
  -8  -2  12 2232.38  134.29
  -8  -2  12 2170.98  136.49
   8   2   4 1720.83  134.99
  -8  -2  12 2205.58  136.59
  10   4 -13   74.89   13.00
  10   4   3   54.49   11.10
 -10  -4  13   58.49   13.30
 -10  -4  13   39.30   11.80
 -10  -4  13   34.50   11.00
  10   4   3   50.59   10.70
 -10  -4  13   51.29   13.80
  10   4   3   73.69   15.70
 -10  -4  13   48.20   13.00
 -10  -4  13   38.10   10.60
  10   4   3   52.79   12.70
  10   4   3   47.00   10.90
 -12  -6  -2  738.63   54.49
  12   6 -14  658.73   54.69
 -12  -6  -2  659.33   57.59
 -12  -6  14  571.74   51.99
  12   6   2  632.04   50.89
  12   6   2  606.74   49.70
 -12  -6  14  547.85   52.69
  12   6   2  601.44   49.40
  12   6   2  585.94   53.49
  14   8 -15  132.39   22.70
  14   8 -15  149.29   25.40
 -14  -8  15   94.59   19.30
 -14  -8  15   89.89   23.00
 -14  -8  15   86.69   20.50
 -14  -8  15   76.49   19.90
 -14  -8  15   88.39   17.90
  16  10 -16  163.38   28.30
  16  10 -16  138.19   24.10
  16  10 -16  143.59   25.90
  16  10 -16  127.89   26.40
  16  10 -16  118.99   25.50
  16  10   0  104.19   24.20
  16  10   0  113.09   20.40
  16  10   0   99.79   20.20
 -16 -10  16  181.68   30.80
  16  10   0   94.19   24.50
  18  12 -17   80.79   19.00
  18  12 -17   60.99   17.20
  18  12 -17   93.59   21.60
  18  12 -17   83.29   23.10
  18  12 -17   69.09   20.00
  18  12  -1   39.00   17.10
  18  12  -1   38.00   14.20
  18  12  -1   37.90   11.50
  18  12  -1   46.30   17.50
 -18 -12  17   73.49   20.60
  20  14 -18    1.30    9.30
  20  14 -18    1.50    9.10
 -20 -14  18   -1.20    9.10
  20  14  -2   22.60   10.60
  20  14  -2   26.10   12.90
  22  16 -19   33.40   11.70
  11  17 -14    5.90    9.30
  11  17 -14   14.80   11.00
   9  15 -13   46.70   16.50
   9  15 -13   55.29   18.10
   9  15 -13   73.69   18.20
  -9 -15  13   47.40   18.50
  -7 -13  -5  267.47   38.10
   7  13   5  263.17   30.70
   7  13   5  223.48   23.00
   7  13   5  210.38   29.20
   5  11 -11  251.17   31.60
   5  11 -11  230.58   31.20
   5  11 -11  227.18   30.70
   5  11 -11  255.87   30.40
   5  11 -11  265.07   28.90
  -5 -11  11  316.47   33.70
  -3  -9  -7  149.79   27.00
   3   9 -10  192.28   25.30
  -3  -9  -7  153.88   27.00
   3   9 -10  203.18   24.10
   3   9   7  184.18   21.30
   3   9   7  178.58   16.50
  -1  -7   9  259.57   29.10
  -1  -7   9  275.67   27.10
   1   7   8  259.67   20.60
   1   7   8  267.27   23.00
   1   7   8  206.68   25.20
  -1  -7   9  277.67   28.30
  -1  -7   9  260.37   27.00
  -3   3  -7 1640.84  116.59
  -3   3  -7 1499.05  108.39
  -3   3  -7 1506.75  107.49
  -3   3  -7 1601.24  111.19
  -3   3  -7 1475.85  107.19
  -3   3  -7 1515.05  110.29
   3  -3   7 1566.14  109.89
   3  -3   7 1608.94  109.89
   3  -3   7 1627.74  113.59
   3  -3   7 1615.94  111.19
  -5   1  -6  592.14   44.90
  -5   1  -6  608.34   48.30
  -5   1  -6  595.44   46.30
  -5   1  -6  565.44   46.80
  -5   1  -6  606.44   48.40
   9   3 -13  424.66   40.20
   9   3 -13  432.16   37.30
   9   3 -13  489.25   40.80
   9   3 -13  478.05   39.30
   9   3 -13  446.16   40.20
   9   3 -13  424.56   39.90
  -9  -3  13  495.75   41.70
  -9  -3  13  545.75   40.60
  -9  -3  13  486.05   41.30
  -9  -3  13  544.95   42.60
  -9  -3  13  503.95   44.00
  -9  -3  13  552.44   43.90
  13   7 -15  516.35   47.50
  13   7 -15  541.45   48.50
  13   7 -15  513.95   45.90
  13   7 -15  433.26   40.30
  13   7 -15  474.65   46.70
  13   7 -15  475.95   43.90
 -13  -7  15  515.45   49.70
 -13  -7  15  532.85   54.29
 -13  -7  15  561.74   47.30
 -13  -7  15  535.15   49.00
 -13  -7  15  498.75   45.50
 -15  -9  -1   54.59   20.00
  15   9   1  101.39   23.60
  15   9   1   97.49   19.70
  17  11 -17  162.98   30.30
  17  11 -17  181.38   26.10
  17  11 -17  190.48   28.90
  17  11 -17  157.68   27.40
  17  11 -17  152.98   27.60
 -17 -11  17  122.69   28.40
  19  13 -18   39.70   14.60
  19  13 -18   20.80   13.00
  19  13 -18   23.10   22.40
  19  13  -1   44.80   10.80
  19  13  -1   72.49   19.20
 -19 -13  18   35.20   16.60
  19  13  -1   70.79   16.20
  21  15 -19    5.90    9.00
  12  18 -15   10.50    7.90
  10  16 -14   19.80   12.70
  10  16 -14   15.90   11.60
   8  14 -13   33.60   15.60
   8  14 -13   39.60   16.70
   8  14 -13   27.90   12.80
   8  14 -13   20.40   12.20
  -8 -14  13   31.20   13.90
   6  12 -12   63.79   28.50
  -6 -12  -6   35.60   17.80
   6  12 -12   56.09   17.70
   6  12 -12   72.79   19.70
   6  12   6   64.29   12.10
  -6 -12  12   52.19   16.40
  -6 -12  12   38.80   13.20
   6  12   6   40.60   15.60
   6  12   6   52.39   14.50
   4  10 -11   71.69   19.30
  -4 -10  -7   72.59   20.60
   4  10 -11   71.39   18.50
  -4 -10  -7   86.79   22.60
   4  10 -11   71.29   19.30
  -4 -10  11   74.99   15.90
   4  10   7   78.39   16.30
   4  10   7   78.69   11.30
  -4 -10  11   59.09   13.30
  -4 -10  11   66.19   18.70
  -2  -8  -8  520.55   54.99
   2   8 -10  609.94   50.59
  -2  -8  -8  532.15   55.59
   2   8 -10  599.94   60.69
   2   8 -10  599.44   49.90
  -2  -8  10  607.54   49.90
  -2  -8  10  585.94   48.90
  -2  -8  10  578.64   52.29
  -2  -8  10  583.14   51.39
   0   6  -9  126.89   17.10
   0   6  -9  105.69   17.00
   0   6  -9   70.99   15.20
   0   6  -9  104.49   16.10
   0   6   9  118.49   14.20
   0   6   9   97.19    9.70
   0   6   9  117.79   11.80
   2  -4 -10 1045.70   86.49
  -2   4  -8 1280.67   83.99
   2  -4 -10 1007.60   85.79
  -2   4  -8 1255.77   84.09
  -2   4  -8 1261.47   84.69
  -2   4  -8 1201.48   92.59
   2  -4   8 1079.69   83.29
   2  -4   8 1052.09   80.09
  -2   4  10 1019.20   77.19
  -2   4  10 1109.39   81.99
  -2   4  10 1086.89   80.39
   2  -4   8 1049.49   81.59
   2  -4   8 1176.38   82.89
   2  -4   8 1176.68   86.19
   2  -4   8 1071.39   81.89
  -4   2  -7  431.26   39.00
  -4   2  -7  469.75   37.80
  -4   2  -7  452.05   35.30
  -4   2  -7  458.05   36.60
  -4   2  -7  479.45   40.30
  -4   2  -7  441.96   37.80
   6   0 -12 1369.56   84.89
  -6   0  -6 1075.09   82.29
   6   0 -12 1358.26   91.29
  -6   0  -6 1060.59   86.99
  -6   0  12 1334.77   86.69
  -6   0  12 1332.17   84.59
   6   0   6 1041.00   84.09
   6   0   6 1050.59   84.79
   6   0   6 1074.39   85.59
   6   0   6 1060.19   84.39
  -6   0  12 1312.77   85.99
  -8  -2  -5  233.48   26.10
  -8  -2  -5  230.38   27.40
  -8  -2  -5  237.38   26.70
  -8  -2  -5  224.88   21.90
  10   4 -14  376.16   35.40
  10   4 -14  424.86   35.90
  10   4 -14  397.96   37.10
  10   4 -14  434.46   37.60
  10   4 -14  419.56   37.50
 -10  -4  14  405.36   40.10
 -10  -4  14  370.26   37.50
 -10  -4  14  372.86   36.70
 -10  -4  14  378.16   38.00
 -10  -4  14  413.96   35.90
 -12  -6  -3  106.19   22.80
 -12  -6  -3  102.79   18.80
  12   6   3   55.99   13.90
  12   6   3   70.59   19.00
  12   6   3   58.99   16.10
  12   6   3   70.79   15.10
  12   6   3   75.29   14.90
  14   8 -16  169.48   23.30
  14   8 -16  177.68   25.50
  14   8 -16  172.78   25.60
  14   8 -16  165.28   25.30
  14   8 -16  177.18   26.00
 -14  -8  16  170.88   26.20
 -14  -8  16  118.29   25.60
 -14  -8  16  154.48   22.80
  16  10 -17  139.99   24.40
  16  10 -17  101.19   23.20
  16  10 -17   97.39   21.60
  16  10 -17  129.69   24.40
  16  10 -17  101.09   23.60
 -16 -10  17   74.19   20.80
 -16 -10  17   79.99   17.50
 -16 -10  17   94.49   16.80
  18  12 -18  124.19   26.20
  18  12 -18   91.09   23.40
  18  12 -18  102.79   21.30
  18  12 -18  102.09   22.20
 -18 -12  18  145.39   29.10
  20  14 -19   14.00   11.30
  20  14  -1    3.70    7.70
 -20 -14  19    9.90   10.70
  20  14  -1    5.40    8.70
  22  16 -20    8.20    7.40
  11  17 -15   48.10   23.50
   9  15 -14   72.69   19.90
   9  15 -14   83.69   19.30
   9  15 -14   82.69   18.90
  -9 -15  14   79.99   20.20
   9  15   5   55.09   11.30
   7  13 -13   70.49   18.20
   7  13 -13   52.69   17.80
  -7 -13  -6   73.89   24.10
   7  13 -13   41.40   14.60
   7  13 -13   64.99   18.60
   7  13   6   86.69   13.30
  -7 -13  13   57.09   17.50
   7  13   6   45.60   15.00
   5  11 -12   34.30   14.70
   5  11 -12   51.89   16.40
  -5 -11  12   33.20   14.00
  -5 -11  12   32.10    7.30
   3   9 -11  280.67   32.80
   3   9 -11  312.37   35.40
   3   9 -11  265.17   34.20
   3   9 -11  253.87   33.00
   3   9 -11  270.57   32.10
  -3  -9  11  350.66   33.30
  -3  -9  11  369.36   32.70
  -3  -9  11  357.56   36.10
  -3  -9  11  334.67   36.20
  -1  -7  -9  167.38   42.00
  -1  -7  10  146.09   28.70
  -1  -7  10  159.28   21.60
  -1  -7  10  148.59   21.80
  -1  -7  10  158.08   23.80
   1   7   9  202.98   17.00
  -1  -7  10  169.28   22.10
  -1   5  -9  776.52   65.19
  -1   5  -9  789.22   63.69
  -1   5  -9  802.72   65.89
  -1   5  -9  816.52   64.29
  -1   5  -9  782.62   63.09
   1  -5   9  858.61   63.49
   1  -5   9  947.61   70.09
   1  -5   9  911.21   66.19
   1  -5   9  885.11   66.79
   1  -5   9  778.62   64.29
   1  -5   9  923.81   67.29
  -3   3  -8  312.87   29.40
  -3   3  -8  314.17   31.20
  -3   3  -8  288.97   27.70
  -3   3  -8  292.57   28.00
  -3   3  -8  280.77   31.00
  -3   3  -8  345.77   32.40
   3  -3   8  379.76   32.00
   3  -3   8  358.26   32.20
  -3   3  11  345.97   28.10
  -3   3  11  313.67   30.10
   3  -3   8  374.76   31.80
  -3   3  11  346.87   27.90
   3  -3   8  412.36   36.20
  -3   3  11  320.87   28.70
  -5   1  -7  736.23   53.29
  -5   1  -7  775.92   55.19
  -5   1  -7  761.42   56.59
   5  -1   7  645.24   56.39
   5  -1   7  606.24   53.29
   5  -1   7  616.84   51.79
   5  -1   7  592.34   51.59
   7   1 -13  386.56   32.60
   9   3 -14   12.30    7.70
   9   3 -14   27.80    9.70
   9   3 -14   23.80   11.40
   9   3 -14   27.30   10.00
   9   3 -14   18.70    7.60
  -9  -3  14   32.70   11.30
   9   3   5   36.20   10.20
   9   3   5   36.80   10.10
   9   3   5   44.10   12.90
   9   3   5   32.60    9.40
   9   3   5   26.70    8.60
  -9  -3  14   34.60   12.60
  -9  -3  14   34.50   10.60
   9   3   5   37.90   10.80
  -9  -3  14   32.20   10.50
  -9  -3  14   29.60    9.80
  -9  -3  14   34.70   11.00
  11   5 -15  906.61   70.99
  11   5 -15  842.92   68.39
  11   5 -15  918.61   73.09
  11   5 -15  852.11   69.49
  11   5 -15  973.30   73.99
  11   5 -15  906.51   72.89
 -11  -5  15  997.10   77.99
 -11  -5  15  947.01   75.39
 -11  -5  15  909.11   70.09
 -11  -5  15  972.80   74.99
 -11  -5  15  962.90   73.29
  13   7 -16   72.59   17.10
  13   7 -16   63.39   16.80
  13   7 -16   92.59   20.10
  13   7 -16   74.69   18.10
  13   7 -16   99.49   19.10
  15   9 -17  100.59   21.90
  15   9 -17   68.39   17.50
  15   9 -17   76.89   19.90
  15   9 -17   61.69   18.60
  15   9   2   42.70   16.40
 -15  -9  17   82.49   18.00
  15   9   2   43.70   14.80
  15   9   2   54.89   14.50
 -15  -9  17   62.89   18.20
  15   9   2   43.60   18.40
 -15  -9  17   76.99   20.90
 -17 -11  18   15.60   13.10
  17  11   1   96.69   19.20
  17  11   1   99.29   29.10
  19  13 -19   25.70   12.70
  19  13 -19   22.20   13.40
  19  13 -19   19.00   13.40
 -19 -13  19   59.09   25.90
  19  13   0   11.10   10.10
  19  13   0   27.40   17.30
  21  15 -20   30.80   11.90
  10  16 -15    9.20    9.60
  10  16 -15    1.70    9.90
   8  14 -14   30.10   15.40
   8  14 -14   33.00   15.30
   8  14 -14   29.30   12.90
   8  14   6   32.00    9.00
  -8 -14  14   43.70   15.70
   6  12 -13   15.40   13.00
   6  12 -13   14.60   11.90
   6  12 -13   18.50   11.80
   6  12 -13    5.60   12.10
   6  12 -13    8.80   10.80
  -6 -12  13   32.00   14.80
  -6 -12  13   26.90   11.40
   4  10 -12  156.78   36.30
   4  10 -12  147.79   27.30
   4  10 -12  137.29   26.40
   4  10 -12  103.29   23.50
   4  10 -12  114.99   22.40
  -4 -10  12  158.88   20.30
  -4 -10  12  130.49   19.80
  -4 -10  12  136.59   27.50
  -2  -8  -9   52.29   19.20
  -2  -8  -9   47.00   18.30
   2   8 -11   32.10   13.40
  -2  -8  11   84.79   22.50
  -2  -8  11   57.89   15.20
  -2  -8  11   72.09   20.50
  -2  -8  11   66.79   14.90
   0   6 -10  584.64   47.60
   0  -6 -10  556.04   57.49
   0   6 -10  574.24   50.29
   0   6 -10  582.04   49.80
   0   6 -10  579.24   48.10
   0  -6 -10  540.85   54.59
   0   6  10  567.34   42.40
   0  -6  10  544.25   51.49
   0   6  10  514.65   43.40
   0  -6  10  571.64   49.30
   0  -6  10  603.94   49.80
   0  -6  10  525.75   45.50
   0   6  10  632.14   46.40
   0  -6  10  564.14   48.50
   2  -4   9   96.19   15.40
   2  -4   9  104.29   15.40
   2  -4   9  116.79   17.20
   2  -4   9  112.19   18.90
   2  -4   9  102.29   17.70
   2  -4   9  105.19   20.40
  -4   2  -8  606.94   48.50
  -4   2  -8  600.84   46.20
  -4   2  -8  606.54   46.00
  -4   2  -8  637.54   49.30
  -4   2  -8  590.84   44.20
   4  -2   8  509.55   44.50
   4  -2   8  463.35   43.50
   4  -2   8  480.55   45.90
   4  -2   8  503.95   45.00
   4  -2   8  524.65   49.10
  -6   0  -7  357.36   29.70
  -6   0  -7  347.17   35.40
  -6   0  -7  329.57   31.60
  -6   0  -7  337.37   34.70
  -6   0  -7  376.66   35.60
   6   0   7  386.16   34.60
   6   0   7  388.76   33.10
   6   0   7  383.96   37.10
   6   0   7  378.16   32.80
   6   0   7  355.66   33.60
   8   2 -14  840.22   63.29
   8   2 -14  799.72   65.39
   8   2 -14  887.81   61.89
   8   2 -14  860.01   69.49
   8   2 -14  820.32   63.69
  -8  -2  14  775.02   67.19
  -8  -2  14  832.92   65.99
  -8  -2  14  787.12   64.59
  10   4 -15    4.40   10.80
  10   4 -15   12.20    7.50
 -10  -4  -5    2.20    7.90
  10   4 -15   12.70    7.50
  10   4 -15   11.70    7.50
 -10  -4  -5   12.40    9.80
 -10  -4  15    5.00    7.30
 -10  -4  15    4.60    7.50
 -10  -4  15    6.50    7.80
 -10  -4  15    0.30    7.50
 -10  -4  15    3.50    7.80
 -10  -4  15    0.40    6.90
  12   6 -16  140.59   19.70
  12   6 -16  157.38   22.60
  12   6 -16  188.18   24.40
  12   6 -16  148.69   19.00
  12   6 -16  162.18   24.50
  12   6 -16  147.59   23.10
 -12  -6  16  183.38   21.30
 -12  -6  16  139.69   27.10
 -12  -6  16  183.78   24.30
 -12  -6  16  173.58   25.60
 -12  -6  16  149.49   23.00
 -12  -6  16  187.78   26.70
  14   8 -17   22.80   12.50
  14   8 -17   15.60   10.00
  14   8 -17   20.10   11.90
  14   8 -17   22.90   12.30
 -14  -8  -3    7.20   10.60
  14   8 -17   27.70   14.00
  14   8   3   40.60   12.50
 -14  -8  17   45.90   15.00
  14   8   3   25.20   11.80
 -14  -8  17   54.19   15.30
 -14  -8  17   41.80   15.40
 -14  -8  17   36.80   15.90
  14   8   3   26.40   13.00
  16  10 -18  132.59   27.30
  16  10 -18  166.88   25.40
  16  10 -18  152.78   29.20
  16  10 -18  157.08   29.50
 -16 -10  18  165.08   22.00
 -16 -10  18  167.48   21.90
  18  12 -19   33.60   15.50
  18  12 -19   19.20   11.30
  18  12 -19   32.80   15.40
 -18 -12  19   16.10   12.50
  18  12   1    4.60    5.60
  18  12   1    3.10    9.40
  18  12   1    2.00    9.00
  20  14 -20   22.20   12.40
 -20 -14  20   36.90   14.70
  22  16 -21    0.20    6.10
  11  17 -16    4.00    8.30
   9  15 -15   49.70   14.90
   9  15 -15   42.40   16.30
  -9 -15  15   41.60   16.90
   7  13 -14   33.30   17.70
  -7 -13  -7   11.40   15.60
   7  13 -14   31.10   13.10
   7  13 -14   19.20   14.00
   7  13 -14   29.80   14.20
   7  13   7   10.20    9.40
   7  13   7   14.80    7.50
  -7 -13  14   32.80   15.20
   5  11 -13  118.19   23.80
   5  11 -13  111.39   23.20
   5  11 -13  103.69   24.10
   5  11 -13  119.39   23.20
  -5 -11  13  148.09   28.10
  -5 -11  13  143.79   27.40
   1   7  10  317.97   28.50
   1   7  10  285.37   25.70
   1  -5  10  712.03   57.49
   1  -5  10  739.23   59.99
   1  -5  10  693.03   56.09
   1  -5  10  747.93   60.09
   1  -5  10  711.43   61.99
   1  -5  10  686.13   57.99
  -3   3  -9  967.80   73.39
  -3   3  -9 1002.30   77.29
  -3   3  -9  967.90   75.49
  -3   3  -9  918.01   76.69
  -3   3  -9  931.41   75.59
   3  -3   9 1006.10   75.99
   3  -3   9 1116.29   81.69
   3  -3   9  919.61   75.39
   3  -3   9 1148.29   79.19
   3  -3   9 1029.80   74.89
   3  -3   9 1027.00   75.19
   5  -1 -13  419.66   44.90
  -5   1  13  549.45   45.70
  -5   1  13  507.45   41.30
  -5   1  13  489.05   42.10
  -5   1  13  520.25   43.90
  -5   1  13  552.44   42.30
  -7  -1  -7  623.14   49.90
  -7  -1  -7  600.14   52.49
  -7  -1  -7  600.84   57.59
   7   1   7  789.12   57.89
   7   1   7  743.33   54.99
   7   1   7  777.82   57.29
   7   1   7  799.12   61.29
   9   3 -15 1197.68   88.59
   9   3 -15 1224.58   89.19
   9   3 -15 1209.08   85.79
   9   3 -15 1284.47  102.89
   9   3 -15 1311.57   88.79
  -9  -3  15 1222.58   94.19
  -9  -3  15 1080.39   88.69
  -9  -3  15 1125.69   89.19
  -9  -3  15 1140.49   86.99
  -9  -3  15 1154.88   88.89
  -9  -3  15 1000.20   92.19
  11   5 -16   23.80   10.40
 -11  -5  16   47.30   13.50
 -11  -5  16   51.89   16.20
 -11  -5  16   51.29   14.20
 -11  -5  16   61.49   15.60
 -11  -5  16   46.60   14.80
 -11  -5  16   49.70   16.80
  13   7 -17  421.86   43.60
  13   7 -17  403.76   43.00
  13   7 -17  452.75   40.20
  13   7 -17  445.66   45.20
  13   7 -17  451.05   43.00
 -13  -7  17  444.26   46.00
 -13  -7  17  471.85   44.00
 -13  -7  17  422.96   45.90
 -13  -7  17  401.36   45.50
 -13  -7  17  473.05   44.60
  15   9 -18   23.80   14.20
  15   9 -18   14.90   11.10
  15   9 -18   21.00   12.40
  15   9 -18   29.60   12.80
  15   9 -18   20.20   13.30
 -15  -9  18   47.80   14.10
 -15  -9  18   51.99   15.80
 -15  -9  18   65.19   23.30
 -15  -9  18   41.70   17.80
  17  11 -19  114.69   23.90
  17  11 -19  106.19   21.50
  17  11 -19   98.09   24.80
  17  11 -19  132.99   23.30
  17  11 -19   76.69   18.30
  17  11 -19  118.89   25.60
 -17 -11  19  120.59   26.10
  19  13 -20   -2.50    9.10
  19  13   1   44.40   16.00
  19  13   1   42.50   12.40
  21  15 -21   11.40    8.50
  10  16 -16   25.40   12.50
   8  14 -15   44.70   17.00
   8  14 -15   34.70   12.40
   8  14 -15   31.60   14.10
  -8 -14  15   27.60   14.30
   6  12 -14  222.88   30.40
   6  12 -14  214.58   29.50
   6  12 -14  205.68   28.30
   6  12 -14  140.19   28.90
   6  12 -14  223.18   29.60
  -6 -12  14  216.78   29.60
  -6 -12  14  227.08   27.50
   4  10 -13   12.70   10.50
   4  10 -13   13.60   11.30
   4  10 -13   10.20   10.60
  -4 -10  -9   33.70   18.20
   4  10 -13   11.60    9.90
  -4 -10  -9   23.30   15.80
   4  10 -13    5.80   10.60
  -4 -10  13   16.00   11.70
  -4 -10  13   26.50   11.30
  -4 -10  13    1.40    4.90
  -4 -10  13   27.80   11.20
   4  10   9   23.20    7.90
   2   8 -12  125.69   19.30
   2   8 -12  108.19   22.40
   2   8 -12   95.29   22.10
   2   8 -12   78.69   18.70
   2   8 -12   92.09   19.00
   0  -6 -11   84.39   22.60
   0   6 -11  119.69   17.00
   0  -6 -11  106.59   25.70
   0   6 -11  113.99   25.30
   0   6 -11  118.59   22.70
   0   6 -11  110.99   19.60
   0  -6  11  107.09   21.20
   0   6  11  105.59   14.00
   0  -6  11   93.89   19.20
   0  -6  11   88.49   17.20
   0  -6  11  119.59   23.50
   0   6  11  133.19   15.70
   0   6  11  107.29   16.20
   0  -6  11  109.29   21.00
   2  -4 -12 1014.60   77.99
   2  -4 -12  957.90   77.99
  -2   4 -10  811.42   70.39
  -2   4 -10  849.12   69.99
  -2   4 -10  793.42   70.39
  -2   4 -10  755.72   66.69
   2  -4  10  873.91   70.29
   2  -4  10 1002.70   73.09
  -2   4  12  940.01   66.39
   2  -4  10  889.21   68.09
  -2   4  12  889.11   69.09
  -2   4  12  842.92   62.99
   2  -4  10  945.31   74.99
  -2   4  12  903.11   67.39
   2  -4  10  944.31   69.29
   2  -4  10  885.31   69.99
  -4   2  13  152.48   20.50
  -4   2  13  126.99   17.40
  -4   2  13  130.89   17.40
  -4   2  13  140.29   16.80
  -4   2  13  128.49   17.50
   4  -2   9  185.18   21.60
  -6   0  -8 1192.88   90.59
  -6   0  -8 1156.58   94.89
   6   0   8 1202.28   93.09
   6   0   8 1232.18   93.99
   6   0   8 1189.68   93.59
  -6   0  14 1529.25   97.89
   6   0   8 1154.08   90.99
  -6   0  14 1490.25   95.49
   6   0   8 1152.48   95.69
   8   2 -15  105.59   18.80
   8   2 -15   99.29   14.70
   8   2 -15   82.89   13.30
   8   2 -15   85.19   18.40
  -8  -2  15  130.19   18.50
  -8  -2  15  132.69   18.30
  -8  -2  15  131.29   18.90
  -8  -2  15  124.39   21.30
  -8  -2  15  108.29   20.40
  12   6 -17   57.29   16.20
  12   6 -17   41.80   14.60
  12   6 -17   52.39   17.20
 -12  -6  -5   60.49   18.60
  12   6 -17   65.79   21.00
 -12  -6  17   56.89   17.60
 -12  -6  17   82.79   17.90
 -12  -6  17   57.69   18.30
 -12  -6  17   53.99   16.10
 -12  -6  17   65.39   17.80
 -12  -6  17   87.99   21.60
  14   8 -18  138.79   25.20
 -14  -8  -4  142.99   46.20
  14   8 -18  121.09   36.40
  14   8 -18  158.38   27.80
  14   8 -18  160.88   24.40
  14   8 -18  172.68   41.60
 -14  -8  18  124.79   26.30
 -14  -8  18  142.39   25.60
 -14  -8  18  163.08   26.70
 -14  -8  18  128.59   27.10
 -16 -10  -3   29.50   16.10
  16  10 -19   63.79   19.20
  16  10 -19   22.00   10.90
  16  10 -19   58.39   19.70
  16  10 -19   41.60   16.80
  16  10 -19   60.79   17.30
  16  10   3   30.90   14.10
 -16 -10  19   43.40   13.00
  16  10   3   28.60   13.20
  16  10   3   21.80    9.90
 -16 -10  19   37.20   16.10
  16  10   3   30.70   19.20
 -16 -10  19   43.80   13.70
  18  12 -20   48.10   17.10
  18  12   2   82.09   16.90
 -18 -12  20   50.39   17.40
  20  14 -21    9.20   14.10
 -20 -14  21    6.30    8.10
  20  14   1   16.60    7.80
  11  17 -17    5.60    7.00
   9  15 -16   -4.40    8.60
   9  15 -16  -10.30    7.00
   7  13 -15   70.89   18.40
   7  13 -15   49.80   17.80
   7  13 -15   78.49   18.90
  -7 -13  15   62.89   18.20
   5  11 -14   14.70   12.60
   5  11 -14   12.90   10.80
   5  11 -14   15.00   10.90
  -5 -11  -9   64.89   22.20
   5  11 -14   12.30   11.20
   5  11 -14   15.10   12.80
  -5 -11  14   12.00   11.00
  -5 -11  14    5.30   10.60
  -5 -11  14   18.90    7.50
  -5 -11  14   18.30   10.10
   3   9 -13  314.67   36.80
   3   9 -13  294.67   35.40
   3   9 -13  313.27   35.40
   3   9 -13  295.57   33.60
   3   9 -13  263.97   31.40
  -3  -9  13  258.07   35.40
  -3  -9  13  297.87   32.60
  -3  -9  13  305.17   33.50
  -3  -9  13  287.67   35.50
   1  -5  11  122.39   17.90
  -1   5  12   87.19   15.90
   1  -5  11  110.19   20.70
  -1   5  12   73.09   17.10
   1  -5  11  104.09   19.30
   1  -5  11  126.29   22.10
   1  -5  11  121.69   23.90
  -1   5  12   96.39   16.40
   3  -3  10  131.99   23.20
   3  -3  10  116.49   18.10
   3  -3  10  123.79   21.80
   3  -3  10  128.19   19.30
   3  -3  10  130.39   17.70
  -9  -3  -7  251.87   21.60
  11   5 -17  403.96   39.20
  11   5 -17  390.46   37.20
  11   5 -17  396.96   34.60
  11   5 -17  361.66   41.60
  11   5 -17  418.46   36.50
 -11  -5  17  301.37   38.80
 -11  -5  17  342.67   37.10
 -11  -5  17  302.97   37.20
 -11  -5  17  300.17   36.30
 -11  -5  17  322.07   34.50
 -11  -5  17  347.77   39.10
  13   7 -18  102.89   27.80
 -13  -7  -5  157.98   32.00
  13   7 -18  116.89   25.40
  13   7   5  165.28   21.60
  13   7   5  157.68   22.30
 -13  -7  18  121.69   23.50
 -13  -7  18  138.59   28.50
  13   7   5  184.58   24.10
 -13  -7  18  128.79   27.50
  15   9 -19  331.07   36.90
  15   9 -19  277.67   38.40
  15   9 -19  295.97   35.70
 -15  -9  19  246.88   35.80
 -15  -9  19  247.88   31.30
 -15  -9  19  281.77   31.70
 -15  -9  19  287.27   36.20
  17  11 -20   48.90   14.60
  17  11 -20   50.59   17.30
  17  11   3   94.69   18.50
  17  11   3   74.39   14.10
 -17 -11  20   51.99   18.50
  19  13 -21   29.50   12.70
  19  13   2   16.70    8.50
 -19 -13  21   34.10   13.80
  21  15 -22   -0.10    6.60
  10  16 -17   13.50   10.10
   8  14 -16   14.20   12.50
   8  14 -16    8.10    9.90
   8  14 -16   12.20    9.50
  -8 -14  16   16.20   11.00
   6  12 -15   13.70   19.70
   6  12 -15    5.30   10.20
   6  12 -15    4.10    9.40
   6  12 -15   11.60   10.40
   6  12 -15    6.50   11.70
   6  12   9   10.40    6.60
  -6 -12  15    5.10   10.50
  -6 -12  15   -1.20    9.80
   6  12   9    4.20    7.30
   4  10 -14   28.40   14.90
   4  10 -14   14.80   13.00
   4  10 -14   28.70   12.20
   4  10 -14   11.90   11.30
   4  10 -14   11.50   10.20
  -4 -10  14   27.00   11.80
  -4 -10  14   20.40   11.20
  -4 -10  14   23.70   14.50
   2   8 -13   43.80   13.90
   2   8 -13   49.40   17.10
   2   8 -13   54.09   14.70
   2   8 -13   43.00   14.80
   2   8 -13   56.69   17.40
  -2  -8 -11  101.79   25.20
   2   8  11   63.99   12.40
  -2  -8  13   28.30   13.20
  -2  -8  13   42.00   15.90
  -2  -8  13   39.40   14.60
  -2  -8  13   48.00   16.90
   0   6 -12  317.87   35.30
   0   6 -12  313.17   32.40
   0   6 -12  313.07   34.90
   0   6 -12  298.97   34.30
   0  -6 -12  328.27   41.10
   0  -6  12  311.77   34.60
   0  -6  12  310.27   34.80
   0  -6  12  275.07   33.10
   0  -6  12  302.67   30.90
   0   6  12  319.17   31.20
   0   6  12  295.47   28.50
   0  -6  12  301.17   37.40
  -2   4 -11   94.19   20.40
   2  -4 -13  153.58   26.80
  -2   4 -11   93.09   17.50
  -2   4 -11   92.29   22.10
   2  -4 -13  162.88   26.10
  -2   4  13  149.69   20.60
  -2   4  13  125.99   13.50
  -2   4  13  167.68   18.90
  -2   4  13  152.28   20.90
  -4   2 -10 1065.59   82.89
  -4   2 -10 1090.09   78.89
  -4   2 -10 1057.39   82.29
  -4   2 -10 1077.69   75.29
   4  -2  10  924.11   79.09
   4  -2  10 1009.10   81.09
   4  -2  10 1036.00   85.19
   4  -2  10 1065.39   80.79
   4  -2  10  935.21   75.89
   4  -2  10  985.10   77.79
  -6   0  -9  108.59   30.60
  -6   0  -9  128.69   16.40
   6   0 -15  182.08   19.20
  -6   0  -9  118.79   13.90
   6   0 -15  164.58   23.50
  -6   0  -9  113.89   23.40
  -6   0  -9  136.89   18.60
   6   0 -15  162.78   25.00
  -6   0  15  184.98   23.60
  -6   0  15  152.18   21.50
   6   0   9  131.09   21.00
  -6   0  15  166.98   20.20
   6   0   9  135.39   18.20
  -6   0  15  186.68   24.70
   6   0   9  123.09   22.60
   6   0   9  133.39   27.00
  -6   0  15  167.48   21.30
   6   0   9  127.29   22.90
   6   0   9  156.58   27.10
  -6   0  15  151.98   20.40
   8   2 -16  613.64   43.50
   8   2 -16  654.93   55.59
   8   2 -16  600.34   46.00
   8   2 -16  596.74   47.20
   8   2 -16  593.84   49.99
  -8  -2  16  515.75   49.50
  -8  -2  16  533.25   48.20
  -8  -2  16  457.75   49.70
  -8  -2  16  465.65   47.20
  -8  -2  16  444.36   45.90
  -8  -2  16  485.85   47.20
  10   4 -17   65.49   14.10
  10   4 -17   48.70   16.80
  10   4 -17   61.79   16.20
  10   4 -17   61.49   14.10
  10   4 -17   61.79   14.80
 -10  -4  17   41.40   14.20
 -10  -4  17   31.10   13.40
  10   4   7   56.39   14.50
  10   4   7   68.09   16.00
 -10  -4  17   32.30   15.60
  10   4   7   75.49   15.50
  10   4   7   70.69   16.20
  10   4   7   59.49   16.60
 -12  -6  -6  246.08   36.30
  12   6 -18  282.17   34.70
  12   6 -18  306.37   38.60
  12   6 -18  335.27   33.60
  12   6 -18  276.27   33.00
 -12  -6  18  336.07   32.10
  12   6   6  266.27   31.00
  12   6   6  284.77   33.90
 -12  -6  18  331.47   38.90
 -12  -6  18  335.37   36.40
  12   6   6  270.87   30.70
 -12  -6  18  330.87   35.70
  12   6   6  265.87   30.90
 -12  -6  18  297.27   37.10
  14   8 -19   16.10   12.30
  14   8 -19   14.20   13.00
  14   8 -19    9.00   11.20
  14   8 -19   12.10   11.00
 -14  -8  19    4.90   10.30
 -14  -8  19    5.70    9.80
 -14  -8  19    2.90   10.00
 -14  -8  19    9.40   12.20
  16  10 -20   69.39   18.90
  16  10 -20   42.50   14.30
  16  10 -20   63.09   19.90
  16  10 -20   57.29   18.30
 -16 -10  -4   89.79   23.30
 -16 -10  20   33.90   15.70
 -16 -10  20   72.89   14.40
 -16 -10  20   55.39   14.70
  16  10   4   95.49   23.80
  18  12 -21   18.00   12.50
  18  12 -21   32.40   11.10
 -18 -12  21   35.60   14.60
  20  14 -22   50.69   13.30
  11  17 -18    9.60    6.90
   9  15 -17   10.30   10.20
   7  13 -16   15.40   13.30
   7  13 -16   25.70   12.00
   7  13 -16   13.20    9.90
  -7 -13  16   13.10   12.20
   5  11 -15   66.19   18.00
   5  11 -15   77.09   20.70
   5  11 -15   82.59   19.30
   5  11 -15   75.29   20.80
   5  11 -15   80.79   19.30
  -5 -11  15   54.59   18.10
  -5 -11  15   66.19   13.10
  -5 -11  15   62.29   15.80
  -5 -11  15   40.80   15.70
   3   9 -14   23.00   12.00
   3   9 -14   15.70   12.10
   3   9 -14   19.90   12.40
   3   9 -14   17.70   11.00
  -3  -9  14    3.30    8.80
  -3  -9  14   -0.10    8.90
  -3  -9  14    3.80    9.80
  -3  -9  14    2.70   10.10
   1  -5 -13   72.19   22.10
  -1   5 -12   34.10   12.10
  -1   5 -12   38.80   13.60
  -1   5 -12   47.80   16.00
  -1   5 -12   34.50   13.70
   1  -5 -13   81.19   23.60
   1  -5  12   85.29   18.70
  -1   5  13   57.49   15.10
  -1   5  13   76.49   15.70
   1  -5  12   63.79   17.30
   1  -5  12   55.99   16.70
   1  -5  12   69.89   20.40
  -1   5  13   59.59   13.50
  -3   3 -11  147.49   19.30
  -3   3 -11  156.08   21.90
  -3   3 -11  145.19   23.90
  -7  -1  16   60.49   15.20
  -7  -1  16   49.80   15.70
  -7  -1  16   41.20   14.80
  -7  -1  16   46.10   13.20
  -7  -1  16   44.40   13.30
  -7  -1  16   58.89   15.60
   9   3 -17  427.66   45.50
   9   3 -17  432.56   39.10
   9   3 -17  472.95   38.60
   9   3 -17  447.66   35.50
  -9  -3  17  362.96   38.20
  -9  -3  17  394.26   40.90
  -9  -3  17  377.86   39.60
  -9  -3  17  325.47   39.40
  -9  -3  17  354.46   42.40
  -9  -3  17  364.86   39.10
  11   5 -18  127.19   27.80
  11   5 -18   85.89   17.00
  11   5 -18  100.39   19.90
  11   5 -18  109.69   22.60
 -11  -5  18   76.99   18.90
 -11  -5  18   97.79   19.80
 -11  -5  18   92.39   23.40
 -11  -5  18   82.99   20.40
 -11  -5  18   83.99   20.60
 -11  -5  18   58.49   19.40
 -13  -7  -6   38.40   17.20
  13   7 -19  114.49   26.10
 -13  -7  19   72.79   20.70
 -13  -7  19   58.99   18.20
 -13  -7  19   72.89   18.70
  15   9 -20   11.50   12.30
  15   9 -20   25.40   14.30
 -15  -9  -5   61.89   20.40
  15   9 -20   20.30   13.20
 -15  -9  20    2.30    9.20
  15   9   5   49.80   13.40
  15   9   5   39.30   17.70
 -15  -9  20   13.30   13.70
  17  11 -21   23.60   13.00
  17  11 -21   25.20   11.40
 -17 -11  21   36.30   15.80
  17  11   4   11.70    9.80
  19  13 -22   13.00   15.60
  19  13   3   12.30    8.30
 -19 -13  22   16.60    9.80
  10  16 -18   18.20    9.40
   8  14 -17    3.80   10.00
  -8 -14  17    8.60   10.10
   8  14   9    9.00    5.60
   6  12 -16   87.79   22.20
   6  12 -16   84.39   23.70
   6  12 -16   77.89   19.20
  -6 -12  16  140.39   25.80
   4  10 -15   73.59   21.30
   4  10 -15   81.39   20.40
   4  10 -15   84.09   20.60
   4  10 -15  117.99   22.00
   4  10 -15   67.79   17.10
  -4 -10  15   45.60   16.50
  -4 -10  15   77.99   22.20
  -4 -10  15   76.09   18.40
  -4 -10  15   93.59   23.60
  -4 -10  15   91.09   17.80
   2   8 -14  112.59   22.50
   2   8 -14   90.39   22.10
  -2  -8 -12  150.18   46.40
   2   8 -14  110.89   23.70
   2   8 -14  105.69   36.00
   2   8  12  112.79   16.20
  -2  -8  14  192.48   34.50
  -2  -8  14  165.98   24.60
  -2  -8  14  160.58   24.30
   2   8  12  145.09   18.90
  -2  -8  14  196.78   32.40
   0  -6 -13   51.69   20.20
   0   6 -13    9.00    9.80
   0   6 -13    2.40    8.60
   0   6 -13    4.90    9.50
   0  -6 -13   16.70   13.80
   0   6 -13   -1.70    9.00
   0   6  13    9.20    9.00
   0  -6  13   28.30   12.70
   0  -6  13   21.20   11.80
   0  -6  13   23.20   13.10
   0  -6  13   32.50   15.20
   0   6  13   15.10    9.20
   0  -6  13   34.80   12.10
  -2   4 -12  137.69   26.10
  -2   4 -12  152.48   19.60
  -2   4 -12  120.19   21.60
  -2   4 -12  160.78   21.20
   2  -4  12   81.09   21.90
   2  -4  12   80.69   19.40
   2  -4  12   80.59   21.00
   4  -2  11   44.30   12.30
   4  -2  11   27.70   12.20
  -4   2  15   72.09   13.30
  -4   2  15   63.59   16.50
   4  -2  11   47.10   15.00
   4  -2  11   49.20   16.20
  -4   2  15   84.19   19.40
   4  -2  11   29.30   12.60
  -4   2  15   73.49   15.90
  -4   2  15   60.99   15.00
   4  -2  11   39.00   15.80
  -8  -2  17  115.99   24.80
  -8  -2  17   94.79   19.40
   8   2   9   96.09   19.50
   8   2   9   99.49   20.20
   8   2   9   95.59   16.60
   8   2   9   85.99   22.00
   8   2   9   69.19   18.80
  -8  -2  17  108.59   22.70
  -8  -2  17   74.09   18.40
  -8  -2  17   83.59   17.80
   8   2   9   94.69   20.20
  -8  -2  17   85.19   19.30
  10   4 -18  169.68   23.30
  10   4 -18  239.08   33.00
  10   4 -18  220.08   27.00
  10   4 -18  200.58   23.90
  10   4 -18  209.38   23.30
 -10  -4  18  202.28   28.10
 -10  -4  18  197.78   35.20
 -10  -4  18  186.28   26.20
 -10  -4  18  181.48   28.30
 -10  -4  18  177.68   27.10
 -10  -4  18  210.28   28.20
  12   6 -19  135.89   29.10
  12   6 -19  142.19   26.70
  12   6 -19  101.89   20.90
  12   6 -19  104.49   19.50
 -12  -6  19  113.59   18.00
  14   8 -20  101.09   22.50
  14   8 -20   80.69   20.70
  14   8 -20   88.79   25.00
  14   8 -20   92.19   19.40
 -14  -8  -6  121.19   26.40
 -14  -8  20  100.99   21.50
  14   8   6  133.49   19.40
 -14  -8  20  102.69   25.30
 -14  -8  20   87.69   21.00
 -14  -8  20  109.79   25.90
  16  10 -21    3.10    8.50
  16  10 -21    2.30   16.50
  16  10   5    0.00    5.50
 -16 -10  21   11.70   11.20
  16  10   5    9.60    9.90
 -16 -10  21    3.90    6.80
 -16 -10  21    4.70    7.40
  18  12 -22   24.70   11.60
  18  12   4   31.00   10.90
  20  14 -23   -2.10    9.90
   9  15 -18   -3.20    6.90
   7  13 -17   43.90   13.70
   7  13 -17   16.70   12.50
  -7 -13  17   33.20   12.70
   7  13  10   39.80    9.70
  -5 -11 -11   12.40   14.30
   5  11 -16   37.90   16.00
   5  11 -16   29.20   15.40
   5  11 -16   33.30   13.90
  -5 -11  16   36.90    8.30
  -5 -11  16   39.90   14.40
  -5 -11  16   46.70   17.00
   5  11  11   20.70    8.80
   3   9 -15   72.49   19.30
   3   9 -15   74.59   18.50
  -3  -9 -12   52.19   22.20
   3   9 -15  101.49   23.40
   3   9 -15   46.00   16.50
  -3  -9 -12   49.50   20.80
  -3  -9  15   56.89   17.10
   3   9  12  106.89   24.90
  -3  -9  15   40.80   16.50
  -3  -9  15   75.09   20.10
  -3  -9  15   61.49   17.10
  -1  -7 -13  166.28   38.00
  -1   5 -13  574.34   54.39
  -1   5 -13  618.54   55.09
  -1   5 -13  586.44   51.59
  -1   5 -13  602.94   56.79
   1  -5  13  691.33   58.09
   1  -5  13  656.63   53.69
   1  -5  13  618.94   57.59
   1  -5  13  604.44   60.49
   1  -5  13  648.24   57.79
  -5   1 -11  725.23   59.09
  -5   1 -11  725.63   70.89
   5  -1  11  904.31   71.29
   5  -1  11  819.62   64.49
   5  -1  11  871.31   71.79
   5  -1  11  988.60   78.09
   5  -1  11  964.40   73.99
   5  -1  11  935.51   70.29
   7   1 -17  406.56   45.30
   7   1 -17  420.56   36.60
   7   1 -17  423.16   42.00
  -7  -1  17  428.26   40.60
  -7  -1  17  357.56   38.90
  -7  -1  17  396.76   40.80
  -7  -1  17  457.05   44.60
  -7  -1  17  386.86   42.80
  -7  -1  17  363.96   37.60
   9   3 -18  100.09   18.80
   9   3 -18  118.69   16.70
   9   3 -18  108.19   18.20
   9   3 -18  112.79   14.90
   9   3 -18   88.89   22.70
  -9  -3  18   77.09   19.80
  -9  -3  18   63.19   18.40
  -9  -3  18   65.09   20.90
  -9  -3  18   71.39   20.60
  -9  -3  18   63.89   26.90
  -9  -3  18   64.29   18.20
  11   5 -19   33.00   11.60
  11   5 -19   30.70   14.30
 -11  -5  -8   30.20   26.20
  11   5 -19    9.40   21.40
  11   5   8   46.90   18.40
 -11  -5  19   25.70   12.50
  11   5   8   47.90   23.30
 -11  -5  19   33.00   15.50
 -11  -5  19   45.50   17.20
 -11  -5  19   38.60   15.70
  11   5   8   44.00   15.60
 -11  -5  19   38.90   20.50
 -13  -7  -7   59.59   20.10
  13   7 -20   22.60   12.60
  13   7 -20   22.40   14.40
  13   7 -20   17.00   10.00
  13   7 -20   15.80   12.30
 -13  -7  20    8.50   12.50
 -13  -7  20   12.80   13.00
 -13  -7  20    9.80   11.70
 -13  -7  20   13.30   12.60
  15   9 -21  112.59   22.90
  15   9 -21  100.99   19.10
  15   9 -21  109.99   23.20
  15   9 -21  125.19   28.90
 -15  -9  21  128.49   21.70
 -15  -9  21  111.89   25.10
 -15  -9  21   82.39   18.90
  17  11 -22   41.10   14.50
  17  11 -22   32.90   11.90
 -17 -11  22   58.99   16.70
  17  11   5   64.39   15.00
  19  13 -23    7.90    7.40
  10  16 -19    3.30    6.40
   8  14 -18   29.40   12.20
   6  12 -17    2.10    8.60
   6  12 -17    6.30   11.40
  -6 -12  17   12.90   10.30
   6  12  11    5.00    6.70
   4  10 -16  266.07   32.50
   4  10 -16  226.68   32.50
   4  10 -16  237.28   33.70
  -4 -10  16  329.87   30.80
  -4 -10  16  409.36   54.79
  -4 -10  16  292.47   32.50
  -4 -10  16  314.57   36.40
   2   8 -15    4.70   10.20
  -2  -8 -13   -0.10   12.20
  -2  -8 -13    7.40   14.20
   2   8 -15    1.50    9.90
   2   8 -15    6.50   10.70
   2   8 -15   19.60   11.70
   2   8  13   14.50    7.20
  -2  -8  15   37.30   15.00
  -2  -8  15   49.30   17.40
  -2  -8  15   39.40   17.00
  -2  -8  15   32.20   14.30
   2   8  13   11.20    9.50
   0   6 -14   87.99   22.10
   0  -6 -14  146.99   33.30
   0   6 -14  111.79   24.80
   0   6 -14   99.79   31.60
   0   6 -14   98.79   18.90
   0  -6 -14  141.09   31.60
   0   6  14  106.19   19.70
   0  -6  14  156.78   29.30
   0   6  14  102.79   20.70
   0  -6  14  158.98   28.20
   0   6  14   84.49   18.80
   0  -6  14  169.68   27.50
   0  -6  14  144.39   20.60
  -2   4 -13   36.30   11.40
   2  -4 -15   -2.60   10.00
  -2   4 -13   36.90   15.00
   2  -4 -15    4.60   11.10
  -2   4 -13   31.10   11.90
  -2   4 -13   42.20   14.80
  -2   4  15   14.00   10.70
   2  -4  13   12.00   10.70
  -2   4  15   12.10   10.40
  -2   4  15    9.90    8.60
   2  -4  13   54.59   18.10
   2  -4  13   15.00   11.00
   2  -4  13   38.10   16.40
   2  -4  13   15.50   11.90
  -2   4  15    8.20    9.40
  -4   2 -12  437.86   41.00
  -4   2 -12  379.46   37.50
   4  -2 -16  353.96   46.70
   4  -2 -16  366.16   45.80
  -4   2 -12  413.96   35.10
  -4   2 -12  374.66   44.30
   4  -2  12  464.25   44.90
   4  -2  12  444.56   46.10
   4  -2  12  458.55   43.00
   4  -2  12  504.95   45.70
  -4   2  16  432.46   41.40
  -4   2  16  530.35   47.10
   4  -2  12  481.85   50.09
  -4   2  16  523.95   44.30
  -4   2  16  464.95   42.10
   4  -2  12  457.75   45.90
  -4   2  16  471.05   44.90
  -6   0 -11   31.90   10.10
   6   0 -17   24.10   13.10
   6   0 -17   16.30   13.60
   6   0 -17   17.90    7.90
  -6   0 -11   16.00   11.90
  -6   0  17   14.60    9.60
   6   0  11   37.50   14.10
   6   0  11   15.30   11.80
  -6   0  17    9.70   11.40
   6   0  11   18.90   12.70
   6   0  11   28.10   14.90
  -6   0  17   15.50   10.80
  -6   0  17   17.50   11.70
  -6   0  17   21.30   10.10
  -6   0  17    9.20   10.50
   8   2 -18  400.26   36.20
  -8  -2 -10  321.47   41.30
   8   2 -18  350.06   42.80
   8   2 -18  332.07   37.30
   8   2  10  347.67   39.10
   8   2  10  352.86   39.20
   8   2  10  305.67   37.20
  -8  -2  18  447.86   42.20
  -8  -2  18  434.46   44.20
   8   2  10  370.26   40.00
   8   2  10  341.27   41.70
 -10  -4  -9   17.90   15.90
  10   4 -19   44.40   15.10
  10   4 -19   54.89   15.40
  10   4 -19   45.20   11.40
 -10  -4  19   56.79   16.90
 -10  -4  19   52.79   16.10
  10   4   9   21.00   11.30
 -10  -4  19   49.30   17.40
 -10  -4  19   80.79   25.60
 -10  -4  19   83.49   21.40
  10   4   9   31.50   13.30
  10   4   9   43.30   15.70
  12   6 -20   86.79   20.00
  12   6 -20  128.39   19.10
  12   6 -20  120.49   27.50
  12   6 -20  104.09   21.30
 -12  -6  20  111.79   24.70
 -12  -6  20  110.29   26.80
 -12  -6  20  113.49   25.50
  14   8 -21   45.10   18.60
  14   8 -21   39.10   12.80
  14   8 -21   28.50   13.30
  14   8 -21   48.20   16.60
 -14  -8  21   57.99   16.20
 -14  -8  21   73.99   20.20
 -14  -8  21   72.29   21.70
 -14  -8  21   67.29   18.50
  16  10 -22   41.60   14.60
 -16 -10  22   58.29   13.70
 -16 -10  22   32.90   11.30
  18  12 -23    2.50    7.20
  18  12   5   18.30    8.60
 -18 -12  23   14.30    9.40
   9  15 -19   43.10   11.50
   7  13 -18   15.30   10.70
   5  11 -17   17.50   13.00
   5  11 -17    8.20   10.00
  -5 -11  17   19.30    9.60
   5  11  12   28.20   11.20
  -5 -11  17   18.10   12.50
   3   9 -16   50.19   16.90
   3   9 -16   38.10   17.30
   3   9 -16   48.20   17.10
  -3  -9  16   47.50   17.10
  -3  -9  16   43.10   17.40
  -3  -9  16   55.09   17.20
  -3  -9  16   54.59   22.70
   1   7 -15   90.69   21.10
   1   7 -15  141.29   25.10
   1   7 -15  108.99   19.80
  -1  -7 -14   81.79   23.80
  -1  -7 -14  107.89   28.70
   1   7 -15  136.09   24.80
   1   7  14   63.39   15.20
   1   7  14   59.29   16.10
  -1  -7  15  107.69   23.20
   1   7  14   60.29   15.70
  -1  -7  15  121.39   25.40
  -1  -7  15  135.59   25.80
   1  -5 -15  206.38   42.70
  -3   3 -13  776.72   59.89
  -3   3 -13  852.81   57.59
  -3   3 -13  777.42   67.89
  -3   3 -13  828.92   62.69
   3  -3  13  696.63   65.99
   3  -3  13  644.24   67.39
   3  -3  13  676.13   64.99
   3  -3  13  674.83   61.59
   3  -3  13  697.03   65.09
   3  -3  13  700.43   63.99
   9   3 -19  128.99   24.80
   9   3 -19  115.99   33.00
   9   3 -19  119.59   22.60
   9   3 -19  136.39   14.60
  -9  -3  19  158.38   30.00
  -9  -3  19  170.48   29.00
  -9  -3  19  142.29   26.90
  -9  -3  19  166.88   28.00
  13   7 -21   69.19   26.50
 -13  -7  -8   33.10   23.70
  13   7 -21   73.29   14.90
  13   7 -21   77.39   18.10
  13   7 -21   46.20   18.30
 -13  -7  21  100.69   24.00
  13   7   8   38.90   16.10
 -13  -7  21  132.89   25.70
 -13  -7  21   99.69   20.70
  15   9 -22    7.50    9.50
  15   9 -22    9.70    8.40
 -15  -9  22   10.00   12.40
 -15  -9  22   12.10    8.90
 -15  -9  22   14.10   10.30
  17  11 -23   13.10   12.30
 -17 -11  23   21.20   11.20
  17  11   6   16.20    9.30
   8  14 -19    2.60    7.00
   6  12 -18   49.20   15.60
   6  12 -18   58.29   18.60
  -6 -12  18   44.30   13.70
   4  10 -17   39.40   24.20
   4  10 -17   29.10   12.40
  -4 -10  17   32.10   10.70
  -4 -10  17   27.90   13.70
  -4 -10  17   20.90   11.30
   4  10  13   37.20   11.90
   2   8 -16  283.47   31.90
   2   8 -16  276.67   34.10
   2   8 -16  293.97   34.30
   2   8 -16  244.48   32.20
  -2  -8  16  298.07   34.70
  -2  -8  16  301.97   36.50
  -2  -8  16  276.97   36.90
  -2  -8  16  240.58   33.80
  -2  -8  16  303.37   35.40
   0  -6 -15   39.20   18.70
   0   6 -15   31.20   12.80
   0   6 -15   32.70   13.80
   0   6 -15   35.00   12.60
   0  -6 -15   47.40   19.60
   0   6 -15   20.50   13.00
   0  -6  15   49.40   18.40
   0   6  15   26.30   10.90
   0  -6  15   43.60   17.70
   0   6  15   36.50   13.80
   0  -6  15   39.00   17.20
   0  -6  15   61.09   17.30
   0  -6  15   31.80   15.40
  -2   4 -14  295.97   43.60
  -2   4 -14  296.87   44.60
  -2   4 -14  316.17   31.50
  -2   4 -14  296.17   42.80
   2  -4  14  395.66   40.50
   2  -4  14  325.47   39.70
   2  -4  14  431.46   52.59
   2  -4  14  381.46   41.70
   2  -4  14  392.86   38.20
   2  -4  14  396.46   42.80
   4  -2 -17   93.49   24.10
   4  -2 -17   69.69   22.00
  -4   2 -13   69.39   16.10
  -4   2 -13   47.80   18.00
   4  -2  13   33.70   16.20
  -4   2  17   79.89   20.70
   4  -2  13   50.59   16.80
   4  -2  13   45.40   16.40
   4  -2  13   41.00   15.30
  -4   2  17   63.19   17.30
   4  -2  13   42.30   16.60
  -4   2  17   66.59   19.50
   4  -2  13   45.90   20.20
  -4   2  17   52.39   15.40
  -6   0 -12  331.77   30.90
  -6   0 -12  342.47   40.90
   6   0  12  353.56   39.10
   6   0  12  358.86   40.30
   6   0  12  310.17   38.30
   6   0  12  332.37   43.10
   6   0  12  362.26   40.70
   6   0  12  339.97   37.40
   8   2 -19   -3.50    8.80
   8   2 -19    0.70    7.90
  -8  -2 -11   11.20   12.70
   8   2 -19   13.50   12.40
   8   2  11   24.80   13.40
  -8  -2  19    8.70   10.80
  -8  -2  19   10.70   12.60
   8   2  11   13.30   12.10
   8   2  11   30.30   16.00
  -8  -2  19    8.50    9.60
   8   2  11   22.50   13.30
   8   2  11   20.60   13.00
  -8  -2  19   18.20   13.10
  -8  -2  19   12.40   11.60
  10   4 -20  192.88   32.30
  10   4 -20  186.98   25.70
 -10  -4 -10  240.28   34.40
  10   4 -20  195.98   19.00
 -10  -4  20  198.98   36.40
 -10  -4  20  149.69   29.20
 -10  -4  20  213.28   29.80
  10   4  10  197.28   27.70
  10   4  10  200.68   29.30
 -10  -4  20  170.38   32.00
 -10  -4  20  198.48   27.70
  10   4  10  204.18   31.20
  12   6 -21   78.29   17.30
  12   6 -21   85.19   23.50
  12   6 -21   75.09   18.60
 -12  -6  21   73.39   22.70
 -12  -6  21   45.50   18.40
 -12  -6  21   85.69   21.90
  14   8 -22   34.30   12.50
  14   8 -22   36.20   11.20
 -14  -8  22   34.90   14.50
 -14  -8  22   50.99   18.60
 -14  -8  22   43.80   14.50
  16  10 -23   -0.10    6.70
 -16 -10  23   -0.90    5.60
 -16 -10  23   -2.70    8.20
  16  10   7    7.00    8.70
  18  12 -24   15.20    9.40
   7  13 -19   30.20   10.90
   5  11 -18   25.10   10.80
   5  11 -18   30.90   12.90
  -5 -11  18   17.60   10.50
   3   9 -17  117.89   20.70
   3   9 -17  102.19   25.80
   3   9 -17  125.59   23.70
  -3  -9  17   93.19   29.00
  -3  -9  17  126.59   25.50
  -3  -9  17   84.09   18.40
  -3  -9  17   88.09   24.20
  -1   5 -15  205.98   29.20
  -1   5 -15  177.18   23.50
  -1   5 -15  207.68   26.80
  -1   5 -15  168.48   21.40
   1  -5  15  200.98   29.10
   1  -5  15  200.98   36.90
   1  -5  15  175.78   25.00
   1  -5  15  161.88   31.50
   1  -5  15  192.18   33.30
   1  -5  15  201.88   30.00
  -5   1 -13  212.58   31.30
   5  -1  13  228.48   31.20
   5  -1  13  231.98   30.90
   5  -1  13  209.68   31.50
   5  -1  13  226.48   34.60
   5  -1  13  222.58   29.40
   5  -1  13  188.58   29.50
   7   1 -19   48.10   19.10
   7   1 -19   22.20   16.40
   7   1  12   64.29   18.90
  -7  -1  19   63.39   17.90
  -7  -1  19   36.20   17.10
   7   1  12   30.60   14.70
   7   1  12   75.89   19.60
  -7  -1  19   31.30   15.10
  -7  -1  19   51.79   16.90
  -7  -1  19   47.60   17.20
   7   1  12   81.59   21.70
   7   1  12   53.49   19.90
  11   5 -21  173.08   22.30
  11   5 -21  232.58   28.40
  11   5 -21  282.67   36.70
 -11  -5  21  197.08   30.40
 -11  -5  21  219.08   48.40
 -11  -5  21  213.48   27.30
 -11  -5  21  218.48   33.10
 -11  -5  21  232.38   34.50
  13   7 -22   48.00   13.50
  13   7 -22   61.29   11.80
 -13  -7  22   25.90   14.10
 -13  -7  22   39.00   17.10
 -13  -7  22   46.50   16.10
  15   9 -23   23.60   10.00
 -15  -9  23   33.10   14.60
 -15  -9  23   42.50   13.00
  15   9   8   22.70   12.70
  15   9   8   52.69   14.70
  17  11 -24    5.60    6.30
 -17 -11  24    8.80   10.30
  17  11   7   20.10   12.60
   8  14 -20   16.80    7.80
   6  12  13   40.00   12.60
   4  10 -18   30.00   18.50
   4  10 -18   19.10   11.60
   4  10  14   19.20    9.00
  -4 -10  18   17.80    9.90
  -4 -10  18   34.00    9.60
   4  10  14   16.00   10.90
  -4 -10  18   41.50   15.00
   2   8 -17   10.90    9.20
   2   8 -17   15.20   10.90
   2   8 -17   19.80   10.00
  -2  -8 -15    0.20    8.50
  -2  -8  17   51.49   17.10
  -2  -8  17   27.10   12.30
   2   8  15    4.70    8.40
  -2  -8  17   28.80   14.70
   2   8  15   -5.30    8.70
  -2  -8  17   13.40   10.70
   0   6 -16   92.19   17.10
   0   6 -16   82.59   17.70
   0  -6 -16   74.29   22.30
   0   6 -16   99.79   22.30
   0   6 -16  126.89   23.30
   0  -6 -16   57.49   20.00
   0  -6  16   71.59   20.70
   0   6  16  120.89   22.20
   0   6  16  115.09   23.80
   0  -6  16  107.99   24.90
   0  -6  16   67.49   20.10
   0  -6  16   82.79   20.60
   0   6  16  118.49   21.60
   0  -6  16   97.19   25.70
   0   6  16  105.69   19.10
  -2   4 -15   32.70   12.30
  -2   4 -15    9.00    6.80
  -2   4 -15   38.30   14.80
   2  -4 -17   68.79   23.30
  -2   4 -15   39.30    8.50
   2  -4  15    2.60   11.00
  -2   4  17   22.90   17.90
  -2   4  17   25.30   13.00
  -2   4  17   17.10   11.00
   2  -4  15    0.50    9.80
  -2   4  17   30.00   25.00
   2  -4  15   14.00   13.00
   2  -4  15    6.00   20.30
  -4   2 -14  159.08   27.50
  -4   2 -14  140.49   21.20
   4  -2 -18  204.38   33.20
   4  -2 -18  222.68   32.10
   4  -2  14  195.28   34.20
  -4   2  18  212.98   30.10
  -4   2  18  207.08   28.30
   4  -2  14  172.28   26.70
   4  -2  14  210.28   33.20
   4  -2  14  193.48   29.20
   4  -2  14  202.38   32.80
   4  -2  14  193.58   29.70
  -4   2  18  184.18   26.40
  -4   2  18  208.68   30.40
   6   0 -19   20.50   15.10
  -6   0 -13   14.70   12.90
   6   0 -19    8.20   10.60
   6   0  13   17.80   14.50
   6   0  13   10.10   12.40
  -6   0  19    8.60   10.30
   6   0  13   23.70   14.20
  -6   0  19    5.80   11.20
   6   0  13   30.30   14.60
  -6   0  19    5.30   12.10
  -6   0  19    6.50   10.00
  -6   0  19   14.90   12.30
   6   0  13   25.80   14.40
   6   0  13   43.60   16.60
   8   2 -20  188.18   22.40
   8   2 -20  215.78   34.00
  -8  -2  20  203.58   29.50
  -8  -2  20  203.28   29.10
  -8  -2  20  224.28   33.40
   8   2  12  254.07   34.60
   8   2  12  215.78   29.90
  -8  -2  20  205.08   31.40
  -8  -2  20  194.28   30.00
   8   2  12  218.98   30.60
   8   2  12  227.88   30.10
  10   4 -21   16.00   14.50
  10   4 -21    7.90    8.60
 -10  -4 -11    1.20   10.40
  10   4  11   18.30   11.90
 -10  -4  21   25.70   14.40
 -10  -4  21   15.50   12.90
  10   4  11   37.60   15.00
  10   4  11   31.20   14.90
 -10  -4  21    5.90   19.60
 -10  -4  21   21.10   12.70
 -10  -4  21   10.20   12.40
  12   6 -22   29.70   10.30
  12   6 -22   35.30    7.40
 -12  -6  22   13.30   13.40
 -12  -6  22   26.70   12.90
 -12  -6  22   36.80   15.80
  12   6  10   25.00   14.60
  14   8 -23    6.50    7.00
 -14  -8  23   -2.10    8.10
  14   8   9    3.30   10.80
 -14  -8  23   -2.90    7.40
 -14  -8  23    0.40   10.00
  14   8   9   13.50    7.90
  16  10 -24   27.20    9.00
   5  11 -19   50.59   14.00
   5  11  14    6.10   11.70
  -5 -11  19   31.80   10.90
   5  11  14   13.20    8.60
   3   9 -18   33.10   12.40
   3   9 -18   57.69   15.20
  -3  -9  18   55.19   16.50
  -3  -9  18   30.80   13.20
  -3  -9  18   42.20   13.80
   3   9  15   27.40   18.60
   1   7 -17   28.10    9.70
  -1  -7 -16    3.30    8.80
   1   7 -17   19.20   11.00
  -1  -7  17   18.60   11.90
   1   7  16    1.20    8.90
   1   7  16   15.60   12.40
  -1  -7  17   16.00   13.10
   1   7  16    3.30    6.10
  -1  -7  17   12.40   11.20
  -1  -7  17   21.10   13.20
   1  -5 -17  113.69   26.80
   1  -5 -17  176.98   33.50
  -1   5  17   90.49   21.30
  -1   5  17  107.29   20.90
  -1   5  17  134.19   23.30
  -1   5  17  146.79   28.10
  -3   3 -15  174.28   27.20
  -3   3 -15  179.68   23.00
   3  -3  15  161.58   32.00
   3  -3  15  185.68   28.00
   3  -3  15  138.29   29.90
   3  -3  15  159.38   29.60
   3  -3  15  183.98   26.20
   3  -3  15  151.28   30.20
  -7  -1 -13  287.07   37.10
   7   1  13  260.97   32.80
   7   1  13  264.37   34.10
   7   1  13  243.58   33.10
   7   1  13  285.07   35.20
   7   1  13  300.37   39.10
   7   1  13  238.58   33.70
   9   3 -21   64.09   22.20
  -9  -3  21   72.49   22.10
   9   3  12   45.70   17.10
  -9  -3  21   66.29   18.30
   9   3  12   29.40   16.10
  -9  -3  21   56.39   19.50
  -9  -3  21   41.40   16.90
  -9  -3  21   48.80   16.20
 -11  -5  22   -2.20    9.70
  11   5  11   67.49   22.50
 -11  -5  22    3.40    9.70
 -11  -5  22    4.10   11.90
 -11  -5  22    1.80   12.00
  11   5  11   52.49   17.40
  13   7 -23   21.50   12.00
 -13  -7  23   25.30   13.30
  13   7  10   22.50   19.30
  13   7  10   20.00   10.10
 -13  -7  23   68.79   24.00
 -13  -7  23   35.90   20.00
  15   9 -24   14.50    7.90
  15   9   9   42.60   13.10
 -15  -9  24   22.00   11.20
 -15  -9  24   25.60    9.90
   6  12 -20    4.30    6.20
   4  10 -19    3.80    7.30
   4  10  15   19.50    8.20
  -4 -10  19    4.00   11.30
  -4 -10  19    8.20    9.20
   4  10  15    7.90    8.10
   2   8 -18   92.49   18.40
   2   8 -18  109.29   19.10
  -2  -8  18  135.59   20.20
  -2  -8  18  180.88   37.90
   2   8  16   62.79   22.10
  -2  -8  18  132.39   23.70
   0  -6 -17   17.70   12.90
   0   6 -17   28.40    7.80
   0   6 -17   19.90    9.10
   0  -6  17   21.30   13.30
   0   6  17   33.10   13.40
   0  -6  17   36.10   14.90
   0  -6  17   26.40   14.00
   0   6  17   25.30   13.90
   0  -6  17   34.60   16.10
   0   6  17   26.70   12.60
   2  -4 -18  117.89   40.10
   2  -4 -18  105.09   35.80
  -2   4  18  149.88   40.60
  -2   4  18  150.28   22.10
  -2   4  18  130.79   23.60
  -2   4  18  148.69   28.60
   4  -2  15   48.50   18.40
   4  -2  15   64.29   22.00
  -4   2  19   46.40   15.70
  -4   2  19   49.99   17.00
  -4   2  19   42.00   18.40
   4  -2  15   49.70   16.40
   4  -2  15   59.29   19.90
   4  -2  15   61.19   20.10
  -4   2  19   49.30   18.30
  -6   0 -14  109.69   26.00
   6   0 -20  168.18   33.00
  -6   0  20  185.28   34.00
   6   0  14  134.69   27.20
   6   0  14  124.99   26.20
  -6   0  20  180.08   26.50
   6   0  14  114.49   24.90
  -6   0  20  173.48   25.90
  -6   0  20  112.39   24.60
   6   0  14  152.28   31.30
  -6   0  20  128.79   24.60
   6   0  14  124.19   25.90
   6   0  14  116.59   23.80
  -8  -2 -13   38.90   17.80
   8   2 -21    3.70   16.70
   8   2  13   71.99   19.30
   8   2  13   66.59   19.10
  -8  -2  21   37.30   16.00
  -8  -2  21   28.00   14.80
   8   2  13   73.59   18.60
   8   2  13   48.90   16.60
   8   2  13   51.89   15.40
  -8  -2  21   22.10   15.00
  -8  -2  21   31.20   15.70
 -10  -4  22  160.88   29.10
 -10  -4  22  128.09   26.80
 -10  -4  22  163.58   24.00
 -10  -4  22  177.48   29.90
 -12  -6  23    6.80   10.30
 -12  -6  23   -9.60    8.40
  12   6  11    0.80    7.80
 -12  -6  23   -3.00    9.30
  12   6  11   16.40   12.00
 -14  -8  24   39.50   14.30
  14   8  10   73.49   16.50
 -14  -8  24   51.39   13.80
  14   8  10   48.90   11.50
   5  11 -20    4.00    6.80
  -3  -9  19   83.79   18.90
  -3  -9  19   48.70   14.30
   1   7  17  136.19   25.90
   1   7  17  126.29   21.60
   1   7  17   89.49   14.30
   1  -5  17   35.80   16.50
   1  -5  17   66.39   19.60
   1  -5  17   46.50   15.90
  -1   5  18   13.70   11.90
   3  -3 -19   66.39   21.10
   3  -3 -19   90.59   25.10
  -3   3  19  121.19   25.10
  -3   3  19  113.49   24.80
  -3   3  19  110.89   22.70
  -3   3  19   77.79   18.90
  -5   1 -15  111.89   25.70
   5  -1  15  106.39   23.10
   5  -1  15  139.79   27.90
   5  -1  15   92.89   26.60
   5  -1  15  101.29   22.50
   5  -1  15  125.79   25.70
   5  -1  15  113.19   24.60
  -7  -1 -14   16.30   12.60
   7   1 -21   62.69   19.50
   7   1  14   22.50   14.10
   7   1  14   38.00   15.70
   7   1  14   31.80   13.80
   7   1  14   23.40   14.80
   7   1  14   29.10   13.30
  -9  -3  22   71.99   18.30
  -9  -3  22   77.89   21.20
   9   3  13  149.79   27.60
  -9  -3  22   89.99   21.70
  -9  -3  22  100.29   24.10
 -11  -5  23   93.59   22.40
 -11  -5  23  109.79   24.40
 -11  -5  23  116.89   28.20
 -13  -7  24    8.80   10.30
 -13  -7  24    6.60    9.50
  -4 -10  20   24.40   10.50
   2   8 -19   13.40   10.10
   2   8  17   26.20   10.70
  -2  -8  19   10.80    9.60
   2   8  17   29.50   11.80
  -2  -8  19   10.00    9.80
   0  -6  18  135.69   24.00
   0   6  18  195.58   24.60
   0   6  18  232.18   38.80
   0  -6  18  136.19   27.20
   0   6  18  157.88   20.20
   2  -4  17   66.69   25.30
   2  -4  17  115.49   22.30
   4  -2  16  136.29   28.30
  -4   2  20  203.78   29.30
  -4   2  20  219.48   27.60
   4  -2  16  177.68   31.90
  -4   2  20  191.58   26.90
   4  -2  16  132.59   24.70
   4  -2  16  191.98   31.00
   6   0  15   -1.60    8.40
   6   0  15    6.60   11.10
  -6   0  21    5.40   10.80
   6   0  15    3.30   10.70
  -6   0  21   20.80   13.50
   6   0  15   -1.70   10.10
  -6   0  21   19.60   13.30
  -6   0  21   16.40   11.90
   8   2  14  141.69   27.90
  -8  -2  22  194.48   29.60
  -8  -2  22  178.58   25.30
  -8  -2  22  183.78   27.30
   8   2  14  181.78   30.50
   8   2  14  162.28   25.20
 -10  -4  23    1.00   10.60
 -10  -4  23   -1.60   11.70
  10   4  13   -6.90    6.20
  10   4  13   11.60   12.70
 -10  -4  23    3.70   12.00
  10   4  13    7.10   10.30
 -10  -4  23    0.30    8.30
  12   6  12   76.69   17.00
  12   6  12   56.19   16.80
 -12  -6  24   50.29   16.20
  12   6  12   63.99   18.10
 -12  -6  24   79.29   18.30
 -14  -8  25   10.30    7.70
 -14  -8  25    8.50    8.30
  14   8  11   18.90   10.60
  14   8  11    1.60    7.40
  -3  -9  20   15.90    9.00
   3   9  17   62.29   12.30
  -1  -7  19   64.89   17.50
  -1  -7  19   67.29   17.50
  -1   5  19   84.09   22.30
  -1   5  19  138.79   34.50
  -1   5  19   93.39   18.20
   3  -3  17   56.29   17.40
   3  -3  17   60.29   16.10
   3  -3  17   90.09   21.10
   3  -3  17   63.39   19.30
  -5   1  21   71.79   18.10
  -7  -1  22   23.30   14.50
  -7  -1  22   34.50   14.90
   7   1  15   65.79   18.30
   7   1  15   73.19   21.20
  -7  -1  22   23.40   13.40
  -7  -1  22   32.40   14.70
   7   1  15   52.89   17.70
  -9  -3  23   68.59   25.20
  -9  -3  23  117.19   21.10
  -9  -3  23   76.49   19.90
  -9  -3  23  111.89   22.70
  11   5  13   84.59   17.90
 -13  -7  25   38.70   12.30
 -13  -7  25   56.19   16.00
   2   8  18   33.90   13.60
  -2  -8  20   11.00    8.70
   0  -6  19    8.10   10.20
   0   6  19   11.20   10.50
   0   6  19   13.00    9.90
   0   6  19   11.90    6.90
   0  -6  19   -0.90    9.60
   2  -4  18   54.59   17.40
  -2   4  20  100.09   19.70
   2  -4  18   67.39   19.30
  -2   4  20  104.99   20.60
   2  -4  18   70.09   17.50
   4  -2  17   16.90   12.60
   4  -2  17    2.00   13.30
   4  -2  17    6.90    9.20
  -4   2  21    4.30    8.80
   4  -2  17    5.50    9.80
   6   0  16  127.59   23.30
  -6   0  22  165.08   27.40
  -6   0  22  150.08   27.00
   6   0  16  135.39   26.40
   6   0  16  180.98   39.80
   8   2  15   11.30    9.90
   8   2  15   -1.90    9.50
  -8  -2  23    3.50   10.20
   8   2  15    5.30   10.30
  -8  -2  23    5.90   10.30
  -8  -2  23    8.10    9.70
  10   4  14   55.99   16.20
  10   4  14   53.39   14.60
  10   4  14   59.99   15.50
  12   6  13   14.20    7.30
 -12  -6  25   24.60   13.40
 -12  -6  25   23.50   12.80
  12   6  13   19.20   12.40
  12   6  13   25.40   12.60
   1   7  19   -0.10    9.60
   1   7  19    4.60    8.30
  -1  -7  20    4.60    7.80
   1  -5  19   60.09   15.50
   1  -5  19   34.80   13.90
  -3   3  21   56.59   16.70
  -3   3  21   64.39   15.80
   5  -1  17   87.79   19.80
  -5   1  22   22.60   12.20
   5  -1  17   93.49   18.00
  -5   1  22   50.69   15.50
   7   1  16   27.40   11.90
  -7  -1  23   74.49   17.40
   7   1  16   41.30   15.90
   7   1  16   15.00   11.60
   9   3  15   22.90   10.80
  -9  -3  24    6.50    9.80
  -9  -3  24   -2.90    9.10
   9   3  15   14.40   10.80
   9   3  15   24.00   11.10
 -11  -5  25   24.50   11.70
 -11  -5  25   24.10   15.30
  11   5  14   17.50    9.90
  11   5  14    6.80    8.10
 -13  -7  26    2.70    7.60
  -2  -8  21   -1.30    5.20
   0  -6  20   27.20   11.10
   0   6  20   55.69   20.50
   0   6  20   35.00   11.00
  -2   4  21   10.90    7.30
  -2   4  21   13.80    9.90
   2  -4  19   -2.00    7.70
  -2   4  21    0.60    7.80
   2  -4  19    4.20    9.10
  -4   2  22   26.80   11.90
   4  -2  18   35.30   13.50
   4  -2  18   36.90   12.40
  -4   2  22   28.40   12.40
  -4   2  22   39.10   13.20
   4  -2  18   59.99   19.90
  -6   0  23    0.30    8.60
   6   0  17    3.90    8.60
   6   0  17    0.20    8.10
  -6   0  23    2.00    8.00
  -6   0  23   -5.50    7.30
   6   0  17    2.40    9.60
   8   2  16   47.90   14.30
  -8  -2  24   37.20   14.00
  -8  -2  24   52.59   16.00
   8   2  16   56.69   15.80
   8   2  16   53.99   15.20
  10   4  15   -0.30    7.00
  10   4  15    8.60    6.70
 -10  -4  25    7.90    8.90
 -10  -4  25    3.80    8.20
  10   4  15    4.50    7.50
 -12  -6  26   37.80   10.30
  -1   5  21   48.40   10.70
  -1   5  21   55.39   13.80
   3  -3  19   16.10    9.80
  -3   3  22   -3.10    8.10
  -3   3  22    1.20    5.80
   3  -3  19   10.70    9.80
  -5   1  23   30.10   13.00
  -5   1  23   14.20   10.70
   5  -1  18    2.60    8.60
   5  -1  18    7.50    8.80
   7   1  17   29.70   15.30
   7   1  17   26.10   17.20
  -7  -1  24    8.60   14.90
   9   3  16    8.90    7.70
  -9  -3  25   12.40    9.10
  -9  -3  25    3.30    8.70
 -11  -5  26    7.30    6.60
   0  -6  21   -0.50    9.10
  -2   4  22   32.70    8.80
   2  -4  20   35.80   11.60
   4  -2  19    0.30    7.20
  -4   2  23    4.50    6.80
   6   0  18   58.69   14.50
   8   2  17    1.40    6.00
  -8  -2  25    5.30    7.60
 -10  -4  26   24.40   10.00
   1  -5  21   17.30    9.00
   3  -3  20    3.00    6.60
   5  -1  19   87.49   16.40
  -7  -1  25   50.89   12.40
  -9  -3  26    6.80    9.70
   4  -2  20   10.70    9.60
  -6   0  25    3.70    6.80
   6   0  19   -1.20    5.00
  10  18  -5   23.10   11.20
   8  16  -4  178.38   21.90
   8  16  -4  208.28   26.40
   6  14  -3   70.89   16.60
   6  14  -3   78.69   16.80
   6  14  -3   79.79   15.70
   4  12  -2  526.75   43.50
   4  12  -2  532.95   45.00
   4  12  -2  560.04   44.50
   2  10  -1   77.29   10.40
   2  10  -1   70.49   12.60
   2  10  -1   67.59   10.00
   0   8   0 1024.80   72.09
   0   8   0 1052.79   71.69
   2  -6  -1  108.69   11.40
  -2   6   1  133.99   11.10
  -2   6   1  130.29   10.90
   4  -4  -2 2848.62  241.08
   4  -4  -2 2992.80  244.78
   6  -2  -3 2884.21  231.28
  -6   2   3 2279.87  224.38
   8   0  -4 3027.30  277.97
  -8   0   4 2984.50  271.47
 -10  -2   5  639.04   44.50
 -10  -2   5  645.04   44.50
  10   2  -5  534.65   43.60
  10   2  -5  529.45   44.10
 -10  -2   5  679.93   45.90
 -10  -2   5  671.63   44.90
 -12  -4   6 2236.28  152.08
  12   4  -6 2399.96  151.98
 -12  -4   6 2225.58  153.28
 -12  -4   6 2176.88  151.88
  14   6  -7  120.69   16.80
  14   6  -7  126.39   14.90
  14   6  -7  126.19   15.50
  14   6  -7  110.99   15.10
  14   6  -7  115.99   15.10
  16   8  -8  373.06   36.20
  16   8  -8  395.16   36.30
  16   8  -8  330.77   33.80
  16   8  -8  403.86   44.80
  16   8  -8  372.96   36.10
 -16  -8   8  463.25   39.80
 -18 -10   9    7.60   10.20
  18  10  -9   -2.20    9.00
  18  10  -9   -7.70    6.30
  18  10  -9   -1.10    6.10
  18  10  -9    3.60    7.80
  18  10  -9    5.30    8.50
  20  12 -10   79.29   20.10
  20  12 -10   71.59   19.00
  20  12 -10   62.79   19.30
  20  12 -10   77.49   22.30
  22  14 -11    9.50   13.30
  24  16 -12   -0.10    5.90
  24  16 -12   10.40    9.20
  24  16 -12    3.30   10.60
  11  19  -6    0.70    7.30
  11  19  -5    7.70   10.40
   9  17  -5   54.59   16.00
   9  17  -5   33.80   10.60
   9  17  -4   19.10   11.60
   7  15  -4   16.60   10.60
   7  15  -4    9.00    7.70
   7  15  -4    3.00    6.30
   7  15  -3   10.00    7.60
   7  15  -3   27.10   11.90
   7  15  -3   14.50    7.70
   5  13  -3   22.00    9.00
   5  13  -3   31.50   11.10
   5  13  -3   27.60   10.10
   5  13  -2   54.79   13.50
   5  13  -2   34.90   11.10
   1   9  -1 1071.69   71.09
   1   9  -1 1104.99   72.69
  -1  -9   1  903.81   72.09
   5  -3  -2 2728.53  232.78
   5  -3  -2 2446.56  227.58
   7  -1  -4  508.95   35.60
   7  -1  -4  525.65   35.10
   7  -1  -4  509.75   36.10
  -9  -1   4  315.27   23.40
  -9  -1   4  315.87   23.80
  -9  -1   4  323.27   23.10
   9   1  -4  242.28   22.20
   9   1  -4  256.27   22.10
   9   1  -4  283.47   22.40
  19  11 -10   57.79   19.40
  19  11 -10   71.79   20.40
  19  11 -10   59.69   17.30
  19  11 -10   70.19   19.70
  19  11 -10   74.19   18.10
  19  11  -9  126.19   24.20
  19  11  -9  127.79   24.60
  21  13 -11   30.40   16.30
  21  13 -11   22.10   13.00
  21  13 -11   22.90   15.70
  21  13 -10    6.50   10.00
  21  13 -10    7.80   12.60
  21  13 -10   19.90   20.90
  23  15 -12   34.00   12.70
  23  15 -12   41.20   15.30
  23  15 -11   60.69   21.20
  23  15 -11   43.70   13.60
  23  15 -11   50.59   16.30
  10  18  -6   10.50    9.50
  10  18  -4   17.90    9.90
   8  16  -5   30.90   13.70
   8  16  -3   68.69   16.50
   6  14  -2  211.88   24.60
   6  14  -2  206.88   23.30
   6  14  -2  153.88   19.60
   4  12  -3  114.29   16.50
   4  12  -3  103.19   14.70
   4  12  -3  101.09   16.00
   4  12  -3  124.09   17.30
   4  12  -1  128.49   15.00
   4  12  -1  155.88   18.10
   0   8  -1  332.97   27.40
   0  -8  -1  398.66   32.50
   0  -8  -1  365.16   29.40
   0   8  -1  353.76   27.80
   0   8  -1  342.47   26.50
   0   8   1  326.57   25.70
   0   8   1  332.57   27.50
   2  -6  -2  701.53   50.49
   2  -6  -2  673.73   49.50
  -2   6   2  714.33   47.80
  -2   6   2  669.73   46.60
   4  -4  -3  633.04   43.60
   4  -4  -1  608.04   41.80
   4  -4  -1  599.94   42.20
   4  -4  -1  615.94   40.60
   4  -4  -1  592.44   41.70
   6  -2  -4 8702.23  596.94
  -6   2   4 8579.34  596.14
   6  -2  -2 7844.22  607.84
   6  -2  -2 7680.33  603.14
   8   0  -5   58.89    6.40
  -8   0   3   56.59    7.00
  -8   0   3   53.09    6.70
   8   0  -5   56.59    6.40
  -8   0   3   55.69    7.40
   8   0  -5   54.79    6.60
  -8   0   5   52.99    6.70
  -8   0   5   53.99    7.10
   8   0  -3   53.89    6.90
   8   0  -3   48.80    6.30
  -8   0   5   60.19    7.30
  -8   0   5   56.69    7.30
  10   2  -6 1492.75   99.99
  10   2  -6 1420.56  100.09
  10   2  -6 1524.05  100.59
 -12  -4   7  131.09   15.20
  12   4  -5  155.18   16.10
  12   4  -5  137.39   14.80
 -12  -4   7  127.39   15.10
  12   4  -5  158.48   14.80
 -12  -4   7  139.59   14.70
 -12  -4   7  119.99   14.50
  12   4  -5  110.89   13.70
  14   6  -8  326.37   30.60
  14   6  -8  307.07   30.80
  14   6  -8  309.67   32.00
  14   6  -8  361.96   32.50
 -14  -6   8  428.86   34.10
 -14  -6   8  429.66   33.20
 -14  -6   8  418.26   34.10
  16   8  -7   72.09   14.50
  16   8  -7   87.49   17.00
  16   8  -7   92.89   17.40
  16   8  -7   90.19   16.50
  16   8  -7  101.59   20.30
  18  10  -8  190.48   24.40
  18  10  -8  201.08   26.00
  18  10  -8  173.48   26.70
  18  10  -8  194.78   25.50
  18  10  -8  174.48   26.40
 -18 -10  10  250.97   30.50
  20  12 -11    8.20   11.10
  20  12 -11   -5.10    7.00
  20  12 -11   -4.80    9.00
  20  12 -11    9.00   13.50
  20  12 -11    3.90    6.90
  20  12  -9   33.90   15.40
  20  12  -9   46.60   15.70
  22  14 -12   33.60   15.80
  22  14 -10   71.59   20.40
  24  16 -13   19.40   12.40
  24  16 -13   23.00   10.80
  24  16 -13   18.40    8.90
  24  16 -11    1.10    8.10
  24  16 -11    2.10   10.50
  11  19  -7    1.50    7.60
  11  19  -4   35.50   16.40
   9  17  -6   15.60    8.40
   9  17  -6   10.50   10.90
   9  17  -3    6.80    9.00
   7  15  -5  157.58   21.30
   7  15  -5  132.99   19.30
   7  15  -5  156.08   23.30
   3  11  -3   83.59   12.70
   3  11  -3   84.39   13.40
   3  11  -3   89.39   13.30
  -1  -9  -1 1431.06   99.79
  -1  -9  -1 1409.16   96.59
   1   9   1 1253.87   89.99
   1   9   1 1351.06   94.29
  -3   5   0  255.67   21.20
  -3   5   0  245.68   21.90
   3  -5   0  309.07   22.30
   3  -5   0  301.67   19.80
   3  -5   0  311.27   24.80
   3  -5   0  313.67   21.90
   3  -5   0  294.67   20.20
   3  -5   0  284.97   19.70
   5  -3  -4  306.87   21.00
  -5   3   4  244.28   19.50
  -7   1   2  339.77   22.90
   7  -1  -2  246.88   21.20
   9   1  -6  797.52   56.39
   9   1  -6  801.32   56.89
   9   1  -6  824.62   56.29
  -9  -1   6  802.22   57.59
  -9  -1   6  835.52   57.39
  -9  -1   6  827.92   57.49
  -9  -1   6  798.12   56.79
 -11  -3   4 1391.56   96.49
  11   3  -7 1510.15   96.89
 -11  -3   4 1269.87   94.69
  11   3  -7 1541.65   96.09
  11   3  -7 1406.36   95.79
 -11  -3   4 1411.16   95.49
  11   3  -7 1427.06   96.49
 -11  -3   4 1319.07   96.19
 -11  -3   4 1295.47   95.79
 -11  -3   4 1394.76   94.19
  11   3  -4 1430.96   95.49
  11   3  -4 1473.35   95.99
 -11  -3   7 1267.87   96.59
  11   3  -4 1463.25   96.49
 -11  -3   7 1227.68   95.39
  11   3  -4 1537.45   97.29
 -15  -7   6   83.09   16.50
  15   7  -6  113.79   20.80
  15   7  -6   97.09   14.20
  15   7  -6   85.49   16.50
  15   7  -6   72.09   14.80
  15   7  -6   89.99   13.10
  19  11 -11   88.79   22.20
  19  11 -11   87.59   24.00
  19  11 -11   70.39   17.30
  19  11 -11   60.39   18.40
  19  11 -11   61.69   18.20
 -19 -11  11  121.39   23.90
  19  11  -8  106.99   23.50
  19  11  -8   61.79   18.60
  19  11  -8   94.79   22.30
  19  11  -8   65.59   17.30
  21  13 -12  105.59   35.30
  21  13 -12   82.29   21.70
  21  13 -12   98.89   24.60
  21  13  -9  118.09   25.20
  21  13  -9  100.99   20.60
  23  15 -10    6.50    8.60
  23  15 -10    7.20   12.80
  23  15 -10   11.40   10.90
  25  17 -14    6.80    7.40
  10  18  -7   35.80   11.50
  10  18  -7   50.49   15.00
   8  16  -6   23.50   13.00
   8  16  -6   15.40    9.40
   8  16  -2   38.10   13.00
   4  12  -4   64.29   16.60
   4  12  -4   61.39   13.10
   4  12  -4   44.90   14.90
   4  12  -4   58.39   13.70
   0   8  -2 1246.58   84.69
   0   8  -2 1078.29   83.39
   0   8  -2 1279.17   83.99
   0  -8  -2 1294.87   88.89
   0  -8  -2 1299.87   87.49
   0   8  -2 1269.77   83.69
   0  -8   2 1303.07   81.59
   0   8   2 1361.46   84.89
   0  -8   2 1196.68   83.69
   0   8   2 1085.59   81.09
   0  -8   2 1140.89   81.49
   0   8   2 1063.89   80.59
  -2   6  -1  438.76   29.70
  -2   6  -1  430.66   28.00
  -2   6  -1  405.46   28.60
   2  -6   1  323.57   27.90
   2  -6   1  319.97   30.60
   2  -6   1  352.36   27.80
   4  -4  -4 3417.36  263.27
   4  -4  -4 3703.13  265.17
  -4   4   0 3994.80  328.87
  -6   2   1  291.77   22.40
   8   0  -6 3514.65  323.67
  -8   0   6 3864.41  334.87
  10   2  -7  471.35   37.90
  10   2  -7  451.75   38.40
  10   2  -7  444.76   37.90
 -10  -2   7  544.55   39.90
 -10  -2   7  558.94   39.70
 -10  -2   7  534.85   37.60
 -10  -2   7  568.34   39.10
 -10  -2   7  554.14   38.90
 -10  -2   7  547.15   39.70
 -12  -4   4 1561.54  111.99
 -12  -4   4 1654.13  110.19
 -12  -4   4 1543.25  112.69
 -12  -4   4 1666.13  111.79
 -12  -4   4 1594.34  113.19
 -12  -4   4 1496.75  117.49
  12   4  -4 1697.73  114.89
  12   4  -4 1789.42  113.39
  12   4  -4 1771.82  113.89
  12   4  -4 1730.93  113.09
  14   6  -9  171.88   19.30
  14   6  -9  203.18   19.40
  14   6  -9  179.38   20.00
  14   6  -9  157.78   19.60
  14   6  -9  179.98   19.10
 -14  -6   9  140.29   18.90
 -14  -6   9  150.38   19.00
 -14  -6   9  133.89   18.50
 -14  -6   9  158.88   17.80
  16   8 -10  512.65   46.40
  16   8 -10  502.45   47.20
  16   8 -10  456.25   58.59
  16   8 -10  544.75   46.30
  16   8 -10  479.05   47.00
  16   8  -6  577.14   46.80
  16   8  -6  600.64   49.99
  16   8  -6  568.34   46.70
 -16  -8  10  511.05   42.50
 -16  -8  10  536.45   46.80
  16   8  -6  614.04   47.60
  16   8  -6  587.84   45.90
 -16  -8  10  553.94   40.60
 -16  -8  10  509.95   47.30
  18  10 -11   93.59   20.80
  18  10 -11   87.99   20.30
  18  10 -11  100.99   21.80
  18  10 -11   90.59   20.70
  18  10 -11  102.29   20.30
  18  10  -7   57.59   18.40
  18  10  -7   52.59   17.50
 -18 -10  11  121.99   23.60
  20  12 -12   33.40   15.20
  20  12 -12   45.20   15.30
  20  12 -12   32.80   15.00
  20  12 -12   45.70   18.20
  20  12 -12   27.30   14.60
  22  14 -13    5.80   12.30
  22  14  -9    7.10   14.40
  22  14  -9   19.90   13.50
  22  14  -9   17.60   10.50
  24  16 -14   19.00   13.30
  24  16 -14   34.30   17.70
  24  16 -14   28.70   10.60
  24  16 -10   68.79   17.80
  11  19  -3   60.29   12.70
   9  17  -7    8.70   11.00
   9  17  -7    9.20    8.60
   9  17  -2   14.30    9.40
   5  13  -5  146.69   20.20
   5  13  -5  180.88   21.30
   5  13  -5  159.18   22.90
   5  13  -5  188.38   22.70
   1   9  -3  526.15   39.70
   1   9  -3  499.65   39.90
   1   9  -3  512.45   39.00
   1   9  -3  474.75   39.20
   3  -5  -4  606.84   43.30
   3  -5  -4  536.75   43.00
  -5   3   0 1562.94  104.39
  -5   3   0 1484.45   99.99
   7  -1  -6  717.13   47.80
   7  -1  -6  696.03   48.00
   7  -1  -6  671.83   47.00
  -9  -1   2  907.71   63.39
  -9  -1   2  979.50   63.69
  -9  -1   2  991.10   63.79
  -9  -1   2  974.00   61.29
  -9  -1   2 1008.60   63.39
  -9  -1   2 1014.10   64.39
   9   1  -2  780.82   62.19
   9   1  -2  791.52   64.29
   9   1  -2  824.02   62.89
   9   1  -2  792.72   62.19
 -11  -3   8  299.07   26.00
 -11  -3   8  297.67   25.90
 -11  -3   8  298.47   26.80
 -11  -3   8  331.77   27.60
 -13  -5   4  437.76   38.40
 -13  -5   4  432.76   30.80
 -13  -5   4  419.86   30.30
 -13  -5   4  410.96   32.80
 -13  -5   4  399.06   34.00
  21  13 -13  120.89   24.00
  21  13 -13  112.49   25.40
  21  13 -13  111.79   24.60
  21  13 -13  109.99   24.80
  21  13 -13   90.99   33.20
  23  15 -14   11.80   10.80
  23  15 -14   16.90   11.50
  23  15  -9    2.90   11.90
  23  15  -9    9.20    7.80
  23  15  -9    2.20    9.50
  25  17 -15    0.10    5.00
  10  18  -8   22.70   11.60
  10  18  -8   23.10    9.60
   8  16  -7  127.89   24.60
   8  16  -7  112.09   21.60
   6  14  -6   59.69   14.30
   6  14  -6   89.29   19.60
   6  14  -6   61.39   16.00
   4  12  -5   60.39   15.20
   4  12  -5   51.69   13.20
   4  12  -5   50.69   12.70
   4  12  -5   77.69   16.50
   4  12   1   87.19   17.20
   2  10  -4  361.66   34.50
  -2 -10  -2  487.45   42.20
  -2 -10  -2  483.25   39.50
   2  10  -4  339.87   33.80
   2  10  -4  395.56   34.10
   2  10  -4  381.36   35.20
  -2 -10   4  488.65   38.60
   2  10   2  426.86   36.00
   0   8  -3  148.29   16.00
   0   8  -3  134.19   14.30
   0   8  -3  120.19   14.40
   0   8  -3  129.49   15.00
   0   8   3  142.39   15.10
   0  -8   3  184.48   15.90
  -2   6  -2 1445.36   91.09
  -2   6  -2 1342.37   91.89
  -2   6  -2 1383.06   92.89
  -2   6  -2 1375.76   91.79
   2  -6   2 1293.17   94.79
   2  -6   2 1273.97   92.19
   2  -6   2 1306.27   89.89
   6  -2  -6 3990.00  348.97
  -6   2   0 4723.63  387.86
   6  -2   0 4712.93  389.36
  -6   2   6 4353.66  356.76
  12   4  -9  194.18   21.50
  12   4  -9  204.78   21.00
 -12  -4   3  252.67   21.50
  12   4  -9  190.68   20.30
 -12  -4   3  258.67   19.70
  12   4  -9  190.88   21.50
 -12  -4   3  264.07   24.60
 -12  -4   3  248.98   17.00
  14   6 -10  832.32   61.29
  14   6 -10  782.92   61.49
  14   6 -10  852.41   62.19
  14   6 -10  812.12   60.09
  14   6 -10  776.82   59.49
  14   6  -4  727.03   58.39
 -14  -6  10  722.83   60.09
 -14  -6  10  752.82   62.49
 -14  -6  10  771.42   61.99
  14   6  -4  752.42   58.69
  14   6  -4  748.73   61.89
  14   6  -4  818.82   65.39
  14   6  -4  824.92   60.19
 -14  -6  10  774.32   61.39
  16   8 -11  147.49   24.90
  16   8 -11  132.79   19.90
  16   8 -11  134.49   23.20
  16   8 -11  121.29   21.80
  16   8 -11  124.59   18.40
  16   8  -5  133.99   18.60
  16   8  -5  113.59   16.20
  16   8  -5  137.59   18.20
  16   8  -5  121.69   19.00
  16   8  -5  129.39   23.50
  18  10 -12  131.99   23.10
  18  10 -12  110.29   22.90
  18  10 -12   91.69   20.50
  18  10 -12  106.69   22.80
  18  10 -12   89.09   20.50
 -18 -10  12   87.89   20.40
  20  12 -13  104.49   24.70
  20  12 -13  147.59   27.80
  20  12 -13  127.29   26.40
  20  12 -13  119.09   24.60
  20  12 -13  118.09   22.30
 -20 -12  13   72.79   20.90
  22  14  -8   70.09   18.90
  22  14  -8   84.39   26.30
  22  14  -8   76.49   17.20
  24  16 -15   11.30    8.30
  24  16 -15    2.20    8.50
  24  16 -15   13.80   11.60
  24  16  -9   26.80    9.50
  24  16  -9   62.59   21.80
  11  19  -9   25.10   12.70
   9  17  -8   12.90    9.60
   9  17  -8   19.50   12.70
   9  17  -1   32.90   10.80
   7  15   0  101.19   16.10
   7  15   0   88.89   18.80
   3  11  -5  509.55   42.30
   3  11  -5  526.85   44.30
   3  11  -5  476.65   42.40
   3  11  -5  533.35   44.50
  -3 -11   5  526.45   42.80
  -1   7  -3  412.06   33.60
  -1   7  -3  448.36   34.90
  -1   7  -3  433.56   34.00
  -1   7  -3  436.66   33.00
  -3   5  -2  161.28   13.10
  -3   5  -2  144.59   13.90
  -3   5  -2  131.69   13.50
  -3   5  -2  140.89   14.50
  -5   3   6  796.62   49.50
  -5   3   6  634.44   47.00
  -5   3   6  647.04   46.80
  -7   1   0  230.58   18.70
  -7   1   0  254.17   20.50
  -7   1   0  257.87   20.00
  -7   1   0  233.48   19.90
 -11  -3   2  601.84   45.10
 -11  -3   2  627.54   45.50
 -11  -3   2  619.64   45.30
  11   3  -9  503.55   45.30
  11   3  -9  515.95   45.30
 -11  -3   2  624.74   44.10
  11   3  -9  562.24   44.90
 -11  -3   2  586.54   40.10
 -11  -3   2  623.84   47.50
 -11  -3   9  664.83   46.30
 -11  -3   9  638.04   44.40
 -11  -3   9  667.93   46.50
  15   7 -11  660.53   55.39
  15   7 -11  569.94   52.29
  15   7 -11  689.73   55.49
  15   7 -11  633.24   53.19
  15   7 -11  659.23   55.59
 -15  -7  11  710.53   57.49
 -15  -7  11  725.23   52.49
 -15  -7  11  693.43   52.89
 -15  -7  11  682.63   55.49
 -15  -7  11  631.94   54.69
  17   9 -12   25.20   12.30
  17   9 -12   15.60   10.70
  17   9 -12   37.30   13.90
  17   9 -12   50.09   15.80
  17   9 -12   29.50   11.10
 -17  -9  12   15.30   10.40
 -17  -9  12    9.60    6.40
  19  11 -13  153.68   28.10
  19  11 -13  176.58   26.20
  19  11 -13  152.58   28.30
  19  11 -13  165.68   24.10
  19  11 -13  142.49   26.80
 -19 -11  13  129.99   25.70
  21  13  -7  117.49   24.30
  21  13  -7  126.19   30.60
  23  15 -15    8.20   10.40
  23  15 -15   15.20   10.80
  23  15  -8    1.20    8.30
  23  15  -8    9.80   12.20
  23  15  -8    7.10    6.80
  25  17 -16    4.70    5.40
  10  18  -9   18.20    9.10
  10  18  -9   10.30   10.10
  10  18  -1   15.70    8.70
   8  16  -8   88.29   19.20
   8  16  -8   95.99   21.80
   8  16   0   69.99   15.10
   6  14  -7   59.39   17.20
   6  14  -7   55.19   14.10
   6  14  -7   59.09   22.80
  -6 -14   7   53.59   14.40
   6  14   1   48.30   13.60
   6  14   1   58.79   12.40
   4  12  -6  213.68   24.00
   4  12  -6  167.38   20.60
   4  12  -6  220.68   25.50
   4  12  -6  167.88   23.40
  -4 -12   6  137.09   19.70
   0   8  -4 1685.63  115.79
   0   8  -4 1614.24  116.59
   0   8  -4 1683.73  117.89
   0   8  -4 1622.24  116.49
   0  -8  -4 1697.43  120.99
   0  -8  -4 1736.73  121.99
   0  -8   4 1696.43  116.49
   0  -8   4 1710.73  112.09
   0  -8   4 1718.43  116.99
   0  -8   4 1769.02  112.09
  -2   6  -3  148.99   16.80
  -2   6  -3  160.98   15.50
  -2   6  -3  139.29   15.80
  -2   6  -3  147.69   16.10
   2  -6   3  204.08   16.30
   2  -6   3  203.68   19.90
   2  -6   3  205.78   18.50
   2  -6   3  193.18   16.20
  -4   4   6 1887.41  123.99
  -6   2  -1  154.48   13.90
  -6   2  -1  151.38   14.70
  -6   2  -1  158.68   14.20
  -6   2  -1  143.89   14.30
   6  -2   1  141.89   15.10
   6  -2   1  169.08   15.30
   6  -2   1  175.08   16.20
   6  -2   1  169.88   14.80
 -10  -2   1  695.93   48.50
  10   2  -9  563.74   45.20
 -10  -2   1  655.83   45.80
 -10  -2   1  625.74   46.60
 -10  -2   1  655.03   41.60
  10   2  -9  621.24   45.80
 -10  -2   1  638.84   46.10
  10   2  -9  608.34   47.70
  10   2  -9  588.34   46.80
 -10  -2   1  637.14   46.40
  10   2  -9  575.34   46.00
 -12  -4   2 1144.89   77.69
 -12  -4   2 1039.70   73.09
 -12  -4   2 1148.39   77.89
 -12  -4   2 1230.58   74.49
 -12  -4   2 1116.09   80.89
  12   4  -2 1044.40   77.59
  12   4  -2 1031.00   76.89
  12   4  -2  962.20   76.19
 -14  -6   3   51.19   11.00
 -14  -6   3   29.80   10.50
 -14  -6  11   34.70   10.10
 -14  -6  11   45.20   13.40
 -14  -6  11   47.70   10.80
 -14  -6  11   28.30    9.80
 -14  -6  11   32.60   10.40
  16   8 -12  331.47   34.30
  16   8 -12  319.57   32.00
  16   8 -12  317.17   33.10
  16   8 -12  355.66   35.10
  16   8 -12  356.76   35.30
 -16  -8  12  321.37   30.00
 -16  -8  12  300.07   33.60
 -16  -8  12  309.57   29.70
 -16  -8  12  311.57   39.60
 -16  -8  12  290.77   32.60
  18  10 -13   20.80   12.90
 -18 -10  13   19.00   12.10
  20  12 -14  116.39   22.70
  20  12 -14   85.49   21.00
  20  12 -14  157.08   28.90
  20  12 -14  107.59   24.50
 -20 -12  14  175.88   45.80
  20  12  -6   49.10   26.40
  22  14 -15    3.50    8.60
  22  14 -15    2.60   10.90
  22  14 -15   -6.20   10.00
  22  14  -7    9.50    8.40
  22  14  -7   14.30   14.50
  22  14  -7   10.30   11.60
  24  16 -16    3.90    8.50
  24  16 -16    5.90    9.70
  24  16 -16    2.90    7.10
  24  16  -8    2.00    8.50
  24  16  -8    2.00    7.40
  11  19 -10   41.70   14.50
  11  19 -10   58.19   14.30
   9  17  -9   35.20   14.60
   9  17  -9   42.30   13.70
   7  15  -8   33.60   13.40
   7  15  -8   18.40   17.80
   5  13  -7  463.55   45.90
   5  13  -7  471.55   42.30
   5  13  -7  484.55   45.80
   5  13  -7  516.95   45.70
  -5 -13   7  483.55   43.70
   3  11  -6   53.79   14.10
   3  11  -6   57.49   13.30
   3  11  -6   45.70   11.50
   3  11  -6   70.79   15.80
  -3 -11   6   75.09   14.40
   1   9  -5  977.00   70.59
   1   9  -5  974.30   72.09
   1   9  -5 1051.29   73.59
   1   9  -5  942.31   71.39
  -1  -9   5  935.31   70.69
   1  -7   4  114.59   13.70
   1  -7   4  140.09   13.50
   1  -7   4  131.29   15.30
  -3   5  -3 2581.54  173.08
  -3   5  -3 2411.36  171.98
   3  -5   3 2689.03  172.48
   3  -5   3 2695.83  175.68
  -5   3  -2  278.57   22.90
  -5   3  -2  269.87   23.30
  -5   3  -2  278.97   21.90
  -5   3  -2  288.67   22.70
   7  -1  -8   78.79    8.60
   7  -1  -8   87.29   11.70
 -11  -3   1 1303.87  100.69
 -11  -3   1 1280.27   98.69
 -11  -3   1 1318.97   96.79
 -11  -3   1 1313.27   98.09
 -11  -3   1 1318.37   98.49
  11   3  -1 1576.64   98.79
  11   3  -1 1615.14  103.19
  11   3  -1 1614.74   99.09
  11   3  -1 1555.44  101.29
  13   5 -11 1459.95  109.79
  13   5 -11 1490.55  109.89
  13   5 -11 1404.86  107.89
  13   5 -11 1498.05  110.19
  13   5 -11 1565.44  111.09
  13   5 -11 1521.85  108.79
 -13  -5  11 1467.05  105.99
 -13  -5  11 1628.24  111.39
 -13  -5  11 1765.72  110.79
 -13  -5  11 1555.74  111.59
 -13  -5  11 1613.94  110.19
 -13  -5  11 1675.13  113.49
  15   7 -12  197.98   24.20
  15   7 -12  202.78   27.10
  15   7 -12  189.38   37.60
  15   7 -12  190.28   22.70
  15   7 -12  211.58   23.10
  15   7 -12  187.78   22.50
 -15  -7  12  137.39   21.80
  17   9 -13   23.30   12.90
  17   9 -13   50.09   16.40
  17   9 -13   48.90   14.00
  17   9 -13   34.60   11.40
  17   9 -13   35.10   14.30
  17   9 -13   43.10   14.20
 -17  -9  13   56.99   11.20
 -17  -9  13   56.39   15.80
  19  11 -14   43.20   18.50
  19  11 -14   42.20   17.40
  19  11 -14   24.00   14.40
  19  11 -14   45.50   15.90
  19  11 -14   44.20   14.20
 -19 -11  14   53.09   18.30
  21  13 -15   84.69   21.80
  21  13 -15   51.89   15.70
  21  13 -15   46.40   16.40
  21  13 -15   73.29   20.90
  21  13 -15   48.30   18.30
  21  13  -6   19.00   13.50
 -21 -13  15   65.99   20.00
  23  15 -16   29.00   13.10
  23  15 -16   24.80   12.30
  23  15  -7   32.70   12.20
  23  15  -7   40.10   11.00
  23  15  -7   37.70   16.80
  25  17 -17   30.40   14.60
  10  18 -10   32.40   11.30
  10  18 -10   40.00   14.00
   8  16  -9   66.79   19.40
   8  16  -9   56.69   17.10
   8  16   1   99.79   16.30
   6  14  -8   58.69   18.00
   6  14  -8   54.39   16.70
   6  14  -8   55.49   16.60
   6  14   2   70.09   12.70
  -6 -14   8   60.79   16.20
   4  12  -7   31.00   12.50
   4  12  -7   42.40   14.60
   4  12  -7   34.60   11.50
   4  12  -7   42.40   12.20
  -4 -12  -3   60.79   18.20
  -4 -12   7   26.10   10.30
   2  10  -6  276.17   28.00
  -2 -10  -4  229.98   29.00
  -2 -10  -4  222.98   29.70
   2  10  -6  279.37   27.90
   2  10  -6  285.67   26.80
   2  10  -6  297.67   26.10
   2  10   4  220.18   25.80
   0  -8  -5  179.58   22.90
   0  -8  -5  185.18   23.50
   0  -8   5  189.38   17.00
   0  -8   5  178.88   19.80
   0  -8   5  193.88   20.90
  -2   6  -4 2637.94  156.48
   2  -6   4 2310.07  156.48
   2  -6   4 2247.78  158.98
   2  -6   4 2270.87  160.08
   2  -6   4 2194.08  156.58
  -4   4  -3  132.89   14.00
  -4   4  -3  128.89   13.20
  -4   4  -3  120.99   13.30
  -4   4  -3  128.29   13.40
  -4   4  -3  123.39   12.90
 -10  -2   0 1387.26   89.39
 -10  -2   0 1365.36   90.19
  10   2 -10 1303.27   92.19
  10   2 -10 1182.58   88.79
 -10  -2   0 1360.76   92.59
  10   2 -10 1342.17   89.69
 -10  -2   0 1287.67   90.89
  10   2 -10 1306.57   90.89
 -10  -2   0 1351.26   90.49
  10   2 -10 1343.27   91.59
  10   2   0 1209.58   89.09
 -10  -2  10 1354.76   91.29
  10   2   0 1246.28   89.99
  10   2   0 1198.18   89.09
  10   2   0 1263.47   92.19
 -10  -2  10 1245.28   90.59
 -10  -2  10 1325.57   89.99
 -10  -2  10 1267.37   91.99
  12   4 -11  150.08   16.20
 -12  -4   1  106.09    9.40
 -12  -4   1  100.99    8.90
 -12  -4   1  129.39   17.20
 -12  -4   1   95.99   13.70
 -12  -4   1  111.99   13.80
 -12  -4   1   99.29   13.10
  12   4 -11  139.19   16.20
  12   4 -11  134.29   16.70
  12   4  -1  122.09   14.70
  12   4  -1  118.39   13.40
  14   6 -12  690.33   53.49
 -14  -6   2  537.65   53.29
  14   6 -12  663.13   51.49
  14   6 -12  691.03   51.19
  14   6 -12  702.23   52.99
[truncated: 1,313,395 more chars]
