# Supplementary material for: Mössbauer Spectroscopy on Antimony Borosulfates Reveals Weak Coordination Behavior
Source: Angew Chem Int Ed Engl. 2025 Dec 12;65(4):e21198. doi: 10.1002/anie.202521198 (PMC12828460; doi:10.1002/anie.202521198)
Supplement: Supplementary file 2 — Supporting Information [file ANIE-65-e21198-s001.zip › mo_GB03_f_2_0m_a_SbNO_checkcif.cif]

 
data_mo_GB03_f_2_0m_a
 
_audit_creation_method            'SHELXL-2014/7'
_shelx_SHELXL_version_number      '2014/7'
_chemical_name_systematic         ?
_chemical_name_common             ?
_chemical_melting_point           ?
_chemical_formula_moiety          'B4 O32 S8 Sb, N O'
_chemical_formula_sum
 'B4 N O33 S8 Sb' 
_chemical_formula_weight          963.48

loop_
 _atom_type_symbol
 _atom_type_description
 _atom_type_scat_dispersion_real
 _atom_type_scat_dispersion_imag
 _atom_type_scat_source
 'B'  'B'   0.0013   0.0007
 'International Tables Vol C Tables 4.2.6.8 and 6.1.1.4'
 'N'  'N'   0.0061   0.0033
 'International Tables Vol C Tables 4.2.6.8 and 6.1.1.4'
 'O'  'O'   0.0106   0.0060
 'International Tables Vol C Tables 4.2.6.8 and 6.1.1.4'
 'S'  'S'   0.1246   0.1234
 'International Tables Vol C Tables 4.2.6.8 and 6.1.1.4'
 'Sb'  'Sb'  -0.5866   1.5461
 'International Tables Vol C Tables 4.2.6.8 and 6.1.1.4'
 
_space_group_crystal_system       monoclinic
_space_group_IT_number            5
_space_group_name_H-M_alt         'C 2'
_space_group_name_Hall            'C 2y'
 
_shelx_space_group_comment
;
The symmetry employed for this shelxl refinement is uniquely defined
by the following loop, which should always be used as a source of
symmetry information in preference to the above space-group names.
They are only intended as comments.
;
 
loop_
 _space_group_symop_operation_xyz
 'x, y, z'
 '-x, y, -z'
 'x+1/2, y+1/2, z'
 '-x+1/2, y+1/2, -z'
 
_cell_length_a                    16.6672(5)
_cell_length_b                    8.1228(2)
_cell_length_c                    11.7741(4)
_cell_angle_alpha                 90
_cell_angle_beta                  134.8440(10)
_cell_angle_gamma                 90
_cell_volume                      1130.21(6)
_cell_formula_units_Z             2
_cell_measurement_temperature     200(2)
_cell_measurement_reflns_used     30251
_cell_measurement_theta_min       2.440
_cell_measurement_theta_max       34.967
 
_exptl_crystal_description        block
_exptl_crystal_colour             'colourless'
_exptl_crystal_density_meas       ?
_exptl_crystal_density_method     ?
_exptl_crystal_density_diffrn     2.831          
_exptl_crystal_F_000              940
_exptl_transmission_factor_min    0.6188
_exptl_transmission_factor_max    0.7010
_exptl_crystal_size_max           0.09
_exptl_crystal_size_mid           0.05
_exptl_crystal_size_min           0.03
_exptl_absorpt_coefficient_mu     2.123
_shelx_estimated_absorpt_T_min    ?
_shelx_estimated_absorpt_T_max    ?
_exptl_absorpt_correction_type    multi-scan
_exptl_absorpt_correction_T_min   ?
_exptl_absorpt_correction_T_max   ?
_exptl_absorpt_process_details    
; 
 multi-scan absorption correction using SADABS 
(G. M. Sheldrick, (1996). SADABS. Program for Empirical 
Absorption Correction. University of G\"ottingen, Germany.)
;
_exptl_absorpt_special_details    ?
_diffrn_ambient_temperature       200(2)
_diffrn_radiation_wavelength      0.71073
_diffrn_radiation_type            MoK\a
_diffrn_source                    ?
_diffrn_measurement_device_type   'D8 Venture Bruker'
_diffrn_measurement_method        'generic phi and omega scans'
_diffrn_detector_area_resol_mean  ?
_diffrn_reflns_number             30251
_diffrn_reflns_av_unetI/netI      0.0386
_diffrn_reflns_av_R_equivalents   0.0581
_diffrn_reflns_limit_h_min        -26
_diffrn_reflns_limit_h_max        26
_diffrn_reflns_limit_k_min        -13
_diffrn_reflns_limit_k_max        13
_diffrn_reflns_limit_l_min        -18
_diffrn_reflns_limit_l_max        18
_diffrn_reflns_theta_min          2.440
_diffrn_reflns_theta_max          34.967
_diffrn_reflns_theta_full         25.242
_diffrn_measured_fraction_theta_max   1.000
_diffrn_measured_fraction_theta_full  1.000
_diffrn_reflns_Laue_measured_fraction_max    1.000
_diffrn_reflns_Laue_measured_fraction_full   1.000
_diffrn_reflns_point_group_measured_fraction_max   1.000
_diffrn_reflns_point_group_measured_fraction_full  1.000
_reflns_number_total              4928
_reflns_number_gt                 4864
_reflns_threshold_expression      'I > 2\s(I)'
_reflns_Friedel_coverage          0.891
_reflns_Friedel_fraction_max      1.000
_reflns_Friedel_fraction_full     1.000
 
_reflns_special_details
;
 Reflections were merged by SHELXL according to the crystal
 class for the calculation of statistics and refinement.
 
 _reflns_Friedel_fraction is defined as the number of unique
 Friedel pairs measured divided by the number that would be
 possible theoretically, ignoring centric projections and
 systematic absences.
;
 
_computing_data_collection        ?
_computing_cell_refinement        ?
_computing_data_reduction         ?
_computing_structure_solution     ?
_computing_structure_refinement 'SHELXL-2014/7 (Sheldrick, 2014)'
_computing_molecular_graphics     ?
_computing_publication_material   ?
_refine_special_details
;
 Refined as a 2-component inversion twin.
;
_refine_ls_structure_factor_coef  Fsqd
_refine_ls_matrix_type            full
_refine_ls_weighting_scheme       calc
_refine_ls_weighting_details
'w=1/[\s^2^(Fo^2^)+8.9126P] where P=(Fo^2^+2Fc^2^)/3'
_atom_sites_solution_primary      ?
_atom_sites_solution_secondary    ?
_atom_sites_solution_hydrogens    .
_refine_ls_hydrogen_treatment     undef
_refine_ls_extinction_method      none
_refine_ls_extinction_coef        .
_refine_ls_abs_structure_details
;
 Refined as an inversion twin.
;
_refine_ls_abs_structure_Flack    0.05(3)
_chemical_absolute_configuration  ?
_refine_ls_number_reflns          4928
_refine_ls_number_parameters      215
_refine_ls_number_restraints      4
_refine_ls_R_factor_all           0.0395
_refine_ls_R_factor_gt            0.0389
_refine_ls_wR_factor_ref          0.0884
_refine_ls_wR_factor_gt           0.0881
_refine_ls_goodness_of_fit_ref    1.269
_refine_ls_restrained_S_all       1.269
_refine_ls_shift/su_max           0.000
_refine_ls_shift/su_mean          0.000
 
loop_
 _atom_site_label
 _atom_site_type_symbol
 _atom_site_fract_x
 _atom_site_fract_y
 _atom_site_fract_z
 _atom_site_U_iso_or_equiv
 _atom_site_adp_type
 _atom_site_occupancy
 _atom_site_site_symmetry_order  
 _atom_site_calc_flag
 _atom_site_refinement_flags_posn
 _atom_site_refinement_flags_adp
 _atom_site_refinement_flags_occupancy
 _atom_site_disorder_assembly
 _atom_site_disorder_group
Sb01 Sb 1.0000 1.00001(15) 1.0000 0.01235(10) Uani 1 2 d S T P . .
N1 N 1.0000 1.459(5) 1.5000 0.0398(19) Uani 0.204(7) 2 d DS T P . .
O1 O 1.0000 1.331(5) 1.5000 0.0398(19) Uani 0.204(7) 2 d DS T P . .
N2 N 0.5000 1.5017(15) 0.5000 0.0398(19) Uani 0.796(7) 2 d DS T P . .
O2 O 0.5000 1.6296(15) 0.5000 0.0398(19) Uani 0.796(7) 2 d DS T P . .
S1 S 1.19968(10) 1.6688(2) 1.22794(14) 0.00779(19) Uani 1 1 d . . . . .
O11 O 1.2961(3) 1.7589(6) 1.2864(5) 0.0146(7) Uani 1 1 d . . . . .
O12 O 1.1065(3) 1.7560(5) 1.1855(5) 0.0111(6) Uani 1 1 d . . . . .
O13 O 0.8530(3) 1.5669(5) 0.9209(4) 0.0088(6) Uani 1 1 d . . . . .
O14 O 1.2446(3) 1.5388(5) 1.3563(4) 0.0095(6) Uani 1 1 d . . . . .
S2 S 0.63148(10) 1.3296(2) 0.87204(14) 0.00819(19) Uani 1 1 d . . . . .
O21 O 0.5314(4) 1.2852(6) 0.7147(5) 0.0177(8) Uani 1 1 d . . . . .
O22 O 0.6186(4) 1.4038(5) 0.9709(5) 0.0149(7) Uani 1 1 d . . . . .
O23 O 0.6975(3) 1.4490(5) 0.8632(4) 0.0104(6) Uani 1 1 d . . . . .
O24 O 0.7858(3) 1.6857(5) 1.0339(5) 0.0098(6) Uani 1 1 d . . . . .
S3 S 1.26121(10) 1.1527(2) 1.39127(13) 0.00829(19) Uani 1 1 d . . . . .
O31 O 1.3198(4) 1.2044(6) 1.3519(6) 0.0180(8) Uani 1 1 d . . . . .
O32 O 1.1497(3) 1.0808(5) 1.2618(5) 0.0148(7) Uani 1 1 d . . . . .
O33 O 1.1668(3) 1.5301(4) 1.4718(4) 0.0097(6) Uani 1 1 d . . . . .
O34 O 1.2458(3) 1.2918(5) 1.4630(4) 0.0102(6) Uani 1 1 d . . . . .
S4 S 0.97263(10) 1.3092(2) 1.17230(14) 0.00714(19) Uani 1 1 d . . . . .
O41 O 1.0084(4) 1.2129(6) 1.3013(5) 0.0152(8) Uani 1 1 d . . . . .
O42 O 0.9238(3) 1.2242(5) 1.0258(5) 0.0105(6) Uani 1 1 d . . . . .
O43 O 0.8879(3) 1.4350(5) 1.1320(4) 0.0098(6) Uani 1 1 d . . . . .
O44 O 1.0684(3) 1.4130(5) 1.2185(4) 0.0086(6) Uani 1 1 d . . . . .
B1 B 0.8061(5) 1.5351(6) 0.9870(6) 0.0084(8) Uani 1 1 d . . . . .
B2 B 1.1817(5) 1.4437(7) 1.3774(6) 0.0090(8) Uani 1 1 d . . . . .
 
loop_
 _atom_site_aniso_label
 _atom_site_aniso_U_11
 _atom_site_aniso_U_22
 _atom_site_aniso_U_33
 _atom_site_aniso_U_23
 _atom_site_aniso_U_13
 _atom_site_aniso_U_12
Sb01 0.01131(19) 0.0155(2) 0.01002(18) 0.000 0.00744(16) 0.000
N1 0.038(4) 0.057(5) 0.022(3) 0.000 0.020(3) 0.000
O1 0.038(4) 0.057(5) 0.022(3) 0.000 0.020(3) 0.000
N2 0.038(4) 0.057(5) 0.022(3) 0.000 0.020(3) 0.000
O2 0.038(4) 0.057(5) 0.022(3) 0.000 0.020(3) 0.000
S1 0.0095(4) 0.0060(5) 0.0085(4) -0.0008(4) 0.0065(4) -0.0006(4)
O11 0.0119(16) 0.0157(18) 0.0155(17) -0.0026(14) 0.0093(15) -0.0061(14)
O12 0.0140(16) 0.0091(15) 0.0138(16) 0.0014(13) 0.0110(14) 0.0040(12)
O13 0.0118(15) 0.0071(14) 0.0103(14) 0.0042(12) 0.0088(13) 0.0027(12)
O14 0.0093(14) 0.0085(15) 0.0087(14) 0.0021(11) 0.0057(12) -0.0002(11)
S2 0.0095(4) 0.0053(4) 0.0114(5) 0.0002(4) 0.0079(4) -0.0002(4)
O21 0.0107(17) 0.019(2) 0.0134(17) -0.0014(15) 0.0050(15) -0.0060(15)
O22 0.025(2) 0.0092(16) 0.0232(19) 0.0032(14) 0.0212(18) 0.0050(14)
O23 0.0100(15) 0.0095(14) 0.0108(15) 0.0011(12) 0.0070(13) -0.0023(12)
O24 0.0123(15) 0.0052(14) 0.0165(16) -0.0006(12) 0.0118(14) -0.0005(12)
S3 0.0101(5) 0.0062(4) 0.0069(4) 0.0006(4) 0.0054(4) 0.0004(4)
O31 0.027(2) 0.0162(19) 0.023(2) 0.0059(16) 0.0217(19) 0.0040(16)
O32 0.0132(16) 0.0077(16) 0.0121(16) -0.0021(13) 0.0048(14) -0.0013(13)
O33 0.0123(14) 0.0056(15) 0.0112(14) -0.0033(11) 0.0082(13) -0.0035(11)
O34 0.0132(15) 0.0062(14) 0.0082(14) 0.0010(11) 0.0065(13) 0.0027(12)
S4 0.0082(4) 0.0046(4) 0.0079(4) 0.0003(3) 0.0054(4) 0.0002(3)
O41 0.0164(18) 0.0167(19) 0.0151(17) 0.0079(15) 0.0119(16) 0.0044(15)
O42 0.0103(15) 0.0073(15) 0.0109(15) -0.0028(12) 0.0064(13) -0.0006(12)
O43 0.0110(15) 0.0094(15) 0.0113(15) 0.0011(12) 0.0088(13) 0.0031(12)
O44 0.0076(14) 0.0063(14) 0.0080(14) -0.0013(11) 0.0040(12) -0.0028(11)
B1 0.010(2) 0.007(2) 0.0099(19) -0.0013(15) 0.0076(18) -0.0012(15)
B2 0.009(2) 0.008(2) 0.0078(19) -0.0011(16) 0.0054(18) -0.0013(16)
 
_geom_special_details
;
 All esds (except the esd in the dihedral angle between two l.s. planes)
 are estimated using the full covariance matrix.  The cell esds are taken
 into account individually in the estimation of esds in distances, angles
 and torsion angles; correlations between esds in cell parameters are only
 used when they are defined by crystal symmetry.  An approximate (isotropic)
 treatment of cell esds is used for estimating esds involving l.s. planes.
;
 
loop_
 _geom_bond_atom_site_label_1
 _geom_bond_atom_site_label_2
 _geom_bond_distance
 _geom_bond_site_symmetry_2
 _geom_bond_publ_flag
Sb01 O32 2.305(4) . ?
Sb01 O32 2.305(4) 2_757 ?
Sb01 O42 2.359(4) . ?
Sb01 O42 2.359(4) 2_757 ?
Sb01 O22 2.365(4) 4_647 ?
Sb01 O22 2.365(4) 3_545 ?
Sb01 O12 2.526(4) 2_747 ?
Sb01 O12 2.526(4) 1_545 ?
N1 O1 1.040(3) . ?
O1 O2 1.64(4) 3_546 ?
N2 O2 1.039(3) . ?
O2 O1 1.64(4) 3_454 ?
S1 O11 1.425(4) . ?
S1 O12 1.438(4) . ?
S1 O13 1.536(4) 2_757 ?
S1 O14 1.538(4) . ?
O12 Sb01 2.526(4) 1_565 ?
O13 B1 1.464(6) . ?
O13 S1 1.536(4) 2_757 ?
O14 B2 1.457(7) . ?
S2 O21 1.409(4) . ?
S2 O22 1.455(4) . ?
S2 O23 1.524(4) . ?
S2 O24 1.529(4) 4_647 ?
O22 Sb01 2.365(4) 3_455 ?
O23 B1 1.473(6) . ?
O24 B1 1.476(6) . ?
O24 S2 1.529(4) 4_657 ?
S3 O31 1.408(4) . ?
S3 O32 1.457(4) . ?
S3 O33 1.518(4) 4_748 ?
S3 O34 1.537(4) . ?
O33 B2 1.476(6) . ?
O33 S3 1.518(4) 4_758 ?
O34 B2 1.470(7) . ?
S4 O41 1.413(4) . ?
S4 O42 1.461(4) . ?
S4 O43 1.523(4) . ?
S4 O44 1.526(4) . ?
O43 B1 1.467(7) . ?
O44 B2 1.465(7) . ?
 
loop_
 _geom_angle_atom_site_label_1
 _geom_angle_atom_site_label_2
 _geom_angle_atom_site_label_3
 _geom_angle
 _geom_angle_site_symmetry_1
 _geom_angle_site_symmetry_3
 _geom_angle_publ_flag
O32 Sb01 O32 146.9(2) . 2_757 ?
O32 Sb01 O42 77.36(14) . . ?
O32 Sb01 O42 77.26(14) 2_757 . ?
O32 Sb01 O42 77.26(15) . 2_757 ?
O32 Sb01 O42 77.36(14) 2_757 2_757 ?
O42 Sb01 O42 78.94(19) . 2_757 ?
O32 Sb01 O22 97.31(15) . 4_647 ?
O32 Sb01 O22 93.49(16) 2_757 4_647 ?
O42 Sb01 O22 69.86(14) . 4_647 ?
O42 Sb01 O22 148.73(14) 2_757 4_647 ?
O32 Sb01 O22 93.49(16) . 3_545 ?
O32 Sb01 O22 97.31(15) 2_757 3_545 ?
O42 Sb01 O22 148.73(14) . 3_545 ?
O42 Sb01 O22 69.85(14) 2_757 3_545 ?
O22 Sb01 O22 141.4(2) 4_647 3_545 ?
O32 Sb01 O12 144.85(14) . 2_747 ?
O32 Sb01 O12 68.23(14) 2_757 2_747 ?
O42 Sb01 O12 127.11(13) . 2_747 ?
O42 Sb01 O12 127.45(13) 2_757 2_747 ?
O22 Sb01 O12 73.53(13) 4_647 2_747 ?
O22 Sb01 O12 76.40(14) 3_545 2_747 ?
O32 Sb01 O12 68.23(13) . 1_545 ?
O32 Sb01 O12 144.85(14) 2_757 1_545 ?
O42 Sb01 O12 127.45(13) . 1_545 ?
O42 Sb01 O12 127.11(13) 2_757 1_545 ?
O22 Sb01 O12 76.40(14) 4_647 1_545 ?
O22 Sb01 O12 73.53(13) 3_545 1_545 ?
O12 Sb01 O12 76.63(18) 2_747 1_545 ?
N1 O1 O2 180.00(4) . 3_546 ?
N2 O2 O1 180.00(3) . 3_454 ?
O11 S1 O12 119.3(3) . . ?
O11 S1 O13 111.8(2) . 2_757 ?
O12 S1 O13 105.1(2) . 2_757 ?
O11 S1 O14 106.0(2) . . ?
O12 S1 O14 109.7(2) . . ?
O13 S1 O14 104.0(2) 2_757 . ?
S1 O12 Sb01 127.9(2) . 1_565 ?
B1 O13 S1 127.7(3) . 2_757 ?
B2 O14 S1 128.4(3) . . ?
O21 S2 O22 116.9(3) . . ?
O21 S2 O23 108.4(2) . . ?
O22 S2 O23 108.1(2) . . ?
O21 S2 O24 112.6(3) . 4_647 ?
O22 S2 O24 107.6(2) . 4_647 ?
O23 S2 O24 102.2(2) . 4_647 ?
S2 O22 Sb01 149.6(3) . 3_455 ?
B1 O23 S2 132.6(3) . . ?
B1 O24 S2 125.3(3) . 4_657 ?
O31 S3 O32 116.4(3) . . ?
O31 S3 O33 109.4(2) . 4_748 ?
O32 S3 O33 108.5(2) . 4_748 ?
O31 S3 O34 112.7(3) . . ?
O32 S3 O34 106.6(2) . . ?
O33 S3 O34 102.2(2) 4_748 . ?
S3 O32 Sb01 153.2(3) . . ?
B2 O33 S3 133.3(3) . 4_758 ?
B2 O34 S3 124.2(3) . . ?
O41 S4 O42 118.0(3) . . ?
O41 S4 O43 107.6(2) . . ?
O42 S4 O43 109.1(2) . . ?
O41 S4 O44 112.3(2) . . ?
O42 S4 O44 104.7(2) . . ?
O43 S4 O44 104.3(2) . . ?
S4 O42 Sb01 127.9(2) . . ?
B1 O43 S4 129.2(3) . . ?
B2 O44 S4 129.2(3) . . ?
O13 B1 O43 108.1(4) . . ?
O13 B1 O23 107.6(4) . . ?
O43 B1 O23 111.9(4) . . ?
O13 B1 O24 113.7(4) . . ?
O43 B1 O24 107.1(4) . . ?
O23 B1 O24 108.5(4) . . ?
O14 B2 O44 107.9(4) . . ?
O14 B2 O34 107.4(4) . . ?
O44 B2 O34 113.1(4) . . ?
O14 B2 O33 113.5(4) . . ?
O44 B2 O33 107.0(4) . . ?
O34 B2 O33 108.0(4) . . ?
 
_refine_diff_density_max    1.432
_refine_diff_density_min   -1.508
_refine_diff_density_rms    0.179

_shelx_res_file
;

    mo_GB03_f_2_0m_a.res created by SHELXL-2014/7


TITL mo_GB03_f_2_0m_a.res in C2
REM Old TITL mo_GB03_f_2_0m in C2
REM SHELXT solution in C2: R1 0.054, Rweak 0.057, Alpha 0.011
REM <I/s>   0.000 for    0 systematic absences,  Orientation as input
REM Flack x =  0.067 ( 0.008 ) from  1055 Parsons' quotients
REM Formula found by SHELXT:  B4 N8 O26 S8 Sb
CELL  0.71073  16.6672   8.1228  11.7741   90.000  134.844   90.000
ZERR    2.000   0.0005   0.0002   0.0004    0.000    0.001    0.000
LATT -7
SYMM -X, Y, -Z
SFAC B N O S SB
UNIT 8 2 66 16 2
TEMP -73.150
L.S. 10
BOND
LIST 4
OMIT 0 70
FMAP 2
PLAN 20
ACTA
TWIN
EADP O1 O2 N1 N2
DFIX 1.04 0.002 N1 O1
DFIX 1.04 0.002 N2 O2
SUMP 0.5 0.00001 0.5 2 0.5 3
REM EXTI 0.000206
WGHT    0.000000    8.912600
BASF   0.04923
FVAR       0.43924   0.20441   0.79559
PART 0
REM Antimon
SB01  5    1.000000    1.000007    1.000000    10.50000    0.01131    0.01549 =
         0.01002    0.00000    0.00744    0.00000
REM Nitrosyl 1
N1    2    1.000000    1.459446    1.500000    20.50000    0.03798    0.05720 =
         0.02183    0.00000    0.02024    0.00000
O1    3    1.000000    1.331383    1.500000    20.50000    0.03798    0.05720 =
         0.02183    0.00000    0.02024    0.00000
REM Nitrosyl 2
N2    2    0.500000    1.501691    0.500000    30.50000    0.03798    0.05720 =
         0.02183    0.00000    0.02024    0.00000
O2    3    0.500000    1.629619    0.500000    30.50000    0.03798    0.05720 =
         0.02183    0.00000    0.02024    0.00000

REM Sulfat 1
S1    4    1.199680    1.668844    1.227941    11.00000    0.00947    0.00598 =
         0.00852   -0.00082    0.00655   -0.00056
O11   3    1.296130    1.758863    1.286422    11.00000    0.01186    0.01567 =
         0.01546   -0.00262    0.00931   -0.00612
O12   3    1.106483    1.755978    1.185487    11.00000    0.01401    0.00908 =
         0.01378    0.00135    0.01103    0.00399
O13   3    0.853033    1.566901    0.920934    11.00000    0.01183    0.00714 =
         0.01028    0.00423    0.00882    0.00269
O14   3    1.244604    1.538814    1.356331    11.00000    0.00933    0.00850 =
         0.00867    0.00209    0.00565   -0.00015
REM Sulfat 2
S2    4    0.631482    1.329552    0.872043    11.00000    0.00946    0.00526 =
         0.01137    0.00016    0.00789   -0.00023
O21   3    0.531375    1.285230    0.714680    11.00000    0.01074    0.01896 =
         0.01343   -0.00144    0.00502   -0.00596
O22   3    0.618636    1.403765    0.970910    11.00000    0.02457    0.00918 =
         0.02324    0.00320    0.02124    0.00501
O23   3    0.697458    1.449017    0.863217    11.00000    0.01002    0.00947 =
         0.01076    0.00106    0.00703   -0.00233
O24   3    0.785847    1.685693    1.033886    11.00000    0.01230    0.00519 =
         0.01654   -0.00055    0.01183   -0.00049
REM Sulfat 3
S3    4    1.261209    1.152744    1.391274    11.00000    0.01009    0.00621 =
         0.00688    0.00065    0.00538    0.00042
O31   3    1.319838    1.204358    1.351944    11.00000    0.02664    0.01618 =
         0.02304    0.00591    0.02172    0.00397
O32   3    1.149685    1.080775    1.261848    11.00000    0.01319    0.00768 =
         0.01206   -0.00205    0.00484   -0.00129
O33   3    1.166803    1.530145    1.471772    11.00000    0.01226    0.00557 =
         0.01118   -0.00330    0.00821   -0.00351
O34   3    1.245768    1.291821    1.462997    11.00000    0.01321    0.00621 =
         0.00823    0.00100    0.00652    0.00269
REM Sulfat 4
S4    4    0.972626    1.309167    1.172301    11.00000    0.00818    0.00457 =
         0.00785    0.00026    0.00536    0.00021
O41   3    1.008403    1.212901    1.301290    11.00000    0.01638    0.01672 =
         0.01505    0.00788    0.01194    0.00440
O42   3    0.923822    1.224237    1.025836    11.00000    0.01025    0.00733 =
         0.01091   -0.00275    0.00641   -0.00064
O43   3    0.887906    1.434985    1.132000    11.00000    0.01102    0.00945 =
         0.01135    0.00111    0.00880    0.00310
O44   3    1.068365    1.413013    1.218470    11.00000    0.00760    0.00629 =
         0.00795   -0.00128    0.00404   -0.00278
REM Borat 1
B1    1    0.806122    1.535077    0.987050    11.00000    0.01011    0.00675 =
         0.00988   -0.00134    0.00759   -0.00117
REM Borat 2
B2    1    1.181700    1.443708    1.377387    11.00000    0.00909    0.00834 =
         0.00781   -0.00105    0.00538   -0.00127

HKLF 4

REM  mo_GB03_f_2_0m_a.res in C2
REM R1 =  0.0389 for    4864 Fo > 4sig(Fo)  and  0.0395 for all    4928 data
REM    215 parameters refined using      4 restraints

END

WGHT      0.0000      8.9126

REM Highest difference peak  1.432,  deepest hole -1.508,  1-sigma level  0.179
Q1    1   0.5340  1.1373  0.8327  11.00000  0.05    0.93
Q2    1   1.0408  0.9726  1.0128  11.00000  0.05    0.91
Q3    1   0.7332  1.5362  1.0600  11.00000  0.05    0.79
Q4    1   1.3679  1.5340  1.4904  11.00000  0.05    0.75
Q5    1   1.2431  1.2996  1.5981  11.00000  0.05    0.73
Q6    1   1.2648  1.1939  1.2666  11.00000  0.05    0.72
Q7    1   0.8798  1.2004  0.9493  11.00000  0.05    0.72
Q8    1   0.9997  1.4885  1.3383  11.00000  0.05    0.71
Q9    1   1.2057  1.2716  1.2348  11.00000  0.05    0.68
Q10   1   1.2205  1.4799  1.2916  11.00000  0.05    0.65
Q11   1   0.8725  1.1237  1.1430  11.00000  0.05    0.65
Q12   1   1.0000  0.8322  1.0000  10.50000  0.05    0.64
Q13   1   0.7525  1.7561  0.9985  11.00000  0.05    0.64
Q14   1   1.0476  1.0672  1.0715  11.00000  0.05    0.63
Q15   1   0.6619  1.5324  1.0905  11.00000  0.05    0.63
Q16   1   0.9437  1.2810  1.3385  11.00000  0.05    0.62
Q17   1   1.0654  1.5571  1.3697  11.00000  0.05    0.62
Q18   1   1.2566  1.8202  1.2659  11.00000  0.05    0.61
Q19   1   0.5405  1.3026  0.9440  11.00000  0.05    0.60
Q20   1   1.0512  1.7733  1.1531  11.00000  0.05    0.60
;
_shelx_res_checksum   70630

_shelx_hkl_file
;
  -2   0   0  238.38   11.60
   2   0   0  231.48   14.70
   2   0   0  235.78   13.60
   2   0   0  252.27   11.80
  -2   0   0  238.98   13.90
  -2   0   0  244.78   14.60
  -2   0   0  233.98   13.80
  -2   0   0  219.98   13.40
  -2   0   0  243.08   14.70
   4   0   0 3311.17  143.39
   4   0   0 3796.52  151.18
   4   0   0 3425.96  140.99
  -4   0   0 3382.26  140.99
  -6   0   0 2028.00   91.99
  -6   0   0 1896.31   93.69
  -6   0   0 1868.41   94.29
   6   0   0 1921.61   92.19
   6   0   0 2032.70   85.69
   6   0   0 1929.91   91.59
   8   0   0 2106.29   89.19
  -8   0   0 2095.29  104.29
   8   0   0 2023.80  101.39
  -8   0   0 2026.00   99.99
  -8   0   0 2044.80  105.19
   8   0   0 1976.00  100.19
  10   0   0  628.04   46.70
 -10   0   0  608.04   44.80
 -10   0   0  579.04   48.90
 -10   0   0  679.73   50.09
  10   0   0  654.53   54.29
 -12   0   0   80.79   19.70
 -12   0   0   63.49   23.10
 -12   0   0  112.79   27.60
  12   0   0   62.49   20.10
  12   0   0   73.89   22.00
 -14   0   0   64.89   21.90
  14   0   0  103.09   28.90
 -14   0   0   42.90   18.20
  14   0   0  136.59   31.40
 -14   0   0   70.49   20.50
 -16   0   0  546.45   53.79
  16   0   0  520.45   54.49
 -16   0   0  489.05   48.60
 -16   0   0  446.86   62.59
  16   0   0  518.95   51.29
  18   0   0   85.19   28.90
 -18   0   0   70.59   26.90
 -18   0   0  101.59   29.00
 -18   0   0  112.19   32.40
 -18   0   0  103.99   37.40
  18   0   0  131.89   39.70
 -20   0   0  149.99   36.70
 -20   0   0   85.59   32.30
 -20   0   0  115.29   40.20
  20   0   0   75.49   27.00
 -20   0   0   81.59   32.00
  20   0   0   94.59   33.10
  22   0   0   15.10   18.50
  22   0   0   -5.10    8.70
 -22   0   0   -4.10   12.20
 -22   0   0    9.30   20.20
 -22   0   0    1.20   17.80
 -22   0   0    2.40   13.80
  24   0   0   15.50   17.30
  24   0   0   35.90   24.50
 -24   0   0   26.10   21.00
 -24   0   0   29.10   22.00
 -24   0   0   26.60   27.80
  24   0   0   45.40   27.50
 -24   0   0   22.40   20.90
  -1  -1   0  769.02   35.30
   1  -1   0  763.12   34.70
  -1  -1   0  776.62   35.10
   1  -1   0  791.32   35.40
  -1  -1   0  788.22   35.40
  -1  -1   0  763.02   34.10
   1  -1   0  797.92   35.30
   1  -1   0  769.52   33.40
   1  -1   0  761.32   33.30
  -1  -1   0  813.22   33.20
   1  -1   0  757.62   33.80
   1  -1   0  799.22   35.50
   1   1   0  774.72   35.30
   1   1   0  833.62   34.30
   1   1   0  811.42   33.20
  -1   1   0  848.92   36.10
  -1   1   0  794.62   35.40
  -1   1   0  783.62   35.10
  -1   1   0  788.12   33.50
  -1   1   0  781.92   35.30
   1   1   0  776.72   35.30
   1   1   0  811.82   32.90
   1   1   0  775.42   34.70
   1   1   0  816.22   35.20
   1   1   0  827.72   33.60
   1   1   0  786.12   32.70
  -1   1   0  805.82   34.20
   1   1   0  836.52   35.90
  -1   1   0  805.22   33.90
   3  -1   0 9922.41  489.45
  -3  -1   0 9405.66  481.65
   3   1   0 9087.99  481.15
  -3   1   0 9999.00  486.25
   5  -1   0  202.18   14.70
   5  -1   0  190.88   16.60
  -5  -1   0  180.08   14.60
  -5  -1   0  181.58   17.20
   5  -1   0  192.38   17.80
  -5  -1   0  181.88   14.60
  -5   1   0  187.98   17.90
  -5   1   0  179.58   15.10
  -5   1   0  168.88   17.40
   5   1   0  194.58   15.50
   5   1   0  180.48   16.40
  -5   1   0  181.68   17.80
   7  -1   0 2836.32  130.29
  -7  -1   0 2746.13  130.99
   7  -1   0 2764.32  127.59
  -7  -1   0 2823.32  124.79
   7  -1   0 2735.53  120.79
  -7  -1   0 2874.31  130.29
  -7   1   0 2699.13  129.99
  -7   1   0 2704.93  131.39
   7   1   0 2823.32  128.99
  -7   1   0 2739.93  130.89
   7   1   0 2911.01  126.49
   9  -1   0  973.00   60.39
   9  -1   0  979.80   51.99
  -9  -1   0 1039.00   63.39
   9  -1   0 1108.19   64.29
  -9  -1   0 1032.20   58.19
   9   1   0  942.21   57.49
  -9   1   0  989.70   62.19
  -9   1   0  949.71   63.89
   9   1   0 1086.19   85.29
  11  -1   0  481.45   42.20
 -11  -1   0  399.56   40.00
 -11  -1   0  419.86   42.80
  11  -1   0  481.75   31.30
 -11  -1   0  448.96   36.90
  11  -1   0  457.15   40.90
 -11   1   0  495.85   46.20
  11   1   0  473.85   41.50
 -11   1   0  482.55   41.80
 -11   1   0  491.15   44.50
  11   1   0  561.74   41.40
  13  -1   0  261.07   40.40
 -13  -1   0  282.67   47.20
  13  -1   0  201.68   34.30
 -13  -1   0  228.28   32.80
 -13   1   0  270.97   43.20
 -13   1   0  242.48   45.10
  13   1   0  272.47   44.20
 -13   1   0  288.47   40.20
  13   1   0  343.97   46.10
 -15  -1   0  660.53   51.49
  15  -1   0  513.65   54.09
  15  -1   0  549.54   55.39
 -15  -1   0  542.45   55.59
 -15  -1   0  562.94   53.39
 -15  -1   0  502.75   55.69
  15   1   0  520.45   48.50
 -15   1   0  630.94   61.99
 -15   1   0  524.05   52.49
  15   1   0  512.25   52.99
 -15   1   0  466.75   65.59
  17  -1   0   86.39   28.90
 -17  -1   0  109.69   32.40
  17  -1   0  140.39   38.50
 -17  -1   0  105.19   35.60
 -17  -1   0   75.19   23.00
 -17  -1   0   78.69   27.10
  17   1   0  106.39   30.20
 -17   1   0   74.99   31.50
  17   1   0   34.20   18.80
 -17   1   0   76.29   30.30
 -17   1   0   88.89   35.20
  19  -1   0   97.09   29.40
 -19  -1   0  188.08   46.10
 -19  -1   0  170.18   41.20
  19  -1   0  104.69   31.80
 -19  -1   0  168.38   45.20
  19   1   0  173.28   41.60
 -19   1   0   88.69   34.50
  19   1   0  148.59   35.10
 -19   1   0  160.48   38.60
 -19   1   0   87.19   32.90
 -19   1   0  153.88   40.40
  21  -1   0  156.48   43.70
 -21  -1   0  138.39   41.20
  21  -1   0   83.39   32.10
 -21  -1   0   67.09   28.10
  21  -1   0  117.99   40.30
 -21   1   0   90.79   40.80
  21   1   0  145.59   41.80
 -21   1   0  116.49   35.50
 -21   1   0   97.09   35.60
  21   1   0  159.58   38.90
 -21   1   0  126.39   35.60
 -23  -1   0  232.68   51.29
  23  -1   0  148.79   39.40
 -23  -1   0  128.29   31.70
  23  -1   0  103.19   33.20
 -23  -1   0  181.78   45.10
 -23  -1   0  161.08   51.29
  23  -1   0  181.38   42.90
 -23  -1   0  133.99   41.00
 -23   1   0   76.49   37.10
 -23   1   0  130.39   39.60
 -23   1   0  127.09   37.50
  23   1   0  162.38   37.80
  23   1   0  143.99   42.40
   0  -2   0  440.56   23.60
   0  -2   0  442.06   23.80
   0  -2   0  453.45   23.50
   0  -2   0  467.05   24.00
   0  -2   0  468.45   25.50
   0   2   0  464.75   23.80
   0   2   0  435.36   23.40
   0   2   0  493.35   25.50
   0   2   0  467.35   23.70
   2  -2   0 4510.25  179.48
   2   2   0 4463.45  181.68
   2   2   0 4315.07  179.98
  -4  -2   0 1084.89   55.79
  -4  -2   0 1100.69   55.39
  -4  -2   0 1091.29   54.69
  -4  -2   0 1090.09   49.30
  -4  -2   0 1055.09   48.40
   4  -2   0 1095.29   57.69
   4  -2   0 1085.39   49.99
   4  -2   0 1105.69   54.79
   4  -2   0 1061.99   53.19
   4  -2   0 1085.69   55.09
  -4  -2   0 1151.98   55.79
   4   2   0 1286.87   55.49
  -4   2   0 1286.17   57.89
   4   2   0 1233.38   50.19
  -4   2   0 1155.08   57.59
  -6  -2   0 1564.64   76.99
  -6  -2   0 1449.95   68.39
  -6  -2   0 1443.16   75.09
  -6  -2   0 1464.55   72.19
   6  -2   0 1488.05   71.69
   6  -2   0 1505.25   73.59
   6  -2   0 1447.86   77.09
  -6   2   0 1534.85   77.89
  -6   2   0 1547.55   70.79
  -6   2   0 1536.95   77.79
   6   2   0 1524.45   69.99
   6   2   0 1504.35   74.49
   8  -2   0  417.86   31.90
   8  -2   0  352.96   27.20
   8  -2   0  404.26   34.00
  -8  -2   0  370.46   32.30
  -8  -2   0  423.66   33.40
  -8  -2   0  445.96   35.40
  -8  -2   0  398.46   27.00
   8   2   0  389.66   28.10
  -8   2   0  379.66   34.40
  -8   2   0  380.76   33.80
  -8   2   0  370.26   36.90
   8   2   0  358.36   31.20
  10  -2   0  111.49   21.30
 -10  -2   0  165.68   18.50
  10  -2   0  181.98   23.70
 -10  -2   0  170.38   31.80
 -10  -2   0  199.28   33.60
  10  -2   0  155.28   31.00
 -10  -2   0  168.68   27.80
 -10   2   0  147.39   30.50
 -10   2   0  117.99   23.30
  10   2   0  162.88   24.00
 -10   2   0  161.88   30.50
  10   2   0  190.28   32.00
 -12  -2   0 1247.08   81.79
  12  -2   0 1192.28   79.69
 -12  -2   0 1151.98   68.79
 -12  -2   0 1189.98   79.39
  12  -2   0 1173.48   76.49
 -12  -2   0 1144.79   77.19
 -12   2   0 1184.78   81.99
 -12   2   0 1221.78   80.49
 -12   2   0 1203.88   84.09
  12   2   0 1383.06   81.69
  12   2   0 1233.08   72.09
 -14  -2   0  274.97   37.50
  14  -2   0  227.08   41.40
 -14  -2   0  246.98   41.90
  14  -2   0  297.57   45.20
 -14  -2   0  378.86   59.99
 -14  -2   0  246.08   45.20
  14   2   0  268.17   44.90
  14   2   0  327.87   44.90
 -14   2   0  335.07   51.69
 -14   2   0  206.78   39.60
 -14   2   0  247.68   48.60
 -16  -2   0  201.48   41.10
 -16  -2   0  242.08   45.10
  16  -2   0  278.97   48.00
  16  -2   0  244.68   47.60
 -16  -2   0  216.58   44.40
 -16  -2   0  284.47   39.60
  16   2   0  284.67   44.70
  16   2   0  242.78   47.20
 -16   2   0  194.78   42.90
 -16   2   0  246.18   48.10
 -16   2   0  326.77   56.59
 -18  -2   0  338.97   58.19
 -18  -2   0  428.16   66.99
  18  -2   0  405.86   61.09
 -18  -2   0  382.16   62.69
  18  -2   0  340.27   55.39
 -18   2   0  419.06   66.39
 -18   2   0  441.36   70.49
  18   2   0  357.96   53.89
  18   2   0  452.75   68.69
 -18   2   0  292.47   59.49
  20  -2   0  272.87   53.19
 -20  -2   0  311.27   55.49
 -20  -2   0  280.07   58.09
 -20  -2   0  419.46   65.69
  20  -2   0  320.67   61.29
  20  -2   0  438.76   67.99
  20   2   0  410.46   58.69
 -20   2   0  383.86   64.19
 -20   2   0  442.56   70.69
  20   2   0  343.27   61.89
 -20   2   0  375.26   65.49
 -20   2   0  343.87   67.69
 -22  -2   0  130.79   43.60
  22  -2   0   38.80   22.70
 -22  -2   0  142.09   40.10
  22  -2   0   66.39   29.20
 -22  -2   0   89.29   31.90
 -22  -2   0   78.39   25.70
  22  -2   0   85.69   32.90
 -22   2   0  127.59   39.20
 -22   2   0   53.19   27.70
 -22   2   0   96.09   34.00
  22   2   0  133.99   34.40
  22   2   0   55.39   28.20
 -22   2   0   24.60   24.40
  24  -2   0    7.80   17.40
 -24  -2   0   -7.30   12.20
  24  -2   0   -6.40   13.50
 -24  -2   0    4.00   18.10
  24  -2   0   12.10   16.80
  24   2   0   16.70   20.90
 -24   2   0   12.20   21.40
 -24   2   0    7.50   15.10
 -24   2   0    0.50   20.70
 -24   2   0   -1.40   13.80
   1  -3   0  655.03   34.50
  -1  -3   0  689.33   35.30
  -1  -3   0  624.44   34.20
   1  -3   0  645.34   33.90
  -1  -3   0  638.44   33.20
   1  -3   0  630.44   34.30
  -1  -3   0  616.34   33.90
   1  -3   0  613.84   33.00
   1  -3   0  624.24   34.60
  -1  -3   0  656.03   32.90
   3  -3   0 1133.59   50.29
   3  -3   0 1192.48   57.29
   3  -3   0 1078.49   57.09
  -3  -3   0 1153.78   50.09
  -3  -3   0 1154.08   56.89
  -3  -3   0 1170.78   57.69
  -3  -3   0 1095.79   57.09
   3  -3   0 1131.49   57.39
   3  -3   0 1217.48   53.49
   3  -3   0 1182.68   63.09
  -3  -3   0 1118.99   50.79
  -3  -3   0 1138.19   54.09
   3   3   0 1198.28   51.59
   3   3   0 1162.68   53.09
   3   3   0 1114.79   54.29
   3   3   0 1122.09   50.79
  -3   3   0 1169.88   58.29
   3   3   0 1157.18   49.80
  -3   3   0 1193.08   54.89
  -3   3   0 1194.38   51.99
  -5  -3   0 6326.67  262.07
   5  -3   0 6708.63  265.67
   5  -3   0 6775.92  277.77
   5   3   0 6596.64  263.27
   5   3   0 6311.07  270.77
   7  -3   0  136.79   19.40
   7  -3   0  174.68   18.30
  -7  -3   0  186.48   19.40
   7  -3   0  226.48   30.80
  -7  -3   0  186.18   20.60
  -7  -3   0  255.47   33.00
   7  -3   0  228.88   29.40
   7  -3   0  179.88   14.30
  -7  -3   0  189.68   14.20
  -7  -3   0  246.08   33.00
   7   3   0  179.68   15.30
  -7   3   0  222.68   31.30
  -7   3   0  195.28   16.90
   7   3   0  200.58   20.40
  -7   3   0  162.68   23.30
  -9  -3   0  959.60   49.40
   9  -3   0  827.32   55.09
   9  -3   0  902.31   54.69
  -9  -3   0 1027.50   61.49
   9  -3   0 1000.00   47.60
   9  -3   0  918.01   62.59
  -9  -3   0  890.61   59.29
   9   3   0  933.11   51.49
  -9   3   0  892.31   61.79
  -9   3   0  915.01   64.29
   9   3   0 1005.90   60.59
  -9   3   0  915.81   62.79
 -11  -3   0  335.67   35.30
 -11  -3   0  303.77   25.00
  11  -3   0  329.27   46.30
  11  -3   0  255.17   27.20
 -11  -3   0  209.08   30.80
  11  -3   0  340.27   32.90
 -11   3   0  278.07   40.30
  11   3   0  344.67   46.70
  11   3   0  339.77   28.40
 -11   3   0  412.06   58.69
 -11   3   0  350.96   49.60
  13  -3   0  134.29   33.30
 -13  -3   0  159.68   34.70
  13  -3   0  135.49   17.90
  13  -3   0  119.89   25.70
 -13  -3   0  152.88   24.00
 -13  -3   0   81.39   22.90
 -13  -3   0  110.79   27.00
  13  -3   0  154.68   25.60
 -13   3   0  164.18   37.00
 -13   3   0   67.79   24.00
  13   3   0  106.29   25.50
 -13   3   0  108.59   28.10
  13   3   0  121.69   23.50
  15  -3   0   25.80   18.10
 -15  -3   0    6.90   11.30
 -15  -3   0   11.00    8.70
 -15  -3   0   17.30   15.20
  15  -3   0   22.70   19.90
 -15  -3   0   11.20   11.50
  15   3   0    6.90   10.20
 -15   3   0    8.60   12.30
 -15   3   0   37.10   18.40
  15   3   0   14.40   13.30
 -15   3   0    1.30   10.40
  17  -3   0   19.00   17.00
  17  -3   0   46.40   23.60
 -17  -3   0   24.00   18.10
 -17  -3   0   25.60   18.60
 -17  -3   0   16.70   18.40
  17  -3   0   19.00   16.90
  17   3   0   33.90   16.90
  17   3   0   37.90   22.40
 -17   3   0   50.19   25.40
 -17   3   0   55.39   26.40
 -17   3   0   52.69   30.40
  19  -3   0   63.99   26.50
 -19  -3   0   88.49   32.50
 -19  -3   0   68.79   22.70
 -19  -3   0   51.19   25.00
  19  -3   0   97.49   34.90
 -19  -3   0   76.19   30.10
  19  -3   0   84.49   32.20
  19   3   0  101.99   36.80
 -19   3   0   71.49   33.40
  19   3   0  128.69   31.10
 -19   3   0   86.49   29.00
 -19   3   0   59.09   28.80
  21  -3   0   23.00   19.70
 -21  -3   0  116.79   34.60
 -21  -3   0   52.79   23.80
  21  -3   0   41.40   23.90
 -21  -3   0   63.99   28.90
  21  -3   0   67.79   26.50
 -21   3   0   20.30   18.80
  21   3   0   38.70   22.60
  21   3   0   58.59   23.10
 -21   3   0   58.19   32.50
 -21   3   0  127.69   39.00
 -21   3   0   44.10   25.70
  23  -3   0   24.00   20.20
 -23  -3   0   22.20   21.30
  23  -3   0   28.30   26.10
  23  -3   0    4.20   20.60
 -23  -3   0   -0.30   21.30
 -23   3   0   -0.10   23.70
  23   3   0   16.40   25.10
 -23   3   0    8.30   21.70
 -23   3   0   21.70   25.70
 -23   3   0   26.40   24.40
   0  -4   0 2232.08   96.99
   0  -4   0 2118.09   96.49
   0  -4   0 2120.49   95.99
   0  -4   0 2075.39   96.59
   0  -4   0 2114.19   96.19
   2  -4   0 2118.99   97.99
   2  -4   0 2257.77   99.99
  -2  -4   0 2212.58  101.09
   2  -4   0 2199.58  101.19
  -2  -4   0 2164.28   97.19
  -2  -4   0 2072.49   97.99
  -2  -4   0 2280.47  101.99
  -2  -4   0 2167.58  101.69
   2  -4   0 2249.38  102.49
   2  -4   0 2186.28  100.59
   2   4   0 2250.67   93.79
   2   4   0 2211.88   92.09
   2   4   0 2246.98   95.39
  -2   4   0 2243.08   93.79
  -2   4   0 2352.16   96.29
   4  -4   0 1472.05   76.49
  -4  -4   0 1553.24   73.59
   4  -4   0 1569.54   71.69
  -4  -4   0 1602.54   69.09
  -4  -4   0 1501.35   76.49
   4  -4   0 1549.05   66.89
  -4  -4   0 1586.34   66.39
   4  -4   0 1527.65   78.39
  -4  -4   0 1486.55   77.99
  -4  -4   0 1644.04   78.99
   4  -4   0 1556.14   79.39
  -4   4   0 1641.14   70.49
  -4   4   0 1649.63   79.89
   4   4   0 1527.55   73.99
   4   4   0 1573.04   74.39
  -4   4   0 1657.23   75.19
   4   4   0 1561.64   67.09
  -6  -4   0 1433.46   71.19
   6  -4   0 1301.37   75.59
   6  -4   0 1429.26   74.19
   6  -4   0 1345.67   64.09
  -6  -4   0 1313.97   67.39
   6  -4   0 1371.66   72.89
  -6  -4   0 1411.56   74.99
  -6  -4   0 1311.27   72.39
   6  -4   0 1411.36   66.39
   6   4   0 1377.26   69.99
  -6   4   0 1422.96   64.99
  -6   4   0 1430.86   73.89
  -6   4   0 1367.26   75.59
   8  -4   0  820.92   55.79
  -8  -4   0  869.01   56.49
  -8  -4   0  882.11   53.99
  -8  -4   0  831.52   54.29
   8  -4   0  861.21   53.69
  -8  -4   0  887.21   50.99
   8  -4   0  902.41   60.79
   8  -4   0  834.22   54.19
   8  -4   0  866.61   44.90
  -8  -4   0  879.91   58.09
  -8   4   0  904.11   59.89
   8   4   0  995.70   56.99
  -8   4   0 1002.30   61.29
  -8   4   0  957.10   49.40
  -8   4   0  961.90   64.69
   8   4   0  885.21   44.50
 -10  -4   0 1806.42  100.69
  10  -4   0 1922.51   97.69
 -10  -4   0 1912.21  100.09
  10  -4   0 1976.30   97.09
  10  -4   0 1851.91  101.39
  10  -4   0 1958.20  107.99
 -10  -4   0 1902.21  103.79
 -10  -4   0 1823.02   82.79
  10  -4   0 1886.01   83.09
  10   4   0 1797.12   99.59
  10   4   0 1711.03   85.69
 -10   4   0 1657.03  102.99
 -10   4   0 1765.32  108.19
 -10   4   0 1681.83  103.39
  12  -4   0  510.65   41.10
 -12  -4   0  483.65   31.30
  12  -4   0  470.15   28.40
 -12  -4   0  428.86   44.20
  12  -4   0  505.25   46.30
 -12  -4   0  537.85   50.79
 -12  -4   0  525.45   47.00
  12  -4   0  411.86   45.50
 -12  -4   0  471.15   38.60
  12  -4   0  477.05   41.80
 -12   4   0  498.25   50.59
 -12   4   0  470.95   48.60
 -12   4   0  493.45   50.99
  12   4   0  491.15   35.00
  12   4   0  472.75   44.90
  14  -4   0   60.19   17.10
  14  -4   0   85.09   23.40
 -14  -4   0   68.29   22.40
  14  -4   0   74.69   22.80
 -14  -4   0   76.99   24.00
 -14  -4   0   95.79   21.40
  14  -4   0  105.99   30.90
 -14  -4   0   39.40   19.00
 -14   4   0   46.10   20.70
  14   4   0  104.29   29.70
  14   4   0   84.99   20.20
 -14   4   0   61.09   24.20
 -16  -4   0  170.38   40.30
  16  -4   0  178.08   39.60
 -16  -4   0  177.48   40.00
  16  -4   0  192.88   44.60
 -16  -4   0  182.68   30.80
 -16  -4   0  197.08   39.00
  16  -4   0  165.18   34.10
 -16   4   0  139.79   36.70
  16   4   0   72.29   25.90
 -16   4   0  131.59   40.70
  16   4   0  157.28   28.60
 -16   4   0  131.89   37.20
 -18  -4   0  208.18   45.00
  18  -4   0  268.57   56.29
  18  -4   0  332.17   51.79
  18  -4   0  185.08   42.40
 -18  -4   0  165.18   44.00
 -18  -4   0  213.28   37.60
  18   4   0  328.67   59.69
 -18   4   0  178.68   44.60
  18   4   0  224.08   36.80
 -18   4   0  311.97   62.89
 -18   4   0  186.98   45.30
 -20  -4   0  146.29   42.90
  20  -4   0  111.29   40.10
 -20  -4   0  144.59   58.69
  20  -4   0   79.59   31.70
  20  -4   0  104.19   35.50
 -20   4   0   71.29   33.70
 -20   4   0   37.90   23.80
  20   4   0   85.09   34.10
 -22  -4   0   -0.50   14.50
  22  -4   0   11.40   16.60
 -22  -4   0   23.70   17.40
  22  -4   0    0.80   14.90
  22  -4   0   22.70   21.20
 -22   4   0   36.30   24.10
 -22   4   0   26.70   21.20
  22   4   0   42.20   27.00
 -22   4   0    5.50   15.90
 -22   4   0   35.10   26.50
   1  -5   0  882.01   49.70
   1  -5   0  860.11   48.90
   1  -5   0  838.02   48.90
   1  -5   0  942.41   50.79
  -1  -5   0  915.71   48.60
  -1  -5   0  941.01   49.00
  -1  -5   0  890.41   50.39
   1  -5   0  859.41   48.20
  -1  -5   0  863.01   49.50
  -1  -5   0  912.71   50.29
   3  -5   0 2256.37  103.69
  -3  -5   0 2244.48  108.09
   3  -5   0 2331.67  108.39
  -3  -5   0 2190.08  108.69
  -3  -5   0 2358.06  110.09
  -3  -5   0 2168.98  101.89
   3  -5   0 2401.26  107.19
   3  -5   0 2258.37  109.79
  -3  -5   0 2343.77  105.29
   3  -5   0 2219.18  108.69
   3  -5   0 2381.26  108.89
  -3   5   0 2247.58  107.99
   3   5   0 2360.66   99.89
  -3   5   0 2314.47  100.69
  -3   5   0 2386.16  101.29
   3   5   0 2211.68  100.29
   3   5   0 2411.26   99.19
  -5  -5   0  132.09   21.80
  -5  -5   0  124.49   19.70
  -5  -5   0  116.59   11.40
   5  -5   0  131.69   16.70
   5  -5   0  120.09   20.20
   5  -5   0  115.79   21.10
   5  -5   0  137.89   23.90
   5  -5   0   97.59   19.90
  -5  -5   0  150.68   18.90
  -5   5   0  157.08   13.10
  -5   5   0  159.18   17.20
   5   5   0  134.19    9.70
  -5   5   0  130.29   20.40
   5   5   0  162.78   15.40
  -7  -5   0 1162.08   53.99
  -7  -5   0 1026.40   52.79
  -7  -5   0 1118.89   57.79
   7  -5   0 1088.79   54.09
   7  -5   0 1072.29   64.69
   7  -5   0 1047.60   67.79
   7  -5   0 1134.59   54.79
  -7  -5   0 1100.09   59.29
  -7  -5   0 1091.99   66.49
   7  -5   0 1028.10   64.29
  -7   5   0 1028.50   66.79
  -7   5   0 1051.69   64.39
   7   5   0 1139.49   61.79
  -7   5   0 1051.39   53.79
   9  -5   0  456.45   28.70
   9  -5   0  475.35   44.10
   9  -5   0  429.66   33.20
  -9  -5   0  494.65   35.90
   9  -5   0  495.75   42.10
  -9  -5   0  505.75   37.60
  -9  -5   0  399.26   39.80
   9  -5   0  414.16   38.00
  -9  -5   0  441.16   38.80
  -9   5   0  567.24   33.40
  -9   5   0  563.04   46.80
  -9   5   0  511.65   48.50
   9   5   0  531.45   41.00
  -9   5   0  520.75   44.20
  11  -5   0  347.97   31.10
 -11  -5   0  268.97   30.70
  11  -5   0  234.98   35.50
  11  -5   0  325.57   21.10
 -11  -5   0  269.37   40.00
  11  -5   0  297.27   37.40
 -11  -5   0  322.27   29.70
  11  -5   0  332.17   50.39
 -11   5   0  293.37   46.60
  11   5   0  284.57   40.90
 -11   5   0  346.47   50.79
 -11   5   0  280.57   45.80
  13  -5   0  457.05   43.40
 -13  -5   0  581.04   81.09
 -13  -5   0  522.95   52.19
  13  -5   0  469.45   49.20
 -13  -5   0  529.25   42.70
  13  -5   0  493.35   43.30
  13  -5   0  490.15   52.99
  13   5   0  495.55   33.80
 -13   5   0  575.84   57.09
 -13   5   0  574.94   56.69
 -13   5   0  532.15   57.09
  13   5   0  622.14   53.09
  15  -5   0  599.04   49.90
  15  -5   0  486.55   47.20
 -15  -5   0  504.05   45.20
 -15  -5   0  451.45   63.49
  15  -5   0  589.14   58.49
  15  -5   0  544.35   76.89
 -15   5   0  597.94   62.59
  15   5   0  661.83   63.09
 -15   5   0  538.95   60.89
 -15   5   0  608.04   64.29
  17  -5   0  380.76   50.59
  17  -5   0  247.58   48.20
 -17  -5   0  268.97   51.89
  17  -5   0  292.17   56.59
 -17  -5   0  252.97   37.60
 -17  -5   0  284.57   44.10
 -17   5   0  264.87   59.39
 -17   5   0  285.37   56.49
  17   5   0  302.37   53.89
 -17   5   0  244.58   50.79
  19  -5   0   31.60   21.70
 -19  -5   0  151.78   72.89
  19  -5   0   92.09   27.90
  19  -5   0  102.09   48.90
 -19  -5   0   93.69   26.10
  19   5   0   81.09   32.60
 -19   5   0   74.49   34.10
 -19   5   0   76.19   41.50
 -21  -5   0  106.29   29.90
 -21  -5   0   58.89   27.90
  21  -5   0   70.19   25.80
  21  -5   0   67.59   32.10
  21  -5   0   78.69   30.90
 -21   5   0   29.60   21.80
 -21   5   0   32.60   25.20
  21   5   0   36.40   26.80
 -21   5   0  126.19   37.60
 -21   5   0   74.59   31.40
 -23  -5   0  102.49   37.60
  23  -5   0   90.69   33.10
  23  -5   0   64.79   28.60
  23  -5   0   82.19   32.60
 -23  -5   0   38.70   23.30
 -23   5   0  111.29   38.10
 -23   5   0  121.59   42.30
  23   5   0  101.39   39.50
 -23   5   0   53.49   30.40
 -23   5   0   25.70   30.00
   0  -6   0 1603.54   82.49
   0  -6   0 1590.04   75.89
   0  -6   0 1655.13   82.79
   0  -6   0 1571.84   82.79
   0  -6   0 1683.43   82.89
   0  -6   0 1662.23   82.39
  -2  -6   0  110.29   16.50
  -2  -6   0  109.79   17.70
   2  -6   0  149.88   23.30
   2  -6   0  174.28   24.30
   2  -6   0  126.49   18.80
   2  -6   0  167.18   23.80
   2  -6   0  146.39   19.60
  -2  -6   0  133.49   19.60
  -2  -6   0  106.49   18.20
  -2   6   0  118.39   19.00
   2   6   0  106.89   15.60
   2   6   0  104.19    8.70
  -4  -6   0 2840.72  133.29
   4  -6   0 2815.52  132.89
   4  -6   0 2727.33  130.89
  -4  -6   0 2785.72  126.59
  -4  -6   0 2753.82  122.19
   4  -6   0 2850.21  125.09
  -4  -6   0 2772.32  131.39
   4  -6   0 2716.73  132.59
  -4  -6   0 2823.62  132.89
   4  -6   0 2836.82  138.79
  -4   6   0 2824.92  123.19
   4   6   0 2735.83  117.89
   4   6   0 2653.13  119.79
  -4   6   0 2729.43  131.19
  -4   6   0 2717.33  119.79
   4   6   0 2596.54  123.59
   6  -6   0  560.84   45.50
  -6  -6   0  555.04   44.40
   6  -6   0  645.44   47.20
   6  -6   0  613.84   44.60
  -6  -6   0  628.74   40.30
  -6  -6   0  623.34   46.70
   6  -6   0  619.94   37.50
  -6   6   0  669.43   43.20
   6   6   0  597.84   39.10
  -6   6   0  645.34   34.90
  -6   6   0  626.74   46.90
   8  -6   0  772.22   44.30
  -8  -6   0  783.72   45.20
  -8  -6   0  855.01   60.19
   8  -6   0  831.82   58.09
  -8  -6   0  804.22   40.00
  -8  -6   0  837.42   54.59
   8  -6   0  856.51   41.90
  -8  -6   0  761.02   56.09
   8  -6   0  882.31   58.09
   8  -6   0  787.92   59.69
  -8   6   0  834.82   65.29
   8   6   0  803.12   52.59
  -8   6   0  784.52   58.59
  -8   6   0  789.22   56.29
  -8   6   0  847.32   44.00
  10  -6   0  232.18   27.30
 -10  -6   0  139.69   25.20
 -10  -6   0  207.68   30.20
 -10  -6   0  226.48   37.90
 -10  -6   0  225.88   20.50
  10  -6   0  204.38   32.10
  10  -6   0  195.78   17.10
  10  -6   0  179.38   33.70
 -10  -6   0  253.57   32.30
  10  -6   0  195.88   32.30
 -10   6   0  232.98   40.00
 -10   6   0  264.27   48.70
 -10   6   0  332.77   51.59
  10   6   0  229.98   35.00
 -12  -6   0  127.99   23.40
  12  -6   0  166.48   31.10
 -12  -6   0  118.19   21.50
  12  -6   0  158.48   34.70
  12  -6   0  153.38   24.90
  12  -6   0  120.99   33.90
 -12  -6   0   96.29   28.30
 -12   6   0  167.38   41.70
  12   6   0  139.19   31.70
 -12   6   0  127.89   35.20
 -12   6   0  147.29   34.70
  14  -6   0  223.08   48.90
  14  -6   0  245.88   45.40
 -14  -6   0  292.27   37.60
  14  -6   0  361.66   43.00
 -14  -6   0  296.17   39.90
 -14  -6   0  276.17   48.70
 -14   6   0  191.98   44.70
 -14   6   0  220.18   41.70
 -14   6   0  288.87   56.09
  14   6   0  297.77   48.30
 -16  -6   0  184.38   32.80
  16  -6   0  192.48   47.30
 -16  -6   0  197.88   32.10
  16  -6   0  120.99   33.10
 -16  -6   0  213.88   44.70
  16  -6   0  278.07   38.80
 -16   6   0  184.18   48.10
 -16   6   0  180.68   45.10
 -16   6   0  176.78   41.10
  16   6   0  267.37   50.69
 -18  -6   0   96.29   32.70
  18  -6   0   69.29   30.90
  18  -6   0   53.79   24.80
  18  -6   0   90.99   24.50
 -18  -6   0   79.09   22.70
  18   6   0   93.39   34.20
 -18   6   0   49.80   26.70
 -18   6   0   87.49   36.40
 -18   6   0   45.70   27.90
  20  -6   0   38.80   23.10
  20  -6   0   21.70   16.50
 -20  -6   0   64.69   21.50
  20  -6   0    6.70   11.00
 -20  -6   0   35.50   25.20
 -20   6   0   67.79   33.80
 -20   6   0    3.70   17.30
 -20   6   0    5.10   18.00
  20   6   0   58.39   31.30
  22  -6   0   38.70   24.10
  22  -6   0   39.50   29.10
 -22  -6   0   60.29   30.60
 -22   6   0   61.49   31.80
 -22   6   0  100.39   41.30
 -22   6   0   81.09   38.20
 -22   6   0   28.30   24.90
  22   6   0   62.09   31.60
  -1  -7   0  560.04   41.60
  -1  -7   0  598.04   42.80
   1  -7   0  645.24   44.10
   1  -7   0  640.84   38.70
  -1  -7   0  556.44   32.00
   1  -7   0  532.95   41.10
   1  -7   0  594.24   41.30
   1  -7   0  579.94   41.70
  -1  -7   0  592.84   42.10
   3  -7   0 1833.32   94.69
   3  -7   0 1718.13   97.29
  -3  -7   0 1879.81   97.39
  -3  -7   0 1801.02   92.19
   3  -7   0 1697.93   95.59
   3  -7   0 1832.12   92.29
  -3  -7   0 1897.91   91.29
  -3  -7   0 1781.42   97.69
   3  -7   0 1845.12   99.99
  -3  -7   0 1710.13   96.59
   3  -7   0 1742.63   96.39
  -3   7   0 1973.80   87.79
  -3   7   0 1893.51   95.69
   3   7   0 1928.01   82.19
  -3   7   0 1959.10   84.39
   3   7   0 1953.70   87.69
   5  -7   0  485.75   38.70
   5  -7   0  421.16   31.20
   5  -7   0  453.55   38.50
   5  -7   0  475.75   40.00
  -5  -7   0  463.85   38.90
  -5  -7   0  455.15   37.40
  -5  -7   0  478.55   39.60
  -5  -7   0  415.86   28.70
  -5  -7   0  405.26   32.30
   5  -7   0  402.36   36.20
  -5   7   0  419.66   26.60
  -5   7   0  390.26   30.80
  -5   7   0  431.56   37.40
   5   7   0  396.86   28.50
   5   7   0  385.16   23.80
   7  -7   0  884.61   63.09
   7  -7   0  856.51   60.49
  -7  -7   0  858.01   61.69
   7  -7   0  973.20   65.29
   7  -7   0  849.12   50.39
  -7  -7   0  843.42   62.09
  -7  -7   0  867.31   54.69
  -7   7   0  957.50   46.20
  -7   7   0  943.11   59.39
   7   7   0  932.21   55.29
  -7   7   0  929.71   70.49
  -7   7   0  935.91   63.99
   9  -7   0   90.89   27.10
  -9  -7   0  145.29   24.10
  -9  -7   0  150.28   33.40
   9  -7   0  114.19   26.00
   9  -7   0  103.59   15.80
  -9  -7   0  110.29   27.20
   9  -7   0   61.09   19.30
   9   7   0  105.19   22.60
  -9   7   0   94.29   26.80
  -9   7   0   84.69   21.30
  -9   7   0   89.79   22.70
  11  -7   0  156.48   30.90
 -11  -7   0  139.99   30.40
 -11  -7   0  153.88   26.60
  11  -7   0  178.78   17.10
 -11  -7   0  163.48   33.60
  11  -7   0  186.08   36.60
  11  -7   0  183.78   39.70
 -11   7   0  140.59   31.30
 -11   7   0  220.08   39.30
  11   7   0  214.68   36.70
 -11   7   0  112.89   27.70
  13  -7   0   53.09   13.30
  13  -7   0   81.49   29.50
 -13  -7   0   79.79   26.70
 -13  -7   0   41.90   13.40
  13  -7   0   25.60   14.50
  13  -7   0   24.20   15.90
 -13  -7   0   60.99   13.40
 -13   7   0   34.40   22.50
 -13   7   0   49.10   23.20
  13   7   0   48.10   20.00
 -13   7   0   65.89   25.20
  15  -7   0  499.15   50.39
  15  -7   0  426.86   63.29
 -15  -7   0  552.64   75.99
  15  -7   0  504.45   38.60
  15  -7   0  363.16   58.09
 -15  -7   0  474.65   35.50
  15   7   0  418.36   59.99
 -15   7   0  333.77   63.59
 -15   7   0  510.55   76.19
 -15   7   0  539.25   80.09
  17  -7   0   39.20   21.70
  17  -7   0   46.20   24.00
 -17  -7   0   99.19   33.30
 -17   7   0   14.00   16.40
 -17   7   0   70.69   29.50
 -17   7   0   69.19   30.30
  17   7   0   95.99   31.10
  19  -7   0   80.09   32.60
  19  -7   0   46.10   26.70
 -19  -7   0   70.89   30.50
 -19   7   0   49.30   26.90
 -19   7   0  111.19   42.30
  19   7   0   97.59   36.50
 -19   7   0   48.20   31.10
  21  -7   0   19.90   18.50
 -21  -7   0   27.20   19.80
  21  -7   0   -0.40   13.70
 -21   7   0   22.00   23.10
 -21   7   0    7.50   19.00
 -21   7   0    0.50   16.20
  21   7   0   33.90   28.60
   0  -8   0 1155.58   60.89
   0  -8   0 1200.78   70.69
   0  -8   0 1181.28   71.29
   0  -8   0 1280.87   73.09
   0  -8   0 1281.77   73.39
   0  -8   0 1192.18   71.99
   2  -8   0  969.90   57.39
   2  -8   0 1010.20   64.29
   2  -8   0  918.01   59.39
   2  -8   0  987.60   62.59
  -2  -8   0  965.50   61.79
   2  -8   0  957.30   61.99
  -2  -8   0  811.22   59.69
  -2  -8   0  930.01   58.59
  -2  -8   0  939.21   61.69
   2  -8   0 1028.70   60.59
  -2  -8   0 1005.90   59.19
  -2   8   0  920.61   53.29
  -2   8   0  934.81   58.19
   2   8   0  957.10   54.79
  -4  -8   0  782.72   55.79
   4  -8   0  770.82   55.69
   4  -8   0  727.73   55.19
  -4  -8   0  747.43   50.59
  -4  -8   0  806.22   57.59
  -4  -8   0  753.02   56.49
  -4  -8   0  729.83   55.69
   4  -8   0  801.72   54.89
   4  -8   0  801.62   51.09
   4  -8   0  752.72   57.09
  -4   8   0  887.51   56.59
   4   8   0  807.52   43.80
   4   8   0  815.22   43.30
  -4   8   0  841.22   44.70
  -6  -8   0  313.27   43.60
  -6  -8   0  314.97   28.80
   6  -8   0  291.57   41.00
   6  -8   0  308.67   26.80
   6  -8   0  234.48   32.80
   6  -8   0  343.57   45.50
  -6  -8   0  297.87   42.60
   6   8   0  285.07   25.20
  -6   8   0  204.68   35.70
  -6   8   0  342.67   34.80
  -6   8   0  260.47   19.70
  -6   8   0  276.27   26.40
  -8  -8   0  123.59   27.40
   8  -8   0  183.58   32.90
  -8  -8   0  187.58   28.90
   8  -8   0  150.48   21.30
   8  -8   0  143.29   26.40
  -8  -8   0  166.78   33.10
   8  -8   0  162.58   34.90
  -8   8   0  119.29   29.00
  -8   8   0  123.29   27.90
   8   8   0  143.79   25.40
  -8   8   0  174.38   31.00
 -10  -8   0  181.08   28.10
 -10  -8   0  139.49   30.00
  10  -8   0  165.18   41.60
  10  -8   0  202.08   42.70
  10  -8   0  173.08   31.30
 -10   8   0  187.18   34.50
  10   8   0  175.08   31.00
 -10   8   0  228.88   41.50
  12  -8   0  521.15   51.69
 -12  -8   0  478.85   40.40
  12  -8   0  410.96   66.39
 -12  -8   0  382.66   53.09
  12  -8   0  527.55   51.69
 -12   8   0  497.25   68.99
  12   8   0  514.65   48.50
 -12   8   0  497.05   52.09
  14  -8   0  203.98   37.30
 -14  -8   0  262.67   51.19
  14  -8   0  224.68   42.40
  14  -8   0  154.08   39.00
  14   8   0  174.78   37.20
 -14   8   0  190.38   44.00
 -14   8   0  200.88   49.40
 -14   8   0  164.88   39.60
  16  -8   0   68.29   26.70
 -16  -8   0   68.69   27.50
  16  -8   0  115.19   36.40
  16   8   0   50.19   25.10
 -16   8   0   94.59   38.20
 -16   8   0   60.29   26.60
 -16   8   0   77.19   30.60
 -18  -8   0  318.47   60.39
  18  -8   0  200.68   49.60
  18  -8   0  193.58   43.40
 -18   8   0  217.98   50.19
 -18   8   0  229.68   55.79
  18   8   0  251.37   51.79
 -18   8   0  206.78   50.19
  20  -8   0   61.29   28.70
 -20  -8   0   68.59   29.00
  20  -8   0   54.39   28.50
  20   8   0  132.79   40.60
 -20   8   0  124.59   45.80
 -20   8   0   49.90   28.00
 -20   8   0   53.19   30.40
   1  -9   0  851.41   57.49
  -1  -9   0  849.32   58.99
   1  -9   0  846.42   59.29
   1  -9   0  875.51   59.69
   1  -9   0  794.02   48.60
   1  -9   0  760.72   56.39
  -1  -9   0  846.92   58.89
   1  -9   0  828.52   57.19
  -1  -9   0  769.22   55.29
  -1  -9   0  788.72   55.39
  -1  -9   0  832.82   59.09
  -1   9   0  796.62   53.19
   1   9   0  763.22   51.59
  -3  -9   0  299.87   40.90
   3  -9   0  370.16   46.70
  -3  -9   0  320.97   31.40
  -3  -9   0  258.17   34.50
  -3  -9   0  268.77   35.70
  -3  -9   0  338.37   31.20
   3  -9   0  295.97   40.00
   3  -9   0  277.17   37.20
   3  -9   0  295.27   30.10
   3  -9   0  314.77   30.40
   3  -9   0  373.26   34.30
  -3   9   0  272.37   29.80
   3   9   0  248.58   19.00
  -3   9   0  320.07   25.30
   3   9   0  283.37   24.70
   3   9   0  277.17   24.70
   5  -9   0  785.42   58.79
   5  -9   0  711.53   49.80
  -5  -9   0  784.82   52.69
   5  -9   0  699.83   56.09
   5  -9   0  766.62   56.59
  -5  -9   0  729.43   47.40
   5  -9   0  754.02   59.79
  -5  -9   0  754.62   58.79
  -5  -9   0  661.13   56.49
  -5  -9   0  750.62   56.99
  -5   9   0  727.73   40.60
   5   9   0  707.93   43.20
  -5   9   0  809.92   65.09
  -5   9   0  788.52   57.09
   5   9   0  738.93   39.40
  -7  -9   0   23.50   10.90
   7  -9   0   32.60   14.50
  -7  -9   0   35.10   12.10
   7  -9   0   26.50   10.00
   7  -9   0   18.40   12.50
   7  -9   0   13.00   12.60
  -7  -9   0   27.10   13.50
  -7   9   0   33.30   18.20
  -7   9   0   23.70   12.50
  -7   9   0   22.70   10.50
   7   9   0   32.20   11.80
  -9  -9   0  260.77   40.00
   9  -9   0  277.47   44.00
  -9  -9   0  285.57   43.70
  -9  -9   0  313.77   37.80
   9  -9   0  239.68   41.10
   9  -9   0  240.88   39.70
  -9   9   0  373.16   50.09
  -9   9   0  266.97   40.30
  -9   9   0  170.18   35.40
  11  -9   0  295.27   54.79
 -11  -9   0  297.37   45.50
  11  -9   0  184.58   37.20
  11  -9   0  206.78   36.50
 -11  -9   0  367.56   55.79
 -11  -9   0  265.07   35.20
 -11   9   0  327.57   54.29
 -11   9   0  182.88   37.40
  11   9   0  223.08   38.40
 -11   9   0  149.49   37.00
  13  -9   0   42.10   20.50
 -13  -9   0   77.39   25.60
  13  -9   0   75.59   24.70
  13  -9   0   57.19   27.30
  13   9   0   97.39   28.00
 -13   9   0   70.39   32.50
 -13   9   0  106.39   35.50
 -13   9   0   63.99   27.90
  15  -9   0  104.99   28.90
 -15  -9   0  133.99   35.10
  15  -9   0  102.29   31.00
  15  -9   0  101.59   31.50
  15   9   0  205.68   44.20
 -15   9   0  185.18   45.00
 -15   9   0  229.78   48.60
 -15   9   0  198.98   46.30
  17  -9   0   34.90   20.90
  17  -9   0   22.20   19.60
 -17  -9   0   30.20   20.90
 -17   9   0   28.10   20.30
 -17   9   0   69.99   36.30
  17   9   0   45.70   41.30
 -17   9   0   39.50   25.00
 -19  -9   0  101.69   35.20
  19  -9   0   50.49   28.60
  19  -9   0   85.09   31.60
 -19   9   0  103.89   43.00
 -19   9   0   65.09   33.40
  19   9   0   71.09   32.40
 -19   9   0   49.50   31.60
   0 -10   0  126.69   25.90
   0 -10   0  138.19   29.00
   0 -10   0  145.29   27.80
   0 -10   0  142.69   27.00
   0 -10   0  149.79   30.80
   0  10   0  196.48   30.10
   0  10   0  221.68   35.60
   0  10   0  196.98   29.40
  -2 -10   0 1550.74   96.39
  -2 -10   0 1696.23   99.39
   2 -10   0 1613.14   98.79
   2 -10   0 1525.05   85.49
  -2 -10   0 1686.83   93.79
   2 -10   0 1627.34   97.39
   2 -10   0 1647.14   97.59
   2 -10   0 1619.74   95.19
  -2 -10   0 1662.93   94.29
   2 -10   0 1697.03   95.39
  -2 -10   0 1628.14   97.89
   2  10   0 1637.24   87.49
  -2  10   0 1690.43   92.79
  -2  10   0 1512.05   86.39
   2  10   0 1693.23   90.59
  -2  10   0 1668.43   99.79
  -4 -10   0  350.36   34.40
  -4 -10   0  330.27   31.50
   4 -10   0  295.27   32.30
  -4 -10   0  381.96   39.60
   4 -10   0  341.57   42.90
   4 -10   0  323.77   47.10
   4 -10   0  339.07   43.80
   4 -10   0  265.07   38.40
  -4 -10   0  338.77   46.50
  -4 -10   0  340.07   48.60
  -4  10   0  374.66   56.39
  -4  10   0  266.47   23.10
   4  10   0  281.07   24.20
  -4  10   0  312.67   34.40
  -6 -10   0  477.45   61.19
   6 -10   0  324.47   44.90
  -6 -10   0  356.56   35.10
   6 -10   0  373.86   33.90
  -6 -10   0  374.86   47.90
   6 -10   0  375.36   48.30
   6 -10   0  374.86   40.10
  -6  10   0  400.66   63.39
  -6  10   0  357.06   38.90
  -6  10   0  328.87   29.60
   8 -10   0  147.39   32.60
  -8 -10   0  204.08   32.30
  -8 -10   0  145.49   35.60
   8 -10   0  191.08   37.50
   8 -10   0  126.29   22.90
   8 -10   0  219.18   43.10
  -8 -10   0  177.58   36.90
  -8  10   0  107.49   33.30
  -8  10   0  214.48   33.30
   8  10   0  203.18   30.80
  -8  10   0  193.88   37.70
  10 -10   0   99.19   28.40
 -10 -10   0   76.49   25.70
  10 -10   0   71.79   24.30
  10 -10   0   84.09   26.90
 -10 -10   0   62.79   17.70
 -10 -10   0   83.09   28.50
 -10  10   0  117.39   31.80
 -10  10   0   29.20   18.50
 -10  10   0   72.09   22.70
  10  10   0   60.99   20.20
 -12 -10   0   99.49   31.30
  12 -10   0   72.79   26.60
  12 -10   0   85.39   30.00
  12 -10   0  156.98   36.30
 -12  10   0  103.49   28.00
 -12  10   0   55.39   25.50
 -12  10   0   43.70   21.60
  12  10   0   94.29   27.40
  14 -10   0   56.69   24.50
 -14 -10   0   59.89   23.70
  14 -10   0   60.29   24.10
  14 -10   0   61.09   24.20
  14  10   0   54.29   25.20
 -14  10   0   96.29   28.70
 -14  10   0  125.49   39.30
 -14  10   0  101.59   41.20
  16 -10   0  100.49   32.40
 -16 -10   0   58.49   26.90
  16 -10   0   54.79   28.80
 -16  10   0   92.39   32.80
 -16  10   0   61.69   28.50
 -16  10   0   57.59   30.10
  18 -10   0   50.09   26.00
 -18 -10   0   10.20   16.20
  18 -10   0   22.40   18.40
 -18  10   0   67.39   30.20
 -18  10   0   91.79   41.70
 -18  10   0   36.90   24.10
   1 -11   0  161.78   32.70
   1 -11   0  129.79   29.90
  -1 -11   0  142.39   43.70
   1 -11   0  143.59   35.30
   1 -11   0  116.79   31.90
  -1 -11   0  101.69   27.00
   1 -11   0  135.59   29.60
  -1 -11   0  156.28   30.40
  -1 -11   0  145.29   27.90
  -1  11   0  174.38   29.30
  -1  11   0  180.08   28.90
   1  11   0  189.28   30.90
  -1  11   0  161.18   30.20
   1  11   0  230.38   33.90
  -1  11   0  220.18   36.50
   1  11   0  174.88   29.70
   3 -11   0   79.49   23.00
  -3 -11   0   29.20   15.80
  -3 -11   0   81.69   23.90
   3 -11   0  109.79   24.80
   3 -11   0   75.39   18.60
  -3 -11   0   53.29   17.60
  -3 -11   0   56.29   21.90
  -3 -11   0   80.69   21.80
  -3  11   0   83.29   22.70
  -3  11   0   82.69   16.60
  -3  11   0   68.79   21.60
   3  11   0   78.99   16.00
   3  11   0   57.09   14.30
   5 -11   0   75.29   23.30
   5 -11   0   90.89   21.60
   5 -11   0  100.39   25.00
  -5 -11   0  100.49   27.60
   5 -11   0   79.69   26.00
  -5 -11   0   95.89   23.60
  -5 -11   0   68.79   23.60
  -5  11   0   60.19   24.30
  -5  11   0  100.09   25.70
   7 -11   0  461.25   59.49
   7 -11   0  393.16   52.79
  -7 -11   0  364.16   52.59
  -7 -11   0  411.16   61.69
   7 -11   0  433.96   59.19
  -7 -11   0  444.46   40.90
   7 -11   0  421.46   37.40
  -7  11   0  437.36   45.70
  -7  11   0  539.95   58.39
   9 -11   0  196.58   39.20
   9 -11   0  212.28   42.20
  -9 -11   0  158.58   35.80
   9 -11   0  151.68   38.70
  -9 -11   0  207.88   39.70
  -9  11   0  301.77   51.79
  -9  11   0  212.28   47.90
  -9  11   0  243.68   36.70
  11 -11   0  113.69   30.90
  11 -11   0  100.09   28.70
 -11 -11   0   97.59   29.20
  11 -11   0   57.29   25.40
 -11  11   0   68.09   25.30
 -11  11   0  103.09   27.40
 -11  11   0   76.49   28.50
 -13 -11   0  117.79   41.90
  13 -11   0  194.08   42.20
  13 -11   0  113.79   30.40
  13 -11   0  130.59   48.00
 -13  11   0  268.97   55.79
 -13  11   0  137.79   34.20
 -13  11   0  139.19   45.00
 -15 -11   0   65.79   27.00
  15 -11   0   48.20   26.20
  15 -11   0   24.30   17.90
 -15  11   0   22.00   18.70
 -15  11   0   40.40   24.50
 -15  11   0   69.09   31.30
  17 -11   0  158.98   45.00
  17 -11   0  159.08   40.00
 -17 -11   0  108.29   34.90
 -17  11   0  177.38   48.40
 -17  11   0  109.19   43.20
 -17  11   0  143.09   44.40
   0 -12   0  481.85   47.80
   0 -12   0  533.75   49.50
   0 -12   0  415.56   55.39
   0 -12   0  446.56   58.69
   0 -12   0  378.66   49.20
   0  12   0  445.66   41.90
   0  12   0  420.56   38.90
   0  12   0  461.75   42.50
   0  12   0  362.46   36.70
  -2 -12   0  136.39   33.00
   2 -12   0  102.09   25.50
   2 -12   0  104.99   27.70
   2 -12   0   89.79   24.20
  -2 -12   0  119.89   27.40
  -2 -12   0   74.29   24.20
  -2 -12   0  102.49   25.90
   2 -12   0  114.59   27.80
  -2 -12   0   96.69   27.70
   2 -12   0  136.99   30.00
  -2  12   0  107.69   35.30
  -2  12   0  131.49   28.70
   2  12   0   98.69   21.90
  -2  12   0  109.99   27.90
  -2  12   0  109.79   21.50
   2  12   0   94.29   21.10
   2  12   0  112.99   22.70
   4 -12   0  101.49   24.20
   4 -12   0  106.19   28.10
   4 -12   0   72.89   22.60
  -4 -12   0   69.89   24.00
  -4 -12   0  101.39   28.00
  -4 -12   0  118.09   29.60
  -4  12   0   69.89   25.90
  -4  12   0   95.69   25.00
   6 -12   0   73.59   24.80
  -6 -12   0   66.99   23.10
   6 -12   0   75.59   22.70
   6 -12   0   44.50   21.40
  -6 -12   0   56.69   21.60
  -6 -12   0   90.99   24.80
  -6  12   0   62.09   25.00
   8 -12   0  301.77   52.19
   8 -12   0  198.38   41.20
   8 -12   0  215.48   41.30
  -8 -12   0  180.48   37.70
  -8 -12   0  159.18   39.00
  -8  12   0  203.38   47.10
  -8  12   0  318.97   50.09
  10 -12   0  196.78   39.60
  10 -12   0  135.79   33.30
 -10 -12   0  140.49   36.20
  10 -12   0  173.18   39.40
 -10  12   0  285.47   40.70
 -10  12   0  209.98   51.59
 -10  12   0  216.68   41.90
  12 -12   0   58.49   22.80
 -12 -12   0   60.19   28.20
  12 -12   0   57.29   25.30
  12 -12   0   31.40   19.90
 -12  12   0   35.30   20.40
 -12  12   0   62.19   28.70
 -14 -12   0  193.58   45.20
  14 -12   0  218.68   45.10
  14 -12   0  199.58   47.40
 -14  12   0  224.68   48.10
 -14  12   0  205.18   55.49
 -14  12   0  142.39   33.40
  16 -12   0   46.50   26.10
  16 -12   0   28.20   21.10
 -16 -12   0   71.59   27.90
 -16  12   0   83.59   37.50
 -16  12   0   66.59   26.00
 -16  12   0   60.89   31.00
   1 -13   0  282.47   45.90
   1 -13   0  321.47   50.39
   1 -13   0  267.77   42.80
   1 -13   0  352.16   48.40
   1 -13   0  312.77   46.50
  -1 -13   0  341.27   46.10
  -1 -13   0  221.48   40.30
  -1 -13   0  320.97   47.70
  -1 -13   0  320.97   51.79
  -1 -13   0  250.37   44.30
  -1  13   0  354.26   47.60
   1  13   0  367.36   45.60
   1  13   0  306.37   44.10
  -3 -13   0  243.98   43.40
  -3 -13   0  305.37   46.30
  -3 -13   0  225.58   43.30
   3 -13   0  258.57   45.00
   3 -13   0  247.68   40.20
  -3 -13   0  334.57   51.49
   3 -13   0  286.57   46.40
  -3  13   0  299.57   42.70
  -3  13   0  239.88   42.30
  -3  13   0  290.77   48.70
   5 -13   0   98.79   23.70
  -5 -13   0  107.59   32.30
  -5 -13   0   92.29   29.60
  -5 -13   0  106.99   26.40
   5 -13   0   88.09   27.90
   5 -13   0   65.19   24.20
  -5  13   0  103.59   31.40
  -5  13   0   85.09   24.10
   7 -13   0  173.48   36.90
   7 -13   0  139.09   34.30
  -7 -13   0  179.08   40.50
  -7 -13   0  177.68   41.40
   7 -13   0  129.09   33.60
  -7  13   0  178.78   37.70
  -7  13   0  145.99   36.30
   9 -13   0   64.49   26.20
  -9 -13   0  111.19   34.30
   9 -13   0   87.49   29.20
  -9  13   0   28.60   20.70
  -9  13   0   49.60   23.30
  11 -13   0   52.39   22.90
  11 -13   0   61.39   27.40
 -11 -13   0   40.90   19.90
 -11  13   0   55.99   26.30
 -11  13   0   39.50   23.80
 -13 -13   0   30.80   22.40
  13 -13   0   70.99   28.40
  13 -13   0   45.20   23.30
 -13  13   0   91.09   27.30
 -13  13   0   34.90   25.70
 -13  13   0    9.50   23.00
  15 -13   0   13.30   17.40
 -15 -13   0   24.30   21.20
  15 -13   0   48.60   28.30
 -15  13   0   22.20   27.60
   0 -14   0  154.68   35.00
   0 -14   0  202.38   39.90
   0 -14   0  188.98   41.80
   0  14   0  163.88   35.80
  -2 -14   0   56.59   21.70
  -2 -14   0   51.59   22.00
   2 -14   0   87.09   26.70
  -2 -14   0   85.49   27.50
  -2 -14   0   80.49   26.00
   2 -14   0  121.79   30.80
   2 -14   0  162.08   37.70
  -2  14   0   60.89   23.00
  -2  14   0   91.29   26.10
   4 -14   0  248.58   43.40
  -4 -14   0  205.38   40.80
   4 -14   0  297.77   64.69
   4 -14   0  352.46   48.10
  -4 -14   0  211.88   46.10
  -4  14   0  215.08   43.50
  -4  14   0  254.77   44.10
  -6 -14   0   -5.20    9.90
   6 -14   0   87.19   30.70
   6 -14   0   13.90   12.30
  -6 -14   0   21.30   17.80
  -6 -14   0   21.80   16.60
   6 -14   0    2.20   10.20
  -6  14   0   20.80   17.10
   8 -14   0   76.49   27.10
  -8 -14   0  172.68   39.90
  -8  14   0   99.09   35.30
  10 -14   0   45.30   21.00
 -10 -14   0   26.40   21.10
  10 -14   0   41.90   21.40
 -10  14   0    6.10   17.00
  12 -14   0  195.78   43.70
 -12 -14   0   68.19   33.40
  12 -14   0  139.89   39.20
 -12  14   0  165.68   48.10
   1 -15   0   11.90   13.80
   1 -15   0   29.90   19.60
  -1 -15   0   44.00   22.60
  -1 -15   0   38.90   20.60
   3 -15   0   50.69   20.90
  -3 -15   0  109.79   31.50
   3 -15   0   55.79   22.90
  -3 -15   0   81.39   27.20
  -3  15   0   33.90   18.50
   5 -15   0  221.08   41.20
  -5 -15   0  208.18   42.00
  -5 -15   0  241.78   46.10
  -5  15   0  233.68   45.20
  -5  15   0  185.48   42.60
  -7 -15   0   91.49   31.40
   7 -15   0   99.39   30.50
  -7  15   0   47.70   23.60
  -7  15   0   23.60   23.90
  -9 -15   0    7.20   17.10
   9 -15   0   40.80   28.40
  -9  15   0   35.20   27.50
  -9  15   0   21.10   20.60
   2 -16   0  146.69   36.70
   4 -16   0   35.00   26.10
  -6 -16   0   53.19   24.50
   6 -16   0   58.89   24.80
 -24   0   1  -10.20   12.00
 -24   0   1   37.50   23.70
  24   0  -1    6.20   13.30
  24   0  -1    9.50   19.50
 -24   0   1   23.00   27.10
 -24   0   1   11.90   19.30
  24   0  -1   31.20   22.70
 -22   0   1  189.58   41.70
 -22   0   1  189.78   45.20
  22   0  -1  384.26   87.39
 -22   0   1  188.78   46.90
  22   0  -1  218.98   49.00
 -22   0   1  146.09   50.09
  20   0  -1  131.59   35.80
 -20   0   1  231.08   47.00
 -20   0   1  177.18   41.00
 -20   0   1  222.28   55.69
 -20   0   1  128.39   40.20
  20   0  -1  114.09   34.10
 -18   0   1   19.90   21.40
  18   0  -1   15.40   17.40
  18   0  -1   14.10   14.20
 -18   0   1    4.70   10.80
 -18   0   1   15.50   12.90
 -18   0   1   12.20   14.30
  16   0  -1  214.68   39.80
 -16   0   1  167.78   31.60
 -16   0   1  232.88   45.20
 -16   0   1  229.18   39.90
  16   0  -1  119.39   29.10
 -16   0   1  148.69   34.80
 -14   0   1  622.54   57.49
  14   0  -1  578.54   52.69
 -14   0   1  654.53   56.59
  14   0  -1  625.54   51.29
 -14   0   1  680.43   52.89
 -12   0   1  410.56   37.20
  12   0  -1  410.26   38.60
 -12   0   1  385.66   39.10
  12   0  -1  430.76   37.30
 -12   0   1  357.66   38.80
  10   0  -1   98.59   18.30
  10   0  -1  109.79   22.40
 -10   0   1  141.09   25.80
 -10   0   1  109.59   19.00
 -10   0   1   56.29   14.80
   8   0  -1   68.29   15.70
  -8   0   1   66.89   16.70
  -8   0   1   58.39   13.60
   8   0  -1   83.59   15.70
  -8   0   1   45.90   13.00
  -6   0   1  280.07   22.20
   6   0  -1  291.07   20.90
  -6   0   1  258.97   22.30
   6   0  -1  307.57   21.90
  -6   0   1  239.28   20.10
  -4   0   1 2185.68   94.59
  -4   0   1 2149.19   95.19
   4   0  -1 2167.58   93.89
  -4   0   1 2198.88   90.09
  -2   0   1 5102.19  254.47
  -2   0   1 5061.29  254.87
   0   0   1 5307.07  260.07
   0   0  -1 5016.40  265.77
   2   0   1 5099.99  311.37
  -2   0  -1 5738.33  320.07
   4   0   1  343.87   24.00
   4   0   1  318.27   23.10
  -4   0  -1  354.56   25.90
  -4   0  -1  304.47   22.80
  -4   0  -1  333.47   18.30
  -4   0  -1  314.57   24.00
   4   0   1  326.17   18.30
   6   0   1 1528.65   77.59
  -6   0  -1 1548.45   76.99
   6   0   1 1597.84   78.89
  -6   0  -1 1541.65   81.09
  -6   0  -1 1524.85   79.99
  -6   0  -1 1447.36   76.89
   6   0   1 1523.25   67.99
   8   0   1  744.83   38.10
  -8   0  -1  737.83   51.69
  -8   0  -1  756.62   48.40
  -8   0  -1  694.73   55.89
   8   0   1  725.63   49.10
   8   0   1  745.53   50.09
 -10   0  -1 3991.90  181.38
  10   0   1 3591.44  178.28
  10   0   1 3665.73  158.18
  10   0   1 3825.42  179.08
 -10   0  -1 3764.72  185.38
 -10   0  -1 3701.93  182.28
  12   0   1   41.60   17.70
 -12   0  -1   42.50   14.90
 -12   0  -1   58.59   19.30
 -12   0  -1   64.29   24.10
  12   0   1   63.39   20.00
 -14   0  -1  965.70   77.39
 -14   0  -1  940.01   79.39
 -14   0  -1  928.81   68.69
  14   0   1  933.21   71.29
  14   0   1  955.10   74.69
 -16   0  -1   41.30   25.00
 -16   0  -1   17.10   15.40
 -16   0  -1   13.30   12.90
  16   0   1   43.30   21.40
 -16   0  -1    0.80    9.60
  16   0   1    5.80   11.50
  18   0   1   80.89   29.50
 -18   0  -1  104.89   30.80
 -18   0  -1   69.89   25.70
  18   0   1   92.59   29.50
 -18   0  -1   57.09   26.30
 -18   0  -1   77.79   28.30
 -20   0  -1    9.90   18.40
  20   0   1   16.50   25.50
 -20   0  -1   17.70   19.20
  20   0   1   11.00   19.10
 -20   0  -1    1.20   10.90
 -20   0  -1   13.40   17.80
 -22   0  -1   14.60   18.70
  22   0   1   12.90   15.40
 -22   0  -1    6.10   15.00
  22   0   1   -0.20   15.20
 -22   0  -1    5.80   22.20
  22   0   1   16.80   20.80
 -25  -1   1  105.99   33.90
  25  -1  -1   59.39   26.60
 -25  -1   1   80.89   30.20
  25  -1  -1   67.69   30.80
 -25  -1   1   64.19   32.10
 -25  -1   1   19.80   24.90
  25  -1  -1   78.89   32.90
  25   1  -1   33.20   20.60
  25   1  -1   68.69   29.80
 -25   1   1   31.80   27.80
 -25   1   1   53.79   27.80
  25   1  -1   43.30   25.90
 -25   1   1  109.89   37.30
 -25   1   1   94.19   34.80
  23  -1  -1   22.50   20.40
 -23  -1   1  158.18   41.20
  23  -1  -1  106.09   36.30
 -23  -1   1  104.69   35.50
 -23  -1   1  121.09   38.50
  23  -1  -1   61.09   28.70
 -23  -1   1   80.49   37.10
 -23   1   1   86.19   36.10
 -23   1   1   81.19   28.60
  23   1  -1   80.39   29.10
  23   1  -1  140.89   41.40
 -23   1   1   47.80   26.50
 -23   1   1   66.69   31.10
 -21  -1   1  199.48   47.60
 -21  -1   1  138.19   39.30
 -21  -1   1  122.19   38.60
  21  -1  -1  196.58   45.50
  21  -1  -1  112.99   33.10
  21   1  -1  134.19   37.00
 -21   1   1  213.28   48.50
  21   1  -1  182.48   46.50
 -21   1   1  172.18   50.89
 -21   1   1  151.78   36.60
 -21   1   1  117.69   37.50
 -19  -1   1   55.59   24.00
 -19  -1   1   31.70   25.90
  19  -1  -1   60.39   25.70
  19  -1  -1   77.89   27.60
 -19  -1   1   73.09   30.00
 -19   1   1   26.10   21.80
  19   1  -1   73.79   28.00
 -19   1   1   59.89   24.80
  19   1  -1   49.50   21.70
 -19   1   1   40.40   23.20
 -19   1   1   69.59   28.30
  17  -1  -1  159.48   37.40
  17  -1  -1  172.88   37.50
 -17  -1   1  139.69   31.30
 -17  -1   1  121.09   34.50
 -17  -1   1  174.08   35.50
 -17  -1   1  147.99   35.60
 -17   1   1  195.98   46.20
 -17   1   1  175.98   34.80
 -17   1   1  249.18   49.70
  17   1  -1  294.27   46.80
  17   1  -1  212.68   44.40
 -15  -1   1  632.24   50.89
 -15  -1   1  606.14   56.69
  15  -1  -1  620.54   54.19
 -15  -1   1  652.43   59.59
 -15  -1   1  692.83   56.89
  15  -1  -1  627.94   55.69
 -15   1   1  531.25   56.19
 -15   1   1  685.33   56.79
 -15   1   1  502.85   53.49
  15   1  -1  644.34   51.39
  15   1  -1  491.05   51.69
 -13  -1   1 1000.20   71.19
 -13  -1   1  934.21   64.39
 -13  -1   1  875.81   59.99
  13  -1  -1  858.91   63.79
  13  -1  -1  931.71   65.69
 -13  -1   1  846.32   66.09
 -13   1   1 1018.10   72.19
  13   1  -1 1037.80   63.79
  13   1  -1  936.61   66.79
 -13   1   1  915.61   66.39
 -13   1   1  998.80   70.19
  11  -1  -1  838.42   54.29
 -11  -1   1  696.63   52.39
 -11  -1   1  769.12   55.29
 -11  -1   1  755.62   48.60
  11  -1  -1  767.22   52.69
  11   1  -1  726.63   51.69
 -11   1   1  684.53   54.69
  11   1  -1  663.43   46.70
 -11   1   1  730.43   52.69
 -11   1   1  635.94   51.69
   9  -1  -1 1543.35   73.89
   9  -1  -1 1597.44   82.79
   9  -1  -1 1591.14   83.39
  -9  -1   1 1535.85   78.99
  -9  -1   1 1675.03   85.49
  -9  -1   1 1462.55   83.99
   9   1  -1 1550.74   78.89
  -9   1   1 1674.13   85.19
  -9   1   1 1667.93   87.89
  -9   1   1 1560.24   85.29
   9   1  -1 1502.25   81.79
  -7  -1   1  982.10   53.29
   7  -1  -1  960.60   51.59
   7  -1  -1  911.51   51.89
   7  -1  -1  962.40   46.50
  -7  -1   1  981.80   49.60
  -7   1   1  926.51   53.39
   7   1  -1  824.82   47.30
  -7   1   1  913.11   53.19
   7   1  -1  987.40   52.09
  -7   1   1  869.21   53.09
  -5  -1   1 1038.80   50.89
   5  -1  -1  908.51   46.40
  -5  -1   1 1008.60   49.30
   5  -1  -1 1062.59   50.99
  -5  -1   1 1086.29   51.29
   5  -1  -1  980.20   47.30
  -5  -1   1  967.10   47.30
   5   1  -1  976.00   49.00
  -5   1   1 1010.20   50.69
  -5   1   1  924.91   50.49
  -5   1   1  957.60   51.09
   3  -1  -1 1383.66   64.19
  -3  -1   1 1488.65   65.39
   3  -1  -1 1438.06   63.69
  -3  -1   1 1435.86   64.19
   3  -1  -1 1410.96   60.49
  -3  -1   1 1392.46   62.89
  -3  -1   1 1457.65   64.69
   3  -1  -1 1453.35   64.09
  -3  -1   1 1345.57   62.99
  -3  -1   1 1455.05   65.79
  -3   1   1 1496.85   64.69
   3   1  -1 1571.94   66.49
  -3   1   1 1569.64   65.49
   3   1  -1 1558.94   65.49
   3   1  -1 1536.35   64.89
   3   1  -1 1521.05   63.89
  -3   1   1 1563.84   67.09
   3   1  -1 1518.85   63.39
  -3   1   1 1535.85   64.19
   1  -1  -1  253.07   14.00
   1  -1  -1  239.08   13.20
   1  -1  -1  254.77   12.60
   1  -1  -1  260.67   12.50
   1  -1  -1  259.87   12.10
  -1  -1   1  254.37   12.30
  -1  -1   1  262.07   13.90
  -1  -1   1  272.47   14.40
  -1  -1   1  267.07   11.80
   1  -1  -1  263.87   13.70
   1  -1  -1  265.97   12.50
   1  -1  -1  256.27   14.10
  -1  -1   1  267.17   13.20
   1  -1  -1  257.07   12.40
  -1   1   1  239.18   13.40
  -1   1   1  275.47   13.40
  -1   1   1  268.47   14.30
  -1   1   1  249.88   12.00
   1   1  -1  244.18   12.10
   1   1  -1  296.07   15.70
  -1   1   1  260.37   13.50
  -1   1   1  267.97   12.70
   1   1  -1  247.78   13.90
   1   1  -1  283.27   14.00
   1   1  -1  254.57   12.00
  -1   1   1  276.17   13.40
  -1   1   1  237.78   13.70
   1   1  -1  260.57   13.00
  -1   1   1  256.37   12.50
   1   1  -1  250.57   12.30
  -1   1   1  255.57   12.40
   1  -1   1 3823.52  152.58
  -1   1  -1 3553.04  151.58
  -1   1  -1 3847.82  151.38
   1   1   1 3611.84  154.48
  -1   1  -1 3662.13  151.48
  -3  -1  -1  577.64   30.10
  -3  -1  -1  568.24   34.60
   3  -1   1  569.24   26.90
  -3  -1  -1  604.24   31.30
   3  -1   1  601.84   33.40
   3  -1   1  558.94   31.10
  -3  -1  -1  548.65   33.20
   3   1   1  671.73   34.30
  -3   1  -1  654.63   36.20
   3   1   1  680.73   33.20
  -3   1  -1  704.13   36.80
  -3   1  -1  692.33   34.20
   5  -1   1  985.10   48.80
   5  -1   1 1054.79   54.29
  -5  -1  -1  957.30   49.40
  -5  -1  -1  984.10   54.49
   5  -1   1 1019.60   55.39
   5  -1   1  931.61   44.00
  -5  -1  -1 1000.00   55.89
  -5  -1  -1 1056.89   49.30
   5   1   1  945.21   54.99
  -5   1  -1  997.10   52.49
   5   1   1  954.10   53.19
  -5   1  -1 1007.10   56.49
  -7  -1  -1  869.91   53.19
  -7  -1  -1  921.51   48.30
   7  -1   1  842.22   43.90
   7  -1   1  773.92   50.09
   7  -1   1  805.12   52.19
  -7  -1  -1  803.92   53.39
  -7   1  -1  813.52   54.19
   7   1   1  819.42   51.39
  -7   1  -1  823.62   49.50
   7   1   1  752.32   48.10
  -7   1  -1  849.41   52.69
  -7   1  -1  761.02   52.39
   9  -1   1  979.90   60.19
  -9  -1  -1  898.61   62.29
   9  -1   1  922.61   60.69
  -9  -1  -1  903.01   60.29
  -9  -1  -1  961.50   55.19
   9  -1   1  929.71   48.60
  -9   1  -1  828.12   61.29
  -9   1  -1  883.51   61.89
   9   1   1  796.12   54.79
   9   1   1  802.32   57.19
  -9   1  -1  847.02   58.39
 -11  -1  -1  711.73   60.79
  11  -1   1  780.42   59.29
 -11  -1  -1  770.92   58.99
  11  -1   1  768.32   58.19
 -11  -1  -1  729.63   59.29
  11  -1   1  748.13   44.60
 -11   1  -1  888.01   66.79
 -11   1  -1  826.82   59.69
  11   1   1  879.11   61.79
  11   1   1  809.12   56.59
 -11   1  -1  897.51   65.39
  13  -1   1   90.89   24.40
  13  -1   1   74.89   23.60
 -13  -1  -1  196.38   33.50
 -13  -1  -1  126.69   33.90
 -13  -1  -1   61.49   19.90
 -13   1  -1  129.59   30.70
  13   1   1  115.69   26.20
  13   1   1  124.69   27.90
 -13   1  -1  123.29   36.00
 -13   1  -1  115.29   30.40
 -15  -1  -1  129.99   27.70
 -15  -1  -1  126.29   37.00
 -15  -1  -1  144.19   29.90
 -15  -1  -1  145.09   37.40
  15  -1   1  158.38   36.80
  15  -1   1  132.19   33.30
  15   1   1  132.39   36.60
 -15   1  -1  123.79   34.20
 -15   1  -1   94.39   27.70
  15   1   1   77.89   26.20
 -15   1  -1  107.39   30.80
 -17  -1  -1  665.43   56.19
  17  -1   1  704.33   67.39
  17  -1   1  666.53   64.89
 -17  -1  -1  679.73   71.59
 -17  -1  -1  641.14   68.19
 -17  -1  -1  596.54   64.29
  17   1   1  665.83   61.29
  17   1   1  672.83   68.09
 -17   1  -1  534.45   76.69
 -17   1  -1  725.43   64.99
 -17   1  -1  516.45   81.89
  19  -1   1  147.59   40.60
  19  -1   1  119.99   35.50
 -19  -1  -1  111.89   35.50
 -19  -1  -1   86.89   30.90
 -19  -1  -1  105.29   33.30
 -19   1  -1   87.89   35.70
 -19   1  -1   30.60   21.60
 -19   1  -1  147.29   36.60
 -19   1  -1  108.99   37.40
  19   1   1   91.59   30.10
  19   1   1   75.49   29.90
 -21  -1  -1   66.99   30.40
  21  -1   1   73.79   30.70
  21  -1   1   78.29   28.50
  21  -1   1   78.59   30.30
 -21  -1  -1   93.29   35.30
 -21  -1  -1  141.29   37.60
 -21   1  -1  122.49   38.40
  21   1   1   71.69   31.20
 -21   1  -1   66.39   29.40
 -21   1  -1   25.70   21.10
 -21   1  -1   52.59   27.20
  21   1   1  108.39   32.30
 -23  -1  -1   35.90   30.30
  23  -1   1  153.08   41.70
  23  -1   1  152.18   40.90
  23  -1   1  104.19   35.70
 -23  -1  -1  178.58   47.20
 -23  -1  -1  158.38   44.50
 -23   1  -1   63.99   29.00
  23   1   1  108.89   38.00
 -23   1  -1  117.79   42.50
 -23   1  -1  158.28   42.80
 -24  -2   1   24.70   22.80
  24  -2  -1    9.40   17.00
 -24  -2   1   44.70   24.20
  24  -2  -1   26.50   20.30
  24  -2  -1    5.00   16.00
 -24  -2   1    7.10   21.00
 -24  -2   1    7.00   15.20
 -24   2   1   19.10   17.50
  24   2  -1    2.10   17.10
 -24   2   1    5.30   13.20
 -24   2   1   25.90   30.60
 -24   2   1   10.40   18.50
 -24   2   1   21.40   19.40
  22  -2  -1   17.00   17.10
 -22  -2   1   16.50   17.90
  22  -2  -1   -7.00    8.80
  22  -2  -1    1.20   15.30
 -22  -2   1   -0.90   11.40
  22   2  -1   13.70   15.80
 -22   2   1    7.40   21.00
 -22   2   1    1.90   12.30
 -22   2   1   22.40   20.70
  22   2  -1    5.80   14.40
 -22   2   1    9.10   16.20
 -20  -2   1  110.09   36.40
  20  -2  -1  116.09   33.30
 -20  -2   1   68.69   29.40
  20  -2  -1   92.69   31.20
 -20  -2   1   53.29   24.70
  20  -2  -1  159.28   42.40
 -20   2   1  152.08   39.90
 -20   2   1  158.98   37.20
  20   2  -1  204.38   40.20
 -20   2   1  145.19   47.10
 -20   2   1   92.39   33.40
  20   2  -1   70.09   29.50
  18  -2  -1  246.98   46.30
 -18  -2   1  253.67   48.30
 -18  -2   1  313.57   45.40
 -18  -2   1  302.07   50.59
 -18  -2   1  159.88   36.40
  18  -2  -1  279.77   50.99
  18   2  -1  289.67   47.50
 -18   2   1  244.48   50.89
 -18   2   1  337.77   65.69
 -18   2   1  263.17   46.80
  18   2  -1  303.67   55.39
 -16  -2   1  438.46   63.19
 -16  -2   1  485.55   41.70
 -16  -2   1  587.14   57.39
  16  -2  -1  476.55   50.09
 -16  -2   1  450.15   65.99
  16   2  -1  492.05   44.40
  16   2  -1  456.35   65.09
 -16   2   1  357.26   51.79
 -16   2   1  348.07   58.19
 -14  -2   1  412.86   44.30
 -14  -2   1  380.96   42.50
  14  -2  -1  423.66   43.80
 -14  -2   1  406.76   41.70
 -14  -2   1  403.06   36.00
  14  -2  -1  431.26   42.80
  14   2  -1  432.06   37.80
  14   2  -1  414.16   43.60
 -14   2   1  451.75   45.90
 -14   2   1  399.26   61.59
 -14   2   1  416.66   45.50
 -12  -2   1  386.86   38.50
  12  -2  -1  309.07   34.70
 -12  -2   1  313.87   35.70
 -12  -2   1  377.76   36.80
  12  -2  -1  370.06   29.40
  12  -2  -1  379.16   36.10
 -12  -2   1  346.37   30.50
 -12   2   1  472.15   42.80
 -12   2   1  340.07   38.50
 -12   2   1  390.96   39.00
  12   2  -1  346.97   35.80
  12   2  -1  428.06   33.30
 -10  -2   1 1826.32   96.69
 -10  -2   1 1783.62   87.09
  10  -2  -1 1811.02   86.39
 -10  -2   1 1633.44   92.69
  10  -2  -1 1687.73   94.79
 -10  -2   1 1710.43   94.79
  10  -2  -1 1674.13   91.39
 -10   2   1 1739.73   96.79
 -10   2   1 1890.31  100.09
  10   2  -1 1804.12   87.09
 -10   2   1 1864.61   98.89
   8  -2  -1 3194.18  140.59
  -8  -2   1 3316.57  147.59
  -8  -2   1 3061.29  144.89
  -8  -2   1 3215.18  146.89
   8  -2  -1 3202.78  143.69
   8  -2  -1 3049.20  146.59
  -8  -2   1 3160.88  138.69
  -8   2   1 3319.57  149.69
  -8   2   1 3169.08  147.69
   8   2  -1 3197.28  138.39
   8   2  -1 3218.08  144.99
  -8   2   1 3096.99  148.79
  -6  -2   1 2321.77   97.19
  -6  -2   1 2166.98  102.29
  -6  -2   1 2293.47  100.99
   6  -2  -1 2216.28  103.89
  -6  -2   1 2145.69   91.29
   6  -2  -1 2128.89   99.29
  -6  -2   1 2190.58  101.69
  -6  -2   1 2300.67  103.49
   6  -2  -1 2182.48   99.79
   6   2  -1 2323.57  101.39
  -6   2   1 2150.68  102.99
  -6   2   1 2176.08  103.49
  -6   2   1 2311.77  106.79
   4  -2  -1 1800.72   77.59
   4  -2  -1 1795.52   79.99
  -4  -2   1 1803.32   80.09
   4  -2  -1 1826.32   73.59
   4  -2  -1 1740.23   80.49
  -4  -2   1 1791.82   73.89
   4  -2  -1 1758.32   81.39
  -4  -2   1 1828.02   78.49
  -4  -2   1 1756.62   76.19
  -4  -2   1 1824.82   78.69
  -4  -2   1 1828.52   81.09
   4  -2  -1 1900.91   77.99
  -4  -2   1 1687.13   76.49
   4   2  -1 1756.22   77.99
  -4   2   1 1780.72   73.39
   4   2  -1 1715.33   76.19
  -4   2   1 1879.21   80.69
   4   2  -1 1623.84   78.69
  -4   2   1 1699.73   82.79
  -4   2   1 1800.12   80.29
   2  -2  -1 2726.83  115.69
   2  -2  -1 2755.52  120.29
   2   2  -1 2803.82  114.89
  -2   2   1 2911.61  117.39
  -2   2   1 2910.41  116.49
   2   2  -1 2934.91  118.29
   2   2  -1 2968.80  120.49
   0   2  -1 2603.34  107.39
   0   2  -1 2688.63  105.39
   0   2   1 2682.03  107.39
   0   2  -1 2556.94  108.19
   0   2   1 2535.05  107.69
   0   2   1 2657.13  107.09
   0   2   1 2499.95  108.49
   0   2   1 2588.54  106.69
  -2  -2  -1 1714.03   74.39
  -2  -2  -1 1571.14   69.79
  -2  -2  -1 1737.43   75.09
  -2  -2  -1 1687.83   74.19
   2  -2   1 1716.73   73.19
  -2  -2  -1 1607.24   71.09
  -2  -2  -1 1712.33   73.49
   2  -2   1 1699.43   74.89
  -2  -2  -1 1742.13   72.69
   2  -2   1 1670.83   71.29
  -2  -2  -1 1672.63   69.59
   2  -2   1 1698.43   74.59
   2  -2   1 1703.83   67.69
   2   2   1 1503.25   71.69
  -2   2  -1 1525.85   71.89
  -2   2  -1 1539.55   73.49
   2   2   1 1549.94   69.79
  -2   2  -1 1561.44   75.89
   2   2   1 1442.36   72.89
   4  -2   1 1729.03   83.69
  -4  -2  -1 1674.13   72.39
   4  -2   1 1591.34   78.29
   4  -2   1 1714.73   70.89
  -4  -2  -1 1604.04   80.89
   4  -2   1 1694.23   79.09
  -4  -2  -1 1679.43   78.59
  -4  -2  -1 1638.74   79.69
  -4   2  -1 1724.83   78.49
  -4   2  -1 1698.13   82.79
   4   2   1 1826.72   80.49
   4   2   1 1769.22   74.89
  -4   2  -1 1737.33   84.19
  -6  -2  -1  121.69   17.70
  -6  -2  -1   91.59   16.90
   6  -2   1  110.79    8.60
   6  -2   1  120.89   17.60
  -6  -2  -1  141.49   21.10
   6  -2   1  108.89   21.50
  -6  -2  -1  110.19   11.30
   6  -2   1   83.99   16.10
  -6   2  -1   76.29   15.20
  -6   2  -1  154.58   20.30
   6   2   1  159.58   20.80
  -6   2  -1  114.79   22.00
   6   2   1  118.99   18.00
   8  -2   1 1279.77   70.89
  -8  -2  -1 1292.27   73.39
  -8  -2  -1 1352.26   64.19
  -8  -2  -1 1264.17   74.39
   8  -2   1 1301.07   65.29
   8  -2   1 1427.66   77.99
  -8   2  -1 1112.99   66.49
  -8   2  -1 1109.19   72.79
   8   2   1 1117.69   65.69
  -8   2  -1 1159.88   74.79
 -10  -2  -1  205.68   21.40
  10  -2   1  266.07   23.30
 -10  -2  -1  196.98   31.30
 -10  -2  -1  158.18   26.90
  10  -2   1  289.47   44.00
  10  -2   1  252.77   38.50
 -10   2  -1  164.38   34.20
 -10   2  -1  173.48   30.50
 -10   2  -1  188.58   34.60
  10   2   1  218.28   31.70
  10   2   1  201.48   33.80
  12  -2   1  640.34   54.09
 -12  -2  -1  718.23   58.59
 -12  -2  -1  668.23   55.29
  12  -2   1  609.54   55.39
 -12  -2  -1  731.23   60.39
 -12  -2  -1  616.24   48.90
  12  -2   1  685.43   43.80
  12   2   1  647.44   49.99
  12   2   1  620.34   54.39
 -12   2  -1  608.24   54.99
 -12   2  -1  581.64   57.49
 -12   2  -1  661.33   58.99
 -14  -2  -1  232.28   34.40
  14  -2   1  153.68   34.50
 -14  -2  -1  240.88   49.20
 -14  -2  -1  190.78   38.20
 -14   2  -1  349.47   54.89
 -14   2  -1  248.88   53.79
  14   2   1  285.57   42.00
  14   2   1  291.27   49.90
 -14   2  -1  221.08   65.59
  16  -2   1  534.75   56.09
 -16  -2  -1  416.76   62.59
 -16  -2  -1  664.03   62.19
  16  -2   1  630.24   62.09
 -16  -2  -1  383.36   56.89
  16   2   1  558.44   74.69
 -16   2  -1  550.84   82.89
 -16   2  -1  556.24   58.89
 -16   2  -1  352.06   56.89
  16   2   1  584.24   52.09
  18  -2   1   79.89   28.90
 -18  -2  -1   45.10   22.50
  18  -2   1   90.09   32.60
 -18  -2  -1   41.90   22.80
  18  -2   1  108.69   32.80
 -18  -2  -1   46.90   25.10
  18   2   1  134.19   40.60
 -18   2  -1  147.39   37.20
 -18   2  -1  103.99   33.90
 -18   2  -1  111.99   37.60
  18   2   1  119.79   31.10
 -20  -2  -1  401.86   64.79
  20  -2   1  247.08   51.09
  20  -2   1  423.16   66.79
 -20  -2  -1  271.47   52.79
 -20  -2  -1  475.35   57.39
  20  -2   1  326.57   63.29
 -20   2  -1  434.16   69.09
  20   2   1  378.26   56.19
 -20   2  -1  442.76   74.59
 -20   2  -1  269.27   58.69
  20   2   1  434.06   70.59
  22  -2   1   90.19   32.80
 -22  -2  -1   93.79   34.20
  22  -2   1  132.39   39.10
  22  -2   1   63.69   26.60
 -22  -2  -1  122.39   39.20
 -22  -2  -1   70.39   39.00
 -22   2  -1   70.09   31.00
  22   2   1   94.29   35.20
  22   2   1   78.29   27.80
 -22   2  -1   85.59   41.50
 -22   2  -1  101.69   37.10
 -22   2  -1  120.69   35.40
 -23  -3   1   91.09   30.10
 -23  -3   1   47.90   23.30
 -23  -3   1   39.40   25.40
 -23  -3   1   -2.20   16.10
  23  -3  -1   99.99   34.60
  23  -3  -1   43.40   24.60
  23  -3  -1   43.40   25.40
 -23   3   1   14.20   16.70
 -23   3   1   14.70   19.00
 -23   3   1   12.30   22.80
  23   3  -1   65.39   29.80
 -23   3   1   21.80   18.90
  21  -3  -1    5.50   14.60
 -21  -3   1   10.80   21.40
 -21  -3   1   32.00   18.00
 -21  -3   1   17.00   21.10
 -21  -3   1    1.80   14.30
  21  -3  -1   18.50   25.10
 -21   3   1   21.10   21.60
 -21   3   1   18.80   18.60
  21   3  -1    0.00   11.00
 -21   3   1    0.70   11.70
 -19  -3   1  201.58   43.90
 -19  -3   1  189.88   36.50
  19  -3  -1  239.68   52.99
 -19  -3   1  237.28   52.49
 -19  -3   1  169.38   41.80
  19  -3  -1  243.28   50.09
  19  -3  -1  139.49   35.20
  19   3  -1  258.67   49.00
 -19   3   1  160.98   43.50
  19   3  -1  245.88   40.90
 -19   3   1  297.97   62.09
 -19   3   1  146.69   35.50
  17  -3  -1   80.79   26.20
 -17  -3   1  134.29   36.80
 -17  -3   1  101.19   29.20
  17  -3  -1  116.09   32.00
 -17  -3   1   62.59   25.10
  17  -3  -1   99.69   30.20
 -17   3   1   71.19   28.30
 -17   3   1  131.29   39.60
  17   3  -1  217.08   46.40
  17   3  -1  126.69   27.80
 -17   3   1  139.29   39.00
  15  -3  -1  124.19   31.20
 -15  -3   1  127.69   33.30
  15  -3  -1  116.99   31.40
 -15  -3   1   71.79   24.00
  15  -3  -1   90.19   26.50
 -15  -3   1  114.59   22.40
 -15  -3   1   73.19   21.30
  15   3  -1   74.09   19.40
 -15   3   1   55.59   21.90
  15   3  -1   72.59   22.00
 -15   3   1   41.40   17.10
 -15   3   1   67.09   26.70
 -13  -3   1  133.09   27.80
  13  -3  -1  126.29   21.70
 -13  -3   1  182.98   27.00
 -13  -3   1  122.49   27.00
 -13  -3   1  145.19   31.60
  13  -3  -1  128.39   27.20
  13  -3  -1  160.98   33.90
  13  -3  -1  159.68   31.90
  13   3  -1  185.18   27.40
 -13   3   1  129.39   31.50
  13   3  -1  171.78   31.70
 -13   3   1  180.98   40.00
 -13   3   1  144.19   31.50
  11  -3  -1 1657.93   85.69
  11  -3  -1 1662.73   89.79
  11  -3  -1 1672.73   95.89
 -11  -3   1 1695.23   82.09
  11  -3  -1 1744.33   94.29
 -11  -3   1 1629.64   92.49
 -11  -3   1 1668.93   94.59
 -11  -3   1 1692.93   94.09
  11   3  -1 1463.35   89.39
  11   3  -1 1732.03   82.19
 -11   3   1 1631.04   97.69
 -11   3   1 1481.95   95.49
 -11   3   1 1635.04   96.49
  -9  -3   1   19.30    8.20
  -9  -3   1   32.90    5.40
   9  -3  -1   22.90    8.80
  -9  -3   1   20.30    7.70
  -9   3   1   31.40   12.30
  -9   3   1   11.80    7.60
   9   3  -1   11.00    6.70
  -9   3   1   29.70   13.00
   7  -3  -1  311.27   27.70
  -7  -3   1  319.87   23.80
  -7  -3   1  296.67   24.60
   7  -3  -1  347.17   27.20
   7  -3  -1  277.27   20.70
   7  -3  -1  325.97   24.10
  -7  -3   1  326.27   27.20
  -7  -3   1  323.37   20.80
   7  -3  -1  299.67   24.80
  -7  -3   1  318.47   26.80
  -7  -3   1  275.17   24.20
  -7   3   1  343.77   28.20
   7   3  -1  365.96   26.40
  -7   3   1  344.07   30.50
  -7   3   1  368.26   28.70
  -5  -3   1  956.40   42.60
   5  -3  -1  946.51   46.00
  -5  -3   1  937.51   48.20
   5  -3  -1 1024.60   52.19
  -5  -3   1  944.91   50.59
  -5  -3   1  955.50   44.90
   5  -3  -1  967.90   52.39
   5  -3  -1  859.21   49.70
  -5  -3   1  990.60   47.70
  -5  -3   1  948.51   51.39
   5  -3  -1  932.21   42.10
  -5  -3   1  988.50   45.10
   5  -3  -1  966.80   47.00
  -5   3   1  962.50   50.19
   5   3  -1  848.92   45.70
  -5   3   1  971.50   54.79
  -5   3   1  935.61   42.10
  -5   3   1 1007.90   51.69
   5   3  -1  944.41   47.60
  -3  -3   1 4332.37  180.28
   3  -3  -1 4061.49  179.58
   3   3  -1 4183.58  177.68
   3   3  -1 4378.56  174.88
   3   3  -1 4424.86  173.78
  -1  -3   1  685.73   36.30
   1  -3  -1  679.33   36.80
  -1  -3   1  686.13   37.00
   1  -3  -1  680.13   34.60
   1  -3  -1  701.23   37.10
  -1  -3   1  679.83   35.50
   1  -3  -1  689.73   36.00
  -1  -3   1  671.03   35.10
   1  -3  -1  716.03   35.10
  -1  -3   1  725.43   36.80
   1  -3   1 2495.55  103.39
   1  -3   1 2366.56  107.49
  -1  -3  -1 2551.24  103.89
   1  -3   1 2484.65  108.69
  -1  -3  -1 2519.45  108.59
  -1  -3  -1 2436.46  107.79
   1  -3   1 2473.95  108.49
   1  -3   1 2492.35  106.09
  -1  -3  -1 2448.75  106.99
   1  -3   1 2409.36  107.49
  -1  -3  -1 2578.54  105.79
   1   3   1 2233.58  102.79
   1   3   1 2468.35  105.59
  -1   3  -1 2412.96  102.99
   1   3   1 2400.46  103.79
  -1   3  -1 2442.56  105.39
   1   3   1 2432.06  102.19
   3  -3   1  772.92   43.30
  -3  -3  -1  722.63   42.60
   3  -3   1  724.33   37.60
  -3  -3  -1  830.22   41.00
   3  -3   1  770.32   37.90
   3  -3   1  741.33   44.50
   3  -3   1  767.72   43.40
  -3  -3  -1  755.42   37.70
   3  -3   1  741.63   35.50
  -3  -3  -1  763.02   42.80
  -3  -3  -1  728.63   40.10
   3  -3   1  801.22   42.40
  -3  -3  -1  769.52   37.90
   3   3   1  759.52   40.00
  -3   3  -1  753.92   42.00
  -3   3  -1  810.92   40.10
  -3   3  -1  800.12   45.80
   5  -3   1 5108.19  216.38
   5  -3   1 5010.00  203.88
   5  -3   1 4787.02  215.08
  -5  -3  -1 5138.29  209.58
   5  -3   1 5281.57  213.48
   5  -3   1 5297.97  222.48
  -5  -3  -1 5198.48  216.28
  -5  -3  -1 4996.50  217.78
  -5  -3  -1 4898.51  214.68
  -5  -3  -1 5218.88  217.08
  -5   3  -1 5165.08  212.68
  -5   3  -1 4812.22  220.48
   5   3   1 4833.52  208.48
   5   3   1 5083.19  206.88
   5   3   1 4923.91  214.98
  -5   3  -1 4863.51  218.48
  -7  -3  -1  578.24   40.70
   7  -3   1  522.75   37.00
   7  -3   1  578.54   29.00
  -7  -3  -1  565.24   30.00
   7  -3   1  581.24   44.50
   7  -3   1  479.55   39.20
  -7  -3  -1  589.54   38.50
  -7  -3  -1  592.74   42.00
  -7   3  -1  555.84   43.30
   7   3   1  490.25   38.50
   7   3   1  506.55   33.60
  -7   3  -1  554.34   42.90
  -7   3  -1  585.14   37.30
   9  -3   1  821.92   62.99
   9  -3   1  864.81   58.59
  -9  -3  -1  917.91   63.49
  -9  -3  -1  862.11   48.60
   9  -3   1  935.31   44.50
   9  -3   1  952.00   56.79
  -9  -3  -1  914.11   61.69
  -9  -3  -1  895.61   62.59
  -9   3  -1 1017.40   58.09
  -9   3  -1 1017.00   69.09
  -9   3  -1  987.80   67.39
  -9   3  -1 1105.09   70.19
   9   3   1  990.00   63.19
   9   3   1 1022.50   56.29
 -11  -3  -1  370.56   27.30
  11  -3   1  345.77   46.40
 -11  -3  -1  364.06   38.60
 -11  -3  -1  370.96   39.20
 -11  -3  -1  332.97   45.40
  11  -3   1  267.87   39.30
  11  -3   1  293.37   29.10
  11   3   1  335.67   44.40
  11   3   1  324.17   48.10
 -11   3  -1  298.37   48.10
 -11   3  -1  359.06   55.29
  13  -3   1  759.22   68.69
 -13  -3  -1  852.81   69.19
  13  -3   1  737.33   61.59
 -13  -3  -1  738.93   64.49
  13  -3   1  847.22   54.99
 -13  -3  -1  841.82   51.29
 -13  -3  -1  780.22   65.59
  13   3   1  868.41   67.89
 -13   3  -1  792.82   68.69
  13   3   1  890.41   58.69
 -13   3  -1  993.40   78.39
 -13   3  -1  816.82   70.99
 -15  -3  -1  111.59   29.50
 -15  -3  -1   86.69   27.00
  15  -3   1  164.28   37.80
  15  -3   1  145.79   32.10
  15  -3   1  112.59   33.90
 -15  -3  -1  157.38   41.90
 -15   3  -1  106.89   31.70
  15   3   1  191.58   43.30
 -15   3  -1   96.19   31.40
 -15   3  -1  105.89   32.30
  15   3   1  120.29   27.20
  17  -3   1   -5.50    9.60
 -17  -3  -1   13.60   15.70
 -17  -3  -1    4.20    9.80
 -17  -3  -1   23.00   19.60
  17  -3   1    8.60   12.80
 -17  -3  -1    6.30    9.80
  17  -3   1   22.60   18.00
  17   3   1   28.80   16.40
 -17   3  -1   35.60   21.50
 -17   3  -1   35.10   23.40
 -17   3  -1    6.50   17.40
  17   3   1   12.30   14.70
 -19  -3  -1  255.27   54.29
 -19  -3  -1  336.97   71.69
  19  -3   1  365.86   71.59
 -19  -3  -1  434.96   70.49
  19  -3   1  426.16   92.79
  19  -3   1  426.56   94.79
 -19   3  -1  335.57   57.29
  19   3   1  274.07   90.29
 -19   3  -1  252.27   61.19
  19   3   1  412.26   56.19
  21  -3   1   -8.70    9.10
 -21  -3  -1    5.70   15.00
  21  -3   1    9.60   18.40
  21  -3   1   15.40   17.40
 -21  -3  -1    4.00   18.20
 -21  -3  -1    9.30   16.20
 -21   3  -1  -12.50   11.10
 -21   3  -1   -3.80   13.40
 -21   3  -1   13.50   20.10
  21   3   1    1.50   16.50
 -21   3  -1   -8.40   10.70
 -24  -4   1   29.40   23.90
  24  -4  -1   47.50   22.90
 -24  -4   1   57.29   25.70
  24  -4  -1   36.90   21.90
  24  -4  -1   16.00   19.70
 -24   4   1   66.69   32.50
 -24   4   1   42.40   27.00
  24   4  -1   42.50   28.60
 -24   4   1   64.49   31.80
 -24   4   1   55.09   33.30
 -24   4   1   53.59   29.70
  22  -4  -1  234.08   44.10
 -22  -4   1  300.97   49.10
  22  -4  -1  166.18   44.20
  22  -4  -1  134.79   41.50
 -22  -4   1  252.77   45.20
 -22  -4   1  205.38   50.69
  22   4  -1  214.88   51.39
 -22   4   1  246.08   54.39
 -22   4   1  289.47   54.29
 -22   4   1  205.68   50.39
 -22   4   1  220.08   51.69
 -20  -4   1  113.59   36.20
 -20  -4   1   92.09   27.00
 -20  -4   1   40.00   16.60
  20  -4  -1  122.49   32.90
  20  -4  -1   47.10   22.50
  20  -4  -1   59.59   25.10
 -20   4   1   53.49   31.80
 -20   4   1   58.39   30.00
  20   4  -1   11.20   17.50
 -20   4   1   26.60   21.00
  18  -4  -1  286.87   55.79
  18  -4  -1  324.27   50.79
 -18  -4   1  290.47   46.00
 -18  -4   1  343.17   57.29
 -18  -4   1  343.87   45.40
  18  -4  -1  332.37   55.49
 -18  -4   1  344.17   55.79
 -18   4   1  341.47   61.89
  18   4  -1  312.57   32.60
  18   4  -1  256.97   52.19
 -18   4   1  292.17   52.59
 -18   4   1  320.77   65.89
 -16  -4   1  227.88   42.30
  16  -4  -1  226.58   47.10
 -16  -4   1  228.68   34.40
 -16  -4   1  229.18   42.70
  16  -4  -1  223.88   39.20
  16  -4  -1  234.28   43.40
  16   4  -1  256.47   35.00
 -16   4   1  150.88   37.20
 -16   4   1  168.48   38.80
 -16   4   1  170.58   38.10
  14  -4  -1  478.45   32.10
  14  -4  -1  456.45   63.69
  14  -4  -1  400.36   38.40
 -14  -4   1  458.65   34.10
  14  -4  -1  498.95   48.60
 -14  -4   1  457.35   45.90
 -14  -4   1  431.76   39.90
 -14  -4   1  460.15   47.80
  14  -4  -1  533.15   45.60
 -14  -4   1  518.85   49.60
  14   4  -1  555.64   37.70
 -14   4   1  467.25   50.99
  14   4  -1  491.95   47.90
 -14   4   1  466.95   49.99
 -14   4   1  603.54   56.49
 -12  -4   1  537.65   49.00
 -12  -4   1  639.64   45.90
 -12  -4   1  687.73   51.79
  12  -4  -1  597.64   53.29
 -12  -4   1  600.84   51.49
 -12  -4   1  642.14   38.90
  12  -4  -1  657.33   52.69
  12  -4  -1  617.04   46.90
  12  -4  -1  699.03   39.30
  12  -4  -1  678.63   47.70
  12   4  -1  635.24   39.40
 -12   4   1  606.84   53.99
  12   4  -1  642.64   50.49
 -12   4   1  544.15   51.79
 -10  -4   1 1418.26   68.49
 -10  -4   1 1536.95   85.09
 -10  -4   1 1446.86   80.09
  10  -4  -1 1311.77   81.29
  10  -4  -1 1350.56   84.79
  10  -4  -1 1573.34   78.29
  10  -4  -1 1351.06   78.39
  10  -4  -1 1455.65   70.09
 -10   4   1 1461.55   89.69
  10   4  -1 1519.05   81.79
  10   4  -1 1348.27   66.99
 -10   4   1 1429.56   85.99
 -10   4   1 1456.05   85.69
   8  -4  -1  263.07   26.30
   8  -4  -1  279.37   28.10
   8  -4  -1  257.57   20.00
  -8  -4   1  288.07   27.50
  -8  -4   1  261.87   22.80
   8  -4  -1  253.77   21.60
  -8  -4   1  243.28   22.60
  -8  -4   1  258.67   24.80
  -8   4   1  225.88   25.40
  -8   4   1  223.68   32.70
   8   4  -1  261.07   24.10
  -8   4   1  223.88   25.10
   6  -4  -1  234.68   21.90
   6  -4  -1  223.68   16.20
  -6  -4   1  198.98   16.50
  -6  -4   1  217.38   14.90
   6  -4  -1  191.68   16.70
  -6  -4   1  236.28   19.50
   6  -4  -1  206.98   29.00
  -6  -4   1  189.28   20.50
   6  -4  -1  205.78   20.70
  -6   4   1  148.19   21.50
   6   4  -1  190.68   17.40
  -6   4   1  178.88   18.70
  -6   4   1  206.68   31.00
  -6   4   1  182.28   12.70
   4  -4  -1 2908.71  130.39
  -4  -4   1 3016.80  131.39
   4  -4  -1 2943.61  131.19
   4  -4  -1 3001.10  127.99
  -4  -4   1 3017.60  129.89
  -4  -4   1 3047.60  124.99
   4  -4  -1 2928.51  131.59
  -4  -4   1 2952.20  128.39
   4  -4  -1 2916.11  131.09
  -4  -4   1 2896.81  131.99
  -4   4   1 2950.90  129.79
   4   4  -1 2791.92  124.59
  -4   4   1 2880.11  126.19
   4   4  -1 2924.51  119.89
  -4   4   1 2876.61  120.09
   4   4  -1 2798.32  122.99
  -2  -4   1  770.02   43.00
  -2  -4   1  820.52   43.70
   2  -4  -1  804.32   43.40
   2  -4  -1  780.62   43.60
   2  -4  -1  823.72   42.80
  -2  -4   1  824.12   44.90
  -2  -4   1  806.62   42.50
   2  -4  -1  800.52   42.20
   2  -4  -1  748.03   40.90
  -2  -4   1  793.72   42.10
   2  -4  -1  770.12   44.00
   0  -4  -1  464.35   29.20
   0  -4   1  511.45   28.90
   0  -4  -1  488.75   31.10
   0  -4   1  525.95   30.30
   0  -4  -1  481.95   28.90
   0  -4  -1  443.86   30.20
   0  -4   1  503.45   31.30
   0  -4   1  497.65   31.20
   0  -4  -1  511.95   28.50
   0  -4   1  439.66   28.00
   0  -4   1  492.55   31.00
   0   4   1  462.15   22.60
  -2  -4  -1 1455.75   72.99
  -2  -4  -1 1502.45   66.69
   2  -4   1 1474.45   73.69
  -2  -4  -1 1375.36   72.89
   2  -4   1 1423.66   73.89
  -2  -4  -1 1472.45   67.79
   2  -4   1 1464.05   67.19
   2  -4   1 1447.36   72.29
   2  -4   1 1464.15   71.29
  -2  -4  -1 1475.55   72.89
   2  -4   1 1521.55   74.09
  -2   4  -1 1565.84   68.59
  -2   4  -1 1464.95   74.39
  -2   4  -1 1507.45   68.99
   2   4   1 1533.45   66.79
   2   4   1 1443.66   69.79
   2   4   1 1483.05   66.79
  -4  -4  -1  821.72   44.70
  -4  -4  -1  947.01   52.49
  -4  -4  -1  801.62   42.60
   4  -4   1  856.51   53.39
  -4  -4  -1  898.71   51.89
   4  -4   1  872.01   51.69
   4  -4   1  872.51   42.40
  -4  -4  -1  817.42   45.50
   4  -4   1  983.90   51.59
   4  -4   1  780.92   45.40
   4  -4   1  875.11   43.10
   4   4   1  942.91   48.50
  -4   4  -1  950.80   46.80
   4   4   1  952.30   42.70
  -4   4  -1  917.51   54.59
  -4   4  -1  920.01   50.79
  -6  -4  -1 2060.49   99.59
   6  -4   1 2092.09  102.39
  -6  -4  -1 2016.20  103.79
  -6  -4  -1 2041.50  100.49
   6  -4   1 1949.30   94.99
   6  -4   1 2117.69  108.19
  -6  -4  -1 1988.80   94.09
   6  -4   1 2068.19   88.09
  -6   4  -1 2170.18   96.59
  -6   4  -1 2143.99  115.89
  -6   4  -1 2019.20  110.49
   6   4   1 2012.60   99.59
   8  -4   1  665.23   48.80
  -8  -4  -1  698.33   49.00
   8  -4   1  637.74   44.30
  -8  -4  -1  730.03   43.30
  -8  -4  -1  688.93   48.60
  -8  -4  -1  688.63   47.60
   8  -4   1  652.03   52.59
  -8  -4  -1  599.74   49.00
   8  -4   1  733.93   48.40
   8   4   1  712.33   40.70
  -8   4  -1  768.62   45.30
  -8   4  -1  712.73   54.09
  -8   4  -1  804.82   55.69
   8   4   1  715.13   49.99
 -10  -4  -1   58.69   16.30
  10  -4   1   64.99   22.20
  10  -4   1   65.09   16.90
 -10  -4  -1  127.29   28.30
 -10  -4  -1  135.39   22.30
 -10  -4  -1   91.19   22.40
  10  -4   1  130.49   26.10
  10  -4   1   90.69   22.70
 -10   4  -1   80.59   21.40
 -10   4  -1  140.39   35.10
 -10   4  -1   93.29   25.30
  10   4   1  101.19   23.90
  10   4   1  139.09   21.90
 -12  -4  -1  559.24   53.69
  12  -4   1  690.13   52.69
  12  -4   1  569.24   52.79
 -12  -4  -1  619.44   45.10
  12  -4   1  545.45   46.30
 -12  -4  -1  621.24   54.09
 -12  -4  -1  566.34   52.39
  12  -4   1  655.33   62.39
 -12   4  -1  751.62   64.79
 -12   4  -1  743.13   64.39
  12   4   1  599.14   54.09
  12   4   1  584.34   52.19
 -12   4  -1  630.24   59.69
  14  -4   1  107.69   28.30
  14  -4   1  108.59   26.90
 -14  -4  -1  120.69   22.70
  14  -4   1  105.89   29.30
  14  -4   1   82.89   19.80
 -14  -4  -1  148.19   50.19
 -14  -4  -1  136.69   34.70
 -14  -4  -1  104.79   27.30
 -14   4  -1   72.19   25.40
  14   4   1   96.89   22.70
 -14   4  -1   82.59   27.10
 -14   4  -1   92.29   33.00
 -16  -4  -1  514.95   45.70
  16  -4   1  451.15   63.39
 -16  -4  -1  607.04   79.49
  16  -4   1  555.74   54.59
 -16  -4  -1  438.86   64.59
  16  -4   1  423.26   64.69
 -16  -4  -1  626.44   61.89
 -16   4  -1  630.74   66.79
 -16   4  -1  579.64   81.09
  16   4   1  543.75   46.00
  16   4   1  633.54   64.19
 -16   4  -1  412.36   65.89
  18  -4   1   11.60   15.50
  18  -4   1   43.00   22.40
 -18  -4  -1   40.30   21.30
 -18  -4  -1   -2.90   11.70
  18  -4   1    8.30   14.90
 -18   4  -1   25.80   18.60
 -18   4  -1   23.10   21.60
 -18   4  -1   31.00   23.60
  18   4   1   27.20   21.80
 -20  -4  -1  106.69   30.20
  20  -4   1   93.89   36.60
 -20  -4  -1   85.39   32.40
  20  -4   1  117.69   37.40
  20  -4   1  102.19   31.40
 -20   4  -1  116.79   40.40
 -20   4  -1   78.59   30.20
 -20   4  -1   96.99   34.80
  20   4   1   96.99   34.50
 -22  -4  -1   -2.20   15.70
  22  -4   1   20.00   21.10
  22  -4   1   24.30   20.00
  22  -4   1   19.40   20.10
 -22  -4  -1   33.80   23.50
 -22   4  -1    6.70   18.20
 -22   4  -1    5.70   18.60
  22   4   1   38.30   26.00
 -22   4  -1   30.40   23.90
 -22   4  -1    1.30   14.30
  23  -5  -1   66.79   29.70
  23  -5  -1   66.69   30.70
 -23  -5   1   57.29   22.40
  23  -5  -1   61.79   25.50
 -23  -5   1  109.19   37.50
 -23   5   1  161.48   43.00
 -23   5   1   58.09   33.70
 -23   5   1   56.09   31.10
 -23   5   1   43.50   23.90
  23   5  -1   58.99   29.00
  21  -5  -1   87.69   30.40
 -21  -5   1  108.89   28.20
  21  -5  -1   62.39   23.90
  21  -5  -1   66.89   27.10
 -21  -5   1  169.58   43.00
 -21   5   1   34.50   25.50
 -21   5   1   76.99   32.70
 -21   5   1   59.09   34.00
  21   5  -1   85.69   31.80
 -19  -5   1  139.39   31.10
  19  -5  -1  174.28   36.70
 -19  -5   1  179.58   43.80
 -19  -5   1  165.78   35.40
  19  -5  -1  110.89   36.30
  19  -5  -1  102.99   34.40
 -19   5   1  180.38   48.30
  19   5  -1  186.98   45.50
 -19   5   1  170.98   45.20
 -19   5   1  131.39   41.80
  17  -5  -1  244.78   53.69
  17  -5  -1  188.78   43.20
  17  -5  -1  232.18   39.50
 -17  -5   1  229.98   37.00
 -17  -5   1  222.38   41.80
 -17  -5   1  370.56   60.99
 -17   5   1  253.57   50.89
 -17   5   1  198.38   44.10
 -17   5   1  258.77   54.89
  17   5  -1  329.07   58.59
 -15  -5   1  494.25   43.60
 -15  -5   1  483.15   43.90
 -15  -5   1  551.54   51.09
  15  -5  -1  411.26   57.69
 -15  -5   1  436.96   61.59
  15  -5  -1  510.45   55.49
  15  -5  -1  495.95   45.60
 -15   5   1  514.35   57.89
 -15   5   1  623.64   61.59
  15   5  -1  554.34   53.79
 -15   5   1  549.25   57.09
 -13  -5   1 1129.69   66.39
  13  -5  -1 1087.19   70.19
  13  -5  -1 1071.79   76.89
  13  -5  -1 1064.29   55.79
  13  -5  -1  977.60   76.99
 -13  -5   1 1000.60   69.79
  13  -5  -1 1096.79   67.89
 -13  -5   1 1078.89   67.69
 -13  -5   1 1065.29   76.89
 -13   5   1 1015.90   81.09
 -13   5   1 1125.29   81.09
 -13   5   1 1137.29   81.29
  13   5  -1 1010.00   72.29
  11  -5  -1  384.66   32.60
 -11  -5   1  342.07   30.10
 -11  -5   1  430.66   35.20
 -11  -5   1  400.06   35.10
  11  -5  -1  486.65   40.20
 -11  -5   1  422.36   41.20
  11  -5  -1  370.66   27.60
  11  -5  -1  393.66   41.40
  11  -5  -1  422.96   40.70
 -11   5   1  436.26   45.80
 -11   5   1  426.86   41.70
  11   5  -1  429.26   38.40
 -11   5   1  463.95   43.40
   9  -5  -1  680.43   49.30
  -9  -5   1  688.13   50.29
   9  -5  -1  733.23   41.00
  -9  -5   1  652.73   47.30
   9  -5  -1  633.74   46.80
  -9  -5   1  617.84   41.20
   9  -5  -1  719.43   52.49
  -9  -5   1  657.53   38.20
   9  -5  -1  717.23   39.70
  -9  -5   1  553.44   44.70
  -9   5   1  567.54   51.39
  -9   5   1  604.64   47.70
   9   5  -1  575.54   43.40
  -9   5   1  578.54   47.50
  -7  -5   1 2757.62  137.59
  -7  -5   1 2869.21  126.39
  -7  -5   1 2752.82  139.39
   7  -5  -1 2831.12  129.49
   7  -5  -1 2906.01  140.89
   7  -5  -1 3009.30  125.19
   7  -5  -1 2856.71  138.39
  -7  -5   1 2781.32  121.69
  -7  -5   1 2926.01  133.79
   7   5  -1 3179.38  133.79
  -7   5   1 2979.80  139.69
  -7   5   1 3093.99  122.49
  -7   5   1 2963.40  146.49
  -5  -5   1  978.40   57.19
   5  -5  -1  997.70   57.39
   5  -5  -1  912.91   55.49
   5  -5  -1  994.60   51.79
   5  -5  -1  924.81   55.69
   5  -5  -1  982.30   55.59
  -5  -5   1  947.61   48.20
  -5  -5   1 1003.80   54.79
  -5  -5   1 1044.00   54.09
  -5   5   1  949.80   54.59
  -5   5   1  917.41   51.09
  -5   5   1  974.50   43.90
   5   5  -1  945.61   49.99
   5   5  -1  902.51   47.80
  -3  -5   1  373.46   26.90
  -3  -5   1  357.06   26.20
   3  -5  -1  355.76   26.10
   3  -5  -1  325.77   26.00
  -3  -5   1  288.37   26.10
   3  -5  -1  313.27   25.30
   3  -5  -1  357.16   27.90
   3  -5  -1  363.86   28.00
   3  -5  -1  350.36   24.80
  -3  -5   1  334.57   24.60
  -3  -5   1  336.57   27.00
  -3   5   1  347.17   25.00
  -3   5   1  393.06   21.70
   3   5  -1  357.76   18.60
   1  -5  -1  491.05   30.70
   1  -5  -1  411.76   27.10
  -1  -5   1  436.16   31.00
  -1  -5   1  491.85   31.60
   1  -5  -1  489.35   31.90
   1  -5  -1  503.05   33.30
   1  -5  -1  472.05   31.90
  -1  -5   1  450.85   30.60
  -1  -5   1  434.26   26.30
   1  -5  -1  468.95   30.30
  -1  -5   1  463.95   32.00
  -1  -5   1  496.05   32.40
   1  -5   1 1281.67   67.79
   1  -5   1 1239.68   69.89
  -1  -5  -1 1321.77   70.59
  -1  -5  -1 1370.96   66.19
  -1  -5  -1 1379.56   69.39
   1  -5   1 1300.47   68.89
   1  -5   1 1289.17   69.89
  -1  -5  -1 1286.37   69.39
  -1  -5  -1 1346.37   65.39
   1  -5   1 1355.86   65.99
   1  -5   1 1302.57   67.49
   1   5   1 1409.26   61.79
   1   5   1 1419.46   65.99
  -1   5  -1 1453.25   66.99
   1   5   1 1429.36   59.89
   3  -5   1   82.29   16.20
   3  -5   1   84.29   17.40
   3  -5   1   50.19   11.80
  -3  -5  -1   87.79   12.20
   3  -5   1   72.59   11.80
  -3  -5  -1  108.89   20.20
  -3  -5  -1   94.49   14.50
  -3  -5  -1   67.19   16.10
  -3  -5  -1  110.09   20.20
   3  -5   1   73.99   15.40
  -3   5  -1   93.49   14.50
  -3   5  -1   76.09   13.90
   3   5   1   64.59   12.90
  -3   5  -1   99.89   18.50
   3   5   1   76.99   11.30
   5  -5   1  330.27   21.00
   5  -5   1  371.66   22.70
   5  -5   1  315.57   29.60
  -5  -5  -1  332.27   20.00
  -5  -5  -1  353.46   30.50
   5  -5   1  359.26   29.40
   5  -5   1  335.67   30.00
  -5  -5  -1  307.87   22.60
   5  -5   1  263.97   28.70
  -5  -5  -1  369.26   24.70
   5  -5   1  333.07   19.90
  -5  -5  -1  344.97   30.00
  -5   5  -1  270.77   22.60
   5   5   1  299.07   25.00
   5   5   1  283.97   19.00
  -5   5  -1  264.27   25.90
   7  -5   1  920.21   62.49
   7  -5   1  932.11   48.60
  -7  -5  -1  823.92   55.29
   7  -5   1  873.11   56.49
   7  -5   1  853.41   41.40
  -7  -5  -1  864.51   51.19
   7  -5   1  858.71   56.29
  -7  -5  -1  856.21   48.70
  -7  -5  -1  844.62   57.69
  -7   5  -1  813.52   56.89
   7   5   1  866.01   54.09
  -7   5  -1  726.23   57.59
  -7   5  -1  781.52   47.40
   9  -5   1  248.08   42.80
  -9  -5  -1  218.68   31.00
  -9  -5  -1  257.47   28.00
  -9  -5  -1  219.18   35.70
   9  -5   1  314.47   42.20
   9  -5   1  219.48   31.10
  -9  -5  -1  231.88   23.50
   9  -5   1  240.58   25.20
  -9   5  -1  378.96   39.50
  -9   5  -1  299.97   26.30
  -9   5  -1  273.47   44.50
  -9   5  -1  407.96   56.89
   9   5   1  332.97   43.80
   9   5   1  321.07   22.60
 -11  -5  -1  270.97   26.30
 -11  -5  -1  259.97   38.80
  11  -5   1  236.18   32.80
  11  -5   1  177.18   32.90
 -11  -5  -1  188.78   33.10
  11  -5   1  236.98   35.30
  11  -5   1  205.48   38.60
 -11   5  -1  333.47   55.19
  11   5   1  209.68   20.10
 -11   5  -1  214.38   40.60
  11   5   1  254.17   40.80
 -11   5  -1  167.48   32.10
  13  -5   1  101.29   24.50
 -13  -5  -1  138.69   24.50
  13  -5   1   97.59   28.00
 -13  -5  -1  149.39   32.80
  13  -5   1  161.68   28.10
 -13  -5  -1   95.29   25.80
  13  -5   1   85.19   27.30
 -13   5  -1  121.49   32.10
 -13   5  -1  214.88   50.79
 -13   5  -1  142.89   39.70
  13   5   1  131.69   22.10
  13   5   1  125.59   31.60
  15  -5   1  103.99   26.40
  15  -5   1   88.89   30.30
 -15  -5  -1  103.59   32.80
 -15  -5  -1   53.09   17.10
  15  -5   1   66.19   21.00
  15  -5   1   46.00   24.80
 -15   5  -1  122.29   40.90
  15   5   1   68.59   26.60
 -15   5  -1  111.99   35.80
 -15   5  -1  109.79   36.60
  17  -5   1  119.69   36.80
 -17  -5  -1  234.38   40.40
  17  -5   1  238.68   49.20
  17  -5   1  213.48   40.30
 -17  -5  -1  243.28   49.80
 -17   5  -1  276.67   59.99
  17   5   1  215.88   51.99
 -17   5  -1  245.08   55.39
 -17   5  -1  230.88   56.79
  19  -5   1   -1.30   10.80
  19  -5   1   32.20   20.30
 -19  -5  -1   16.90   17.20
 -19  -5  -1   34.40   19.40
  19  -5   1   13.80   15.90
 -19   5  -1   26.60   25.80
 -19   5  -1   30.20   25.00
  19   5   1   85.69   32.00
 -19   5  -1   12.70   17.70
  21  -5   1  105.59   30.40
 -21  -5  -1  112.29   38.00
  21  -5   1  133.09   38.40
 -21  -5  -1  140.79   32.40
  21  -5   1   72.99   30.60
  21   5   1  124.99   41.10
 -21   5  -1  127.39   38.70
 -21   5  -1  113.79   42.20
 -21   5  -1  138.89   39.70
 -21   5  -1  115.89   40.50
  22  -6  -1   55.59   27.40
  22  -6  -1  132.49   31.20
 -22  -6   1  132.89   27.30
 -22  -6   1  110.79   37.10
  22  -6  -1   79.09   31.60
  22   6  -1  106.09   39.20
 -22   6   1   70.09   34.40
 -22   6   1  131.19   43.40
 -22   6   1   86.19   32.10
 -22   6   1  107.59   35.20
 -20  -6   1  129.39   39.90
 -20  -6   1  117.19   27.20
  20  -6  -1  127.59   38.50
  20  -6  -1   58.89   27.00
  20  -6  -1   94.39   25.80
 -20   6   1   68.89   30.00
 -20   6   1   82.39   34.60
  20   6  -1   79.39   39.50
 -20   6   1   81.29   36.50
  18  -6  -1   37.00   22.00
 -18  -6   1   48.20   17.90
  18  -6  -1   12.50   13.00
  18  -6  -1   24.60   20.50
 -18  -6   1    7.80   12.90
 -18  -6   1   42.60   17.40
  18   6  -1   58.79   26.70
 -18   6   1   38.50   24.10
 -18   6   1   23.10   18.20
 -18   6   1   63.69   31.20
 -16  -6   1  281.37   43.90
  16  -6  -1  195.78   44.20
  16  -6  -1  247.68   37.40
 -16  -6   1  180.48   39.60
 -16  -6   1  246.98   37.60
  16  -6  -1  167.68   39.40
 -16   6   1  207.88   43.90
 -16   6   1  268.77   50.49
  16   6  -1  218.78   47.20
 -16   6   1  200.38   45.60
  14  -6  -1  102.89   32.60
 -14  -6   1  101.29   23.50
  14  -6  -1  135.99   25.60
  14  -6  -1  111.09   24.60
 -14  -6   1  137.09   24.60
 -14  -6   1  174.58   40.30
 -14   6   1  197.48   46.30
 -14   6   1  194.38   42.40
 -14   6   1  100.99   27.80
  14   6  -1  182.48   35.20
  12  -6  -1  250.37   37.90
 -12  -6   1  232.08   40.10
 -12  -6   1  243.48   28.80
  12  -6  -1  231.58   20.40
 -12  -6   1  243.18   33.90
 -12  -6   1  217.88   31.90
  12  -6  -1  266.57   41.90
  12  -6  -1  184.48   36.70
  12  -6  -1  219.88   29.10
 -12   6   1  282.97   47.60
 -12   6   1  172.28   38.30
 -12   6   1  270.37   43.30
  12   6  -1  275.07   39.30
 -10  -6   1  217.08   22.30
 -10  -6   1  340.27   46.80
 -10  -6   1  281.37   40.60
  10  -6  -1  292.57   38.60
 -10  -6   1  256.17   27.00
 -10  -6   1  265.67   20.10
  10  -6  -1  281.17   23.10
  10  -6  -1  266.87   41.90
  10  -6  -1  283.77   37.00
  10  -6  -1  342.37   45.30
 -10   6   1  307.67   33.00
 -10   6   1  276.77   38.80
 -10   6   1  225.28   34.90
  10   6  -1  340.17   42.20
   8  -6  -1  113.19   23.60
   8  -6  -1  155.88   30.80
  -8  -6   1  134.39   26.60
   8  -6  -1  115.79   18.60
  -8  -6   1  136.09   28.10
  -8  -6   1  123.69   22.10
   8  -6  -1  120.79   24.60
   8   6  -1  208.38   28.20
  -8   6   1  151.78   28.40
  -8   6   1  164.28   27.60
  -8   6   1  149.09   30.80
   6  -6  -1 2478.85  116.39
  -6  -6   1 2419.16  124.39
   6  -6  -1 2479.65  124.39
  -6  -6   1 2601.14  119.29
   6  -6  -1 2638.94  124.89
  -6  -6   1 2580.34  111.59
   6  -6  -1 2470.05  124.09
   6   6  -1 2569.54  113.79
   6   6  -1 2182.18  117.69
  -6   6   1 2607.04  131.09
  -6   6   1 2583.24  122.69
  -6   6   1 2518.65  116.99
   4  -6  -1  199.78   29.00
   4  -6  -1  145.79   20.30
  -4  -6   1  269.47   31.60
   4  -6  -1  161.78   22.20
  -4  -6   1  196.48   24.10
   4  -6  -1  172.28   27.70
   4  -6  -1  133.19   21.50
   4  -6  -1  168.08   23.80
  -4  -6   1  169.98   25.20
  -4  -6   1  140.09   20.90
  -4  -6   1  164.98   23.40
   4   6  -1  160.08   13.90
  -4   6   1  169.28   15.20
   4   6  -1  187.78   14.90
  -4   6   1  201.48   25.80
   4   6  -1  184.28   13.80
  -4   6   1  173.88   13.70
  -2  -6   1  221.48   20.60
   2  -6  -1  140.39   22.10
  -2  -6   1  174.28   25.30
  -2  -6   1  145.19   20.30
  -2  -6   1  232.38   28.00
   2  -6  -1  130.19   18.60
   2  -6  -1  212.38   19.00
   2  -6  -1  201.18   20.00
   2  -6  -1  175.08   18.30
  -2  -6   1  236.18   27.90
   2  -6  -1  189.48   23.60
   0  -6   1  209.38   18.50
   0  -6   1  230.08   22.80
   0  -6  -1  235.18   16.90
   0  -6  -1  205.08   19.70
   0  -6  -1  260.97   34.90
   0  -6   1  193.98   20.50
   0  -6  -1  221.58   21.50
   0  -6  -1  204.98   20.50
   0  -6  -1  260.67   30.50
   0  -6   1  190.08   19.70
   0  -6   1  239.98   23.20
   0  -6   1  234.98   22.60
   0   6   1  225.78   13.20
  -2  -6  -1 2153.78   96.39
   2  -6   1 2005.30  100.29
   2  -6   1 2012.00  103.29
   2  -6   1 2192.88  101.29
  -2  -6  -1 2041.60  101.89
   2  -6   1 2050.29  101.09
  -2  -6  -1 2036.10   95.89
  -2  -6  -1 2066.59  103.59
   2  -6   1 2052.39  102.79
   2  -6   1 2147.09   96.79
  -2  -6  -1 2062.89  101.79
   2   6   1 2035.00   93.99
   2   6   1 2032.10   89.69
  -2   6  -1 2050.49   91.49
   2   6   1 1982.30   89.69
  -2   6  -1 2041.00   95.49
   2   6   1 1933.51   91.89
  -2   6  -1 1998.00  102.09
   4  -6   1 1346.27   74.99
  -4  -6  -1 1286.77   72.69
  -4  -6  -1 1385.46   66.29
  -4  -6  -1 1149.98   71.69
  -4  -6  -1 1236.88   71.69
   4  -6   1 1235.38   70.39
   4  -6   1 1184.58   62.19
   4   6   1 1284.47   64.09
   4   6   1 1241.28   59.59
  -4   6  -1 1272.77   80.69
  -4   6  -1 1296.67   66.59
  -4   6  -1 1230.38   63.19
   6  -6   1  911.61   59.09
  -6  -6  -1  995.50   62.19
   6  -6   1 1027.20   65.69
   6  -6   1  976.80   48.00
   6  -6   1 1046.90   63.79
  -6  -6  -1 1048.30   53.79
  -6  -6  -1 1038.60   64.29
   6   6   1  837.32   43.10
  -6   6  -1  902.11   50.59
   6   6   1  819.12   53.39
  -6   6  -1  861.51   57.29
  -6   6  -1  787.82   60.39
  -8  -6  -1  729.13   53.49
   8  -6   1  700.43   52.49
   8  -6   1  665.83   35.40
   8  -6   1  648.74   42.20
  -8  -6  -1  662.43   38.90
  -8  -6  -1  689.93   54.39
  -8  -6  -1  676.13   43.50
   8  -6   1  650.13   55.69
  -8  -6  -1  653.33   43.90
   8  -6   1  743.53   41.30
   8  -6   1  776.52   55.09
   8   6   1  735.73   52.19
  -8   6  -1  705.83   42.90
  -8   6  -1  674.43   53.39
  -8   6  -1  698.33   56.89
  10  -6   1 1190.28   84.39
  10  -6   1 1127.69   63.79
 -10  -6  -1 1149.98   69.19
 -10  -6  -1 1081.69   74.19
  10  -6   1 1193.58   76.59
 -10  -6  -1 1188.08   64.09
 -10  -6  -1 1163.08   66.09
 -10  -6  -1 1293.67   82.99
  10  -6   1 1091.79   75.79
 -10   6  -1 1042.40   85.09
 -10   6  -1 1113.19   82.19
  10   6   1 1041.60   73.19
 -10   6  -1 1170.18   81.69
  12  -6   1  118.39   25.30
 -12  -6  -1  155.58   25.50
  12  -6   1  163.18   34.90
  12  -6   1  120.99   31.60
  12  -6   1  160.38   26.40
 -12  -6  -1  136.89   33.00
 -12  -6  -1  176.48   26.90
  12   6   1  146.49   34.80
 -12   6  -1   89.29   27.70
 -12   6  -1   96.69   30.20
 -12   6  -1  151.28   44.50
  14  -6   1  660.83   63.49
  14  -6   1  664.53   68.49
 -14  -6  -1  710.43   52.39
 -14  -6  -1  756.12   68.49
  14  -6   1  680.43   52.99
  14  -6   1  674.13   57.29
 -14   6  -1  730.33   70.99
 -14   6  -1  691.43   71.99
 -14   6  -1  678.83   69.59
  14   6   1  557.04   59.19
  16  -6   1    4.60   11.80
  16  -6   1    9.90   14.90
 -16  -6  -1   22.00   13.60
 -16  -6  -1   -1.90    6.90
  16  -6   1   10.20   12.50
 -16  -6  -1   27.20   19.40
 -16   6  -1   16.50   16.50
 -16   6  -1   35.40   23.50
 -16   6  -1   21.00   20.90
  16   6   1    8.70   16.70
  18  -6   1  137.29   30.00
 -18  -6  -1  155.38   30.70
  18  -6   1  122.79   36.30
 -18  -6  -1  228.28   50.69
  18  -6   1  126.69   40.70
 -18   6  -1  123.79   39.70
 -18   6  -1  123.29   42.60
 -18   6  -1  145.39   42.00
  18   6   1   74.69   37.90
  20  -6   1    1.70   11.20
  20  -6   1   20.20   17.30
 -20  -6  -1   16.40   16.50
 -20  -6  -1    8.40   16.20
  20  -6   1    2.50   14.50
  20   6   1   -2.20   15.20
 -20   6  -1   14.30   22.60
 -20   6  -1   42.20   30.10
 -20   6  -1   -1.30   13.40
  23  -7  -1   24.50   23.00
  23  -7  -1   25.60   22.80
 -23  -7   1   -5.60   11.80
 -23   7   1   26.30   26.00
 -23   7   1   -5.50   13.90
 -23   7   1    6.00   17.50
 -21  -7   1  115.59   37.50
  21  -7  -1   58.39   29.70
  21  -7  -1  138.09   39.20
 -21   7   1   51.79   27.80
  21   7  -1   43.10   29.10
 -21   7   1   27.00   22.50
 -21   7   1   41.60   26.60
 -19  -7   1   23.90   18.90
  19  -7  -1   -0.50    9.40
  19  -7  -1   34.10   22.20
 -19  -7   1    0.30    9.10
  19  -7  -1   27.00   23.90
  19   7  -1   88.89   35.40
 -19   7   1   45.90   29.60
 -19   7   1   55.39   29.90
 -19   7   1   36.40   29.30
  17  -7  -1   71.29   27.30
  17  -7  -1   92.89   30.10
 -17  -7   1  143.79   30.50
  17  -7  -1  104.99   22.90
 -17  -7   1  119.99   35.00
 -17   7   1  163.58   46.90
  17   7  -1  125.09   35.70
 -17   7   1   95.69   33.70
 -17   7   1   82.09   34.10
 -15  -7   1  476.75   32.60
  15  -7  -1  474.95   48.40
  15  -7  -1  480.75   37.10
  15  -7  -1  323.07   55.39
  15  -7  -1  486.35   66.49
 -15  -7   1  467.75   43.10
 -15  -7   1  315.37   53.19
  15   7  -1  290.87   52.69
 -15   7   1  463.35   74.89
 -15   7   1  423.76   67.79
 -15   7   1  416.06   69.59
  13  -7  -1  391.06   28.40
  13  -7  -1  298.37   54.09
  13  -7  -1  344.87   56.79
 -13  -7   1  357.66   35.90
 -13  -7   1  350.36   56.49
  13   7  -1  379.66   52.69
 -13   7   1  322.97   52.99
 -13   7   1  373.46   56.89
 -13   7   1  368.16   65.09
  11  -7  -1  174.68   37.50
 -11  -7   1  121.79   26.10
 -11  -7   1  171.28   26.60
 -11  -7   1  207.78   36.60
  11  -7  -1  235.98   35.10
  11  -7  -1  134.39   28.30
  11  -7  -1  226.58   20.90
 -11   7   1  162.88   38.70
  11   7  -1  230.58   34.40
 -11   7   1  210.78   36.10
 -11   7   1  282.97   45.00
   9  -7  -1  483.55   34.20
   9  -7  -1  415.56   41.40
   9  -7  -1  451.05   44.70
  -9  -7   1  456.85   37.60
  -9  -7   1  433.86   43.00
   9  -7  -1  415.86   51.49
  -9  -7   1  460.15   42.80
  -9   7   1  513.65   50.69
   9   7  -1  501.95   38.40
  -9   7   1  528.25   42.50
  -9   7   1  436.66   42.10
   7  -7  -1  447.36   40.60
   7  -7  -1  499.85   41.20
  -7  -7   1  396.76   38.40
   7  -7  -1  448.36   33.60
  -7  -7   1  433.56   40.30
  -7  -7   1  492.65   30.10
  -7  -7   1  459.95   36.20
   7  -7  -1  452.55   40.70
  -7   7   1  416.56   38.10
  -7   7   1  403.96   42.80
   7   7  -1  447.56   32.60
  -7   7   1  469.05   35.70
   5  -7  -1 1400.36   79.29
  -5  -7   1 1353.76   78.79
  -5  -7   1 1298.77   76.99
  -5  -7   1 1316.07   68.59
  -5  -7   1 1322.97   72.99
   5  -7  -1 1288.17   75.69
  -5  -7   1 1363.46   75.79
   5  -7  -1 1293.27   76.89
   5  -7  -1 1387.76   77.29
   5   7  -1 1191.88   64.49
   5   7  -1 1310.17   60.99
  -5   7   1 1302.47   60.69
  -5   7   1 1378.26   67.39
   5   7  -1 1349.56   64.09
  -5   7   1 1347.77   81.79
  -5   7   1 1345.57   74.39
   3  -7  -1  271.57   25.80
   3  -7  -1  190.18   25.30
  -3  -7   1  267.37   31.80
  -3  -7   1  259.07   34.40
  -3  -7   1  220.48   27.80
   3  -7  -1  231.58   30.80
  -3  -7   1  281.87   33.80
   3  -7  -1  218.88   22.70
   3  -7  -1  176.88   24.80
  -3  -7   1  220.28   32.50
   3  -7  -1  208.98   22.00
  -3   7   1  248.38   22.80
  -1  -7   1  491.25   37.20
  -1  -7   1  532.15   39.30
  -1  -7   1  544.55   40.10
   1  -7  -1  484.45   31.90
   1  -7  -1  448.76   36.50
   1  -7  -1  506.35   37.00
  -1  -7   1  564.14   40.00
   1  -7  -1  520.65   39.40
  -1  -7   1  489.15   37.40
  -1  -7   1  549.65   32.90
   1  -7  -1  522.15   37.40
   1  -7   1  704.03   43.60
   1  -7   1  756.92   45.50
  -1  -7  -1  804.82   49.00
   1  -7   1  668.63   48.20
   1  -7   1  624.44   46.50
  -1  -7  -1  719.43   45.00
  -1  -7  -1  734.73   44.60
  -1  -7  -1  650.23   47.60
   1  -7   1  715.03   46.90
  -1  -7  -1  626.34   46.10
   1  -7   1  639.64   45.80
   1   7   1  750.72   43.90
   1   7   1  669.43   33.90
  -1   7  -1  633.94   41.90
   1   7   1  625.24   39.40
   3  -7   1  737.03   49.30
   3  -7   1  715.63   43.70
  -3  -7  -1  681.93   43.50
  -3  -7  -1  674.53   49.10
  -3  -7  -1  682.73   49.30
   3  -7   1  664.73   54.19
  -3  -7  -1  661.83   41.60
  -3  -7  -1  680.23   50.19
   3  -7   1  615.04   48.60
   3  -7   1  740.03   51.99
   3   7   1  703.63   40.30
  -3   7  -1  754.82   41.60
  -3   7  -1  744.43   42.80
  -3   7  -1  765.62   51.69
   3   7   1  735.43   40.10
  -5  -7  -1  127.49   24.70
   5  -7   1  219.28   36.50
  -5  -7  -1  175.08   31.00
   5  -7   1  169.58   21.80
   5  -7   1  151.28   25.80
   5  -7   1  170.28   30.20
   5  -7   1  184.28   29.70
  -5  -7  -1  162.68   22.40
  -5   7  -1  182.98   29.40
   5   7   1  187.68   14.70
   5   7   1  208.98   20.40
  -5   7  -1  185.68   17.70
  -5   7  -1  216.48   29.40
   7  -7   1 1107.09   56.29
  -7  -7  -1 1192.98   75.19
  -7  -7  -1 1087.29   66.39
   7  -7   1 1098.09   71.09
   7  -7   1 1085.69   75.29
  -7  -7  -1 1069.09   73.29
   7  -7   1 1128.49   74.39
  -7   7  -1 1191.08   77.79
  -7   7  -1 1129.49   70.49
   7   7   1 1099.19   66.09
  -7   7  -1 1096.79   58.49
   9  -7   1  417.76   41.30
  -9  -7  -1  354.26   47.20
   9  -7   1  323.67   54.09
  -9  -7  -1  268.67   40.30
   9  -7   1  307.57   43.90
  -9  -7  -1  297.47   28.00
  -9   7  -1  333.87   47.60
  -9   7  -1  382.76   27.80
  -9   7  -1  245.28   39.90
  -9   7  -1  260.17   43.60
   9   7   1  360.46   36.00
  11  -7   1  252.17   50.69
  11  -7   1  264.67   48.30
  11  -7   1  261.87   42.60
 -11  -7  -1  290.27   47.70
 -11  -7  -1  264.07   33.30
 -11  -7  -1  269.47   21.50
  11  -7   1  249.48   21.40
 -11   7  -1  307.57   58.09
 -11   7  -1  299.17   62.39
 -11   7  -1  227.38   46.90
  11   7   1  294.57   45.90
  13  -7   1  167.78   40.60
  13  -7   1  178.18   34.90
 -13  -7  -1  152.18   34.70
 -13  -7  -1  159.08   23.50
  13  -7   1  232.68   41.50
  13  -7   1  210.88   27.20
 -13   7  -1  144.99   35.20
  13   7   1  157.08   45.00
  15  -7   1  133.39   31.50
  15  -7   1  116.79   22.70
  15  -7   1  172.08   38.40
 -15  -7  -1  123.59   33.90
  15  -7   1  123.79   37.80
 -15  -7  -1  120.89   21.70
 -15   7  -1  117.79   37.50
 -15   7  -1  109.39   32.70
  15   7   1  158.78   41.00
 -15   7  -1  155.08   43.10
  17  -7   1   59.59   28.90
  17  -7   1   57.49   29.40
 -17  -7  -1   58.89   28.10
 -17   7  -1   69.99   29.30
  17   7   1   94.49   35.40
 -17   7  -1   21.40   19.20
 -17   7  -1  109.79   38.80
 -19  -7  -1   69.79   31.20
  19  -7   1   -5.10    9.70
  19  -7   1   19.00   17.90
  19   7   1   22.80   21.70
 -19   7  -1   19.30   24.80
 -19   7  -1   14.60   18.10
 -19   7  -1   34.00   25.80
  21  -7   1   59.49   30.90
 -21  -7  -1   47.70   26.80
  21  -7   1   32.50   33.70
 -21   7  -1   34.00   27.50
 -21   7  -1   79.49   39.00
 -21   7  -1   29.50   26.10
  22  -8  -1   -3.50   13.60
 -22  -8   1   -0.50   14.00
  22  -8  -1    9.20   13.80
  22   8  -1   13.30   23.50
 -22   8   1   21.50   23.30
 -22   8   1    5.00   16.30
 -22   8   1   32.50   26.30
 -22   8   1    1.40   15.60
  20  -8  -1   36.60   21.80
 -20  -8   1   45.10   24.60
  20  -8  -1   33.30   23.90
  20   8  -1   71.79   30.70
 -20   8   1   29.50   22.10
 -20   8   1   41.50   27.50
 -20   8   1   43.00   28.80
 -18  -8   1  159.68   42.10
  18  -8  -1  114.69   38.60
 -18   8   1  322.67   78.09
 -18   8   1  150.18   42.10
 -18   8   1  247.18   59.89
  18   8  -1  291.47   56.99
  16  -8  -1   89.79   29.10
  16  -8  -1   89.19   33.60
 -16  -8   1  109.89   36.40
  16   8  -1  109.69   34.30
 -16   8   1   95.49   30.80
 -16   8   1   77.69   30.40
 -16   8   1  141.19   43.00
  14  -8  -1  284.07   48.40
  14  -8  -1  279.17   47.20
 -14  -8   1  260.97   51.49
 -14  -8   1  285.27   39.80
  14  -8  -1  236.58   51.09
  14   8  -1  290.87   49.70
 -14   8   1  183.68   46.60
 -14   8   1  285.57   52.69
 -14   8   1  170.28   38.50
  12  -8  -1  852.81   68.69
 -12  -8   1  887.61   72.69
  12  -8  -1  924.91   71.79
 -12  -8   1  946.31   62.39
  12  -8  -1  889.11   75.39
  12   8  -1  834.52   63.59
 -12   8   1  809.52   69.59
 -12   8   1  924.31   77.99
 -12   8   1  829.52   77.99
 -10  -8   1  749.03   62.09
  10  -8  -1  705.23   61.69
  10  -8  -1  725.93   59.49
  10  -8  -1  740.43   46.40
 -10  -8   1  807.12   62.49
 -10  -8   1  626.14   49.90
  10  -8  -1  820.62   63.09
 -10   8   1  725.33   67.39
 -10   8   1  662.53   53.99
 -10   8   1  703.73   58.79
  10   8  -1  746.23   54.99
   8  -8  -1  767.82   58.79
  -8  -8   1  661.23   55.89
   8  -8  -1  692.43   56.19
  -8  -8   1  693.93   49.60
   8  -8  -1  617.64   44.10
   8  -8  -1  725.03   55.49
  -8  -8   1  759.52   57.59
  -8   8   1  719.83   53.69
  -8   8   1  637.24   47.20
  -8   8   1  635.74   59.09
   8   8  -1  612.84   44.00
  -6  -8   1  168.18   23.90
   6  -8  -1  186.18   33.90
  -6  -8   1  169.18   31.20
   6  -8  -1  158.48   30.00
   6  -8  -1  181.18   27.80
  -6  -8   1  194.38   29.50
   6  -8  -1  193.58   35.30
  -6  -8   1  139.79   25.70
   6   8  -1  176.18   25.10
  -6   8   1  281.37   47.30
  -6   8   1  193.78   26.80
  -6   8   1  263.27   37.10
   4  -8  -1 1166.88   72.29
   4  -8  -1 1188.48   74.69
  -4  -8   1 1201.88   73.69
   4  -8  -1 1298.67   70.59
  -4  -8   1 1163.08   71.49
  -4  -8   1 1254.57   71.19
   4  -8  -1 1286.37   75.49
  -4  -8   1 1217.78   67.99
  -4  -8   1 1165.28   74.89
   4  -8  -1 1294.17   71.99
   4  -8  -1 1170.68   69.39
  -4   8   1 1174.38   58.99
  -4   8   1 1145.69   75.39
  -4   8   1 1153.88   68.29
   4   8  -1 1176.48   61.29
   4   8  -1 1150.28   55.89
  -2  -8   1  964.70   63.09
   2  -8  -1  984.40   59.39
  -2  -8   1  892.91   60.29
  -2  -8   1  959.80   60.69
  -2  -8   1 1032.60   61.09
   2  -8  -1  972.80   60.69
  -2  -8   1  924.31   47.10
   2  -8  -1  958.20   61.19
   2  -8  -1  933.71   54.69
  -2  -8   1 1004.40   61.89
   2  -8  -1  977.70   62.69
   2  -8  -1  982.50   63.69
  -2   8   1  987.80   56.19
   0  -8   1  424.76   35.50
   0  -8  -1  466.55   36.70
   0  -8   1  418.56   36.40
   0  -8  -1  397.36   34.60
   0  -8  -1  409.86   36.90
   0  -8   1  444.26   36.90
   0  -8   1  352.86   28.60
   0  -8   1  390.76   33.80
   0  -8  -1  412.56   33.70
   0  -8  -1  420.16   37.00
   0  -8   1  386.16   35.70
   0   8   1  368.46   34.50
   0   8   1  363.66   30.70
   2  -8   1  169.68   29.40
  -2  -8  -1  113.49   24.70
  -2  -8  -1  175.88   26.00
  -2  -8  -1  160.18   24.20
   2  -8   1  180.98   31.70
   2  -8   1  151.98   28.20
   2  -8   1  193.98   31.30
  -2  -8  -1  205.98   33.60
   2  -8   1  175.88   25.20
  -2  -8  -1  119.09   23.20
  -2   8  -1  173.88   24.20
   2   8   1  150.68   22.10
   2   8   1  148.59   15.20
  -2   8  -1  177.48   29.70
   2   8   1  160.88   14.30
   4  -8   1   54.59   15.50
   4  -8   1   84.49   22.10
   4  -8   1   54.69   17.00
  -4  -8  -1  110.29   26.20
  -4  -8  -1   83.69   17.10
  -4  -8  -1   77.29   18.00
   4  -8   1   28.30   13.90
  -4  -8  -1   85.69   21.00
  -4   8  -1   70.59   20.80
  -4   8  -1   91.49   15.90
   4   8   1   42.60   13.00
  -4   8  -1   94.39   18.40
   4   8   1   67.39   14.00
   4   8   1   75.39   12.80
   6  -8   1  366.56   46.50
  -6  -8  -1  266.47   39.90
  -6  -8  -1  271.67   26.50
   6  -8   1  255.57   36.10
   6  -8   1  258.87   23.70
   6  -8   1  303.57   43.90
  -6  -8  -1  383.66   52.29
  -6   8  -1  325.57   24.60
  -6   8  -1  318.17   30.70
  -6   8  -1  323.27   44.50
   6   8   1  331.37   29.10
   8  -8   1   27.20   14.20
   8  -8   1   61.09   18.10
  -8  -8  -1   46.10   12.40
  -8  -8  -1   43.20   15.70
   8  -8   1   31.40    8.00
   8  -8   1   41.00   17.10
  -8  -8  -1   55.29   20.70
  -8   8  -1   38.40    9.40
  -8   8  -1   57.59   21.20
  -8   8  -1   29.00   14.90
  -8   8  -1   66.59   25.40
 -10  -8  -1  345.57   32.00
 -10  -8  -1  280.77   45.20
  10  -8   1  381.36   49.90
  10  -8   1  331.37   53.19
  10  -8   1  439.06   55.69
 -10  -8  -1  506.15   64.69
 -10   8  -1  387.46   62.89
  10   8   1  436.46   42.20
 -10   8  -1  347.27   56.79
  12  -8   1  171.98   34.80
  12  -8   1  250.07   50.39
  12  -8   1  274.77   45.10
 -12  -8  -1  304.97   50.69
  12   8   1  226.68   40.60
 -12   8  -1  112.19   30.20
 -12   8  -1  187.68   40.30
 -12   8  -1  199.78   43.10
  14  -8   1  146.89   35.50
  14  -8   1  157.88   33.40
 -14  -8  -1  257.17   51.49
  14  -8   1  153.88   43.60
 -14   8  -1  130.79   37.00
 -14   8  -1  117.49   36.40
 -14   8  -1  185.48   43.90
  14   8   1  233.28   45.40
  16  -8   1  155.08   45.10
  16  -8   1  173.28   40.60
 -16  -8  -1  242.48   53.19
 -16   8  -1  156.58   41.20
  16   8   1  162.18   42.00
 -16   8  -1  178.18   45.60
  18  -8   1   41.30   22.30
  18  -8   1   76.99   28.30
 -18  -8  -1   38.70   23.60
 -18   8  -1   33.40   24.60
 -18   8  -1   63.39   29.60
  18   8   1   85.99   33.10
 -18   8  -1   62.89   32.10
 -20  -8  -1   65.99   29.80
  20  -8   1   45.30   27.60
  20  -8   1   36.90   23.50
 -20   8  -1   15.80   21.80
 -20   8  -1   60.69   32.20
  20   8   1   46.20   30.90
 -20   8  -1   51.99   35.90
  21  -9  -1    2.40   10.60
  21  -9  -1    4.20   16.50
 -21  -9   1   37.00   24.70
 -21   9   1   17.40   18.10
 -21   9   1   20.10   23.40
  21   9  -1   22.20   24.90
 -21   9   1   14.40   21.40
 -21   9   1   12.10   24.00
 -19  -9   1   87.09   32.90
  19  -9  -1   52.59   25.20
  19  -9  -1  128.59   40.40
  19   9  -1   44.10   25.80
 -19   9   1   47.90   27.40
 -19   9   1   18.30   26.00
 -19   9   1   37.40   26.60
 -17  -9   1  120.49   35.10
  17  -9  -1  100.89   35.40
 -17   9   1  161.08   43.60
 -17   9   1   87.89   36.00
 -17   9   1  150.28   47.20
  17   9  -1  107.29   35.10
  15  -9  -1   75.29   27.30
 -15  -9   1   49.20   23.60
  15  -9  -1   37.40   20.90
 -15   9   1   47.00   21.20
  15   9  -1   95.39   30.40
 -15   9   1   53.59   24.20
 -15   9   1   59.79   31.70
 -13  -9   1  320.47   42.90
  13  -9  -1  192.28   39.20
  13  -9  -1  248.08   45.20
  13  -9  -1  238.58   49.70
 -13  -9   1  255.27   48.00
 -13   9   1  329.47   53.99
  13   9  -1  361.56   52.59
 -13   9   1  254.67   45.90
 -13   9   1  212.48   48.90
 -11  -9   1  708.93   53.39
 -11  -9   1  655.83   60.89
  11  -9  -1  642.24   60.29
 -11  -9   1  749.42   65.79
  11  -9  -1  690.63   64.49
 -11   9   1  604.84   65.89
 -11   9   1  584.24   59.69
  11   9  -1  647.04   52.49
 -11   9   1  754.02   62.99
  -9  -9   1  120.69   33.90
   9  -9  -1  234.58   39.40
   9  -9  -1  138.39   35.30
  -9  -9   1  152.38   32.00
   9  -9  -1  201.88   28.40
  -9  -9   1  204.38   32.60
   9  -9  -1  217.28   50.09
   9   9  -1  188.98   29.40
  -9   9   1  161.98   39.00
  -9   9   1  229.48   37.50
  -9   9   1  222.68   39.50
   7  -9  -1  235.18   37.70
   7  -9  -1  352.26   47.80
  -7  -9   1  252.47   43.00
  -7  -9   1  282.87   45.70
   7  -9  -1  260.77   32.90
  -7  -9   1  324.57   39.90
   7  -9  -1  247.38   38.20
  -7   9   1  308.97   40.80
  -7   9   1  239.88   39.20
  -7   9   1  242.08   25.50
   7   9  -1  255.97   24.10
  -5  -9   1   71.29   18.00
   5  -9  -1  101.59   22.10
   5  -9  -1  101.49   23.00
  -5  -9   1   72.59   20.70
  -5  -9   1   94.29   23.00
  -5  -9   1  100.19   20.20
   5  -9  -1   76.09   20.60
  -5  -9   1  199.08   38.00
   5  -9  -1  113.49   22.40
  -5   9   1  122.69   31.00
   5   9  -1  109.89   15.70
  -5   9   1  164.68   28.50
   5   9  -1  124.79   13.20
  -3  -9   1  422.46   36.00
   3  -9  -1  391.06   36.70
   3  -9  -1  385.76   38.00
  -3  -9   1  337.07   36.20
   3  -9  -1  362.06   31.50
  -3  -9   1  351.06   34.70
  -3  -9   1  403.26   37.80
   3  -9  -1  362.66   37.40
   3  -9  -1  380.96   35.60
   3  -9  -1  361.86   33.70
  -3  -9   1  358.96   35.30
   3   9  -1  329.97   28.40
  -3   9   1  345.37   27.10
  -3   9   1  385.66   37.80
  -3   9   1  288.07   32.00
   1  -9  -1  848.02   61.69
  -1  -9   1  886.91   61.49
   1  -9  -1  998.80   62.59
  -1  -9   1  877.91   49.30
   1  -9  -1  986.90   62.39
  -1  -9   1  930.31   62.29
   1  -9  -1  977.60   64.19
  -1  -9   1  929.41   62.79
  -1  -9   1 1030.90   65.79
  -1  -9   1  987.90   64.19
   1  -9  -1  863.61   62.79
  -1   9   1  916.71   60.19
  -1   9   1  913.31   55.39
  -1   9   1  993.70   61.39
  -1  -9  -1   73.19   17.50
  -1  -9  -1   99.69   24.60
  -1  -9  -1   91.69   22.70
   1  -9   1   74.89   17.90
   1  -9   1   58.09   19.00
   1  -9   1   46.70   16.90
  -1  -9  -1  103.99   24.80
   1  -9   1   70.59   16.80
   1  -9   1   69.09   18.10
   1  -9   1   97.99   22.80
  -1  -9  -1   84.99   19.30
   1   9   1  110.69   20.60
  -1   9  -1   85.39   21.00
   1   9   1   96.09   18.30
  -1   9  -1   93.79   22.90
  -3  -9  -1  426.66   40.40
   3  -9   1  413.46   39.00
  -3  -9  -1  393.96   40.20
  -3  -9  -1  421.16   40.50
  -3  -9  -1  414.76   34.00
   3  -9   1  373.26   35.90
  -3  -9  -1  402.66   34.50
   3  -9   1  371.46   39.20
   3  -9   1  441.06   42.70
   3  -9   1  426.56   35.00
  -3   9  -1  391.76   30.60
  -3   9  -1  408.96   39.40
   3   9   1  368.56   26.80
   3   9   1  429.36   30.50
   5  -9   1  619.54   43.00
   5  -9   1  666.83   55.19
  -5  -9  -1  597.44   52.29
   5  -9   1  619.04   51.39
   5  -9   1  645.34   56.09
   5  -9   1  637.14   52.79
  -5  -9  -1  608.44   44.60
  -5  -9  -1  641.44   54.59
  -5   9  -1  636.44   38.90
   5   9   1  640.74   34.70
  -5   9  -1  625.84   42.80
  -5   9  -1  720.43   56.29
   5   9   1  592.94   41.20
   7  -9   1   54.49   21.40
   7  -9   1   66.69   24.60
   7  -9   1   71.99   22.10
  -7  -9  -1   53.19   19.00
  -7  -9  -1   55.89   14.70
  -7  -9  -1  103.39   28.10
  -7   9  -1   45.20   15.60
  -7   9  -1   25.70   14.70
   7   9   1   30.10   12.30
  -7   9  -1   26.00   13.60
  -7   9  -1   49.40    9.80
   9  -9   1  320.97   54.69
  -9  -9  -1  318.17   30.00
   9  -9   1  320.67   45.70
  -9  -9  -1  317.17   50.89
   9  -9   1  259.37   46.30
  -9  -9  -1  316.27   48.10
  -9   9  -1  353.46   62.49
  -9   9  -1  303.27   59.29
   9   9   1  318.37   45.10
  11  -9   1  179.58   36.50
  11  -9   1  166.38   38.90
  11  -9   1  174.78   36.70
 -11  -9  -1  231.08   45.80
 -11  -9  -1  135.89   29.30
 -11   9  -1  132.59   33.10
  11   9   1  179.08   35.20
 -11   9  -1  172.98   38.40
 -11   9  -1  155.98   45.50
 -13  -9  -1  384.36   61.89
  13  -9   1  218.78   42.50
  13  -9   1  213.58   49.60
  13  -9   1  282.07   46.40
  13   9   1  314.07   50.49
 -13   9  -1  326.27   56.79
 -13   9  -1  242.38   47.60
 -13   9  -1  235.98   46.80
 -15  -9  -1  125.19   38.40
  15  -9   1   38.90   22.30
  15  -9   1   67.39   26.80
 -15   9  -1   47.40   26.80
 -15   9  -1   66.79   27.00
  15   9   1   45.20   24.80
  17  -9   1   43.00   23.40
  17  -9   1    6.80   12.40
 -17  -9  -1   21.00   19.80
  17   9   1   78.99   35.00
 -17   9  -1   19.70   23.10
 -17   9  -1   52.09   28.00
 -17   9  -1   38.20   29.80
  19  -9   1  133.59   33.90
  19  -9   1   97.79   35.90
 -19  -9  -1  138.19   40.00
 -19   9  -1  139.79   42.20
  19   9   1  209.78   51.79
 -19   9  -1  115.39   42.50
 -19   9  -1  115.39   39.90
  20 -10  -1   -5.80   10.80
 -20 -10   1    7.20   16.30
  20 -10  -1   -7.60   12.30
 -20  10   1   -2.20   15.30
 -20  10   1   15.80   20.00
 -20  10   1    0.60   16.30
  18 -10  -1  105.59   31.20
 -18 -10   1   67.69   29.00
  18 -10  -1   92.79   35.10
  18  10  -1   63.79   36.90
 -18  10   1   91.99   35.00
 -18  10   1   97.79   37.40
 -18  10   1  123.89   42.80
 -16 -10   1   39.10   22.40
  16 -10  -1   16.20   15.10
  16 -10  -1   39.30   21.40
 -16  10   1   50.19   25.00
 -16  10   1    4.40   20.40
  16  10  -1   21.40   20.90
 -16  10   1    9.80   14.60
  14 -10  -1   65.19   25.40
  14 -10  -1   65.29   28.00
  14 -10  -1   82.39   27.90
 -14 -10   1   41.30   22.70
 -14  10   1   98.49   30.80
  14  10  -1   52.69   22.60
 -14  10   1   91.79   29.70
 -14  10   1   93.39   33.40
  12 -10  -1   85.69   26.00
  12 -10  -1   82.19   26.20
  12 -10  -1   40.40   19.70
 -12 -10   1  111.69   33.40
 -12 -10   1   58.59   17.70
 -12  10   1   90.19   27.70
  12  10  -1   46.20   20.20
 -12  10   1   78.89   23.40
 -12  10   1   41.80   20.00
  10 -10  -1  146.69   33.00
 -10 -10   1   75.69   19.30
  10 -10  -1   92.79   29.30
  10 -10  -1  144.79   31.10
 -10 -10   1   51.99   20.80
 -10 -10   1  105.89   28.30
 -10  10   1  104.79   27.10
 -10  10   1   99.19   25.00
 -10  10   1  101.49   33.50
   8 -10  -1   81.49   24.60
  -8 -10   1   88.59   25.30
  -8 -10   1   86.59   21.90
   8 -10  -1   35.40   16.40
  -8 -10   1   55.69   22.60
   8 -10  -1   75.29   18.90
   8 -10  -1   62.69   24.00
  -8  10   1   80.59   30.10
  -8  10   1   80.19   22.80
  -8  10   1   77.59   20.00
   6 -10  -1   18.20   11.30
  -6 -10   1   50.29   19.20
  -6 -10   1   48.70   13.60
  -6 -10   1   38.30   14.20
   6 -10  -1   47.30   15.90
   6 -10  -1   28.20   13.50
  -6  10   1   33.90   15.10
  -6  10   1   32.10   18.60
  -4 -10   1  345.57   41.60
   4 -10  -1  270.87   38.20
   4 -10  -1  327.87   32.70
  -4 -10   1  361.96   47.50
  -4 -10   1  383.26   51.49
   4 -10  -1  400.66   47.00
  -4 -10   1  351.06   45.00
   4 -10  -1  387.76   36.70
   4 -10  -1  407.76   41.50
   4 -10  -1  387.16   49.10
  -4 -10   1  443.76   54.79
  -4  10   1  330.67   32.90
  -4  10   1  339.67   25.00
  -4  10   1  368.26   40.30
   4  10  -1  397.16   29.50
  -2 -10   1  207.98   33.20
   2 -10  -1  327.97   45.00
  -2 -10   1  248.58   38.30
   2 -10  -1  186.88   30.30
  -2 -10   1  207.48   36.80
   2 -10  -1  179.38   29.30
   2 -10  -1  238.78   40.20
  -2 -10   1  235.48   37.30
   2 -10  -1  185.98   32.40
  -2 -10   1  185.08   33.90
   2  10  -1  204.68   29.80
  -2  10   1  222.68   31.50
  -2  10   1  181.78   33.40
  -2  10   1  180.98   26.80
   0 -10  -1  368.66   36.90
   0 -10   1  374.76   47.60
   0 -10   1  421.26   41.00
   0 -10   1  382.76   39.50
   0 -10  -1  332.57   36.20
   0 -10  -1  408.76   40.80
   0 -10   1  412.46   40.40
   0 -10   1  344.17   35.80
   0 -10   1  296.57   27.10
   0 -10  -1  364.86   36.10
   0 -10  -1  437.66   55.49
   0  10   1  386.36   34.00
   0  10  -1  453.25   39.20
   0  10   1  360.16   31.50
   0  10   1  433.36   37.20
   0  10  -1  440.66   36.40
   2 -10   1  537.05   48.70
  -2 -10  -1  538.25   43.30
  -2 -10  -1  497.25   41.90
  -2 -10  -1  503.65   46.00
  -2 -10  -1  558.94   49.20
   2 -10   1  499.35   40.90
  -2 -10  -1  422.26   44.80
   2 -10   1  503.65   45.80
   2 -10   1  538.25   46.90
   2 -10   1  469.95   41.50
   2 -10   1  505.05   48.30
  -2  10  -1  531.45   41.10
  -2  10  -1  508.25   45.40
   2  10   1  593.04   40.70
   4 -10   1  599.34   54.09
  -4 -10  -1  586.74   45.50
  -4 -10  -1  698.93   56.59
  -4 -10  -1  719.13   95.79
   4 -10   1  595.14   44.70
   4 -10   1  631.34   50.79
  -4 -10  -1  542.15   51.09
   4 -10   1  565.94   50.49
   4  10   1  581.44   36.50
  -4  10  -1  573.14   38.10
  -4  10  -1  624.94   59.19
  -4  10  -1  539.05   49.90
  -6 -10  -1  200.48   30.00
   6 -10   1  282.67   46.20
   6 -10   1  190.48   35.40
   6 -10   1  200.28   27.00
  -6 -10  -1  317.27   49.40
   6  10   1  169.38   27.20
  -6  10  -1  210.28   30.20
  -6  10  -1  203.98   38.90
  -6  10  -1  163.18   34.80
   8 -10   1  418.26   61.69
  -8 -10  -1  430.66   57.69
  -8 -10  -1  495.45   65.09
   8 -10   1  507.15   49.40
   8 -10   1  526.35   66.19
  -8  10  -1  479.25   51.49
  -8  10  -1  375.96   62.79
   8  10   1  492.95   42.60
  -8  10  -1  501.15   69.39
  10 -10   1   83.29   28.60
  10 -10   1   57.09   23.40
 -10 -10  -1   49.90   23.20
 -10 -10  -1   81.69   23.90
  10 -10   1  105.09   29.70
  10  10   1  116.49   29.10
 -10  10  -1   62.29   28.50
 -10  10  -1   90.19   25.50
 -10  10  -1   82.99   28.20
  12 -10   1  298.87   47.40
  12 -10   1  406.06   65.99
 -12 -10  -1  343.87   55.29
  12 -10   1  394.76   56.49
 -12  10  -1  460.55   71.39
  12  10   1  281.07   47.60
 -12  10  -1  238.18   48.10
 -12  10  -1  365.76   55.89
 -14 -10  -1  123.99   37.40
  14 -10   1   47.60   26.70
  14 -10   1   96.29   28.00
 -14  10  -1   48.30   38.20
 -14  10  -1   44.60   19.70
 -14  10  -1   53.09   29.80
  14  10   1   84.69   31.10
  16 -10   1   89.89   31.30
  16 -10   1  139.89   41.60
 -16 -10  -1  123.09   36.20
  16  10   1   53.59   26.90
 -16  10  -1  138.99   45.90
 -16  10  -1  143.69   40.30
 -16  10  -1  142.59   41.10
  18 -10   1   47.60   27.00
 -18 -10  -1   20.70   19.30
  18 -10   1   44.60   22.30
 -18  10  -1   91.19   38.00
 -18  10  -1   39.20   24.70
 -18  10  -1    9.10   20.10
 -19 -11   1   33.90   22.20
  19 -11  -1   32.80   22.50
  19 -11  -1    7.90   16.00
 -19  11   1   -6.50   21.90
 -19  11   1   -6.00   12.80
 -19  11   1   19.00   28.70
  17 -11  -1   93.79   29.30
 -17 -11   1   60.09   25.80
  17 -11  -1   60.79   26.30
 -17  11   1   64.19   29.60
 -17  11   1   67.49   36.00
 -17  11   1   49.60   22.50
  15 -11  -1  209.28   48.60
  15 -11  -1  185.68   45.00
 -15 -11   1  139.39   38.90
 -15  11   1  165.38   36.50
 -15  11   1  137.89   42.50
 -15  11   1  146.09   44.90
  13 -11  -1  142.79   33.20
  13 -11  -1  106.09   34.10
 -13 -11   1  133.79   37.40
  13 -11  -1  167.38   37.90
 -13  11   1   60.49   29.00
 -13  11   1  205.98   45.20
 -13  11   1  103.39   27.50
  11 -11  -1   74.49   25.50
 -11 -11   1  119.89   31.90
  11 -11  -1  174.38   38.10
  11 -11  -1  164.28   38.30
 -11  11   1  136.29   29.00
 -11  11   1  192.18   39.60
 -11  11   1   97.29   35.80
   9 -11  -1  593.14   61.79
  -9 -11   1  500.25   67.99
   9 -11  -1  747.53   63.99
  -9 -11   1  755.02   67.69
  -9 -11   1  712.03   56.09
   9 -11  -1  623.64   60.09
  -9  11   1  689.43   58.99
  -9  11   1  667.53   49.40
  -9  11   1  678.93   68.79
   7 -11  -1  730.43   64.59
   7 -11  -1  849.02   64.69
   7 -11  -1  820.32   58.39
  -7 -11   1  723.53   58.79
  -7 -11   1  849.32   69.79
   7 -11  -1  795.82   69.09
  -7 -11   1  769.52   67.29
  -7  11   1  818.52   72.39
  -7  11   1  827.02   61.59
   5 -11  -1   96.29   27.20
  -5 -11   1  103.79   21.80
   5 -11  -1  123.19   25.70
   5 -11  -1   64.49   18.30
  -5 -11   1   72.79   25.40
   5 -11  -1   81.59   25.10
  -5 -11   1   62.89   20.60
  -5 -11   1   85.69   22.20
  -5  11   1   67.19   19.80
   5  11  -1   55.79   17.70
  -5  11   1   69.89   22.30
   3 -11  -1  167.48   34.70
  -3 -11   1  146.59   27.60
   3 -11  -1  144.79   28.20
  -3 -11   1  155.28   32.40
   3 -11  -1  121.89   26.60
  -3 -11   1  189.08   37.20
  -3 -11   1  170.68   36.10
   3 -11  -1  127.39   29.10
   3 -11  -1  104.49   27.10
  -3 -11   1  168.08   31.10
   3  11  -1  144.59   24.10
  -3  11   1  143.79   30.40
  -3  11   1  183.38   19.10
  -3  11   1  138.89   25.60
  -3  11   1  157.08   31.90
   3  11  -1  162.38   28.30
   1 -11  -1   97.29   29.50
   1 -11  -1   98.79   23.20
  -1 -11   1  133.29   28.50
   1 -11  -1  124.79   29.10
   1 -11  -1  125.59   29.10
  -1 -11   1  144.09   31.70
  -1 -11   1  139.59   27.90
   1 -11  -1  136.69   27.90
  -1 -11   1  103.29   26.00
  -1 -11   1   91.49   24.30
   1  11  -1  131.59   26.00
   1  11  -1  138.49   26.20
  -1  11   1  115.89   25.50
  -1  11   1  148.09   28.60
   1  11  -1  129.39   28.70
  -1  11   1  172.78   27.30
   1  11  -1  111.19   24.60
  -1 -11  -1  199.88   32.00
  -1 -11  -1  133.89   30.60
   1 -11   1  222.28   34.00
   1 -11   1  195.98   35.90
   1 -11   1  143.09   29.00
  -1 -11  -1  202.68   39.20
  -1 -11  -1  178.18   33.40
  -1 -11  -1  182.68   31.90
   1 -11   1  145.09   31.50
  -1  11  -1  224.98   37.40
   1  11   1  201.58   30.50
   1  11   1  212.28   23.10
  -1  11  -1  157.88   35.50
   1  11   1  257.77   27.80
  -1  11  -1  191.98   30.10
   3 -11   1   81.79   22.40
  -3 -11  -1  113.39   23.50
  -3 -11  -1   72.29   22.00
   3 -11   1  113.29   27.90
   3 -11   1   83.29   25.00
  -3 -11  -1   87.69   25.30
  -3 -11  -1   99.29   28.00
   3 -11   1   69.79   18.70
  -3  11  -1   93.59   25.40
  -3  11  -1   82.09   26.10
   3  11   1  118.29   19.40
  -5 -11  -1   63.69   22.20
   5 -11   1   42.30   17.80
  -5 -11  -1   56.99   16.50
   5 -11   1   77.89   17.90
   5 -11   1   91.19   29.60
  -5 -11  -1   93.49   27.40
   5 -11   1   75.99   23.40
  -5  11  -1   81.29   29.90
  -5  11  -1   88.89   25.90
   7 -11   1  129.69   32.20
  -7 -11  -1  130.99   31.20
  -7 -11  -1   84.29   24.60
   7 -11   1  138.39   36.00
   7 -11   1  134.09   35.40
  -7  11  -1  148.49   31.20
  -7  11  -1  128.69   40.80
  -7  11  -1  167.48   36.00
  -9 -11  -1   97.49   31.50
   9 -11   1  140.89   37.70
  -9 -11  -1   74.99   27.00
   9 -11   1   83.29   25.80
   9 -11   1   71.09   24.00
  -9  11  -1   88.79   35.40
  -9  11  -1  118.49   33.20
  -9  11  -1  106.39   25.90
  11 -11   1  108.69   30.70
  11 -11   1   63.79   25.10
 -11 -11  -1   65.39   26.00
  11 -11   1   57.79   24.10
 -11  11  -1  100.69   31.70
 -11  11  -1   70.49   31.80
 -11  11  -1   99.09   28.00
  13 -11   1   42.20   23.80
 -13 -11  -1   51.79   26.70
  13 -11   1   41.40   20.20
  13 -11   1   23.70   17.20
 -13  11  -1   30.80   21.60
 -13  11  -1   41.70   22.00
 -13  11  -1   15.10   14.50
  15 -11   1   32.30   22.20
 -15 -11  -1   97.99   33.70
  15 -11   1   91.89   30.20
 -15  11  -1   77.99   35.80
 -15  11  -1   81.09   31.00
 -15  11  -1   41.60   24.90
  17 -11   1   65.89   27.60
  17 -11   1   84.29   28.70
 -17 -11  -1  146.79   39.80
 -17  11  -1   47.60   36.10
 -17  11  -1   67.79   29.50
 -17  11  -1   39.00   30.90
  16 -12  -1   99.79   32.10
  16 -12  -1  288.97   62.99
 -16 -12   1  131.99   37.90
 -16  12   1  146.79   42.10
 -16  12   1  144.89   34.70
 -16  12   1  257.77   68.39
 -14 -12   1   72.29   27.70
  14 -12  -1   35.50   20.30
  14 -12  -1   32.70   21.00
 -14  12   1   74.09   25.00
 -14  12   1   53.59   27.50
 -14  12   1   37.70   23.40
 -12 -12   1  101.19   46.70
  12 -12  -1  177.18   39.40
  12 -12  -1  118.39   36.50
 -12  12   1  163.78   31.80
 -12  12   1  100.59   46.50
 -12  12   1  111.39   32.20
  10 -12  -1   91.99   30.20
  10 -12  -1  106.79   32.40
 -10 -12   1   64.99   24.10
  10 -12  -1  125.69   32.60
 -10  12   1  174.98   37.90
 -10  12   1  117.39   39.90
 -10  12   1  153.08   28.90
  -8 -12   1  247.48   46.20
   8 -12  -1  189.88   39.90
  -8 -12   1  191.58   43.70
   8 -12  -1  257.97   43.60
   8 -12  -1  292.67   49.00
  -8 -12   1  343.47   46.40
  -8  12   1  207.78   47.90
   6 -12  -1  328.47   50.39
   6 -12  -1  485.95   44.70
  -6 -12   1  495.45   52.29
   6 -12  -1  392.66   41.00
   6 -12  -1  452.45   57.99
  -6 -12   1  425.26   43.80
  -6 -12   1  338.67   53.59
  -6  12   1  432.86   65.59
  -6  12   1  502.65   44.50
  -4 -12   1  130.89   29.10
  -4 -12   1   86.49   24.30
  -4 -12   1   87.89   25.30
  -4 -12   1  186.88   34.50
   4 -12  -1  104.69   29.10
  -4 -12   1  137.09   37.90
   4 -12  -1  125.29   28.60
   4 -12  -1  152.38   34.90
  -4  12   1  147.89   33.20
  -4  12   1  175.18   29.50
  -2 -12   1  231.68   41.90
  -2 -12   1  179.58   34.50
  -2 -12   1  228.08   39.40
   2 -12  -1  266.77   41.20
  -2 -12   1  262.37   44.40
   2 -12  -1  214.08   37.00
  -2 -12   1  193.28   33.60
   2 -12  -1  192.78   35.40
   2 -12  -1  248.88   43.20
  -2  12   1  177.38   35.00
   2  12  -1  190.48   34.10
  -2  12   1  180.68   28.50
   2  12  -1  223.78   33.60
  -2  12   1  176.08   27.70
   2  12  -1  218.78   36.50
   2  12  -1  176.88   32.10
  -2  12   1  245.88   41.10
   0 -12   1  333.17   50.59
   0 -12  -1  407.46   56.69
   0 -12   1  282.37   42.30
   0 -12  -1  370.86   48.30
   0 -12   1  341.37   47.00
   0 -12  -1  269.27   41.30
   0 -12  -1  270.07   44.20
   0 -12   1  330.87   50.09
   0 -12  -1  309.17   47.40
   0 -12   1  339.97   46.60
   0  12  -1  333.77   46.10
   0  12  -1  321.47   41.90
   0  12   1  248.68   26.50
   0  12   1  277.07   29.90
   0  12  -1  282.67   40.80
   0  12   1  244.58   36.20
   0  12  -1  299.27   45.60
  -2 -12  -1  150.98   31.80
   2 -12   1  163.88   30.50
  -2 -12  -1  156.88   31.00
   2 -12   1  186.08   34.60
  -2 -12  -1  192.38   36.20
   2 -12   1  212.88   39.70
  -2 -12  -1  211.98   40.50
   2 -12   1  144.69   34.40
  -2  12  -1  131.29   34.40
  -2  12  -1  197.48   36.70
  -2  12  -1  183.08   27.10
   2  12   1  171.88   26.80
   4 -12   1   22.10   13.10
  -4 -12  -1   44.90   16.60
   4 -12   1   44.30   20.80
   4 -12   1   36.80   17.10
  -4 -12  -1   85.19   24.80
  -4 -12  -1   60.49   25.20
   4 -12   1   45.40   19.30
  -4  12  -1   62.49   23.90
   6 -12   1  127.09   29.10
   6 -12   1  111.59   30.60
  -6 -12  -1  116.69   27.30
   6 -12   1   93.19   25.20
  -6 -12  -1  114.29   28.50
  -6  12  -1   93.69   32.50
  -6  12  -1  152.98   33.20
   8 -12   1  170.38   39.10
  -8 -12  -1  259.27   50.39
   8 -12   1  110.79   30.20
  -8 -12  -1  173.78   37.70
   8 -12   1  241.28   42.80
  -8  12  -1  245.28   46.90
  -8  12  -1  178.98   50.19
  10 -12   1   68.29   25.80
  10 -12   1   66.59   25.10
  10 -12   1   60.29   23.20
 -10 -12  -1   35.00   31.40
 -10  12  -1   27.00   21.90
 -10  12  -1  111.39   33.50
 -10  12  -1   96.19   25.90
 -12 -12  -1   16.90   18.10
  12 -12   1    1.10   11.30
  12 -12   1   19.80   19.20
  12 -12   1   12.70   17.40
 -12  12  -1    4.90   13.30
 -12  12  -1    3.60   12.70
 -12  12  -1    6.50   17.20
  14 -12   1   43.50   21.90
  14 -12   1   63.89   25.10
 -14 -12  -1   40.60   22.90
 -14  12  -1   58.29   24.30
 -14  12  -1   40.00   27.60
 -14  12  -1   34.70   25.50
  15 -13  -1    5.70   24.00
  15 -13  -1   21.60   20.30
 -15  13   1   -4.20   19.70
 -15  13   1   12.50   19.00
  13 -13  -1   61.89   24.00
 -13 -13   1   81.69   28.70
  13 -13  -1   53.29   24.50
 -13  13   1   80.09   23.80
 -13  13   1   79.39   37.40
 -11 -13   1   18.10   15.70
  11 -13  -1   20.40   16.00
  11 -13  -1   37.60   17.90
 -11  13   1   39.10   24.00
  -9 -13   1   97.19   31.00
   9 -13  -1  142.69   35.00
   9 -13  -1  170.88   38.90
   9 -13  -1  183.78   40.00
  -9  13   1  224.88   52.59
  -7 -13   1  187.28   34.30
   7 -13  -1  186.88   40.00
  -7 -13   1  219.08   43.50
   7 -13  -1  130.99   28.00
   7 -13  -1  211.38   39.70
  -7 -13   1  148.39   34.00
  -7  13   1  178.88   45.70
   5 -13  -1   83.29   24.20
  -5 -13   1   77.89   24.50
  -5 -13   1  111.09   27.70
  -5 -13   1   89.29   25.80
   5 -13  -1  135.69   32.20
   5 -13  -1  112.39   31.30
  -5  13   1   42.10   19.60
  -5  13   1  117.69   31.50
   3 -13  -1  238.08   42.40
   3 -13  -1  236.38   40.80
   3 -13  -1  256.57   46.90
  -3 -13   1  277.77   44.30
  -3 -13   1  291.97   45.30
  -3 -13   1  160.88   36.40
  -3 -13   1  186.18   40.50
  -3 -13   1  220.98   40.60
  -3  13   1  314.97   50.39
  -3  13   1  217.88   42.50
   3  13  -1  228.18   35.50
   3  13  -1  219.18   40.90
  -1 -13   1  281.77   46.10
   1 -13  -1  316.07   47.10
  -1 -13   1  322.67   52.69
  -1 -13   1  384.66   53.39
  -1 -13   1  425.46   57.99
   1 -13  -1  306.97   49.90
  -1 -13   1  295.67   47.60
   1 -13  -1  329.67   51.79
   1  13  -1  361.46   46.50
   1  13  -1  336.27   47.30
   1  13  -1  263.07   39.90
  -1  13   1  302.07   43.20
  -1  13   1  312.07   45.20
   1 -13   1  130.99   33.10
   1 -13   1  101.49   27.30
  -1 -13  -1   58.59   21.40
  -1 -13  -1   98.69   28.10
  -1 -13  -1  131.09   34.80
   1 -13   1   83.99   26.80
   1 -13   1  100.19   27.90
  -1 -13  -1   71.09   21.90
  -1  13  -1   92.89   29.90
  -1  13  -1   66.09   21.40
  -1  13  -1  115.79   29.50
   1  13   1   96.29   22.90
   3 -13   1  301.87   46.20
  -3 -13  -1  294.67   47.60
   3 -13   1  297.57   43.20
   3 -13   1  264.47   46.30
  -3 -13  -1  332.47   49.50
  -3  13  -1  229.38   45.30
  -3  13  -1  316.47   46.60
   5 -13   1  205.88   42.30
   5 -13   1  159.38   32.70
  -5 -13  -1  235.98   48.00
  -5 -13  -1  190.28   39.60
  -5  13  -1  236.08   42.40
  -5  13  -1  259.67   56.09
   7 -13   1  201.18   42.60
  -7 -13  -1  150.78   36.50
  -7 -13  -1  169.48   37.80
   7 -13   1  301.27   50.19
   7 -13   1  310.97   51.39
  -7  13  -1  179.28   41.50
  -7  13  -1  290.27   49.90
   9 -13   1  251.77   54.29
   9 -13   1  118.99   32.90
  -9 -13  -1  203.78   45.10
   9 -13   1  212.58   42.10
  -9  13  -1  222.78   54.89
  11 -13   1  170.98   38.50
  11 -13   1  179.98   43.90
  11 -13   1  184.38   38.90
 -11 -13  -1  203.08   43.60
 -11  13  -1  151.68   44.60
 -11  13  -1  334.87   60.69
  13 -13   1   90.49   33.20
 -13  13  -1   49.99   36.20
  14 -14  -1   46.90   24.20
  14 -14  -1   86.69   33.00
 -14 -14   1   37.00   21.30
 -14  14   1   70.29   35.50
 -14  14   1   38.40   22.80
  12 -14  -1    6.80   12.50
  12 -14  -1   53.19   23.40
 -12 -14   1   35.70   20.70
 -12  14   1   22.90   19.10
 -12  14   1   47.00   29.00
 -10 -14   1   25.30   18.60
  10 -14  -1   42.60   22.30
  10 -14  -1   41.90   20.50
 -10  14   1   59.19   25.70
 -10  14   1   34.20   21.80
   8 -14  -1  171.58   36.80
  -8 -14   1  139.99   37.60
  -8  14   1  112.99   35.80
  -8  14   1  131.89   37.00
   6 -14  -1   62.09   24.50
  -6 -14   1   39.20   22.20
  -6 -14   1   43.20   20.00
   6 -14  -1   29.80   16.40
  -6 -14   1    8.70   13.70
  -6  14   1   55.69   25.50
  -4 -14   1   90.29   30.10
   4 -14  -1   97.89   31.00
  -4 -14   1   97.29   29.90
   4 -14  -1   82.79   25.30
  -4 -14   1   87.49   26.70
   4  14  -1   88.29   27.00
  -4  14   1   76.89   25.20
  -4  14   1   80.79   28.60
  -2 -14   1  314.07   49.40
  -2 -14   1  200.88   39.30
  -2 -14   1  254.97   44.90
  -2 -14   1  173.88   40.70
   2 -14  -1  251.27   45.00
   2 -14  -1  213.88   39.30
  -2  14   1  201.18   37.00
   0 -14  -1   62.89   23.20
   0 -14   1   45.00   20.90
   0 -14   1   69.19   24.50
   0 -14  -1   83.79   27.20
   0 -14   1   99.09   29.90
   0 -14  -1   75.29   23.60
   0  14  -1   30.40   17.00
   0  14  -1   23.00   17.10
   2 -14   1   83.39   34.10
   2 -14   1  100.89   25.00
  -2 -14  -1  150.28   33.80
   2 -14   1  155.58   37.70
  -2  14  -1   63.59   20.70
  -2  14  -1  146.99   37.80
  -4 -14  -1  110.29   32.60
   4 -14   1  198.08   41.50
  -4 -14  -1  189.68   42.10
   4 -14   1  319.57   82.59
  -4  14  -1  162.98   37.10
  -4  14  -1  162.08   39.80
   6 -14   1  156.48   37.40
  -6 -14  -1  133.99   33.90
   6 -14   1  120.49   29.60
  -6 -14  -1  156.38   39.70
  -6  14  -1  161.28   42.50
  -8 -14  -1   72.89   27.50
   8 -14   1   48.70   21.00
   8 -14   1   72.19   27.10
  -8  14  -1   49.60   27.10
  10 -14   1   41.90   20.80
  10 -14   1   78.79   26.10
 -10 -14  -1   47.30   23.10
 -10  14  -1   60.49   28.00
  12 -14   1   51.09   24.00
 -12 -14  -1   34.20   21.80
 -12  14  -1   58.79   29.20
 -11 -15   1  173.98   39.90
  11 -15  -1  214.68   43.20
 -11  15   1  196.88   48.90
 -11  15   1  115.69   33.10
   9 -15  -1  100.59   32.10
  -9 -15   1   52.99   22.70
  -9  15   1   79.09   30.80
  -9  15   1   62.69   25.20
  -7 -15   1   30.00   17.70
   7 -15  -1   10.50   14.40
  -7  15   1   17.30   16.70
  -7  15   1   25.00   19.40
   5 -15  -1  166.38   41.10
  -5 -15   1  269.77   50.19
   5 -15  -1  246.38   41.20
  -5  15   1  231.38   43.20
  -3 -15   1   80.39   26.40
  -3 -15   1   63.49   23.30
   3 -15  -1  176.58   37.70
   3 -15  -1  124.99   32.20
  -3  15   1  109.49   33.50
   1 -15  -1   94.99   30.80
   1 -15  -1   77.89   25.90
  -1 -15   1  111.59   30.80
  -1 -15   1  106.39   31.30
  -1 -15  -1  177.48   38.60
   1 -15   1  114.59   28.80
   1 -15   1  117.39   31.30
  -1 -15  -1  146.89   35.60
  -3 -15  -1   57.39   23.40
  -3 -15  -1   67.39   23.40
   3 -15   1   48.30   21.20
  -3  15  -1   43.70   20.40
  -3  15  -1   48.60   25.50
   5 -15   1   49.90   21.60
  -5 -15  -1  112.29   32.60
  -5 -15  -1   95.19   31.50
  -5  15  -1  100.99   32.40
  -5  15  -1  113.19   39.30
  -7 -15  -1   45.50   22.50
   7 -15   1   43.20   22.40
  -7  15  -1   44.90   25.00
  -7  15  -1   32.30   21.20
   9 -15   1   20.80   17.80
  -9 -15  -1   23.40   17.00
  -9  15  -1   25.70   21.80
  -9  15  -1   10.90   17.20
  -6 -16   1   27.00   18.60
   6 -16  -1   38.10   23.10
   2 -16  -1   47.80   21.60
   2 -16  -1   12.00   15.10
   0 -16  -1   96.89   30.40
   4 -16   1  149.99   35.40
  -4 -16  -1  117.29   30.70
 -26   0   2   50.79   27.20
 -26   0   2   79.49   31.30
  26   0  -2   47.90   23.20
  26   0  -2   71.29   32.60
 -26   0   2   13.40   20.50
  26   0  -2   17.80   21.20
  24   0  -2   60.69   26.50
 -24   0   2   79.49   32.50
  24   0  -2   88.99   35.80
 -24   0   2   21.30   18.60
 -24   0   2    4.90   13.50
 -24   0   2   66.39   37.00
 -24   0   2   26.30   21.50
  24   0  -2   16.90   19.70
  22   0  -2  735.53   73.99
 -22   0   2  712.13   76.29
 -22   0   2  621.04   62.19
 -22   0   2  653.03   67.69
 -22   0   2  502.45   76.79
  22   0  -2  609.24   63.49
 -20   0   2   21.70   17.40
 -20   0   2    3.40   12.10
 -20   0   2   25.30   20.70
 -20   0   2   37.00   18.80
  20   0  -2   16.20   14.60
  20   0  -2    4.10   12.80
 -18   0   2  198.88   37.70
 -18   0   2  330.47   48.50
  18   0  -2  343.67   53.09
 -18   0   2  292.67   45.70
  18   0  -2  345.17   54.59
 -16   0   2   54.59   20.70
  16   0  -2   67.39   20.30
 -16   0   2   71.59   26.40
 -16   0   2   98.69   23.70
  16   0  -2   72.39   23.10
 -16   0   2   62.29   18.40
  14   0  -2  747.93   54.59
 -14   0   2  689.43   58.59
  14   0  -2  724.63   56.29
 -14   0   2  707.43   57.99
 -14   0   2  728.83   54.69
  12   0  -2  762.32   54.49
  12   0  -2  778.52   52.69
 -12   0   2  924.21   62.59
 -12   0   2  833.52   59.19
 -12   0   2  685.93   53.89
 -10   0   2  100.59   21.60
 -10   0   2  122.49   22.50
  10   0  -2  137.39   24.70
  10   0  -2  132.79   21.30
 -10   0   2  132.29   21.20
   8   0  -2 1226.68   64.19
  -8   0   2 1197.08   66.19
   8   0  -2 1160.28   61.69
  -8   0   2 1249.38   65.59
  -8   0   2 1323.77   65.39
  -6   0   2  690.93   39.60
  -6   0   2  665.63   38.40
   6   0  -2  730.03   38.80
  -6   0   2  740.13   39.60
   6   0  -2  715.53   37.80
  -4   0   2  163.78   14.50
  -4   0   2  157.08   10.30
   2   0  -2  201.78   12.50
  -2   0   2  205.68   12.80
   2   0  -2  215.38   10.50
  -2   0   2  203.38   10.40
   2   0  -2  216.38   11.30
   2   0  -2  236.18   13.90
   2   0  -2  206.08   12.80
  -2   0   2  225.98   12.90
  -2   0   2  208.18   12.70
   2   0  -2  225.08   13.10
  -2   0   2  195.48   12.70
  -2   0   2  223.68   11.30
  -2   0   2  213.68   11.50
  -2   0   2  199.58   13.20
   2   0  -2  196.18   12.40
   0   0  -2  188.18   11.20
   0   0  -2  205.08   11.30
   0   0   2  209.78   12.40
   0   0  -2  231.98   16.70
   0   0  -2  199.78   13.90
   0   0   2  198.48   11.40
   2   0   2 1433.36   67.89
   2   0   2 1444.86   68.49
  -2   0  -2 1409.26   68.29
  -2   0  -2 1480.95   61.59
  -2   0  -2 1448.26   68.59
  -2   0  -2 1471.45   70.49
   2   0   2 1398.36   61.39
   2   0   2 1448.66   64.79
  -4   0  -2  898.11   50.99
  -4   0  -2  854.31   40.90
  -4   0  -2  873.51   52.19
   4   0   2  871.11   49.40
   4   0   2  911.91   42.30
   4   0   2  842.82   48.50
  -4   0  -2  853.21   49.50
   6   0   2   16.20    6.00
  -6   0  -2    4.10    6.70
   6   0   2   -0.20    3.80
  -6   0  -2   -0.80    4.30
  -6   0  -2    9.60    8.10
   6   0   2    7.60    6.60
  -8   0  -2 2322.17  124.99
   8   0   2 2349.56  119.89
   8   0   2 2384.16  103.59
   8   0   2 2258.47  119.49
  -8   0  -2 2264.57  122.29
  -8   0  -2 2491.75  118.69
 -10   0  -2  375.96   36.30
  10   0   2  410.16   25.70
 -10   0  -2  409.96   43.90
  10   0   2  407.06   40.20
 -10   0  -2  410.26   42.10
  10   0   2  408.46   39.70
 -12   0  -2 1397.76   98.99
 -12   0  -2 1650.03  107.99
 -12   0  -2 1689.63   96.59
  12   0   2 1540.05   98.09
  12   0   2 1551.34   97.69
 -14   0  -2   58.59   20.90
  14   0   2   39.00   21.50
 -14   0  -2    5.90   13.90
 -14   0  -2   14.40   13.90
  14   0   2   43.30   20.00
  16   0   2  569.84   74.99
 -16   0  -2  413.26   66.89
 -16   0  -2  322.57   62.29
  16   0   2  499.55   70.79
 -16   0  -2  452.35   70.49
 -16   0  -2  430.06   64.49
 -18   0  -2  242.58   51.29
  18   0   2  243.48   49.60
  18   0   2  323.37   58.09
 -18   0  -2  356.86   72.59
 -18   0  -2  436.76   65.59
  20   0   2   27.80   20.50
 -20   0  -2   14.50   17.80
 -20   0  -2    2.40   16.00
  20   0   2   25.50   20.30
 -20   0  -2   -8.20    9.50
 -22   0  -2   -2.20   15.60
  22   0   2   16.10   20.60
  22   0   2    3.80   19.80
 -22   0  -2    2.20   16.90
 -22   0  -2   14.80   18.50
  22   0   2   40.40   21.90
  25  -1  -2  158.88   42.70
  25  -1  -2  153.08   44.80
 -25  -1   2  154.38   41.30
 -25  -1   2  191.98   46.00
 -25  -1   2  124.39   32.90
  25  -1  -2  203.28   47.70
 -25  -1   2  114.39   41.50
 -25   1   2  194.08   47.00
 -25   1   2  130.49   38.90
 -25   1   2  268.97   55.89
  25   1  -2  126.19   39.80
  25   1  -2  177.88   38.50
 -25   1   2  129.59   42.80
 -25   1   2  151.98   41.40
  23  -1  -2   10.40   17.70
 -23  -1   2    0.10   11.50
 -23  -1   2   -1.70    9.60
  23  -1  -2   32.40   20.80
 -23  -1   2   27.90   23.20
  23  -1  -2   -4.50   11.30
 -23  -1   2    3.80   14.70
 -23   1   2    9.80   16.10
 -23   1   2   12.40   17.00
  23   1  -2   38.00   25.70
 -23   1   2   30.60   22.80
 -23   1   2    5.50   15.90
  23   1  -2   15.00   15.50
 -21  -1   2   28.80   16.80
 -21  -1   2   12.40   16.20
  21  -1  -2   44.90   23.60
 -21  -1   2   61.59   27.90
  21  -1  -2   42.30   21.10
 -21  -1   2   31.40   21.60
 -21   1   2   36.00   22.30
  21   1  -2   44.60   25.60
 -21   1   2   50.09   22.90
 -21   1   2   23.20   18.00
 -21   1   2   45.90   22.70
  21   1  -2    7.50   13.70
 -19  -1   2  131.19   34.90
  19  -1  -2  210.38   44.70
 -19  -1   2  201.58   42.20
  19  -1  -2  179.08   38.50
 -19  -1   2  230.58   44.50
 -19  -1   2  171.98   34.50
 -19   1   2  101.59   31.40
 -19   1   2  178.68   42.90
 -19   1   2  134.39   42.10
  19   1  -2  207.58   46.40
  19   1  -2  135.19   33.30
 -19   1   2  193.48   42.60
  17  -1  -2   38.60   20.10
 -17  -1   2   29.90   13.40
 -17  -1   2   36.80   21.70
 -17  -1   2   35.80   19.20
 -17  -1   2   27.30   15.60
 -17   1   2   37.10   17.50
  17   1  -2   26.50   15.40
  17   1  -2   71.39   27.00
 -17   1   2   32.70   16.20
 -17   1   2   49.70   21.60
  15  -1  -2  464.15   44.30
  15  -1  -2  435.16   43.90
 -15  -1   2  438.96   43.50
 -15  -1   2  403.96   45.40
 -15  -1   2  470.05   42.40
 -15  -1   2  435.56   45.90
  15   1  -2  426.96   44.30
 -15   1   2  464.55   48.90
 -15   1   2  482.75   46.10
  15   1  -2  492.35   42.60
 -15   1   2  491.55   48.40
 -13  -1   2 2156.18  107.39
 -13  -1   2 2102.29  114.09
 -13  -1   2 1851.11  109.89
  13  -1  -2 2008.30  108.99
  13  -1  -2 2177.78  110.59
 -13   1   2 1848.92  109.29
 -13   1   2 1961.40  111.79
 -13   1   2 1932.11  113.59
  13   1  -2 1947.61  109.79
  13   1  -2 2093.09  104.89
 -11  -1   2  888.11   60.29
 -11  -1   2  811.32   55.29
 -11  -1   2  940.91   60.79
  11  -1  -2  942.81   58.79
 -11  -1   2  868.71   55.29
  11   1  -2  994.40   60.29
  11   1  -2 1025.40   56.09
 -11   1   2 1020.60   62.49
   9  -1  -2 1782.22   91.09
  -9  -1   2 1917.91   94.39
  -9  -1   2 1939.11   90.39
   9  -1  -2 1826.32   90.79
  -9  -1   2 1785.22   89.79
  -9  -1   2 2031.10   95.09
  -9   1   2 1812.22   93.59
  -9   1   2 1725.03   91.99
   9   1  -2 1776.72   86.79
  -7  -1   2  886.71   45.70
   7  -1  -2  897.11   47.10
  -7  -1   2  852.31   47.60
  -7  -1   2  940.41   49.00
  -7  -1   2  933.11   46.20
   7  -1  -2  888.01   46.50
  -7   1   2  743.93   47.00
   7   1  -2  776.52   42.50
   7   1  -2  842.22   46.20
  -7   1   2  757.32   47.10
  -7   1   2  775.42   46.30
   5  -1  -2 4165.28  174.88
   3  -1  -2 5587.14  311.67
  -3  -1   2 5046.50  272.67
   3   1  -2 4931.41  270.17
  -3   1   2 4950.50  275.97
   1  -1  -2 1713.33   74.89
   1  -1  -2 1790.12   74.19
   1  -1  -2 1846.32   71.49
  -1  -1   2 1832.22   70.69
   1  -1  -2 1854.61   75.09
  -1  -1   2 1847.32   74.19
  -1  -1   2 1842.02   76.79
  -1  -1   2 1747.13   74.79
  -1  -1   2 1813.32   73.69
   1   1  -2 1646.74   74.09
   1   1  -2 1738.03   75.19
  -1   1   2 1682.33   74.29
  -1   1   2 1733.63   72.59
   1   1  -2 1724.63   75.89
  -1   1   2 1647.14   75.29
   1   1  -2 1643.94   74.59
  -1   1   2 1706.63   73.99
   1   1  -2 1693.13   74.09
   1   1  -2 1584.64   75.79
  -1   1   2 1694.73   74.49
  -1   1   2 1937.81   76.79
  -1   1   2 1716.83   74.79
   1   1  -2 1641.04   73.49
   1  -1   2 4042.70  170.68
   3  -1   2 2557.84  118.49
   3  -1   2 2587.64  121.09
  -3  -1  -2 2699.23  121.29
  -3  -1  -2 2683.03  119.39
   3  -1   2 2624.34  115.49
  -3  -1  -2 2844.52  123.09
  -3  -1  -2 2635.14  114.39
  -3   1  -2 2540.05  121.39
  -3   1  -2 2705.13  119.89
   3   1   2 2761.42  116.69
   3   1   2 2645.74  118.19
   3   1   2 2743.43  120.09
  -3   1  -2 2795.52  123.19
   3   1   2 2698.53  110.19
  -5  -1  -2  478.45   28.20
  -5  -1  -2  474.35   35.90
   5  -1   2  479.45   28.90
   5  -1   2  439.16   23.10
   5  -1   2  462.25   35.00
  -5  -1  -2  464.45   30.00
   5  -1   2  466.75   33.50
  -5  -1  -2  427.76   33.60
  -5  -1  -2  407.16   32.80
  -5   1  -2  524.55   34.60
   5   1   2  521.85   33.70
   5   1   2  478.05   33.70
  -5   1  -2  442.76   34.80
   7  -1   2  200.08   30.80
  -7  -1  -2  115.29   21.60
  -7  -1  -2   82.89   18.90
   7  -1   2  166.18   21.00
  -7  -1  -2  152.68   21.90
   7  -1   2  148.59   24.90
  -7   1  -2   89.29   19.80
  -7   1  -2  103.79   20.50
  -7   1  -2   99.89   22.00
   7   1   2  119.39   21.80
   7   1   2  132.89   24.30
  -9  -1  -2  654.43   45.60
  -9  -1  -2  690.13   55.59
  -9  -1  -2  645.14   51.99
   9  -1   2  662.33   51.09
   9  -1   2  672.93   40.70
   9  -1   2  719.03   54.09
  -9   1  -2  745.23   53.99
  -9   1  -2  653.53   53.89
  -9   1  -2  753.72   58.39
   9   1   2  614.14   50.59
   9   1   2  713.23   51.09
 -11  -1  -2  381.76   59.79
  11  -1   2  286.97   23.90
  11  -1   2  316.07   47.30
  11  -1   2  253.87   40.70
 -11  -1  -2  248.88   42.30
 -11  -1  -2  299.07   31.10
 -11   1  -2  338.27   50.89
  11   1   2  202.98   34.40
 -11   1  -2  357.16   58.89
  11   1   2  261.57   37.90
 -11   1  -2  373.46   38.40
  13  -1   2  157.38   41.40
 -13  -1  -2  156.38   33.50
 -13  -1  -2  204.28   35.30
 -13  -1  -2  250.97   52.09
  13  -1   2  184.58   59.29
 -13   1  -2  190.68   38.40
 -13   1  -2  168.78   37.80
  13   1   2  209.68   39.50
  13   1   2  239.68   42.00
 -13   1  -2  238.68   38.20
 -15  -1  -2  420.36   59.09
  15  -1   2  280.47   48.50
  15  -1   2  435.46   64.19
 -15  -1  -2  387.06   39.80
 -15  -1  -2  287.47   52.99
 -15  -1  -2  261.57   51.09
  15   1   2  393.56   63.99
  15   1   2  365.26   55.39
 -15   1  -2  252.07   47.00
 -15   1  -2  249.58   51.89
 -17  -1  -2  182.48   43.40
  17  -1   2  216.28   47.00
  17  -1   2  205.18   42.90
 -17  -1  -2  125.09   33.80
 -17  -1  -2  172.08   45.30
 -17   1  -2  208.78   40.70
  17   1   2  161.88   41.10
  17   1   2  220.08   45.20
 -17   1  -2  179.08   42.70
 -17   1  -2  232.98   58.39
 -19  -1  -2   13.40   17.10
 -19  -1  -2   33.70   30.30
 -19  -1  -2    0.80   11.90
  19  -1   2   19.50   20.00
  19  -1   2   17.50   16.40
  19   1   2   10.50   17.50
 -19   1  -2    5.40   14.80
  19   1   2   -2.00   10.40
 -19   1  -2   10.80   20.80
 -19   1  -2    6.20   15.80
 -19   1  -2   42.00   25.00
  21  -1   2   53.09   27.60
 -21  -1  -2   48.70   25.40
  21  -1   2   37.70   24.00
 -21  -1  -2  102.29   44.20
 -21  -1  -2   25.40   20.30
  21  -1   2   54.09   27.00
 -21   1  -2   30.10   24.50
 -21   1  -2   73.19   31.40
  21   1   2   52.79   24.70
  21   1   2   45.70   27.80
 -21   1  -2   29.60   27.00
 -26  -2   2    1.40   15.40
 -26  -2   2   -0.60   16.30
  26  -2  -2    7.80   18.20
  26  -2  -2    3.00   19.00
  26  -2  -2   -1.60   11.10
 -26   2   2   -0.70   14.70
 -26   2   2   17.00   19.70
 -26   2   2    4.90   19.50
  26   2  -2   10.60   18.50
 -24  -2   2  182.38   51.49
  24  -2  -2  160.98   42.00
 -24  -2   2  146.09   42.90
 -24  -2   2   93.29   30.80
  24  -2  -2  135.59   39.30
 -24  -2   2  107.19   31.10
  24  -2  -2  132.09   37.60
 -24   2   2  117.79   42.30
  24   2  -2  120.39   32.10
 -24   2   2  113.49   35.40
  24   2  -2  121.89   40.00
 -24   2   2  130.29   39.20
 -24   2   2  101.39   39.20
 -24   2   2  133.79   39.70
  22  -2  -2  -10.00   10.30
 -22  -2   2   -1.10    8.90
  22  -2  -2  -12.20    9.70
  22  -2  -2    9.00   14.90
 -22  -2   2   12.30   16.40
 -22  -2   2   15.90   19.10
 -22  -2   2    0.20   12.80
 -22   2   2   17.60   19.30
 -22   2   2    6.50   13.60
 -22   2   2   -1.50    9.60
  22   2  -2   24.00   23.90
  22   2  -2   12.00   13.10
 -20  -2   2  502.35   70.69
 -20  -2   2  512.05   65.79
  20  -2  -2  579.84   75.29
 -20  -2   2  604.64   64.79
  20  -2  -2  604.44   62.89
 -20  -2   2  511.05   76.59
  20  -2  -2  603.44   61.69
 -20   2   2  513.15   75.49
 -20   2   2  342.27   57.39
 -20   2   2  404.16   69.29
 -20   2   2  441.56   61.29
  20   2  -2  630.94   54.69
  20   2  -2  611.24   82.09
 -18  -2   2  230.68   44.00
 -18  -2   2  164.18   38.80
 -18  -2   2  204.78   45.10
  18  -2  -2  138.89   35.70
  18  -2  -2  147.39   33.90
 -18  -2   2  231.48   39.50
 -18   2   2  150.18   39.00
 -18   2   2  199.58   40.40
 -18   2   2  148.89   33.60
  18   2  -2  267.97   42.40
  18   2  -2  216.98   41.80
  16  -2  -2  590.04   55.19
 -16  -2   2  551.34   55.09
 -16  -2   2  631.94   48.60
 -16  -2   2  574.14   53.19
 -16  -2   2  556.84   55.79
  16  -2  -2  554.54   52.39
 -16   2   2  616.04   56.99
  16   2  -2  518.05   45.70
 -16   2   2  624.44   58.49
  16   2  -2  543.65   53.19
 -16   2   2  625.74   59.69
 -14  -2   2  122.69   25.70
 -14  -2   2  121.39   27.60
 -14  -2   2  159.98   31.30
  14  -2  -2  131.69   27.60
  14  -2  -2  187.28   36.30
 -14  -2   2  165.68   28.40
  14   2  -2  186.38   29.70
  14   2  -2  223.38   39.00
 -14   2   2  102.29   25.80
 -14   2   2  230.88   44.60
 -14   2   2   73.69   20.90
 -12  -2   2   46.80   12.80
  12  -2  -2   23.20   12.10
 -12  -2   2   48.20   15.90
 -12  -2   2   25.80   12.50
 -12  -2   2   32.70   15.40
  12  -2  -2   15.60   10.40
  12   2  -2   63.69   19.40
 -12   2   2   37.90   14.00
  12   2  -2   96.79   19.10
 -12   2   2   46.80   15.20
 -12   2   2   73.29   21.70
 -10  -2   2 3461.75  159.48
 -10  -2   2 3281.37  161.28
  10  -2  -2 3556.04  160.58
 -10  -2   2 3481.25  152.38
  10  -2  -2 3442.66  151.28
 -10   2   2 3334.67  167.98
 -10   2   2 3384.36  168.98
 -10   2   2 3341.27  159.88
  10   2  -2 3430.66  150.28
  10   2  -2 3410.66  157.48
  -8  -2   2 2370.56  110.39
  -8  -2   2 2266.57   95.79
  -8  -2   2 2427.36  109.99
   8  -2  -2 2335.87  104.99
   8  -2  -2 2347.17  107.09
  -8  -2   2 2282.17  104.39
   8  -2  -2 2332.07  110.09
  -8  -2   2 2393.76  109.09
  -8   2   2 2319.47  110.99
   8   2  -2 2293.87  101.59
   8   2  -2 2285.07  107.39
  -8   2   2 2093.39  108.39
   6  -2  -2 5166.38  217.48
   6  -2  -2 5109.69  206.78
   4  -2  -2 4837.42  197.58
   2  -2  -2 6203.98  317.17
  -2   2   2 6183.18  318.47
   0  -2   2 5748.62  237.38
  -2  -2  -2 3935.51  160.18
  -2  -2  -2 3759.42  161.98
   2  -2   2 3855.31  159.08
   2  -2   2 3760.52  160.78
   2  -2   2 3772.82  160.58
  -2  -2  -2 3726.33  158.48
  -2   2  -2 3597.04  163.88
  -2   2  -2 3901.11  163.28
   2   2   2 3883.11  160.48
  -2   2  -2 3657.03  160.18
   2   2   2 3594.04  157.08
   4  -2   2  613.04   39.20
  -4  -2  -2  680.33   40.50
  -4  -2  -2  628.74   37.40
   4  -2   2  613.64   42.80
   4  -2   2  600.74   37.80
  -4  -2  -2  616.64   41.70
  -4  -2  -2  648.94   33.40
  -4   2  -2  741.63   41.40
  -4   2  -2  738.33   45.50
   4   2   2  747.33   37.50
   4   2   2  698.93   41.10
  -4   2  -2  704.83   44.10
  -6  -2  -2 3684.63  156.18
  -6  -2  -2 3419.16  164.78
  -6  -2  -2 3601.14  162.38
  -6  -2  -2 3648.23  152.48
   6  -2   2 3521.75  156.58
   6  -2   2 3644.74  167.38
   6  -2   2 3992.20  178.48
   6   2   2 3569.84  158.38
  -6   2  -2 3436.76  159.78
  -6   2  -2 3406.86  174.98
   6   2   2 3281.57  160.98
  -6   2  -2 3382.66  173.08
   8  -2   2   33.00    9.90
  -8  -2  -2   26.00    9.30
   8  -2   2   31.00   13.40
   8  -2   2    7.20    7.80
  -8  -2  -2   41.70   14.60
  -8   2  -2   22.70    9.60
  -8   2  -2   22.10   12.70
  -8   2  -2    8.00    7.60
   8   2   2    7.10    7.30
   8   2   2   19.90   11.00
 -10  -2  -2 1122.79   76.39
  10  -2   2 1189.58   80.29
 -10  -2  -2 1227.38   66.39
  10  -2   2 1129.09   74.59
  10  -2   2 1221.78   71.49
 -10  -2  -2 1255.87   82.59
 -10   2  -2 1127.19   81.79
  10   2   2 1168.88   77.49
 -10   2  -2 1096.09   77.99
  10   2   2 1185.58   72.79
 -10   2  -2 1174.08   81.69
  12  -2   2   60.69   20.70
 -12  -2  -2   85.49   22.90
 -12  -2  -2   97.09   20.00
  12  -2   2   80.29   27.60
  12  -2   2   94.59   18.50
 -12  -2  -2   69.89   23.10
 -12  -2  -2   87.09   28.10
  12   2   2   76.49   23.10
  12   2   2  108.69   25.90
 -12   2  -2  113.19   33.40
 -12   2  -2   50.29   19.10
 -12   2  -2   52.79   18.90
  14  -2   2   20.10   15.00
 -14  -2  -2   15.30   10.40
 -14  -2  -2   15.20   13.10
  14  -2   2   21.20   15.30
 -14  -2  -2    3.00    9.90
 -14  -2  -2   18.50   18.30
 -14   2  -2   11.00   13.20
  14   2   2   15.60   14.30
 -14   2  -2   44.80   20.60
 -14   2  -2   17.40   15.30
  14   2   2   34.80   17.70
  16  -2   2   14.30   14.20
 -16  -2  -2   14.40   13.60
 -16  -2  -2    7.30   12.50
  16  -2   2   12.80   15.20
 -16  -2  -2   20.70   22.00
 -16  -2  -2    1.00    6.10
 -16   2  -2   -1.90   10.20
 -16   2  -2   -1.50   15.40
 -16   2  -2   -5.70    7.40
  16   2   2    6.90   11.30
  16   2   2   48.50   24.40
  18  -2   2   69.29   28.10
 -18  -2  -2   35.90   21.00
  18  -2   2   55.69   29.20
 -18  -2  -2   77.49   36.80
  18  -2   2   48.60   23.70
 -18  -2  -2   28.10   23.60
  18   2   2   25.40   27.90
  18   2   2   35.20   18.30
 -18   2  -2   61.89   28.70
 -18   2  -2   90.09   41.10
 -18   2  -2   49.10   39.10
  20  -2   2   58.69   27.70
 -20  -2  -2   73.19   32.50
 -20  -2  -2   63.59   28.40
  20  -2   2   98.09   34.90
  20  -2   2   63.69   27.50
 -20  -2  -2   48.40   25.00
  20   2   2   52.59   24.00
 -20   2  -2   78.79   34.20
 -20   2  -2   37.00   25.50
 -20   2  -2   55.89   29.80
  20   2   2   75.69   33.20
 -20   2  -2  121.09   39.90
  22  -2   2   77.49   32.00
  22  -2   2   40.00   25.60
 -22  -2  -2   93.89   33.10
 -22  -2  -2   71.59   33.00
  22  -2   2   44.70   27.10
  22   2   2   72.39   34.10
 -22   2  -2   36.40   22.60
 -22   2  -2   31.10   30.70
 -22   2  -2   95.39   48.30
  25  -3  -2   27.60   35.80
  25  -3  -2   76.89   30.70
 -25   3   2  106.29   57.19
  23  -3  -2  225.28   51.99
  23  -3  -2  236.98   49.60
 -23  -3   2  193.48   36.60
 -23  -3   2  212.58   47.70
 -23  -3   2  236.28   46.70
  23  -3  -2  181.38   46.50
  23   3  -2  207.18   51.69
 -23   3   2  247.18   54.79
 -23   3   2  186.48   43.00
 -23   3   2  218.68   46.50
 -23   3   2  276.47   61.59
 -21  -3   2   38.00   23.70
 -21  -3   2   59.19   29.00
  21  -3  -2   83.39   27.90
 -21  -3   2  129.59   33.00
 -21  -3   2   90.29   26.30
  21  -3  -2   28.80   19.00
  21  -3  -2   53.79   24.30
 -21   3   2   62.39   30.30
  21   3  -2   92.99   25.60
 -21   3   2   69.49   26.20
  21   3  -2  111.69   37.00
 -21   3   2   56.29   25.90
 -21   3   2   52.39   24.80
  19  -3  -2  186.18   40.20
 -19  -3   2  202.38   44.20
 -19  -3   2  101.39   36.50
 -19  -3   2  130.09   31.30
  19  -3  -2  165.38   38.00
 -19  -3   2  133.99   30.50
  19  -3  -2  106.89   31.40
 -19   3   2  180.58   49.99
 -19   3   2   80.99   29.50
  19   3  -2  136.69   37.40
 -19   3   2  119.19   33.80
  19   3  -2  159.08   31.80
  17  -3  -2 1119.59   84.69
 -17  -3   2 1114.49   83.69
 -17  -3   2 1098.39   70.09
  17  -3  -2 1047.80   79.29
 -17  -3   2 1153.18   87.09
  17  -3  -2 1213.58   89.39
 -17  -3   2 1091.49   84.29
  17   3  -2 1376.86  131.19
  17   3  -2 1145.39   71.99
 -17   3   2 1182.88   89.29
  15  -3  -2   34.00   13.80
 -15  -3   2   33.80   17.90
 -15  -3   2   43.90   13.60
  15  -3  -2   44.90   18.30
  15  -3  -2   33.00   15.80
 -15  -3   2   39.80   17.90
 -15  -3   2   19.50   12.80
  15   3  -2   66.79   17.60
 -15   3   2   57.19   23.40
 -15   3   2   36.20   16.00
  15   3  -2   18.00   12.50
 -15   3   2   13.80   12.00
  13  -3  -2  644.04   49.50
  13  -3  -2  682.13   53.49
 -13  -3   2  655.83   52.29
 -13  -3   2  780.82   57.09
  13  -3  -2  698.43   55.19
 -13  -3   2  647.14   44.20
  13   3  -2  674.53   43.70
  13   3  -2  609.14   50.99
 -13   3   2  651.23   55.69
 -13   3   2  772.82   58.09
 -13   3   2  614.14   54.89
 -11  -3   2   55.99   15.80
  11  -3  -2   68.09   19.70
  11  -3  -2   40.80   13.90
 -11  -3   2   60.49    6.50
 -11  -3   2   66.39   14.80
 -11  -3   2   76.29   20.20
 -11  -3   2   66.69   18.00
  11  -3  -2   65.99   17.50
 -11   3   2   70.99   17.00
 -11   3   2   81.39   23.70
  11   3  -2   45.60   17.80
 -11   3   2   71.09   21.70
  11   3  -2   90.79   15.90
  -9  -3   2 2066.89   95.29
  -9  -3   2 1946.71   98.19
   9  -3  -2 1997.10  102.79
  -9  -3   2 2085.79  101.49
   9  -3  -2 1988.30   99.09
   9  -3  -2 2077.09  105.09
   9  -3  -2 2015.20   98.89
  -9  -3   2 1987.20  102.49
   9   3  -2 2164.88  101.59
  -9   3   2 2277.67  111.19
   9   3  -2 2174.58   92.29
  -9   3   2 2060.19  104.89
  -9   3   2 2122.69  104.79
  -7  -3   2  104.19   14.70
  -7  -3   2   66.49   13.90
  -7  -3   2  107.09   18.80
  -7  -3   2   76.79   15.90
  -7  -3   2   76.39    9.20
   7  -3  -2   55.19   11.80
   7  -3  -2  130.59   18.10
   7  -3  -2   63.49   11.80
   7  -3  -2   75.39    6.40
   7  -3  -2   66.99   12.50
   7  -3  -2   91.79   16.80
  -7  -3   2   69.99   12.50
  -7  -3   2   96.39   14.50
  -7   3   2   89.49   17.10
  -7   3   2   54.39   11.30
  -7   3   2   78.19   16.00
   7   3  -2   87.99   14.10
  -5  -3   2 3179.48  130.39
  -5  -3   2 3059.39  136.89
   5  -3  -2 2860.11  134.99
  -5  -3   2 3011.50  134.59
   5  -3  -2 3014.70  136.39
   5  -3  -2 3108.89  130.19
   5  -3  -2 3053.89  133.89
  -5  -3   2 3108.69  130.19
  -5  -3   2 3008.80  127.99
  -5  -3   2 3106.79  128.09
   5  -3  -2 3003.80  136.89
  -5  -3   2 3087.79  135.69
   5   3  -2 3095.99  132.69
  -5   3   2 3273.47  140.09
  -5   3   2 3290.27  133.89
   5   3  -2 3218.48  131.39
  -5   3   2 3251.37  134.69
   3  -3  -2 2925.11  130.39
  -3  -3   2 2991.70  129.49
  -3  -3   2 2947.41  129.89
  -3  -3   2 3076.29  127.79
   3  -3  -2 2948.91  128.49
   3  -3  -2 3002.60  131.19
  -3  -3   2 2974.80  132.29
   3  -3  -2 3127.09  126.39
   3  -3  -2 3127.39  123.29
   3  -3  -2 2976.70  130.69
  -3  -3   2 2948.70  131.29
  -3   3   2 3039.70  125.99
   3   3  -2 3159.78  124.69
   3   3  -2 3127.19  125.59
  -3   3   2 3052.99  125.99
  -3   3   2 3108.69  131.99
  -3   3   2 3120.79  125.59
   1   3  -2 4412.06  171.88
  -1   3   2 4137.39  172.78
  -1   3   2 4176.68  174.68
  -1   3   2 4214.58  169.98
   1  -3   2 1767.12   73.09
   1  -3   2 1791.32   76.79
  -1  -3  -2 1758.42   76.39
   1  -3   2 1657.73   79.79
   1  -3   2 1709.93   80.09
  -1  -3  -2 1639.34   79.19
   1  -3   2 1738.03   71.59
  -1  -3  -2 1696.13   73.59
  -1  -3  -2 1777.82   80.29
   1  -3   2 1723.43   81.09
  -1  -3  -2 1685.53   71.79
   1  -3   2 1716.93   72.39
  -1  -3  -2 1690.93   78.19
  -1   3  -2 1540.65   71.29
   1   3   2 1579.54   74.99
   1   3   2 1587.54   77.59
  -1   3  -2 1667.73   77.99
  -1   3  -2 1643.94   77.19
   3  -3   2 3624.74  162.38
  -3  -3  -2 3712.63  163.28
  -3  -3  -2 3755.82  159.38
  -3  -3  -2 3655.33  153.38
   3  -3   2 3738.83  166.78
   3  -3   2 3589.44  162.68
   3  -3   2 3734.93  157.88
  -3  -3  -2 3796.42  161.78
   3  -3   2 3577.44  159.38
  -3  -3  -2 3754.32  162.08
   3   3   2 3767.42  160.58
  -3   3  -2 3773.72  160.58
   3   3   2 3856.41  156.48
  -3   3  -2 3605.14  166.68
  -3   3  -2 3669.93  163.48
   5  -3   2  538.25   40.30
  -5  -3  -2  476.45   28.40
   5  -3   2  448.46   33.60
   5  -3   2  477.85   32.90
  -5  -3  -2  481.75   34.50
  -5  -3  -2  429.76   34.60
  -5  -3  -2  483.35   33.40
   5  -3   2  498.35   34.60
  -5  -3  -2  485.95   36.40
  -5   3  -2  467.05   37.40
  -5   3  -2  497.65   39.40
   5   3   2  542.25   30.50
  -5   3  -2  523.75   34.70
   5   3   2  448.56   33.90
   5   3   2  511.15   31.60
  -7  -3  -2 2681.63  131.39
   7  -3   2 2666.13  126.29
   7  -3   2 2423.06  127.79
   7  -3   2 2790.22  136.09
  -7  -3  -2 2596.84  112.79
  -7  -3  -2 2586.14  130.09
   7   3   2 2709.23  122.49
   7   3   2 2777.42  143.89
  -7   3  -2 2543.75  133.39
  -7   3  -2 2394.16  131.99
  -7   3  -2 2643.64  125.59
  -9  -3  -2  337.77   24.30
   9  -3   2  324.77   29.80
   9  -3   2  245.18   38.60
  -9  -3  -2  324.07   34.20
  -9  -3  -2  319.47   35.60
   9  -3   2  327.67   33.30
  -9  -3  -2  285.67   39.20
  -9   3  -2  422.86   42.60
  -9   3  -2  382.06   40.40
  -9   3  -2  287.77   42.20
  -9   3  -2  350.86   32.60
   9   3   2  344.97   30.60
   9   3   2  343.77   35.70
 -11  -3  -2  306.77   45.70
  11  -3   2  352.66   32.10
 -11  -3  -2  326.17   26.50
  11  -3   2  377.06   39.00
 -11  -3  -2  384.86   57.09
 -11  -3  -2  237.68   37.80
 -11   3  -2  448.06   63.19
 -11   3  -2  286.47   52.19
  11   3   2  358.56   34.00
 -11   3  -2  363.76   55.99
  11   3   2  364.96   53.19
 -13  -3  -2  804.22   67.39
 -13  -3  -2  740.23   66.89
  13  -3   2  690.83   61.19
  13  -3   2  811.72   53.29
  13  -3   2  695.63   65.99
 -13  -3  -2  717.93   64.29
 -13   3  -2  650.93   64.59
 -13   3  -2  832.02   72.99
  13   3   2  768.42   57.29
 -13   3  -2  750.42   72.29
  15  -3   2  177.08   38.30
  15  -3   2  193.88   44.70
 -15  -3  -2  222.48   34.70
 -15  -3  -2  172.18   36.20
  15  -3   2  213.98   40.20
 -15  -3  -2  204.88   44.60
 -15   3  -2  243.68   58.29
  15   3   2  207.48   47.20
 -15   3  -2  283.07   52.79
  15   3   2  232.68   47.20
 -15   3  -2  197.98   45.20
 -17  -3  -2   83.39   31.10
 -17  -3  -2   94.69   30.20
  17  -3   2  114.29   32.50
  17  -3   2   69.39   27.00
 -17  -3  -2   48.50   26.10
  17  -3   2   62.29   25.00
 -17   3  -2   95.39   37.60
 -17   3  -2  126.09   46.70
  17   3   2   83.79   26.50
 -17   3  -2   82.39   34.50
  17   3   2   97.59   34.70
 -19  -3  -2   81.09   32.90
  19  -3   2   62.49   29.30
 -19  -3  -2   27.10   21.00
  19  -3   2   27.90   19.20
  19  -3   2   30.60   20.90
 -19   3  -2   28.20   19.00
 -19   3  -2   55.19   30.20
 -19   3  -2   51.39   29.10
  19   3   2   88.99   28.10
  19   3   2   23.50   21.40
  21  -3   2   62.89   43.70
  21  -3   2   26.80   20.90
 -21   3  -2  109.09   54.49
  24  -4  -2  140.79   42.00
 -24  -4   2  173.58   37.40
  24  -4  -2  135.39   34.80
  24  -4  -2   91.89   32.10
 -24  -4   2  164.88   36.60
 -24  -4   2   97.69   33.40
 -24   4   2  146.99   44.00
 -24   4   2  117.09   39.80
 -24   4   2  179.98   43.00
  24   4  -2   89.79   34.50
 -24   4   2  149.99   44.60
 -24   4   2   79.59   34.40
 -22  -4   2    0.20   13.40
 -22  -4   2   -1.40   12.10
 -22  -4   2    7.30   12.10
  22  -4  -2   18.30   16.30
 -22  -4   2    8.10   13.20
  22  -4  -2   -2.20   11.10
  22  -4  -2    1.80   13.40
 -22   4   2   -7.70    9.10
  22   4  -2    6.00   17.20
 -22   4   2   16.90   29.10
 -22   4   2    2.00   19.00
 -22   4   2   -0.80   14.50
 -20  -4   2  553.54   79.79
  20  -4  -2  537.45   57.09
  20  -4  -2  429.26   72.29
  20  -4  -2  664.13   84.29
 -20  -4   2  594.24   54.89
 -20  -4   2  505.85   53.09
 -20   4   2  371.46   65.89
 -20   4   2  706.63   72.19
  20   4  -2  707.13   69.89
 -20   4   2  711.13   72.89
 -18  -4   2  127.89   32.30
  18  -4  -2  148.79   33.30
  18  -4  -2  129.69   33.90
 -18  -4   2  125.89   28.50
 -18  -4   2  131.79   33.10
  18  -4  -2   83.09   26.40
 -18  -4   2  103.19   27.40
 -18   4   2  148.99   42.30
  18   4  -2   73.39   19.30
 -18   4   2   88.09   29.30
 -18   4   2   64.19   26.70
  18   4  -2  121.39   34.30
 -16  -4   2  481.95   89.39
 -16  -4   2  477.05   45.20
  16  -4  -2  539.45   55.89
  16  -4  -2  468.75   46.40
 -16  -4   2  479.45   45.00
  16  -4  -2  522.25   87.39
 -16  -4   2  483.55   38.50
  16  -4  -2  637.64   56.89
 -16  -4   2  488.35   50.59
 -16   4   2  600.34   60.69
  16   4  -2  602.94   55.79
 -16   4   2  597.84   57.89
  16   4  -2  526.05   39.10
  14  -4  -2  102.69   26.50
 -14  -4   2  123.09   29.30
 -14  -4   2   84.69   19.50
 -14  -4   2  122.59   33.40
  14  -4  -2   94.79   22.10
 -14  -4   2  111.69   23.00
  14  -4  -2   76.59   22.10
 -14  -4   2  132.79   21.70
  14  -4  -2  118.79   20.10
  14   4  -2  142.79   21.40
  14   4  -2  126.99   31.10
 -14   4   2   82.99   25.50
 -14   4   2  103.89   26.30
 -14   4   2   82.59   21.60
 -12  -4   2 1075.49   63.49
  12  -4  -2 1177.48   67.29
 -12  -4   2 1192.08   66.99
  12  -4  -2 1157.68   66.19
 -12  -4   2  969.20   66.19
  12  -4  -2 1080.49   59.19
 -12  -4   2 1016.60   69.69
  12  -4  -2  931.11   69.99
  12  -4  -2 1149.58   72.79
 -12  -4   2 1050.89   58.09
 -12   4   2 1025.40   71.09
  12   4  -2 1229.68   71.59
  12   4  -2  972.20   53.79
 -12   4   2 1185.88   75.79
 -12   4   2 1113.79   76.59
 -10  -4   2  390.56   27.40
  10  -4  -2  450.85   32.70
 -10  -4   2  401.26   33.00
  10  -4  -2  442.46   30.30
  10  -4  -2  405.86   33.60
 -10  -4   2  389.76   35.50
  10  -4  -2  416.36   37.60
  10  -4  -2  405.66   36.30
 -10   4   2  484.35   38.80
  10   4  -2  417.46   33.90
 -10   4   2  418.56   37.00
 -10   4   2  341.87   37.00
  -8  -4   2 1061.89   49.50
   8  -4  -2  978.00   58.99
   8  -4  -2  926.51   51.09
   8  -4  -2 1024.70   51.29
  -8  -4   2  927.51   53.49
   8  -4  -2  928.81   55.89
  -8  -4   2  973.80   61.39
   8  -4  -2 1001.40   58.39
  -8   4   2  917.71   56.09
   8   4  -2  907.71   52.39
  -8   4   2  806.62   53.89
  -6  -4   2  111.49   10.80
   6  -4  -2   85.49   16.60
   6  -4  -2  117.09   10.50
  -6  -4   2   98.69    8.10
   6  -4  -2   93.49   15.80
  -6  -4   2  110.49   18.80
   6  -4  -2  113.89   18.80
   6  -4  -2  116.89   16.10
  -6  -4   2   99.09   18.70
  -6  -4   2  142.59   19.50
  -6   4   2   81.49   14.60
  -6   4   2  111.19   16.70
   6   4  -2  123.59   18.10
   6   4  -2   88.39   13.30
  -6   4   2   79.09   17.10
  -4  -4   2  845.72   44.10
   4  -4  -2  845.72   47.70
   4  -4  -2  697.73   45.50
  -4  -4   2  793.12   46.00
  -4  -4   2  890.41   44.90
  -4  -4   2  837.02   46.70
  -4  -4   2  861.81   48.70
   4  -4  -2  874.01   42.30
   4  -4  -2  862.21   47.20
   4  -4  -2  893.31   45.80
   4  -4  -2  857.91   46.40
  -4   4   2  846.52   42.70
   4   4  -2  825.52   40.90
  -4   4   2  890.51   43.30
   4   4  -2  838.02   39.50
  -4   4   2  874.01   49.00
   2  -4  -2 1822.82   81.19
  -2  -4   2 1942.71   83.59
   2  -4  -2 1925.51   86.99
  -2  -4   2 1799.72   85.49
   2  -4  -2 1814.82   82.09
   2  -4  -2 1865.91   84.29
  -2  -4   2 1774.92   85.99
   2  -4  -2 1770.22   81.39
  -2  -4   2 1796.32   84.79
   2  -4  -2 1819.72   85.79
  -2  -4   2 1926.21   82.79
  -2   4   2 1688.03   76.79
  -2   4   2 1799.42   82.89
   2   4  -2 1727.13   74.79
  -2   4   2 1809.62   79.09
  -2   4   2 1803.62   78.79
   0  -4   2  958.90   53.79
   0  -4  -2 1045.30   54.99
   0  -4   2  991.90   54.59
   0  -4   2  975.30   48.70
   0  -4   2  968.90   54.19
   0  -4  -2 1025.80   48.10
   0  -4  -2  944.01   53.39
   0  -4  -2  974.50   49.70
   0  -4  -2 1069.89   52.39
   0  -4   2 1000.10   50.79
   0  -4   2 1076.49   53.79
   0   4  -2 1009.60   46.50
   0   4   2 1036.00   45.90
   0   4   2 1050.69   47.80
   0   4   2  971.00   46.10
   0   4   2 1061.69   51.59
   0   4  -2 1074.49   48.40
   0   4  -2 1013.40   52.89
   2  -4   2  379.16   19.90
  -2  -4  -2  398.96   28.80
  -2  -4  -2  388.26   22.00
   2  -4   2  360.46   28.20
  -2  -4  -2  393.56   24.10
  -2  -4  -2  383.76   28.60
   2  -4   2  400.26   29.30
   2  -4   2  388.16   20.90
  -2  -4  -2  400.06   28.10
   2  -4   2  383.56   29.60
   2  -4   2  380.16   25.80
  -2  -4  -2  327.67   23.00
   2   4   2  329.67   23.70
  -2   4  -2  299.67   27.60
  -2   4  -2  327.97   25.10
   2   4   2  316.57   22.30
  -2   4  -2  354.46   25.40
  -4  -4  -2  363.16   26.70
  -4  -4  -2  352.56   26.90
  -4  -4  -2  324.07   27.90
  -4  -4  -2  374.56   22.90
   4  -4   2  305.27   28.00
   4  -4   2  302.77   30.60
   4  -4   2  362.56   24.30
   4  -4   2  391.86   33.00
  -4  -4  -2  334.17   28.90
   4  -4   2  316.97   26.70
  -4   4  -2  359.56   26.80
   4   4   2  353.66   23.00
   4   4   2  379.86   23.40
   4   4   2  338.67   27.10
  -4   4  -2  365.56   29.70
  -4   4  -2  333.77   31.50
  -6  -4  -2 1378.86   74.69
   6  -4   2 1473.85   83.49
  -6  -4  -2 1292.37   65.69
  -6  -4  -2 1330.87   75.19
  -6  -4  -2 1459.55   75.79
   6  -4   2 1326.97   81.59
   6  -4   2 1360.46   75.19
  -6  -4  -2 1365.96   78.39
  -6   4  -2 1177.38   78.69
   6   4   2 1427.56   68.09
  -6   4  -2 1297.77   71.29
   6   4   2 1378.36   75.39
  -6   4  -2 1429.76   80.39
   8  -4   2   44.60   13.60
  -8  -4  -2   49.90   10.80
   8  -4   2   24.70   10.70
  -8  -4  -2   34.30   12.30
   8  -4   2   29.70   10.40
  -8  -4  -2   20.30    9.40
   8  -4   2   27.50   13.70
  -8  -4  -2   31.30   11.50
  -8  -4  -2   34.90   13.90
   8   4   2   28.70   12.00
  -8   4  -2    8.70    8.00
   8   4   2   15.60    7.60
  -8   4  -2   29.80   15.00
 -10  -4  -2  624.14   53.99
 -10  -4  -2  683.23   44.90
  10  -4   2  672.13   50.39
  10  -4   2  587.44   52.09
  10  -4   2  658.23   51.29
 -10  -4  -2  594.04   54.69
 -10  -4  -2  601.34   52.59
  10   4   2  747.03   47.90
 -10   4  -2  808.32   53.29
 -10   4  -2  691.63   62.19
 -10   4  -2  759.62   63.39
  10   4   2  780.52   59.09
 -10   4  -2  860.21   66.39
  12  -4   2  122.09   29.20
  12  -4   2  133.89   31.30
  12  -4   2  104.79   26.30
 -12  -4  -2  142.19   24.60
 -12  -4  -2  197.68   41.30
  12  -4   2  190.48   31.60
 -12  -4  -2  103.19   25.60
  12   4   2  184.98   38.80
 -12   4  -2   82.49   36.60
  12   4   2  204.58   31.20
 -12   4  -2  158.98   40.30
 -14  -4  -2  503.95   43.10
  14  -4   2  541.65   53.09
 -14  -4  -2  621.44   59.29
 -14  -4  -2  611.04   61.29
  14  -4   2  583.24   62.19
 -14  -4  -2  567.84   58.39
  14  -4   2  707.23   62.29
  14  -4   2  483.55   44.40
  14   4   2  587.94   46.80
  14   4   2  533.65   71.59
 -14   4  -2  451.25   68.09
 -14   4  -2  550.84   61.19
 -14   4  -2  701.43   96.39
 -16  -4  -2  176.08   38.90
  16  -4   2  186.58   37.90
 -16  -4  -2  161.88   41.50
 -16  -4  -2  199.58   47.30
  16  -4   2  237.08   46.90
  16  -4   2   82.89   32.30
 -16   4  -2  227.28   53.29
  16   4   2  209.18   36.70
 -16   4  -2  251.97   60.09
 -16   4  -2  179.08   46.80
  16   4   2  309.57   57.89
  18  -4   2  115.49   36.80
 -18  -4  -2  126.39   36.70
  18  -4   2   56.59   25.30
  18  -4   2   99.69   28.90
  18   4   2  150.78   44.80
 -18   4  -2  107.09   43.30
 -18   4  -2  143.09   43.40
 -18   4  -2   95.09   39.70
  20  -4   2   27.20   23.90
 -20  -4  -2    2.70   14.70
  20  -4   2   14.80   18.10
 -20  -4  -2   -5.20   11.90
  20  -4   2   15.30   18.40
 -20   4  -2   20.40   20.50
  20   4   2   16.60   20.80
 -20   4  -2   24.90   19.70
 -20   4  -2    5.70   17.30
 -20   4  -2   -8.30   12.20
  25  -5  -2   13.50   18.10
  25  -5  -2   17.50   22.00
 -25  -5   2   15.40   19.40
 -25   5   2   21.20   23.20
 -25   5   2   -7.00   14.30
 -25   5   2    3.50   15.90
  25   5  -2   -0.80   17.50
 -25   5   2    6.70   17.00
  23  -5  -2    9.70   17.90
  23  -5  -2   -8.40    7.70
 -23  -5   2   -3.40   11.10
 -23  -5   2    7.80   17.40
 -23  -5   2   18.90   15.40
  23  -5  -2   10.20   15.60
  23   5  -2   -6.30   13.80
 -23   5   2    5.90   14.70
 -23   5   2   -6.20   12.60
 -23   5   2    7.30   18.10
 -23   5   2   12.70   21.70
 -21  -5   2  130.69   32.70
  21  -5  -2  137.09   31.70
 -21  -5   2  130.19   30.40
 -21   5   2  116.39   50.29
  21   5  -2  141.19   38.90
 -21   5   2   94.29   35.30
 -19  -5   2  151.58   32.20
  19  -5  -2  204.78   38.70
 -19  -5   2  140.39   39.50
  19  -5  -2  134.79   39.00
  19  -5  -2  132.49   36.20
 -19  -5   2  131.29   30.10
  19   5  -2   91.29   30.20
 -19   5   2  104.79   32.20
 -19   5   2  124.09   42.00
 -19   5   2  157.88   45.50
 -17  -5   2   89.89   29.20
  17  -5  -2   71.39   25.70
  17  -5  -2   63.09   27.00
  17  -5  -2  146.79   30.70
 -17  -5   2   93.39   25.00
 -17  -5   2   47.50   18.40
 -17   5   2   96.69   32.40
  17   5  -2  116.89   33.00
 -17   5   2   94.89   32.50
 -17   5   2   62.29   27.30
 -15  -5   2  788.22   52.79
  15  -5  -2  651.83   60.09
  15  -5  -2  651.63   62.59
 -15  -5   2  647.94   59.19
  15  -5  -2  663.33   42.50
 -15  -5   2  633.34   51.49
  15  -5  -2  670.33   52.29
 -15   5   2  642.74   61.89
 -15   5   2  664.43   65.29
  15   5  -2  606.04   56.39
 -15   5   2  723.73   63.49
  13  -5  -2  751.92   45.10
  13  -5  -2  726.33   50.09
  13  -5  -2  612.64   57.59
 -13  -5   2  737.93   48.50
  13  -5  -2  666.73   57.09
  13  -5  -2  714.23   53.39
 -13  -5   2  673.53   50.99
 -13  -5   2  763.22   53.99
 -13  -5   2  778.82   60.09
 -13   5   2  670.33   61.29
  13   5  -2  701.53   55.19
 -13   5   2  732.03   59.79
 -13   5   2  712.53   59.79
 -11  -5   2  655.83   50.99
 -11  -5   2  581.24   38.40
  11  -5  -2  523.65   46.80
  11  -5  -2  622.94   39.60
 -11  -5   2  584.94   43.50
  11  -5  -2  709.93   54.19
 -11  -5   2  684.23   44.40
  11  -5  -2  705.43   42.70
  11  -5  -2  675.73   48.30
  11   5  -2  592.24   45.10
 -11   5   2  520.15   46.80
 -11   5   2  548.65   51.59
 -11   5   2  515.05   46.40
  -9  -5   2  680.23   49.60
   9  -5  -2  650.93   41.00
   9  -5  -2  656.73   49.70
   9  -5  -2  621.04   46.10
  -9  -5   2  612.44   35.40
   9  -5  -2  639.94   47.60
  -9  -5   2  658.23   39.60
   9  -5  -2  668.23   38.90
  -9  -5   2  704.23   36.70
  -9  -5   2  701.03   48.30
  -9   5   2  687.93   47.60
   9   5  -2  703.63   44.20
  -9   5   2  568.54   49.90
  -7  -5   2  909.91   53.79
   7  -5  -2  933.31   52.29
  -7  -5   2  882.01   57.09
   7  -5  -2  956.40   57.79
  -7  -5   2  926.71   46.80
  -7  -5   2  963.30   57.29
   7  -5  -2  969.90   57.89
   7  -5  -2  917.91   43.80
   7  -5  -2  931.11   58.29
  -7   5   2  921.21   53.49
  -7   5   2  946.41   54.49
   7   5  -2  961.80   50.69
  -5  -5   2 2898.21  132.09
   5  -5  -2 3126.19  135.79
   5  -5  -2 2916.21  134.69
  -5  -5   2 2820.42  135.19
  -5  -5   2 2946.01  130.69
   5  -5  -2 2808.22  133.19
  -5  -5   2 2900.31  127.69
  -5  -5   2 2860.01  133.19
   5  -5  -2 2830.62  130.69
   5   5  -2 2895.01  123.29
   5   5  -2 2830.52  124.79
  -5   5   2 2907.21  127.49
  -5   5   2 2992.30  129.19
  -5   5   2 2870.71  136.89
   3  -5  -2  930.01   52.29
   3  -5  -2  957.80   49.90
  -3  -5   2  992.00   49.90
   3  -5  -2  956.50   50.09
  -3  -5   2  931.71   50.49
  -3  -5   2  960.80   51.19
   3  -5  -2  904.11   47.60
  -3  -5   2  896.51   53.19
   3  -5  -2  910.01   53.09
  -3  -5   2  886.61   51.29
   3  -5  -2  974.50   52.69
  -3   5   2  864.71   44.10
  -3   5   2  850.41   50.59
  -3   5   2  869.61   45.20
  -3   5   2  867.51   42.40
  -1  -5   2  426.46   31.90
   1  -5  -2  404.56   29.00
  -1  -5   2  426.66   31.60
   1  -5  -2  398.46   31.20
   1  -5  -2  421.46   27.50
  -1  -5   2  469.45   31.50
   1  -5  -2  446.46   32.40
  -1  -5   2  523.35   31.00
  -1  -5   2  469.15   32.80
   1  -5  -2  451.75   29.40
  -1  -5   2  469.25   29.50
   1   5  -2  439.06   22.10
  -1   5   2  503.65   31.70
  -1   5   2  426.96   23.80
  -1   5   2  472.05   28.10
  -1   5   2  464.45   25.80
  -1  -5  -2  855.11   49.10
  -1  -5  -2  826.72   50.39
  -1  -5  -2  901.11   44.30
   1  -5   2  893.91   44.60
   1  -5   2  816.92   50.89
  -1  -5  -2  817.52   50.79
   1  -5   2  939.11   53.29
   1  -5   2  854.41   50.39
   1  -5   2  902.11   48.50
   1  -5   2  915.41   51.69
  -1   5  -2  813.42   47.20
  -1   5  -2  852.41   44.50
   1   5   2  815.02   42.90
   1   5   2  821.42   45.70
   1   5   2  820.42   45.50
   3  -5   2 3336.17  155.08
  -3  -5  -2 3412.36  159.58
  -3  -5  -2 3567.44  148.69
  -3  -5  -2 3403.96  158.88
   3  -5   2 3466.65  161.08
   3  -5   2 3324.47  145.69
  -3  -5  -2 3443.46  158.08
   3  -5   2 3506.85  162.38
   3  -5   2 3322.87  159.58
  -3   5  -2 3619.14  154.18
   3   5   2 3395.36  152.08
   3   5   2 3701.53  149.69
  -3   5  -2 3582.14  155.98
  -3   5  -2 3578.14  163.68
  -5  -5  -2 2281.87  111.89
   5  -5   2 2368.96  117.49
   5  -5   2 2094.59   97.09
  -5  -5  -2 2300.07   98.79
   5  -5   2 2221.58  111.19
  -5  -5  -2 2332.87  111.49
   5  -5   2 2210.88  111.09
   5  -5   2 2200.28   97.69
  -5   5  -2 1925.21  112.79
   5   5   2 1956.30   97.09
  -5   5  -2 2125.39  109.89
  -5   5  -2 2213.48  104.09
   5   5   2 2135.99   96.79
   5   5   2 2147.09  105.59
  -7  -5  -2  152.78   26.90
   7  -5   2   94.79   26.00
   7  -5   2  108.29   21.50
  -7  -5  -2  134.79   25.10
  -7  -5  -2  133.39   18.70
  -7  -5  -2  120.49   24.60
   7  -5   2  117.09   24.30
   7  -5   2  162.88   23.30
  -7   5  -2  155.58   32.00
  -7   5  -2  183.48   34.00
  -7   5  -2  102.59   19.10
   9  -5   2   20.90   13.70
  -9  -5  -2   37.20   11.00
  -9  -5  -2   28.20   13.10
   9  -5   2   25.50   12.90
   9  -5   2   36.10   14.20
   9  -5   2   46.90   14.50
  -9  -5  -2   39.70   14.50
  -9  -5  -2   32.70   14.50
  -9   5  -2   65.79   16.90
  -9   5  -2   40.10   16.40
   9   5   2   72.09   22.30
  -9   5  -2   22.80   15.80
  -9   5  -2   53.39   18.50
   9   5   2   60.19   13.60
  11  -5   2  175.88   33.40
 -11  -5  -2  152.28   30.50
  11  -5   2   77.69   21.20
 -11  -5  -2  119.09   28.30
 -11  -5  -2  160.88   24.80
  11  -5   2  155.18   37.60
  11  -5   2  142.79   26.50
 -11  -5  -2  127.29   32.70
 -11   5  -2  174.38   41.50
 -11   5  -2  116.19   33.20
  11   5   2  169.08   35.60
  11   5   2  156.08   24.40
 -11   5  -2  131.49   30.90
  13  -5   2   31.00   16.40
  13  -5   2   15.60   11.80
 -13  -5  -2   51.09   23.20
  13  -5   2   41.60   15.60
 -13  -5  -2   -1.90    7.20
  13  -5   2   -2.00    8.00
 -13  -5  -2   17.00    9.10
 -13   5  -2   19.80   13.30
  13   5   2   11.90   10.00
 -13   5  -2   25.50   19.20
  13   5   2   14.40   13.80
 -13   5  -2    1.80   11.30
  15  -5   2  110.39   25.20
  15  -5   2  130.09   34.30
  15  -5   2  119.39   29.10
 -15  -5  -2   66.69   26.60
  15  -5   2   90.39   32.40
 -15   5  -2   87.39   35.60
  15   5   2   83.39   27.10
 -15   5  -2  135.69   40.30
 -15   5  -2   76.39   30.10
  17  -5   2   33.40   18.00
 -17  -5  -2   58.09   23.70
 -17  -5  -2   14.80   24.70
  17  -5   2   58.09   26.00
 -17   5  -2   12.30   18.90
 -17   5  -2   65.89   44.70
 -17   5  -2   -1.10   17.10
  17   5   2   22.50   19.30
  19  -5   2   71.39   32.50
 -19  -5  -2   54.19   27.40
  19  -5   2   50.69   26.00
  19  -5   2   44.90   22.80
 -19  -5  -2   67.29   24.40
 -19   5  -2   66.09   35.30
 -19   5  -2   26.80   22.30
 -19   5  -2   31.40   22.00
  19   5   2   39.50   27.50
  21  -5   2   43.90   25.60
  21  -5   2   27.30   22.30
 -21  -5  -2   61.39   30.50
 -21   5  -2   56.99   37.80
 -21   5  -2   34.70   25.30
  21   5   2   84.29   38.50
 -21   5  -2  139.19   53.09
 -21   5  -2   68.19   33.30
  24  -6  -2   -8.90   14.90
 -24  -6   2  -12.80   11.80
  24  -6  -2   -1.40   11.60
 -24   6   2   -3.80   15.10
 -24   6   2   -5.30   13.90
 -24   6   2   -6.40   15.70
  24   6  -2    3.70   20.20
 -24   6   2   -4.40   18.20
 -24   6   2   -4.10   14.20
 -22  -6   2  340.77   64.89
  22  -6  -2  322.37   45.30
  22  -6  -2  240.68   53.29
 -22  -6   2  287.57   40.10
  22  -6  -2  226.58   52.49
  22   6  -2  325.27   65.19
 -22   6   2  299.87   66.99
 -22   6   2  206.48   41.60
 -22   6   2  231.88   54.19
 -22   6   2  147.39   48.70
  20  -6  -2  118.69   38.80
 -20  -6   2  100.89   24.30
 -20  -6   2   94.89   26.90
  20  -6  -2   95.09   24.80
  20  -6  -2  123.79   36.90
 -20  -6   2  123.99   39.10
 -20   6   2   94.19   37.70
  20   6  -2  134.49   38.80
 -20   6   2   43.90   25.50
 -20   6   2   56.39   25.10
 -18  -6   2  370.46   37.60
 -18  -6   2  521.75   48.40
  18  -6  -2  354.86   55.89
  18  -6  -2  291.57   59.69
  18  -6  -2  417.66   42.40
 -18  -6   2  439.86   62.39
 -18   6   2  548.15   85.19
 -18   6   2  562.14   87.09
  18   6  -2  424.06   62.79
 -18   6   2  461.25   71.29
  16  -6  -2   21.50   15.40
 -16  -6   2   11.40   11.00
 -16  -6   2   23.30   11.60
  16  -6  -2   16.90   13.60
 -16  -6   2   19.60   11.60
 -16  -6   2   -1.30    7.20
  16  -6  -2   32.30   14.70
  16   6  -2   -3.30    9.50
 -16   6   2    8.90   12.50
 -16   6   2   28.70   17.70
 -16   6   2   15.30   16.30
 -14  -6   2  489.45   36.20
  14  -6  -2  489.95   39.00
 -14  -6   2  471.85   49.80
  14  -6  -2  444.06   39.90
  14  -6  -2  468.45   66.99
  14  -6  -2  480.45   45.30
  14  -6  -2  503.05   50.29
 -14  -6   2  472.85   42.80
 -14   6   2  511.25   51.49
  14   6  -2  405.26   43.70
 -14   6   2  470.85   49.99
 -14   6   2  453.05   69.49
 -12  -6   2  514.55   43.60
  12  -6  -2  549.25   50.19
  12  -6  -2  580.94   39.10
  12  -6  -2  586.24   48.40
  12  -6  -2  582.04   39.10
  12  -6  -2  641.04   55.89
 -12  -6   2  602.14   52.59
 -12  -6   2  557.34   40.30
 -12  -6   2  621.94   36.70
 -12   6   2  532.75   53.99
 -12   6   2  604.14   51.09
 -12   6   2  577.44   51.09
  12   6  -2  478.75   44.00
 -10  -6   2   30.70   11.60
  10  -6  -2   19.40   11.00
  10  -6  -2   19.00   10.80
  10  -6  -2   32.60    9.80
 -10  -6   2   56.49   18.00
  10  -6  -2   23.30   11.50
  10  -6  -2   46.80    9.60
 -10  -6   2   19.90    7.20
 -10  -6   2   26.90   11.40
 -10   6   2   31.80   15.00
 -10   6   2   40.30   14.60
  10   6  -2   53.39   14.80
 -10   6   2   43.00   15.50
  -8  -6   2   66.59   17.10
  -8  -6   2   72.99   15.20
  -8  -6   2   66.59   11.00
   8  -6  -2   54.89   16.10
   8  -6  -2   64.09   14.90
   8  -6  -2   60.49   17.60
   8  -6  -2   76.69   17.50
  -8  -6   2   64.79   16.70
   8   6  -2   60.59   13.60
  -8   6   2   48.40   14.00
  -8   6   2   55.79   14.80
  -8   6   2   70.89   17.20
  -6  -6   2  843.92   57.29
  -6  -6   2  921.91   57.29
   6  -6  -2  974.80   58.49
  -6  -6   2  927.71   59.09
  -6  -6   2  851.51   49.30
   6  -6  -2  924.21   57.59
   6  -6  -2  915.51   58.09
   6  -6  -2  919.01   53.69
  -6   6   2  920.41   60.59
  -6   6   2  930.51   53.49
   6   6  -2  926.11   47.40
   6   6  -2  858.01   48.70
  -6   6   2  979.60   52.09
   4  -6  -2  457.45   34.60
  -4  -6   2  449.66   31.40
   4  -6  -2  427.66   31.30
  -4  -6   2  407.56   33.60
  -4  -6   2  387.26   29.30
   4  -6  -2  419.56   28.50
   4  -6  -2  345.37   31.00
  -4  -6   2  414.46   31.80
   4  -6  -2  432.76   32.10
   4  -6  -2  388.66   30.20
  -4   6   2  372.26   24.70
   4   6  -2  348.47   21.10
  -4   6   2  369.06   26.80
  -4   6   2  380.66   32.30
  -2  -6   2  428.36   30.10
   2  -6  -2  384.46   27.20
   2  -6  -2  384.66   28.50
  -2  -6   2  384.16   31.30
  -2  -6   2  363.16   30.00
  -2  -6   2  366.96   31.40
  -2  -6   2  401.96   30.00
   2  -6  -2  337.17   30.50
  -2  -6   2  383.96   25.10
   2  -6  -2  447.36   32.00
   2  -6  -2  385.86   28.10
   2  -6  -2  373.56   31.30
  -2   6   2  481.45   31.20
   0  -6   2  829.62   45.70
   0  -6   2  696.73   48.60
   0  -6  -2  726.83   49.10
   0  -6  -2  796.62   50.29
   0  -6   2  744.23   46.10
   0  -6  -2  794.62   47.60
   0  -6  -2  840.52   46.40
   0  -6   2  730.73   49.80
   0  -6   2  690.43   51.09
   0  -6   2  719.93   45.50
   0  -6  -2  711.93   43.00
   0   6  -2  827.02   47.80
   0   6   2  833.42   42.00
   0   6   2  886.01   42.00
   0   6   2  866.41   47.60
   0   6   2  757.22   39.00
   2  -6   2 1108.09   67.29
  -2  -6  -2 1215.68   65.59
  -2  -6  -2 1215.98   67.49
   2  -6   2 1187.88   57.49
   2  -6   2 1172.78   63.49
   2  -6   2 1143.19   65.59
  -2  -6  -2 1087.99   66.19
   2  -6   2 1115.09   66.69
  -2  -6  -2 1121.79   57.09
   2   6   2 1048.70   59.19
   2   6   2 1097.59   56.59
  -2   6  -2 1071.79   57.89
   2   6   2 1113.59   57.69
  -2   6  -2 1065.29   59.99
  -4  -6  -2  644.44   49.10
   4  -6   2  704.93   51.79
   4  -6   2  742.03   48.10
   4  -6   2  706.23   50.89
  -4  -6  -2  707.23   49.99
   4  -6   2  665.43   50.19
   4  -6   2  716.83   38.00
  -4  -6  -2  713.83   40.90
  -4   6  -2  725.73   44.20
   4   6   2  741.33   45.30
   4   6   2  736.83   39.60
  -4   6  -2  719.93   47.20
  -4   6  -2  704.03   52.69
   6  -6   2   33.80   12.70
  -6  -6  -2   20.30    8.10
   6  -6   2   32.90   13.50
   6  -6   2   48.80    8.80
  -6  -6  -2   21.60    8.40
  -6  -6  -2   54.59   15.10
   6  -6   2   35.00   13.10
  -6  -6  -2   40.60   14.80
  -6  -6  -2   35.90   10.20
   6   6   2   56.59   15.20
   6   6   2   58.79   10.30
  -6   6  -2   47.90   15.70
  -6   6  -2   33.50   13.80
  -6   6  -2   42.20   11.80
  -8  -6  -2 1358.16   82.89
  -8  -6  -2 1327.67   74.89
  -8  -6  -2 1332.97   85.69
   8  -6   2 1271.27   80.59
  -8  -6  -2 1334.67   69.29
   8  -6   2 1404.76   91.89
   8  -6   2 1403.46   69.39
   8  -6   2 1372.66   83.39
  -8   6  -2 1337.27   86.29
  -8   6  -2 1243.48   87.69
  -8   6  -2 1277.97   75.39
   8   6   2 1339.27   81.19
  10  -6   2  212.48   40.90
 -10  -6  -2  194.18   26.60
 -10  -6  -2  195.48   35.50
  10  -6   2  197.08   36.10
  10  -6   2  152.58   30.60
  10  -6   2  228.28   30.60
 -10  -6  -2  141.49   31.30
 -10   6  -2  215.58   42.40
 -10   6  -2  229.78   45.50
 -10   6  -2  193.58   29.00
 -10   6  -2  229.68   47.60
  10   6   2  263.57   44.20
  12  -6   2  669.53   48.70
  12  -6   2  555.14   60.99
 -12  -6  -2  588.64   59.09
  12  -6   2  626.14   62.19
  12  -6   2  552.44   54.99
 -12   6  -2  587.44   62.79
 -12   6  -2  609.04   62.99
  12   6   2  539.25   55.19
 -12   6  -2  582.14   64.29
  14  -6   2   70.29   22.30
  14  -6   2   47.20   26.70
  14  -6   2   62.49   22.00
 -14  -6  -2   74.29   21.90
  14  -6   2   63.59   26.10
 -14  -6  -2   60.09   26.40
 -14   6  -2   80.29   29.00
  14   6   2   59.89   25.80
 -14   6  -2   51.59   23.90
 -14   6  -2   43.60   24.30
  16  -6   2  328.97   55.29
  16  -6   2  254.47   56.39
 -16  -6  -2  392.06   48.10
  16  -6   2  311.77   44.50
 -16  -6  -2  286.17   55.89
 -16   6  -2  402.96   73.69
 -16   6  -2  272.57   58.19
  16   6   2  292.97   58.59
 -16   6  -2  311.87   66.49
 -18  -6  -2  119.19   38.60
  18  -6   2  130.29   41.50
 -18  -6  -2  144.59   30.00
  18  -6   2  113.49   26.70
  18  -6   2  138.29   36.90
 -18   6  -2  131.29   43.40
 -18   6  -2  172.68   49.50
 -18   6  -2  110.89   43.00
  18   6   2  154.28   45.10
  20  -6   2   39.70   27.20
 -20  -6  -2   44.20   25.60
  20  -6   2   43.00   23.20
 -20   6  -2   50.19   26.80
  20   6   2   24.00   23.40
 -20   6  -2   22.70   23.70
 -20   6  -2   15.90   23.30
 -23  -7   2   46.10   30.70
  23  -7  -2   46.40   26.80
  23  -7  -2   71.19   45.60
 -23   7   2   55.99   46.80
 -23   7   2   47.00   43.20
 -23   7   2   34.70   31.50
  23   7  -2   49.70   49.00
 -21  -7   2  156.68   44.80
  21  -7  -2  148.29   43.20
  21  -7  -2  203.28   47.50
 -21   7   2  205.28   53.19
 -21   7   2  193.68   49.70
 -21   7   2  132.69   43.60
  21   7  -2  281.77   56.99
 -19  -7   2  179.28   34.40
  19  -7  -2  162.58   29.50
  19  -7  -2  228.68   49.99
 -19  -7   2  167.58   44.90
  19  -7  -2  153.18   43.20
  19   7  -2  175.48   43.60
 -19   7   2  217.98   52.99
 -19   7   2  275.97   62.79
 -19   7   2  196.38   49.50
 -17  -7   2   -0.50   11.00
  17  -7  -2   24.70   17.50
  17  -7  -2    9.70   12.10
 -17  -7   2    0.20    5.20
 -17  -7   2    1.30    9.20
 -17   7   2   25.90   20.90
  17   7  -2   23.70   17.50
 -17   7   2    6.90   13.80
 -17   7   2   16.70   14.30
 -15  -7   2  558.34   57.79
  15  -7  -2  456.85   36.90
  15  -7  -2  561.14   56.69
  15  -7  -2  566.44   61.19
 -15  -7   2  594.04   49.99
 -15  -7   2  542.75   34.50
 -15   7   2  695.93   63.59
 -15   7   2  585.44   64.59
 -15   7   2  542.75   56.99
  15   7  -2  582.44   54.69
 -13  -7   2  379.56   36.50
  13  -7  -2  267.97   25.50
  13  -7  -2  377.66   25.40
 -13  -7   2  235.68   45.50
  13  -7  -2  299.17   40.50
  13  -7  -2  315.87   46.80
  13  -7  -2  272.07   47.70
  13   7  -2  190.88   34.70
 -13   7   2  278.67   46.40
 -13   7   2  257.67   53.29
 -13   7   2  279.77   48.10
 -11  -7   2  135.39   24.90
  11  -7  -2  154.18   23.50
 -11  -7   2  143.79   32.00
  11  -7  -2   70.59   20.70
  11  -7  -2  142.99   30.00
  11  -7  -2   88.79   23.10
 -11   7   2  100.59   25.00
  11   7  -2   98.69   23.50
 -11   7   2   62.29   19.50
 -11   7   2   59.29   17.60
  -9  -7   2   41.10   15.00
  -9  -7   2   48.10   14.80
   9  -7  -2   50.99   16.70
   9  -7  -2   62.89   17.70
   9  -7  -2   73.09   16.30
   9  -7  -2   31.80   15.00
  -9  -7   2   76.69   21.40
  -9  -7   2   56.19   10.70
  -9   7   2   66.79   18.60
   9   7  -2   64.29   16.00
  -9   7   2   63.29   22.10
  -9   7   2   77.49   19.10
   7  -7  -2 1871.71  107.49
   7  -7  -2 1901.61  106.89
  -7  -7   2 1851.31  106.09
  -7  -7   2 2021.60  104.19
   7  -7  -2 2053.59  108.49
  -7  -7   2 2098.89   96.39
   7  -7  -2 2201.48  103.39
  -7  -7   2 2087.99  111.09
  -7   7   2 1977.10  102.19
   7   7  -2 2040.30   95.09
  -7   7   2 2108.79  100.29
  -7   7   2 1996.40  112.49
   5  -7  -2  386.26   33.70
  -5  -7   2  427.06   36.30
   5  -7  -2  422.66   36.90
   5  -7  -2  397.36   36.40
  -5  -7   2  451.65   35.60
  -5  -7   2  437.66   34.70
   5  -7  -2  411.66   34.90
  -5  -7   2  473.95   39.30
   5  -7  -2  517.35   37.30
   5  -7  -2  489.65   33.20
  -5  -7   2  497.15   34.10
  -5   7   2  426.86   29.00
   5   7  -2  403.46   26.00
  -5   7   2  455.65   38.80
   5   7  -2  388.56   24.90
  -5   7   2  384.76   30.60
   3  -7  -2  478.25   38.70
   3  -7  -2  479.25   38.20
   3  -7  -2  539.35   35.90
  -3  -7   2  542.95   39.00
  -3  -7   2  496.35   37.30
  -3  -7   2  546.75   41.60
  -3  -7   2  543.55   39.90
   3  -7  -2  529.85   41.10
  -3  -7   2  426.26   35.90
   3  -7  -2  502.65   40.20
   3  -7  -2  555.14   36.40
  -3   7   2  476.45   27.30
  -3   7   2  577.74   40.00
  -3   7   2  530.95   33.30
   1  -7  -2  128.69   19.10
  -1  -7   2  137.29   19.90
  -1  -7   2   70.79   16.10
   1  -7  -2  181.68   27.30
  -1  -7   2  114.29   21.00
   1  -7  -2  136.89   22.40
   1  -7  -2  155.38   25.40
  -1  -7   2  129.49   23.60
  -1  -7   2   81.09   16.50
  -1   7   2  127.09   20.90
  -1   7   2  116.19   10.70
  -1   7   2  145.59   21.10
  -1  -7  -2 1178.68   62.49
  -1  -7  -2 1043.20   66.99
   1  -7   2 1151.78   69.89
   1  -7   2 1174.18   70.09
  -1  -7  -2 1130.59   66.19
   1  -7   2 1127.59   61.39
  -1  -7  -2 1156.88   60.89
   1  -7   2 1158.38   68.39
  -1  -7  -2 1192.58   70.59
   1  -7   2 1182.78   65.79
   1  -7   2 1164.98   65.39
  -1   7  -2 1171.08   56.39
   1   7   2 1150.38   55.99
   1   7   2 1073.59   60.99
   1   7   2 1081.69   57.89
  -1   7  -2 1060.09   62.19
   3  -7   2  342.57   34.50
  -3  -7  -2  373.96   26.60
  -3  -7  -2  274.87   36.20
  -3  -7  -2  383.06   33.70
   3  -7   2  324.27   33.30
   3  -7   2  364.96   33.70
   3  -7   2  317.07   29.80
  -3  -7  -2  239.48   33.30
   3  -7   2  389.46   26.40
   3   7   2  321.27   24.20
   3   7   2  295.57   24.90
  -3   7  -2  275.87   25.50
  -3   7  -2  314.57   26.80
  -3   7  -2  324.97   33.90
   5  -7   2 1673.03   97.29
  -5  -7  -2 1674.63   94.69
  -5  -7  -2 1634.84   80.49
   5  -7   2 1631.34   95.89
   5  -7   2 1652.23   95.69
  -5  -7  -2 1630.74   95.19
   5  -7   2 1635.24   90.59
   5  -7   2 1596.44   75.89
  -5   7  -2 1730.93   99.79
   5   7   2 1598.64   75.59
   5   7   2 1564.74   85.29
  -5   7  -2 1682.23   89.99
  -5   7  -2 1628.34   83.29
   7  -7   2  133.19   30.70
   7  -7   2  116.19   23.20
   7  -7   2  202.68   33.70
  -7  -7  -2  105.89   24.10
  -7  -7  -2  144.99   21.30
  -7  -7  -2  176.18   33.70
   7   7   2  176.28   30.50
  -7   7  -2  169.58   34.50
  -7   7  -2  138.49   22.20
  -7   7  -2  221.08   36.70
   9  -7   2  861.01   65.69
   9  -7   2  767.82   68.29
  -9  -7  -2  827.72   66.89
  -9  -7  -2  808.12   43.20
   9  -7   2  849.61   63.29
  -9  -7  -2  777.02   53.19
  -9  -7  -2  849.72   64.49
  -9   7  -2  872.51   86.29
   9   7   2  785.62   60.99
  -9   7  -2  856.81   70.69
  -9   7  -2  805.12   51.59
  -9   7  -2  821.62   66.29
 -11  -7  -2  227.78   41.50
  11  -7   2  188.88   37.00
  11  -7   2  201.98   20.50
 -11  -7  -2  214.18   21.20
  11  -7   2  190.78   37.40
  11  -7   2  133.59   34.50
  11   7   2  219.78   40.30
 -11   7  -2  140.49   33.30
 -11   7  -2  200.98   42.20
 -11   7  -2  238.18   43.30
 -13  -7  -2  239.08   33.50
  13  -7   2  217.88   48.90
 -13  -7  -2  163.78   39.40
  13  -7   2  248.28   40.50
  13  -7   2  248.98   31.30
  13  -7   2  202.88   38.90
 -13   7  -2  182.48   47.60
 -13   7  -2  317.17   62.79
 -13   7  -2  156.18   40.20
  13   7   2  350.16   57.89
  15  -7   2   86.19   33.00
  15  -7   2  129.19   34.30
 -15  -7  -2  132.39   40.00
  15  -7   2  147.19   33.20
 -15   7  -2  181.88   49.20
  15   7   2  214.28   49.60
 -15   7  -2  150.18   38.20
 -15   7  -2  142.59   40.20
  17  -7   2   12.40   13.80
  17  -7   2   18.20   18.30
 -17  -7  -2   53.19   25.00
 -17   7  -2    9.80   17.90
 -17   7  -2   31.70   24.40
  17   7   2   16.40   19.80
 -17   7  -2   41.90   26.70
 -19  -7  -2   77.69   35.10
  19  -7   2   82.59   42.10
 -19   7  -2   48.70   40.10
 -19   7  -2   57.89   53.69
 -19   7  -2   51.09   30.20
 -22  -8   2   31.20   22.20
  22  -8  -2   37.70   23.20
  22  -8  -2   42.50   24.90
 -22   8   2   37.70   26.00
  22   8  -2   56.59   29.90
 -22   8   2    9.40   19.40
 -22   8   2   40.60   27.30
 -22   8   2   51.39   30.10
  20  -8  -2    6.00   13.80
 -20  -8   2   27.40   22.70
  20  -8  -2   27.40   21.10
 -20  -8   2   -0.40   10.30
 -20   8   2   21.10   22.30
 -20   8   2   25.90   20.00
  20   8  -2   22.30   21.90
 -20   8   2   33.60   27.90
  18  -8  -2  187.38   42.00
 -18  -8   2  247.18   53.59
  18  -8  -2  120.39   39.30
 -18  -8   2  187.58   35.70
 -18   8   2  218.38   47.30
 -18   8   2  216.08   52.99
  18   8  -2  258.57   49.90
 -18   8   2  194.88   49.30
 -16  -8   2   87.49   24.40
 -16  -8   2  129.99   37.20
  16  -8  -2  117.19   35.20
  16  -8  -2   97.79   30.00
 -16   8   2   94.79   29.30
  16   8  -2  159.18   37.00
 -16   8   2  188.58   43.00
 -16   8   2  128.89   34.60
  14  -8  -2  140.49   32.50
 -14  -8   2   98.49   22.70
  14  -8  -2   83.19   29.20
  14  -8  -2  125.49   29.10
 -14  -8   2  123.19   33.30
 -14   8   2  125.29   32.50
  14   8  -2  158.58   32.50
 -14   8   2  117.49   30.10
 -14   8   2   49.90   20.40
 -12  -8   2  316.57   49.60
  12  -8  -2  324.87   29.60
  12  -8  -2  275.27   50.09
  12  -8  -2  259.57   43.40
 -12  -8   2  390.86   37.70
 -12   8   2  370.86   40.10
 -12   8   2  429.86   58.19
  12   8  -2  346.27   45.20
 -12   8   2  313.27   66.09
 -10  -8   2 1013.50   65.39
  10  -8  -2  957.70   59.39
 -10  -8   2  985.00   72.99
  10  -8  -2  892.31   68.59
  10  -8  -2  970.60   70.09
 -10  -8   2  822.92   66.89
  10  -8  -2  961.10   71.89
 -10   8   2 1008.00   68.39
 -10   8   2 1076.99   67.39
 -10   8   2  931.81   76.09
  10   8  -2  960.20   60.79
  -8  -8   2  332.67   46.90
   8  -8  -2  207.78   33.60
   8  -8  -2  250.87   38.70
   8  -8  -2  305.87   39.60
  -8  -8   2  215.38   21.30
  -8  -8   2  171.28   27.70
  -8  -8   2  225.88   32.20
   8  -8  -2  255.97   33.40
  -8   8   2  282.77   27.40
  -8   8   2  284.57   29.60
   8   8  -2  290.87   25.10
  -8   8   2  201.08   33.70
  -6  -8   2  690.23   45.30
   6  -8  -2  653.03   52.09
  -6  -8   2  723.53   50.49
   6  -8  -2  608.94   51.09
  -6  -8   2  681.03   52.29
  -6  -8   2  637.84   48.40
   6  -8  -2  754.92   52.59
   6  -8  -2  677.73   48.40
  -6  -8   2  730.33   55.29
  -6   8   2  684.23   54.69
   6   8  -2  743.43   40.00
  -6   8   2  711.43   43.10
   6   8  -2  700.73   40.70
   6   8  -2  683.13   35.40
  -6   8   2  686.13   46.80
  -4  -8   2  662.93   48.40
   4  -8  -2  656.23   49.99
   4  -8  -2  640.84   47.20
  -4  -8   2  666.33   46.10
   4  -8  -2  674.53   46.90
  -4  -8   2  625.34   49.10
  -4  -8   2  720.93   48.10
   4  -8  -2  647.34   48.70
  -4  -8   2  551.44   45.00
   4  -8  -2  660.63   44.10
   4  -8  -2  599.04   46.60
  -4   8   2  609.94   34.10
  -4   8   2  617.54   47.60
  -4   8   2  630.74   41.10
  -4   8   2  620.84   35.90
   2  -8  -2 1686.53   89.29
  -2  -8   2 1847.02   92.09
  -2  -8   2 1685.23   94.89
  -2  -8   2 1626.04   91.89
   2  -8  -2 1794.32   94.89
   2  -8  -2 1744.83   92.09
  -2  -8   2 1644.24   79.89
   2  -8  -2 1703.73   88.89
  -2  -8   2 1696.53   90.19
  -2  -8   2 1656.03   93.09
   2  -8  -2 1720.13   94.89
  -2   8   2 1643.24   81.39
  -2   8   2 1766.42   92.29
  -2   8   2 1669.13   88.49
  -2   8   2 1551.04   74.29
   0  -8   2  665.13   50.89
   0  -8  -2  678.53   48.40
   0  -8   2  698.93   48.80
   0  -8  -2  713.63   51.89
   0  -8   2  670.03   50.39
   0  -8   2  717.03   46.80
   0  -8  -2  648.54   50.79
   0  -8   2  641.84   50.79
   0  -8  -2  740.03   47.90
   0  -8   2  666.73   44.30
   0   8   2  730.53   41.80
   0   8   2  649.83   36.30
   0   8  -2  774.12   48.90
   2  -8   2  381.86   34.80
   2  -8   2  463.65   37.10
  -2  -8  -2  404.46   36.40
  -2  -8  -2  442.56   39.30
   2  -8   2  417.16   39.70
   2  -8   2  450.15   38.50
  -2  -8  -2  383.76   38.00
   2  -8   2  415.76   39.30
  -2  -8  -2  401.16   31.00
  -2   8  -2  394.16   27.80
  -2   8  -2  341.37   30.30
   2   8   2  360.66   28.90
  -2   8  -2  355.46   36.50
   2   8   2  341.77   29.40
   4  -8   2  205.48   34.10
  -4  -8  -2  322.17   44.80
  -4  -8  -2  299.47   25.90
  -4  -8  -2  324.87   34.10
   4  -8   2  310.77   24.60
   4  -8   2  290.87   39.90
   4  -8   2  262.67   40.30
   4  -8   2  265.07   35.00
  -4   8  -2  306.97   28.20
   4   8   2  292.07   22.60
  -4   8  -2  285.77   25.80
   4   8   2  294.77   26.20
  -4   8  -2  289.37   40.80
   6  -8   2  345.57   23.70
  -6  -8  -2  335.27   27.90
   6  -8   2  333.57   34.80
  -6  -8  -2  331.27   47.60
   6  -8   2  400.46   54.39
   6  -8   2  368.76   47.70
  -6  -8  -2  288.47   41.60
   6   8   2  344.97   32.50
  -6   8  -2  323.97   28.10
  -6   8  -2  339.17   34.40
  -6   8  -2  417.16   43.70
   8  -8   2  397.06   58.89
  -8  -8  -2  300.57   27.20
  -8  -8  -2  381.16   54.89
   8  -8   2  366.86   48.60
   8   8   2  362.76   37.50
  -8   8  -2  364.86   29.50
  -8   8  -2  385.16   41.00
  -8   8  -2  316.47   48.30
  -8   8  -2  401.86   54.89
  10  -8   2  160.78   33.10
 -10  -8  -2  152.78   30.20
 -10  -8  -2  222.58   38.90
  10  -8   2  153.38   32.60
  10  -8   2  205.58   43.90
 -10   8  -2  202.88   43.80
 -10   8  -2  190.18   46.80
  10   8   2  146.09   32.30
 -10   8  -2  204.78   44.80
  12  -8   2  140.69   31.80
  12  -8   2  110.29   30.70
  12  -8   2  125.59   36.60
 -12  -8  -2  278.97   53.29
 -12   8  -2  172.78   43.20
 -12   8  -2  256.97   53.39
  12   8   2  235.98   47.10
 -12   8  -2  125.89   34.60
  14  -8   2   67.99   26.00
  14  -8   2   45.50   22.00
  14  -8   2   51.29   27.10
 -14  -8  -2   19.80   16.30
  14   8   2   42.80   24.30
 -14   8  -2   49.10   23.70
 -14   8  -2   64.69   29.30
 -14   8  -2   58.29   26.20
  16  -8   2   41.00   25.50
  16  -8   2   57.09   24.30
 -16  -8  -2    7.20   16.90
 -16   8  -2   40.50   23.90
 -16   8  -2   59.99   34.50
 -16   8  -2   64.99   33.40
  16   8   2   35.40   23.90
 -18  -8  -2   19.50   21.20
  18  -8   2    1.70   13.20
  18  -8   2    5.10   16.30
 -18   8  -2    2.80   17.00
  18   8   2    6.10   18.50
 -18   8  -2   -6.40   14.90
 -18   8  -2   34.60   26.40
 -21  -9   2   10.00   18.40
  21  -9  -2   16.10   19.10
  21  -9  -2   26.40   22.00
 -21   9   2    7.50   16.00
 -21   9   2   17.70   20.90
 -21   9   2    3.40   16.80
  21   9  -2   19.70   21.90
 -21   9   2   54.59   34.80
 -19  -9   2    2.30   12.20
  19  -9  -2    9.00   15.50
  19  -9  -2   17.40   17.40
 -19   9   2   -2.50   13.30
  19   9  -2    9.70   17.50
 -19   9   2    9.50   16.20
 -19   9   2    2.80   18.00
 -17  -9   2  330.87   61.09
  17  -9  -2  345.67   57.49
  17  -9  -2  276.77   56.39
 -17   9   2  297.47   56.29
 -17   9   2  359.36   61.89
  17   9  -2  327.97   55.89
 -17   9   2  315.77   66.99
  15  -9  -2   54.79   23.90
 -15  -9   2   48.40   19.20
  15  -9  -2   58.99   25.90
 -15  -9   2   50.79   22.70
 -15   9   2   62.09   28.50
 -15   9   2   89.09   33.40
 -15   9   2   60.59   24.70
  15   9  -2  109.09   31.00
 -13  -9   2  167.18   36.50
  13  -9  -2  183.58   38.10
  13  -9  -2  141.39   37.60
  13  -9  -2  190.98   37.30
 -13  -9   2  170.98   33.60
 -13   9   2  182.48   35.20
  13   9  -2  237.58   40.90
 -13   9   2  216.08   42.30
 -11  -9   2  116.39   31.10
  11  -9  -2  114.99   28.20
  11  -9  -2   94.89   28.30
  11  -9  -2  123.09   23.30
 -11  -9   2  124.59   26.40
  11  -9  -2   89.29   25.60
 -11   9   2  105.89   34.00
 -11   9   2  118.79   29.10
 -11   9   2   82.59   23.30
   9  -9  -2  428.66   45.10
  -9  -9   2  419.86   56.49
   9  -9  -2  416.56   53.29
  -9  -9   2  471.45   42.00
  -9  -9   2  435.36   56.69
   9  -9  -2  480.95   39.40
  -9  -9   2  392.46   30.40
   9  -9  -2  391.66   43.60
  -9   9   2  498.95   40.50
  -9   9   2  495.55   51.89
  -9   9   2  549.95   45.30
   9   9  -2  459.25   36.30
  -7  -9   2  431.16   44.80
  -7  -9   2  409.26   34.70
   7  -9  -2  415.36   43.10
   7  -9  -2  516.25   47.10
  -7  -9   2  471.75   45.00
  -7  -9   2  464.35   41.30
   7  -9  -2  480.15   40.30
   7  -9  -2  372.56   39.60
  -7   9   2  511.45   35.90
   7   9  -2  490.85   32.60
  -7   9   2  474.55   33.40
  -7   9   2  513.45   40.40
  -7   9   2  492.55   48.50
   5  -9  -2   93.79   19.70
   5  -9  -2  140.59   25.20
  -5  -9   2  160.28   28.70
  -5  -9   2  158.28   26.60
  -5  -9   2  120.99   22.50
   5  -9  -2  116.59   22.60
  -5  -9   2  116.39   26.00
  -5  -9   2  124.29   25.60
   5  -9  -2  126.59   22.20
   5  -9  -2   97.49   23.20
  -5   9   2  106.49   14.90
  -5   9   2  124.89   30.60
  -5   9   2  134.29   22.20
   5   9  -2  117.19   17.10
   5   9  -2   86.99   12.30
  -3  -9   2  246.68   34.50
  -3  -9   2  254.97   38.30
  -3  -9   2  202.08   33.50
  -3  -9   2  312.37   37.80
   3  -9  -2  237.98   24.20
   3  -9  -2  231.58   36.20
   3  -9  -2  219.08   37.70
   3  -9  -2  274.87   37.60
   3  -9  -2  307.67   38.70
   3  -9  -2  329.47   43.20
  -3  -9   2  298.57   39.00
  -3   9   2  315.67   31.30
  -3   9   2  321.07   26.00
  -3   9   2  249.08   18.10
  -3   9   2  291.97   40.50
  -1  -9   2  898.61   61.49
   1  -9  -2  791.22   59.59
   1  -9  -2  844.02   60.79
  -1  -9   2  852.21   56.49
   1  -9  -2  852.31   56.89
   1  -9  -2  789.62   53.79
  -1  -9   2  751.92   57.69
   1  -9  -2  897.51   58.29
  -1  -9   2  785.92   55.59
  -1  -9   2  832.02   60.09
  -1  -9   2  799.42   48.80
  -1   9   2  848.32   51.89
  -1   9   2  749.82   40.70
  -1   9   2  857.41   56.59
   1   9  -2  875.71   56.59
  -1   9   2  847.32   47.60
  -1  -9  -2  119.89   23.70
   1  -9   2  154.38   29.40
   1  -9   2  179.28   27.20
  -1  -9  -2  181.18   32.30
   1  -9   2  150.78   26.30
   1  -9   2  183.48   28.60
   1  -9   2  178.48   32.80
  -1  -9  -2  175.48   25.80
  -1  -9  -2  164.38   32.50
   1  -9   2  117.89   26.90
   1   9   2  149.19   15.20
   1   9   2  236.28   30.60
  -1   9  -2  163.68   27.10
  -1   9  -2  139.59   27.60
  -3  -9  -2  214.78   37.20
   3  -9   2  308.97   41.00
   3  -9   2  261.77   41.70
   3  -9   2  363.06   49.40
  -3  -9  -2  350.56   47.50
  -3  -9  -2  267.97   26.30
   3  -9   2  370.76   45.70
  -3  -9  -2  402.46   50.79
   3  -9   2  274.27   26.00
   3   9   2  277.27   24.30
  -3   9  -2  310.07   46.80
   3   9   2  258.37   23.80
  -3   9  -2  305.57   25.50
  -3   9  -2  277.87   26.60
  -5  -9  -2   54.69   18.60
   5  -9   2   72.19   20.70
   5  -9   2   79.19   15.60
   5  -9   2   86.79   25.00
  -5  -9  -2   80.99   21.70
   5  -9   2  105.99   26.10
  -5  -9  -2   96.19   18.60
  -5   9  -2   88.69   17.50
  -5   9  -2   68.09   18.50
   5   9   2   71.39   11.60
   5   9   2   85.29   18.70
  -5   9  -2   80.29   23.70
   7  -9   2  448.16   44.00
   7  -9   2  413.46   52.99
   7  -9   2  449.26   48.20
  -7   9  -2  496.65   66.19
   7   9   2  433.46   40.10
  -7   9  -2  447.66   32.00
  -7   9  -2  407.76   41.20
  -7   9  -2  407.16   65.29
   9  -9   2    7.10    9.90
  -9  -9  -2   -0.80    4.60
  -9  -9  -2   12.80   10.90
   9  -9   2   16.50   13.60
  -9  -9  -2   13.50   13.00
   9  -9   2    8.70   11.30
  -9   9  -2   12.20   12.40
   9   9   2   15.70   13.50
  -9   9  -2   -1.60    9.60
  -9   9  -2    0.50   10.50
 -11  -9  -2  118.19   31.50
  11  -9   2  147.29   33.00
  11  -9   2  247.38   44.00
  11  -9   2   95.19   34.00
 -11   9  -2   94.89   29.90
 -11   9  -2  159.58   37.50
 -11   9  -2   93.99   32.60
 -13  -9  -2  413.16   64.39
  13  -9   2  552.44   56.59
  13  -9   2  499.35   65.59
  13  -9   2  324.77   63.09
  13   9   2  472.25   69.19
 -13   9  -2  583.44   83.89
 -13   9  -2  433.16   74.79
 -13   9  -2  565.74   61.59
  15  -9   2   41.60   20.90
 -15  -9  -2   36.50   19.60
  15  -9   2   76.49   29.00
  15  -9   2   47.10   24.80
 -15   9  -2   65.09   28.80
 -15   9  -2   22.90   20.30
  15   9   2   41.70   26.10
 -15   9  -2   12.60   15.00
  17  -9   2    6.30   15.20
  17  -9   2    8.50   14.20
 -17  -9  -2   14.80   17.90
 -17   9  -2   24.80   24.80
 -17   9  -2    4.80   15.40
 -17   9  -2    1.90   16.00
  17   9   2   27.00   24.40
  20 -10  -2  176.58   43.50
  20 -10  -2  263.47   62.19
 -20 -10   2  230.58   52.29
 -20  10   2  142.69   47.80
 -20  10   2  134.69   41.70
 -20  10   2  143.39   41.50
 -20  10   2  195.78   49.40
  18 -10  -2   77.29   25.70
  18 -10  -2   59.99   27.40
 -18 -10   2  103.89   36.90
 -18  10   2   47.30   22.40
 -18  10   2   61.59   26.50
 -18  10   2  114.19   37.00
 -18  10   2  123.99   44.00
  16 -10  -2  140.09   41.20
  16 -10  -2  103.79   31.40
 -16 -10   2  141.39   40.40
  16  10  -2  160.88   37.00
 -16  10   2  154.68   39.30
 -16  10   2  159.88   51.79
 -16  10   2  158.88   38.80
 -14 -10   2   68.69   27.90
  14 -10  -2   16.40   13.30
  14 -10  -2   31.10   19.40
 -14 -10   2   39.90   16.70
 -14  10   2   50.69   24.00
 -14  10   2   38.90   20.40
 -14  10   2   28.60   19.80
  14  10  -2   32.30   17.70
  12 -10  -2   86.39   28.80
  12 -10  -2   38.70   19.00
  12 -10  -2   32.20   16.10
 -12 -10   2   60.39   20.60
 -12  10   2   69.09   22.50
  12  10  -2   30.00   14.50
 -12  10   2   63.59   28.40
  10 -10  -2   95.69   29.00
  10 -10  -2   73.19   18.80
 -10 -10   2   79.59   21.60
  10 -10  -2   79.99   23.70
 -10 -10   2   82.79   24.70
 -10 -10   2   80.79   25.90
  10 -10  -2   88.09   27.90
 -10  10   2   73.89   22.10
 -10  10   2   41.80   18.40
 -10  10   2   71.49   20.30
 -10  10   2   69.69   18.60
  -8 -10   2  336.47   48.70
  -8 -10   2  468.05   46.40
   8 -10  -2  342.67   47.30
  -8 -10   2  435.16   33.50
   8 -10  -2  362.76   36.10
   8 -10  -2  362.96   54.39
  -8 -10   2  437.46   41.00
   8 -10  -2  341.07   48.30
  -8  10   2  286.67   28.10
  -8  10   2  314.07   46.60
  -8  10   2  378.56   37.30
  -8  10   2  432.56   34.10
  -6 -10   2  128.49   29.20
  -6 -10   2  170.08   27.10
   6 -10  -2  224.38   35.80
  -6 -10   2  148.99   28.20
   6 -10  -2  154.98   29.80
  -6 -10   2  130.49   28.40
   6 -10  -2  164.38   32.10
   6 -10  -2  156.38   32.10
  -6  10   2  193.58   28.90
  -6  10   2  164.88   34.10
   4 -10  -2   52.09   18.20
   4 -10  -2   97.29   20.30
   4 -10  -2   53.29   16.60
  -4 -10   2   60.99   17.90
  -4 -10   2  121.79   30.60
  -4 -10   2  122.69   27.40
  -4 -10   2   46.00   16.00
   4 -10  -2   72.39   17.90
  -4 -10   2   51.19   16.40
   4 -10  -2   76.59   20.90
  -4  10   2   45.00   13.90
  -4  10   2   60.29   12.10
  -4  10   2   72.29   20.40
  -4  10   2   73.79   21.40
   2 -10  -2  767.62   59.39
  -2 -10   2  655.93   55.49
  -2 -10   2  675.83   54.49
  -2 -10   2  708.63   54.09
   2 -10  -2  738.43   52.89
   2 -10  -2  663.63   51.49
   2 -10  -2  740.43   57.79
  -2 -10   2  779.02   55.69
  -2 -10   2  773.02   58.09
   2 -10  -2  691.93   54.39
  -2  10   2  614.94   42.50
  -2  10   2  730.23   50.89
  -2  10   2  665.43   52.89
   0 -10  -2  258.67   38.20
   0 -10   2  198.58   33.20
   0 -10   2  192.08   33.90
   0 -10   2  322.77   47.10
   0 -10   2  257.87   32.40
   0 -10  -2  248.98   34.80
   0 -10  -2  257.97   40.40
   0 -10  -2  193.48   35.30
   0 -10   2  161.88   29.10
   0 -10   2  204.98   31.30
   0  10  -2  307.97   44.70
   0  10  -2  306.97   39.60
   0  10   2  245.78   34.50
   0  10   2  228.08   21.00
   0  10   2  210.38   21.70
  -2 -10  -2   98.39   25.80
  -2 -10  -2  121.09   22.80
   2 -10   2  145.09   25.00
  -2 -10  -2  118.59   26.70
   2 -10   2   92.79   22.80
   2 -10   2  112.29   24.20
  -2 -10  -2   78.29   25.40
   2 -10   2  106.59   25.70
   2 -10   2   60.09   20.10
  -2  10  -2  167.98   35.00
  -2  10  -2  125.69   22.50
   2  10   2  118.79   20.60
   4 -10   2  224.88   29.50
  -4 -10  -2  213.08   29.20
   4 -10   2  191.98   35.50
   4 -10   2  202.58   35.90
   4 -10   2  189.88   35.00
  -4 -10  -2  167.88   34.40
  -4 -10  -2  128.59   30.30
   4 -10   2  237.38   41.80
  -4  10  -2  177.78   36.30
   4  10   2  178.98   26.40
   4  10   2  196.28   18.50
  -6 -10  -2  126.09   28.00
   6 -10   2  196.98   41.30
  -6 -10  -2  105.29   27.80
   6 -10   2  114.29   29.10
   6 -10   2  144.69   33.80
  -6  10  -2  145.49   20.20
   6  10   2  138.09   26.80
  -6  10  -2  118.59   31.20
  -6  10  -2  140.49   28.30
   8 -10   2   83.79   28.00
   8 -10   2   89.09   25.90
  -8 -10  -2   94.99   27.70
   8 -10   2   71.89   22.20
  -8 -10  -2   94.29   29.60
  -8  10  -2  134.69   34.40
  -8  10  -2   91.39   25.40
   8  10   2   77.79   22.60
  -8  10  -2   81.39   34.20
 -10 -10  -2  751.32   71.49
 -10 -10  -2  789.42   71.29
  10 -10   2  760.62   66.19
  10 -10   2  862.91   75.29
  10 -10   2  702.73   72.39
 -10  10  -2  713.23   63.79
  10  10   2  774.02   63.89
 -10  10  -2  737.63   72.29
 -10  10  -2  792.42   81.49
 -12 -10  -2    8.70   13.20
  12 -10   2   26.30   18.30
  12 -10   2   20.90   16.50
  12 -10   2   -2.60    9.20
 -12  10  -2   26.80   20.20
 -12  10  -2    6.00   15.40
  12  10   2   16.80   17.30
 -12  10  -2   20.10   19.80
  14 -10   2  286.77   49.30
 -14 -10  -2  262.67   52.89
  14 -10   2  238.68   46.80
  14 -10   2  199.48   48.60
  14  10   2  150.88   50.19
 -14  10  -2  150.98   41.50
 -14  10  -2  273.57   54.09
 -14  10  -2  174.18   46.10
  16 -10   2   41.50   24.10
  16 -10   2   49.80   22.00
 -16 -10  -2   56.69   26.70
 -16  10  -2   91.59   39.90
 -16  10  -2   49.50   25.60
 -16  10  -2   52.49   29.30
  19 -11  -2    5.10   17.40
 -19 -11   2    9.30   19.10
  19 -11  -2    4.50   17.50
 -19  11   2   -0.20   19.90
 -19  11   2   22.60   35.80
  17 -11  -2   32.40   21.60
 -17 -11   2   24.30   18.60
  17 -11  -2   31.70   21.20
 -17  11   2   13.20   17.90
 -17  11   2   67.69   26.50
 -17  11   2   18.10   21.50
  15 -11  -2  216.78   79.99
 -15 -11   2  155.48   41.90
 -15  11   2  239.08   52.49
 -15  11   2  110.69   39.60
 -15  11   2  178.38   41.90
 -13 -11   2  213.88   44.80
  13 -11  -2  192.38   46.40
  13 -11  -2  150.28   35.40
 -13 -11   2  138.69   30.00
 -13  11   2  133.99   39.10
 -13  11   2  264.47   49.40
 -11 -11   2  308.77   43.60
  11 -11  -2  293.37   49.80
  11 -11  -2  318.37   50.49
  11 -11  -2  377.86   59.39
 -11 -11   2  410.86   60.69
 -11  11   2  330.47   36.00
 -11  11   2  353.56   65.59
 -11  11   2  345.47   59.39
  -9 -11   2  148.29   34.50
  -9 -11   2  104.49   28.70
   9 -11  -2  139.09   32.10
   9 -11  -2  193.48   39.60
   9 -11  -2   88.49   27.20
   9 -11  -2  111.19   24.90
  -9 -11   2  137.19   35.60
  -9  11   2  178.88   28.20
  -9  11   2   75.19   28.30
  -9  11   2  148.89   29.70
   7 -11  -2  271.87   45.20
  -7 -11   2  320.87   39.70
   7 -11  -2  437.56   54.19
  -7 -11   2  375.76   55.49
   7 -11  -2  349.67   46.60
  -7 -11   2  308.27   45.70
  -7 -11   2  369.76   54.89
   7 -11  -2  385.86   50.29
  -7  11   2  288.07   32.10
  -5 -11   2  744.93   63.89
   5 -11  -2  705.03   52.09
  -5 -11   2  749.82   61.69
   5 -11  -2  756.62   62.79
   5 -11  -2  656.83   59.39
  -5 -11   2  785.82   56.99
  -5 -11   2  640.84   56.39
  -5 -11   2  672.43   62.29
   5 -11  -2  764.92   59.19
  -5  11   2  818.52   62.79
  -5  11   2  672.33   59.19
   5  11  -2  705.83   43.10
  -5  11   2  645.34   46.90
  -3 -11   2  120.39   25.80
  -3 -11   2   79.29   22.30
   3 -11  -2  104.89   28.30
   3 -11  -2   80.99   33.50
  -3 -11   2   99.59   26.60
  -3 -11   2   97.79   24.30
   3 -11  -2  144.19   27.60
  -3  11   2   93.09   24.40
  -3  11   2   84.49   18.00
  -3  11   2  100.29   25.40
   3  11  -2   92.69   21.00
  -3  11   2   78.09   16.90
   1 -11  -2  254.07   43.90
  -1 -11   2  242.18   37.60
  -1 -11   2  211.68   37.30
   1 -11  -2  172.18   33.40
  -1 -11   2  326.57   45.90
   1 -11  -2  394.96   51.09
   1 -11  -2  287.57   40.10
  -1  11   2  246.28   22.80
   1  11  -2  334.37   45.60
   1  11  -2  281.27   38.90
  -1  11   2  258.77   38.40
  -1  11   2  272.97   28.20
   1 -11   2  680.73   83.59
  -1 -11  -2  499.95   50.49
   1 -11   2  389.46   51.79
  -1 -11  -2  544.35   52.29
   1 -11   2  536.75   44.90
   1 -11   2  472.65   39.80
   1 -11   2  573.04   53.69
  -1 -11  -2  594.84   50.59
   1 -11   2  455.15   45.10
  -1 -11  -2  550.64   44.30
   1  11   2  467.75   39.70
  -1  11  -2  517.75   41.70
  -1  11  -2  503.85   48.20
  -3 -11  -2  356.26   33.80
   3 -11   2  375.16   48.40
  -3 -11  -2  287.07   47.50
  -3 -11  -2  348.27   49.99
   3 -11   2  322.97   46.50
   3 -11   2  305.47   31.60
   3 -11   2  339.67   52.59
  -3  11  -2  430.66   58.59
  -3  11  -2  354.66   58.69
  -3  11  -2  354.96   30.50
   3  11   2  315.17   27.50
   5 -11   2  124.49   30.40
   5 -11   2  141.99   30.90
  -5 -11  -2   84.69   23.30
  -5 -11  -2  120.09   29.30
   5 -11   2  127.99   31.30
  -5  11  -2   93.79   28.30
  -5  11  -2   96.09   27.50
   7 -11   2  174.18   34.40
   7 -11   2  184.78   39.30
   7 -11   2  127.29   33.10
  -7 -11  -2  116.19   33.10
  -7 -11  -2  197.88   42.10
  -7  11  -2  195.18   33.50
  -7  11  -2  137.59   37.90
  -7  11  -2  236.18   44.30
   9 -11   2   94.09   29.90
   9 -11   2   76.19   23.90
   9 -11   2   84.19   29.00
  -9 -11  -2   44.40   21.10
  -9 -11  -2   89.59   29.50
  -9  11  -2  141.19   30.80
  -9  11  -2   34.30   20.30
  -9  11  -2  106.79   33.80
  11 -11   2   34.10   19.00
  11 -11   2   37.20   24.20
  11 -11   2   32.80   20.90
 -11  11  -2   40.30   23.50
 -11  11  -2   52.09   24.10
 -11  11  -2   31.80   18.90
  13 -11   2   20.20   17.50
  13 -11   2   23.30   17.60
 -13 -11  -2   23.10   20.70
  13 -11   2    8.80   11.80
 -13  11  -2   34.50   22.80
 -13  11  -2   24.40   20.10
 -13  11  -2   19.80   16.50
  15 -11   2   12.80   21.50
 -15 -11  -2    2.90   16.30
  15 -11   2   41.10   25.50
 -15  11  -2   15.80   32.40
 -15  11  -2   12.10   29.40
 -18 -12   2   63.09   27.70
  18 -12  -2   60.89   27.60
  18 -12  -2   18.90   17.20
 -18  12   2   43.10   24.20
 -18  12   2   30.10   25.70
 -16 -12   2    5.70   15.60
  16 -12  -2    6.40   13.60
  16 -12  -2   49.99   24.30
 -16  12   2    1.30   11.90
 -16  12   2   -5.30   15.50
 -16  12   2   41.00   24.90
 -14 -12   2  100.89   29.20
  14 -12  -2   96.89   30.70
  14 -12  -2   98.09   33.80
 -14  12   2  100.59   33.20
 -14  12   2   75.89   25.00
 -14  12   2   79.79   29.20
  12 -12  -2  124.09   34.20
 -12 -12   2  115.79   35.90
  12 -12  -2  125.29   34.50
 -12  12   2  250.57   39.10
 -12  12   2  214.78   56.79
 -12  12   2  220.78   42.10
  10 -12  -2   31.30   16.90
 -10 -12   2   35.50   16.40
  10 -12  -2   59.69   24.00
 -10 -12   2   61.09   25.10
 -10  12   2   50.49   23.10
 -10  12   2   61.29   22.10
   8 -12  -2  212.38   35.70
  -8 -12   2  159.08   32.50
  -8 -12   2  231.98   45.00
   8 -12  -2  233.68   44.10
   8 -12  -2  236.08   40.30
  -8 -12   2  147.69   37.10
   8 -12  -2  235.68   42.70
  -8  12   2  235.58   51.59
  -8  12   2  245.58   36.70
  -6 -12   2  548.25   50.79
  -6 -12   2  555.64   53.89
   6 -12  -2  390.96   53.59
  -6 -12   2  439.96   56.29
   6 -12  -2  508.35   59.99
  -6 -12   2  387.86   55.19
   6 -12  -2  501.65   47.70
  -6  12   2  414.36   36.80
  -6  12   2  459.05   61.79
  -6  12   2  489.15   51.49
   4 -12  -2  282.97   48.00
  -4 -12   2  346.57   51.49
  -4 -12   2  361.06   51.29
  -4 -12   2  315.77   50.39
   4 -12  -2  301.07   46.20
  -4 -12   2  311.07   43.40
  -4 -12   2  233.38   41.90
   4  12  -2  282.47   41.10
  -4  12   2  409.36   56.99
  -4  12   2  317.47   46.90
   4  12  -2  268.07   26.90
   2 -12  -2  277.97   41.30
  -2 -12   2  327.77   48.10
  -2 -12   2  294.57   44.90
   2 -12  -2  259.37   44.60
  -2 -12   2  275.17   45.80
  -2 -12   2  278.17   42.80
  -2 -12   2  247.38   41.30
   2 -12  -2  263.47   44.90
  -2  12   2  292.87   28.10
   2  12  -2  296.57   42.90
  -2  12   2  299.47   40.20
  -2  12   2  315.17   45.00
   2  12  -2  288.07   43.50
   2  12  -2  356.66   44.00
   2  12  -2  297.77   46.40
   0 -12   2   50.99   18.30
   0 -12  -2  101.99   27.20
   0 -12   2   70.89   22.40
   0 -12  -2   77.59   25.40
   0 -12   2   49.40   18.70
   0 -12   2   50.19   19.90
   0 -12   2  104.29   25.30
   0 -12  -2   44.10   19.30
   0 -12  -2   91.09   22.90
   0  12  -2   82.19   24.90
   0  12   2   87.19   21.40
   0  12  -2   71.49   19.80
   2 -12   2  387.06   56.79
  -2 -12  -2  307.77   48.30
  -2 -12  -2  314.57   43.50
   2 -12   2  375.36   49.00
  -2 -12  -2  318.37   48.90
  -2 -12  -2  369.06   56.39
   2 -12   2  384.96   50.59
   2 -12   2  332.97   50.49
  -2  12  -2  350.56   32.00
   2  12   2  337.57   31.00
  -2  12  -2  340.47   52.69
  -2  12  -2  476.75   70.59
   4 -12   2  131.59   33.30
  -4 -12  -2  196.88   40.20
  -4 -12  -2  152.88   33.60
   4 -12   2  187.08   37.00
   4 -12   2  151.48   31.60
  -4  12  -2  144.89   34.20
  -4  12  -2  110.19   36.20
   6 -12   2   67.69   24.20
  -6 -12  -2   52.89   20.10
  -6 -12  -2   49.90   21.70
   6 -12   2   83.69   29.20
   6 -12   2   38.40   18.40
  -6  12  -2   84.09   33.40
  -6  12  -2   75.59   26.40
   8 -12   2  511.15   67.29
   8 -12   2  268.57   49.00
  -8 -12  -2  370.16   60.49
   8 -12   2  340.57   48.90
  -8 -12  -2  475.55   65.99
  -8  12  -2  408.36   72.69
  -8  12  -2  484.85   70.59
 -10 -12  -2   29.80   21.70
  10 -12   2   31.30   20.90
  10 -12   2   33.60   21.00
  10 -12   2   31.80   21.30
 -10  12  -2   34.90   21.10
 -10  12  -2   46.40   23.40
 -10  12  -2   23.30   18.70
  12 -12   2   31.70   21.20
  12 -12   2   31.50   21.50
 -12 -12  -2   39.70   22.90
  12 -12   2   23.70   17.00
 -12  12  -2   53.89   22.70
 -12  12  -2   61.59   30.20
 -12  12  -2   40.90   27.90
  14 -12   2    7.00   12.80
  14 -12   2    7.30   16.30
 -14 -12  -2    3.80   14.60
 -14  12  -2   -5.60   10.30
 -14  12  -2    6.70   15.70
 -14  12  -2   17.90   24.00
  17 -13  -2   15.70   21.90
  17 -13  -2    7.30   14.90
 -17 -13   2   29.80   22.60
 -17  13   2    7.50   17.00
  15 -13  -2   77.89   28.20
  15 -13  -2   95.49   31.00
 -15 -13   2   52.39   24.70
 -15  13   2  122.99   40.30
 -15  13   2   78.89   25.60
 -13 -13   2   59.09   27.70
  13 -13  -2   13.80   13.30
  13 -13  -2   28.20   19.20
 -13  13   2   19.50   19.80
 -11 -13   2  116.99   33.90
  11 -13  -2  204.28   41.50
  11 -13  -2  181.38   38.60
 -11  13   2  205.18   49.90
   9 -13  -2  227.28   42.10
  -9 -13   2  162.18   34.50
  -9 -13   2  118.29   32.00
   9 -13  -2  127.89   33.50
  -9  13   2  215.78   42.90
  -9  13   2  226.68   47.80
  -7 -13   2   83.59   24.00
   7 -13  -2   68.49   20.80
   7 -13  -2   45.60   20.50
  -7 -13   2   73.09   24.40
  -7 -13   2   59.59   25.70
  -7  13   2   55.39   23.80
  -7  13   2   33.30   19.30
   5 -13  -2   43.30   17.80
  -5 -13   2   55.79   23.10
  -5 -13   2   36.90   16.50
  -5 -13   2   43.80   18.50
   5 -13  -2   37.50   19.10
  -5 -13   2   40.70   20.90
  -5  13   2   31.60   18.30
  -5  13   2   32.40   18.00
   3 -13  -2  131.69   32.90
  -3 -13   2  155.58   35.10
   3 -13  -2   53.89   19.50
  -3 -13   2   49.30   21.90
  -3 -13   2   99.59   27.10
  -3 -13   2   96.39   27.80
  -3 -13   2   75.79   22.30
  -3  13   2   83.29   24.40
   3  13  -2   72.19   22.20
   3  13  -2   74.09   22.50
   3  13  -2   97.89   26.10
  -3  13   2   56.59   19.40
  -1 -13   2  136.69   34.30
  -1 -13   2  108.09   29.90
   1 -13  -2   87.89   26.90
  -1 -13   2  106.79   26.20
  -1 -13   2   70.49   23.80
  -1 -13   2  110.29   28.40
   1 -13  -2  148.59   32.40
   1 -13  -2  133.89   33.30
   1  13  -2   68.69   20.60
   1  13  -2  104.19   27.40
  -1  13   2   90.09   22.60
   1  13  -2  131.09   33.20
   1  13  -2  110.09   26.80
   1 -13   2  386.86   52.69
   1 -13   2  423.96   58.59
   1 -13   2  411.46   49.00
  -1 -13  -2  378.26   58.39
  -1 -13  -2  302.47   50.59
  -1 -13  -2  344.87   50.19
   1 -13   2  390.96   58.49
  -1  13  -2  349.07   49.99
  -1  13  -2  357.66   59.59
  -3 -13  -2  120.49   31.70
   3 -13   2   95.79   25.80
  -3 -13  -2   83.99   27.50
   3 -13   2   91.89   28.10
  -3  13  -2   74.19   25.40
  -3  13  -2   89.49   31.80
   5 -13   2  322.87   52.49
  -5 -13  -2  322.47   56.99
  -5 -13  -2  394.26   57.59
   5 -13   2  336.67   49.40
  -5  13  -2  378.16   67.29
  -5  13  -2  482.15   62.39
   7 -13   2   68.99   28.80
  -7 -13  -2   47.00   22.40
  -7 -13  -2   17.60   15.30
   7 -13   2   64.79   26.30
   7 -13   2   38.50   20.40
  -7  13  -2   85.79   28.80
  -7  13  -2   36.70   22.00
   9 -13   2  269.47   44.20
   9 -13   2  164.38   37.20
   9 -13   2  245.28   50.19
  -9 -13  -2  187.48   41.60
  -9  13  -2  172.78   42.50
  -9  13  -2  324.67   54.79
  11 -13   2   26.30   19.70
  11 -13   2   66.49   23.40
  11 -13   2   66.49   24.80
 -11 -13  -2   78.19   29.60
 -11  13  -2   80.49   24.20
 -11  13  -2   15.00   19.80
 -11  13  -2   45.70   27.40
 -13 -13  -2   56.99   28.40
  13 -13   2   46.40   26.50
 -13  13  -2   60.89   27.90
  14 -14  -2   31.80   20.80
 -14 -14   2   64.69   30.10
  14 -14  -2   55.69   26.60
 -14  14   2   12.90   22.30
 -14  14   2   53.99   30.50
  12 -14  -2   -1.50   10.20
  12 -14  -2   33.00   19.10
 -12 -14   2   16.10   14.60
 -12  14   2   25.90   22.60
 -12  14   2   10.10   17.50
 -10 -14   2  141.59   36.40
  10 -14  -2  105.69   30.90
 -10  14   2  128.19   36.90
 -10  14   2  113.79   33.20
  -8 -14   2  118.49   31.40
   8 -14  -2  147.49   37.60
  -8 -14   2  135.99   34.90
  -8  14   2  107.59   32.80
  -6 -14   2  111.09   29.80
   6 -14  -2  141.69   30.70
   6 -14  -2  219.58   50.09
   6  14  -2   80.09   27.50
  -6  14   2  136.49   35.30
  -6  14   2  136.29   36.70
  -4 -14   2   56.49   21.60
  -4 -14   2   66.99   24.50
   4 -14  -2   74.89   24.20
  -4 -14   2   60.69   23.70
   4 -14  -2  113.49   37.10
  -4 -14   2  123.79   30.70
   4  14  -2   69.09   24.90
  -4  14   2   40.30   18.80
   2 -14  -2   65.09   23.10
  -2 -14   2  115.09   30.80
  -2 -14   2   79.39   26.40
   2 -14  -2   56.89   22.00
  -2 -14   2   67.09   25.40
  -2 -14   2   43.60   21.10
  -2 -14   2   95.59   27.80
  -2  14   2   82.99   23.80
   0 -14  -2  104.29   29.40
   0 -14  -2  150.38   45.70
   0 -14   2   42.90   19.00
   0 -14  -2  106.29   31.90
   0 -14   2  130.99   32.50
   0 -14   2   95.19   28.40
   0 -14   2   66.39   23.10
   0  14  -2   90.69   29.70
   0  14  -2  112.59   29.40
  -2 -14  -2   37.00   19.30
  -2 -14  -2   38.30   19.60
   2 -14   2   17.20   14.50
   2 -14   2   10.50   16.20
  -2  14  -2   43.20   21.70
  -2  14  -2   12.70   13.20
  -2  14  -2   49.00   21.40
   4 -14   2  116.09   39.10
  -4 -14  -2  117.99   33.80
   4 -14   2  109.19   30.80
  -4 -14  -2  157.38   41.70
  -4  14  -2  100.09   30.50
  -4  14  -2  122.79   37.50
   6 -14   2   39.40   24.20
   6 -14   2   -1.40    9.30
  -6 -14  -2    4.80   14.10
   6 -14   2   18.90   16.40
  -6 -14  -2    3.80   12.20
  -6  14  -2    1.90   11.30
  -6  14  -2   17.10   20.00
   8 -14   2   39.80   24.20
  -8 -14  -2   55.09   24.40
   8 -14   2   39.80   19.70
   8 -14   2   27.30   19.60
  -8  14  -2   45.40   26.10
  10 -14   2   24.50   18.00
  10 -14   2   25.70   21.30
  10 -14   2   24.60   21.00
 -10 -14  -2   16.30   18.50
 -10  14  -2   20.10   18.90
 -11 -15   2  152.88   37.80
  11 -15  -2  114.79   33.60
 -11  15   2  138.39   38.30
 -11  15   2  128.69   40.70
  -9 -15   2   40.70   21.40
   9 -15  -2   44.60   21.50
  -9  15   2   41.80   23.00
  -9  15   2   30.60   21.40
  -7 -15   2   96.29   29.20
  -7 -15   2  117.89   32.60
   7 -15  -2   52.29   20.80
   7 -15  -2  105.69   30.70
   7  15  -2   65.69   26.60
  -7  15   2  100.29   30.40
   5 -15  -2   20.70   17.00
   5 -15  -2   39.90   20.80
  -5 -15   2   49.00   21.90
  -5 -15   2   60.09   24.50
  -5  15   2   28.20   16.90
  -3 -15   2  248.18   47.20
   3 -15  -2  246.68   45.70
  -3 -15   2  311.47   49.60
   3 -15  -2  341.07   58.09
  -1 -15   2  138.49   33.90
   1 -15  -2   84.69   29.10
  -1 -15   2  158.28   33.70
   1 -15  -2  150.08   35.00
  -1 -15  -2   75.39   26.90
   1 -15   2   87.19   28.30
  -1 -15  -2   57.39   24.80
   1 -15   2   69.69   23.80
  -3 -15  -2   50.19   21.60
   3 -15   2   25.90   16.10
  -3 -15  -2   43.50   21.40
   3 -15   2   14.50   15.80
  -3  15  -2   58.89   27.30
  -3  15  -2   63.39   25.00
   5 -15   2  100.99   34.90
   5 -15   2   50.99   21.50
  -5 -15  -2   76.79   27.40
  -5 -15  -2   64.49   24.50
  -5  15  -2   79.69   28.10
  -5  15  -2   86.19   33.30
   7 -15   2  183.08   45.10
  -7 -15  -2  105.89   34.50
   7 -15   2   82.29   30.50
  -7  15  -2   93.29   36.30
  -8 -16   2   15.10   16.30
   8 -16  -2   17.90   15.00
   6 -16  -2   38.50   19.80
  -6 -16   2   41.60   24.80
  -4 -16   2   32.30   24.80
   4 -16  -2   18.50   20.20
   4 -16  -2  141.39   42.10
   2 -16  -2   77.99   29.40
   2 -16  -2   44.70   25.00
   0 -16  -2   37.70   35.30
   2 -16   2   57.29   26.40
  -2 -16  -2   31.20   19.70
  -4 -16  -2   22.30   17.60
  26   0  -3   38.60   21.40
 -26   0   3   11.40   23.50
  26   0  -3    9.70   17.40
  26   0  -3   -7.20   13.00
 -26   0   3   17.20   20.40
 -26   0   3    9.70   16.30
  24   0  -3  191.88   46.20
 -24   0   3  235.38   48.40
 -24   0   3  216.08   44.40
 -24   0   3  147.59   43.70
 -24   0   3  171.28   45.40
 -24   0   3  204.18   46.70
  24   0  -3   94.19   40.80
 -22   0   3   82.79   35.60
 -22   0   3   92.89   29.70
 -22   0   3   49.99   25.90
  22   0  -3   76.19   30.40
 -22   0   3   97.39   31.00
 -22   0   3  112.49   33.30
  22   0  -3   88.09   29.50
 -20   0   3  189.08   42.10
 -20   0   3  290.57   45.80
 -20   0   3  228.98   47.20
  20   0  -3  271.97   50.19
  20   0  -3  253.47   47.60
 -20   0   3  264.57   46.90
  18   0  -3  146.29   30.70
 -18   0   3  114.29   29.40
 -18   0   3  102.79   26.90
 -18   0   3  116.69   36.40
  16   0  -3  171.58   33.40
 -16   0   3  172.58   33.20
 -16   0   3  141.59   32.20
 -16   0   3  200.58   37.90
  16   0  -3  233.38   40.50
 -16   0   3  215.18   37.00
  14   0  -3 1233.18   77.49
 -14   0   3 1213.48   73.09
 -14   0   3 1296.37   80.79
  14   0  -3 1211.58   74.49
 -14   0   3 1254.47   81.39
 -14   0   3 1162.58   75.29
  12   0  -3 2214.88  108.89
  12   0  -3 2181.28  110.89
 -12   0   3 2094.09  112.39
 -12   0   3 2251.17  111.59
 -12   0   3 2232.78  115.09
 -12   0   3 2035.50  105.29
 -10   0   3  141.69   23.90
 -10   0   3  105.09   20.30
 -10   0   3  132.69   21.00
  10   0  -3  116.79   20.20
 -10   0   3   99.99   19.30
  10   0  -3   69.29   14.00
  -8   0   3 2544.95  119.39
   8   0  -3 2660.63  117.39
   8   0  -3 2585.94  118.49
  -8   0   3 2626.94  119.59
  -8   0   3 2690.53  121.19
  -6   0   3  463.05   26.00
  -6   0   3  438.26   28.10
  -6   0   3  470.25   27.70
  -6   0   3  483.55   29.30
   6   0  -3  427.56   26.20
  -6   0   3  442.56   25.20
   6   0  -3  441.16   27.30
  -6   0   3  459.55   27.00
  -4   0   3 5609.44  315.77
   4   0  -3 5245.28  311.37
   2   0  -3 2320.37   96.79
   2   0  -3 2291.87   98.19
   2   0  -3 2447.26  101.09
   0   0   3  463.45   27.50
   0   0  -3  508.25   28.40
   0   0  -3  450.35   23.40
   0   0   3  471.05   25.10
   0   0   3  449.36   23.10
   0   0  -3  464.55   23.20
   0   0  -3  467.45   29.50
   0   0   3  480.45   23.80
   0   0   3  462.45   27.50
   2   0   3 1771.82   84.79
  -2   0  -3 1763.02   85.89
  -2   0  -3 1882.31   89.09
   2   0   3 1699.63   76.19
  -2   0  -3 1782.62   76.19
   2   0   3 1765.12   83.49
   2   0   3 1802.12   78.99
  -2   0  -3 1839.22   85.89
  -4   0  -3 1209.58   66.89
   4   0   3 1169.08   65.79
   4   0   3 1193.88   56.99
  -4   0  -3 1259.47   54.89
  -4   0  -3 1222.78   69.49
  -4   0  -3 1173.48   66.49
   4   0   3 1139.89   64.69
  -6   0  -3  106.09   20.30
   6   0   3  134.79   16.90
  -6   0  -3   87.79   17.50
  -6   0  -3  138.19   24.20
   6   0   3  150.08   24.40
   8   0   3   25.10   13.60
  -8   0  -3   16.60   11.90
  -8   0  -3   18.60   11.60
  -8   0  -3   24.70   14.40
   8   0   3   38.50    9.60
   8   0   3   14.80   11.80
  10   0   3  454.75   45.40
 -10   0  -3  510.45   49.70
  10   0   3  511.85   47.50
 -10   0  -3  502.55   44.00
 -10   0  -3  478.75   50.69
 -12   0  -3  269.77   46.70
 -12   0  -3  417.96   41.80
  12   0   3  484.45   66.89
 -12   0  -3  310.87   52.89
 -14   0  -3   64.59   22.70
  14   0   3   70.09   25.90
 -14   0  -3   43.60   21.60
 -14   0  -3   46.40   23.60
  14   0   3   30.00   17.10
  16   0   3  308.67   57.89
 -16   0  -3  246.98   50.99
 -16   0  -3  220.58   46.20
  16   0   3  222.08   45.50
 -16   0  -3  340.37   54.29
 -16   0  -3  265.67   57.49
 -18   0  -3  275.87   64.69
  18   0   3  333.17   59.59
 -18   0  -3  214.68   51.89
  18   0   3  285.77   56.09
 -18   0  -3  177.18   45.70
 -20   0  -3  106.09   37.10
 -20   0  -3   63.19   29.10
  20   0   3   34.20   22.10
 -20   0  -3   49.80   30.80
  20   0   3   52.59   25.10
  27  -1  -3   47.20   27.30
  27  -1  -3   32.10   20.90
  27  -1  -3   28.30   22.70
 -27  -1   3  119.59   56.39
 -27  -1   3   42.80   25.20
  27   1  -3   46.00   27.40
  27   1  -3   67.19   31.90
 -27   1   3   72.19   32.00
 -25  -1   3   70.09   28.90
  25  -1  -3   69.89   27.70
  25  -1  -3  118.19   40.00
  25  -1  -3   47.30   24.90
 -25  -1   3   26.40   25.40
 -25  -1   3   70.89   30.40
 -25  -1   3   29.90   19.90
  25   1  -3   74.89   28.20
 -25   1   3   58.79   29.10
 -25   1   3   71.89   28.90
 -25   1   3   57.39   27.00
  25   1  -3   78.19   32.10
 -25   1   3   46.60   25.60
 -25   1   3   49.50   25.00
  23  -1  -3   22.50   21.70
  23  -1  -3   10.10   16.30
 -23  -1   3   11.90   19.10
 -23  -1   3   53.39   28.60
 -23  -1   3   10.00   19.10
  23  -1  -3   43.00   27.20
 -23  -1   3   45.30   22.70
 -23  -1   3   16.40   17.40
 -23   1   3    3.90   22.30
 -23   1   3   33.50   21.80
 -23   1   3   -3.40   13.80
 -23   1   3   57.19   30.70
  23   1  -3   74.39   39.10
  23   1  -3   33.70   19.50
 -23   1   3   27.70   21.70
 -21  -1   3   58.19   26.50
 -21  -1   3   43.90   24.80
 -21  -1   3   50.79   22.50
 -21  -1   3   55.89   26.80
  21  -1  -3   31.00   20.80
 -21  -1   3   67.69   25.00
  21  -1  -3   46.00   23.20
  21   1  -3   73.19   26.60
  21   1  -3   64.69   24.20
 -21   1   3   41.10   21.80
 -21   1   3   96.29   30.50
 -21   1   3   55.79   26.00
 -21   1   3  122.69   39.40
 -19  -1   3  263.17   46.30
 -19  -1   3  361.16   51.29
  19  -1  -3  306.87   49.80
 -19  -1   3  305.67   46.80
 -19  -1   3  443.46   69.69
  19  -1  -3  363.06   55.89
  19   1  -3  323.27   51.89
  19   1  -3  345.67   58.29
 -19   1   3  221.78   47.20
 -19   1   3  255.77   47.70
 -19   1   3  307.97   63.29
 -19   1   3  334.17   51.89
  17  -1  -3  161.48   34.80
 -17  -1   3  248.38   45.80
  17  -1  -3  248.08   42.70
 -17  -1   3  132.89   32.70
 -17  -1   3  205.28   37.50
 -17  -1   3  199.48   35.50
  17   1  -3  216.58   39.20
 -17   1   3  135.79   32.80
 -17   1   3  237.98   35.80
 -17   1   3  222.88   44.40
  17   1  -3  253.97   40.30
 -17   1   3  196.08   38.60
  15  -1  -3  184.98   32.30
  15  -1  -3  262.07   42.60
 -15  -1   3  237.28   40.30
 -15  -1   3  195.58   31.70
 -15  -1   3  425.56   60.19
 -15  -1   3  267.77   40.80
 -15   1   3  251.07   41.10
  15   1  -3  221.38   35.90
 -15   1   3  334.67   36.20
 -15   1   3  255.27   39.80
  15   1  -3  297.77   30.90
 -13  -1   3  373.86   37.90
  13  -1  -3  387.76   36.10
  13  -1  -3  426.66   37.60
 -13  -1   3  483.65   41.30
 -13  -1   3  420.36   35.50
  13   1  -3  385.86   36.70
 -13   1   3  364.66   36.60
  13   1  -3  441.46   34.90
 -13   1   3  344.07   36.90
 -13   1   3  361.76   36.40
  11  -1  -3 1741.53   93.29
 -11  -1   3 1727.13   91.29
 -11  -1   3 1867.41   97.29
 -11  -1   3 1809.02   91.39
 -11   1   3 1838.62   96.39
  11   1  -3 1788.22   93.59
  11   1  -3 1873.01   90.19
 -11   1   3 1870.41   97.99
 -11   1   3 1825.22   95.69
  -9  -1   3   13.80    6.60
   9  -1  -3   14.60    8.10
  -9  -1   3   22.10    8.10
   9  -1  -3   13.00    7.20
  -9  -1   3   22.50    7.90
  -9  -1   3   30.20    9.30
   9   1  -3   16.40    6.60
  -9   1   3    7.00    6.00
   9   1  -3    5.70    4.70
  -9   1   3    3.20    4.50
  -9   1   3   11.50    6.00
  -7  -1   3 1610.74   71.59
   7  -1  -3 1532.55   73.39
  -7  -1   3 1551.94   74.19
   7  -1  -3 1581.04   72.79
  -7  -1   3 1528.85   70.79
  -7  -1   3 1511.85   72.49
  -7  -1   3 1550.04   66.49
  -7  -1   3 1533.75   74.19
  -7   1   3 1444.46   74.19
  -7   1   3 1422.06   71.39
   7   1  -3 1430.76   68.69
   7   1  -3 1518.65   72.39
  -7   1   3 1467.05   74.09
  -5  -1   3 3364.96  136.39
   5  -1  -3 3318.67  138.49
   5  -1  -3 3395.16  137.09
  -5   1   3 3118.29  139.29
  -5   1   3 3229.88  130.59
   5   1  -3 3067.49  133.39
   3  -1  -3 7651.43  396.06
  -3  -1   3 7690.83  391.96
  -3   1   3 6914.61  390.56
   3   1  -3 7402.16  386.66
   1  -1  -3 3472.05  142.99
  -1  -1  -3 6333.07  404.06
   1  -1   3 6031.20  392.46
   1   1   3 5745.33  390.16
  -1   1  -3 6161.08  398.46
   3  -1   3 2272.47  109.39
   3  -1   3 2224.98  101.69
   3  -1   3 2213.28  105.99
  -3  -1  -3 2141.19  108.09
  -3  -1  -3 2332.27  110.89
  -3  -1  -3 2342.97  107.29
  -3  -1  -3 2293.87  100.09
   3   1   3 2204.28  107.09
  -3   1  -3 2311.37  108.39
  -3   1  -3 2393.56  110.89
  -3   1  -3 2310.97  110.99
   3   1   3 2270.97  106.69
   3   1   3 2371.96   97.29
   3   1   3 2280.47  104.29
   5  -1   3  523.85   30.90
  -5  -1  -3  512.85   37.40
  -5  -1  -3  518.65   29.20
   5  -1   3  485.75   37.50
  -5  -1  -3  461.35   38.30
   5   1   3  396.36   33.50
  -5   1  -3  340.97   36.70
  -5   1  -3  373.46   39.20
  -5   1  -3  412.06   34.00
   5   1   3  448.66   34.20
   5   1   3  421.36   24.40
   7  -1   3  958.60   65.19
  -7  -1  -3  993.50   58.79
   7  -1   3 1027.70   54.79
   7  -1   3  887.01   62.19
  -7  -1  -3 1017.80   66.29
  -7  -1  -3 1069.39   69.59
  -7   1  -3 1045.40   65.19
   7   1   3 1114.69   66.89
  -7   1  -3 1012.30   69.99
   7   1   3  984.20   63.29
  -7   1  -3 1008.40   67.79
  -9  -1  -3  438.66   45.70
   9  -1   3  399.76   30.50
  -9  -1  -3  393.66   41.40
   9  -1   3  413.46   41.00
  -9  -1  -3  420.56   39.70
   9  -1   3  480.65   45.20
  -9   1  -3  480.15   48.30
   9   1   3  442.66   42.90
  -9   1  -3  486.15   46.80
  -9   1  -3  526.85   45.10
   9   1   3  464.05   41.80
  11  -1   3  249.78   44.40
  11  -1   3  180.78   36.40
 -11  -1  -3  157.58   33.70
 -11  -1  -3  238.38   36.50
 -11  -1  -3  209.68   39.70
  11  -1   3  226.38   21.10
  11   1   3  194.98   35.50
 -11   1  -3  194.98   46.50
  11   1   3  184.08   37.90
 -11   1  -3  206.78   41.10
 -11   1  -3  161.48   35.50
 -13  -1  -3  121.89   27.50
 -13  -1  -3  115.99   43.80
  13  -1   3  115.69   28.80
 -13  -1  -3  133.99   33.10
  13  -1   3  112.89   30.70
  13   1   3  143.99   35.50
 -13   1  -3  164.48   34.10
 -13   1  -3  122.69   33.20
 -13   1  -3  213.28   50.59
  13   1   3   98.09   27.70
 -15  -1  -3  462.55   67.89
 -15  -1  -3  461.45   75.29
  15  -1   3  452.15   69.49
 -15  -1  -3  394.36   65.99
  15  -1   3  467.45   70.09
 -15   1  -3  568.24   57.09
  15   1   3  565.04   74.99
  15   1   3  567.14   56.29
 -15   1  -3  667.73   96.09
 -15   1  -3  476.95   67.39
  17  -1   3   60.99   29.70
 -17  -1  -3   81.29   41.00
 -17  -1  -3   32.70   20.80
 -17  -1  -3   56.99   25.80
  17  -1   3   57.59   25.50
  17   1   3   72.09   29.20
 -17   1  -3   51.19   26.00
  17   1   3  106.69   41.50
 -17   1  -3   21.40   20.80
 -17   1  -3   86.69   34.10
 -17   1  -3   53.69   23.80
  19  -1   3  196.28   45.50
  19  -1   3  182.88   45.40
  19  -1   3   87.09   28.60
 -19  -1  -3  102.99   40.00
 -19  -1  -3  117.29   38.20
 -19  -1  -3   97.59   33.60
  19   1   3  136.59   40.00
 -19   1  -3  129.39   49.10
 -19   1  -3  128.49   38.80
 -19   1  -3  108.49   35.70
  19   1   3  105.39   31.10
 -21  -1  -3   -2.30   12.60
  21  -1   3   -6.80   13.10
 -21  -1  -3    8.70   17.60
  21  -1   3   -5.50   12.80
  21  -1   3   -4.40   10.30
 -21   1  -3    1.90   11.90
  21   1   3    3.50   14.70
 -21   1  -3  -10.70   14.50
 -21   1  -3    4.30   34.70
  21   1   3   -7.80   12.70
  26  -2  -3   85.09   36.40
 -26  -2   3   40.20   32.40
 -26  -2   3  122.99   50.39
  26  -2  -3   65.99   28.20
 -26  -2   3  132.69   41.80
 -26  -2   3   73.59   28.60
  26  -2  -3   60.89   35.80
 -26   2   3   33.20   26.00
 -26   2   3   67.59   30.80
 -26   2   3   42.80   36.50
  26   2  -3   64.99   32.80
 -26   2   3   75.29   40.40
 -26   2   3  107.29   54.99
  24  -2  -3   79.29   32.00
 -24  -2   3   80.69   36.20
 -24  -2   3   49.90   24.20
  24  -2  -3  101.09   33.40
  24  -2  -3   49.30   27.30
 -24  -2   3   61.89   25.90
 -24  -2   3   72.59   29.90
  24   2  -3   71.29   30.70
 -24   2   3   66.19   30.60
 -24   2   3   85.29   30.50
 -24   2   3   72.39   32.60
 -24   2   3   60.49   30.40
  24   2  -3  140.29   34.40
 -24   2   3   37.20   24.40
  22  -2  -3  189.18   44.20
  22  -2  -3   86.09   30.70
 -22  -2   3  142.89   34.00
 -22  -2   3  262.97   51.39
 -22  -2   3  122.89   35.90
  22  -2  -3  166.18   42.50
  22   2  -3  146.09   39.20
 -22   2   3   94.89   40.40
 -22   2   3  110.39   38.50
  22   2  -3  124.79   30.90
 -22   2   3  146.59   36.80
 -22   2   3   85.09   30.00
 -20  -2   3   52.29   26.70
  20  -2  -3   52.09   24.10
  20  -2  -3   50.39   21.80
 -20  -2   3   60.19   24.10
 -20  -2   3   25.50   19.90
 -20  -2   3   29.70   18.30
 -20  -2   3   64.49   21.10
  20  -2  -3   43.80   21.80
 -20   2   3   41.60   19.90
  20   2  -3   62.09   23.00
 -20   2   3   60.39   22.50
 -20   2   3   24.50   16.10
 -20   2   3   64.19   26.00
  20   2  -3   32.30   20.10
  18  -2  -3  109.69   31.80
 -18  -2   3   91.99   23.30
 -18  -2   3   79.49   26.30
 -18  -2   3   66.69   23.80
  18  -2  -3  152.48   36.00
 -18  -2   3  107.29   39.00
 -18   2   3   63.59   21.80
 -18   2   3   64.19   30.00
  18   2  -3   69.39   21.20
 -18   2   3   59.59   23.20
 -18   2   3   57.39   22.60
  16  -2  -3  389.16   49.70
 -16  -2   3  344.07   49.60
  16  -2  -3  354.76   52.59
 -16  -2   3  219.18   38.70
 -16  -2   3  407.36   54.89
 -16  -2   3  343.27   47.30
 -16   2   3  313.37   49.90
 -16   2   3  350.16   51.59
 -16   2   3  331.57   53.89
  16   2  -3  319.67   32.70
  16   2  -3  357.96   50.89
  14  -2  -3  203.18   32.40
  14  -2  -3  230.28   38.50
 -14  -2   3  121.49   25.70
 -14  -2   3  275.67   43.90
 -14  -2   3  262.57   39.70
  14   2  -3  145.09   28.90
 -14   2   3   84.99   21.70
 -14   2   3  209.68   35.20
 -14   2   3  133.79   27.10
  14   2  -3  129.89   23.40
 -12  -2   3  104.59   20.40
 -12  -2   3   77.69   19.70
 -12  -2   3  108.39   20.50
  12  -2  -3  107.69   24.20
 -12  -2   3   74.39   21.00
  12  -2  -3  108.69   22.70
 -12   2   3   53.49   15.10
  12   2  -3   77.79   19.60
 -12   2   3   98.79   26.50
 -12   2   3   55.99   15.60
  12   2  -3   92.39   17.80
 -10  -2   3  344.07   29.80
  10  -2  -3  323.77   27.10
 -10  -2   3  363.36   29.90
 -10  -2   3  321.67   25.70
  10  -2  -3  339.57   29.50
 -10  -2   3  342.17   27.90
 -10   2   3  257.17   27.90
 -10   2   3  302.17   27.70
  10   2  -3  258.37   21.60
  10   2  -3  275.57   26.30
   8  -2  -3 3413.56  156.98
   8  -2  -3 3913.21  166.68
   8  -2  -3 3695.13  167.58
  -8  -2   3 3778.22  165.38
  -8  -2   3 3960.20  155.48
  -8  -2   3 3906.71  164.58
   8  -2  -3 3904.31  170.28
  -8  -2   3 3944.81  168.48
  -8  -2   3 3703.73  166.68
   8   2  -3 3988.80  167.08
  -8   2   3 3835.52  172.28
   8   2  -3 3821.32  160.58
  -8   2   3 3868.31  170.28
  -8   2   3 4008.40  167.88
  -6  -2   3 3345.67  140.39
  -6  -2   3 3391.26  137.39
  -6  -2   3 3381.66  141.29
   6  -2  -3 3359.56  142.79
   6  -2  -3 3290.07  141.29
   6  -2  -3 3281.77  139.19
  -6  -2   3 3245.28  139.69
  -6  -2   3 3427.16  136.39
  -6  -2   3 3328.47  139.59
  -6  -2   3 3350.76  131.59
  -6   2   3 2981.30  137.09
   6   2  -3 3037.30  138.29
  -6   2   3 2908.81  142.49
  -6   2   3 3142.19  141.49
   4  -2  -3 1776.12   78.49
  -4  -2   3 1664.23   82.29
   4  -2  -3 1841.92   83.79
   4  -2  -3 1696.23   84.29
  -4  -2   3 1818.32   84.49
  -4  -2   3 1805.12   80.19
   4  -2  -3 1802.32   84.69
   4  -2  -3 1837.02   82.29
  -4  -2   3 1893.11   80.59
  -4  -2   3 1769.72   80.39
   4  -2  -3 1846.52   78.59
   4  -2  -3 1808.32   84.09
  -4  -2   3 1819.22   84.59
  -4   2   3 2049.49   78.89
  -4   2   3 2037.40   86.79
  -4   2   3 1945.31   84.89
  -4   2   3 2085.49   85.59
  -4   2   3 1970.90   85.29
   4   2  -3 2009.30   79.39
   4   2  -3 2002.30   83.49
   4   2  -3 2026.50   82.59
  -4   2   3 2014.90   78.89
   4   2  -3 1928.61   80.49
   2  -2  -3 2070.09   87.59
  -2  -2   3 2052.79   86.69
   2  -2  -3 2074.69   89.79
  -2  -2   3 2052.19   90.79
  -2  -2   3 2105.79   83.49
  -2  -2   3 1943.01   89.99
   2  -2  -3 2108.49   90.79
   2  -2  -3 1982.60   88.29
   2  -2  -3 2044.90   85.49
   2  -2  -3 1904.51   86.29
   2  -2  -3 2028.40   89.69
  -2  -2   3 2004.10   90.29
  -2  -2   3 1967.10   85.99
   2   2  -3 2086.69   92.29
   2   2  -3 1930.91   85.29
  -2   2   3 2100.49   86.79
  -2   2   3 2139.49   90.79
   2   2  -3 1936.51   88.79
  -2   2   3 1957.80   90.09
  -2   2   3 2091.89   90.79
  -2   2   3 2031.80   82.79
   2   2  -3 2105.49   88.09
   0  -2  -3 3317.17  135.79
   0  -2   3 3072.29  137.19
   0  -2  -3 3345.37  141.89
   0  -2  -3 3085.59  139.09
   0  -2  -3 3018.10  132.39
   0  -2   3 3234.78  142.79
   0  -2   3 3164.88  140.19
   0  -2  -3 3308.17  141.79
   0  -2   3 3129.49  139.49
   0   2   3 3433.36  135.99
   0   2   3 3348.96  139.59
   0   2  -3 3398.86  142.19
   0   2  -3 3516.45  142.39
   2  -2   3  417.06   27.40
   2  -2   3  424.86   27.60
   2  -2   3  423.46   27.80
  -2  -2  -3  445.26   30.70
  -2  -2  -3  386.56   25.90
   2  -2   3  410.26   30.70
  -2  -2  -3  405.26   30.10
  -2  -2  -3  475.65   28.10
   2   2   3  359.56   25.10
  -2   2  -3  375.96   28.10
   2   2   3  355.56   27.00
  -2   2  -3  333.77   29.20
  -2   2  -3  343.47   28.80
  -4  -2  -3 1378.76   78.69
   4  -2   3 1438.26   72.99
  -4  -2  -3 1549.54   68.39
  -4  -2  -3 1460.65   75.89
  -4  -2  -3 1389.76   70.89
   4  -2   3 1515.25   76.39
   4  -2   3 1564.24   81.59
  -4   2  -3 1451.25   80.89
   4   2   3 1504.85   75.09
  -4   2  -3 1452.15   76.79
   4   2   3 1479.95   72.29
   4   2   3 1379.16   75.99
  -4   2  -3 1439.06   80.59
  -6  -2  -3  757.82   43.90
   6  -2   3  763.32   45.70
  -6  -2  -3  667.93   51.19
   6  -2   3  675.13   48.40
   6  -2   3  725.63   53.09
  -6  -2  -3  701.33   41.60
  -6   2  -3  851.51   56.49
   6   2   3  780.22   51.29
  -6   2  -3  719.23   54.59
   6   2   3  716.43   47.60
   8  -2   3 1098.59   71.49
  -8  -2  -3 1191.38   78.19
   8  -2   3 1084.39   67.79
  -8  -2  -3 1205.18   74.69
   8  -2   3 1287.47   79.89
  -8  -2  -3 1124.49   62.79
  -8   2  -3 1146.99   72.29
   8   2   3 1119.49   73.59
   8   2   3 1158.48   70.19
  -8   2  -3 1183.58   79.59
  -8   2  -3 1149.89   78.19
 -10  -2  -3  164.98   33.10
  10  -2   3  213.08   39.90
 -10  -2  -3  172.18   37.80
  10  -2   3  137.79   28.10
  10  -2   3  153.98   24.00
 -10  -2  -3  147.39   24.50
  10   2   3  136.59   30.60
 -10   2  -3  206.28   45.50
  10   2   3  132.19   27.30
 -10   2  -3  135.79   32.50
 -10   2  -3   83.79   24.70
 -12  -2  -3   94.99   21.10
  12  -2   3  126.39   35.20
 -12  -2  -3   63.09   23.20
  12  -2   3   76.29   23.10
 -12  -2  -3  118.09   29.50
 -12  -2  -3   76.89   24.30
  12  -2   3   66.19   15.70
 -12   2  -3   69.69   25.90
 -12   2  -3   57.49   21.50
  12   2   3  103.59   26.80
 -12   2  -3   81.79   28.80
 -14  -2  -3   15.90   15.10
 -14  -2  -3   23.90   15.20
  14  -2   3   -4.10    9.90
 -14  -2  -3    6.60   14.00
  14  -2   3   22.20   15.50
  14   2   3   33.40   18.40
 -14   2  -3   36.60   21.40
  14   2   3   47.70   24.20
 -14   2  -3   33.00   19.30
 -14   2  -3   32.70   20.60
 -16  -2  -3  111.39   37.40
 -16  -2  -3  112.89   36.90
 -16  -2  -3   30.70   20.50
  16  -2   3   68.29   26.50
  16  -2   3   76.49   29.40
 -16   2  -3   58.89   28.00
 -16   2  -3   82.09   29.90
 -16   2  -3   45.40   25.60
  16   2   3   88.39   32.70
  16   2   3   70.99   25.60
 -18  -2  -3   77.99   39.40
  18  -2   3   50.59   25.40
 -18  -2  -3   77.19   30.80
  18  -2   3   21.20   18.90
  18  -2   3   52.79   26.00
 -18  -2  -3   46.00   22.00
 -18   2  -3   47.10   26.10
  18   2   3   12.40   17.80
 -18   2  -3   36.90   21.80
  18   2   3   58.29   39.90
 -18   2  -3    8.20   16.30
  20  -2   3   70.29   29.90
  20  -2   3   78.69   33.00
  20  -2   3   92.09   33.60
 -20  -2  -3  110.59   41.60
 -20  -2  -3   91.99   41.40
 -20  -2  -3   69.59   27.00
  20   2   3   66.09   26.40
 -20   2  -3   97.29   40.00
 -20   2  -3  104.09   44.20
  20   2   3   92.09   39.60
 -20   2  -3   69.39   31.70
  25  -3  -3   53.99   27.00
 -25  -3   3    0.70   20.30
  25  -3  -3   40.90   24.00
 -25  -3   3   72.89   29.60
  25  -3  -3   44.40   24.90
 -25  -3   3   51.39   21.40
 -25  -3   3   89.59   30.30
  25   3  -3   87.19   36.70
 -25   3   3   48.70   25.90
 -25   3   3   60.99   27.80
 -25   3   3   75.29   30.50
 -25   3   3   44.30   27.20
 -25   3   3   83.79   32.20
  23  -3  -3  471.25   72.89
 -23  -3   3  438.36   60.59
 -23  -3   3  317.27   70.39
  23  -3  -3  308.17   57.99
 -23  -3   3  331.07   59.59
 -23  -3   3  568.04   85.19
 -23   3   3  390.36   71.29
 -23   3   3  392.06   67.49
  23   3  -3  375.26   49.99
 -23   3   3  464.95   65.39
  23   3  -3  383.26   66.49
 -23   3   3  305.27   64.19
 -21  -3   3   34.70   17.70
  21  -3  -3   45.30   23.40
 -21  -3   3   64.89   29.50
  21  -3  -3  117.09   32.50
 -21  -3   3   58.69   23.40
  21  -3  -3   22.80   17.80
 -21  -3   3   70.49   26.50
  21   3  -3   65.29   21.70
  21   3  -3   56.29   26.60
 -21   3   3   59.49   27.30
 -21   3   3   83.09   28.80
 -21   3   3   36.40   19.10
 -21   3   3   36.60   21.80
 -19  -3   3  523.25   49.99
  19  -3  -3  462.55   65.39
  19  -3  -3  410.06   66.09
  19  -3  -3  552.84   54.69
 -19  -3   3  515.85   54.69
 -19  -3   3  529.85   51.59
 -19  -3   3  573.74   58.89
 -19  -3   3  518.85   45.20
 -19   3   3  473.95   65.79
  19   3  -3  583.04   77.09
 -19   3   3  337.37   56.79
  19   3  -3  518.85   43.90
 -19   3   3  411.76   62.99
  17  -3  -3  902.81   70.49
 -17  -3   3  835.12   57.59
  17  -3  -3  783.82   63.19
 -17  -3   3  965.40   72.49
 -17  -3   3  836.52   62.89
  17  -3  -3  778.32   67.79
 -17  -3   3  824.02   65.89
  17   3  -3  805.22   54.69
 -17   3   3  749.62   66.89
 -17   3   3  667.23   65.19
 -17   3   3  752.22   69.89
  17   3  -3  728.43   64.69
 -15  -3   3  680.43   55.99
 -15  -3   3  647.64   46.60
 -15  -3   3  629.04   50.19
  15  -3  -3  791.12   55.69
 -15  -3   3  644.24   56.19
  15  -3  -3  722.03   58.49
  15  -3  -3  575.24   52.49
 -15  -3   3  589.74   51.39
 -15   3   3  588.84   56.69
  15   3  -3  596.94   42.90
 -15   3   3  614.04   56.29
  15   3  -3  537.75   50.39
 -15   3   3  670.63   56.49
 -13  -3   3  601.14   47.60
  13  -3  -3  622.14   46.20
 -13  -3   3  638.44   45.70
  13  -3  -3  624.94   49.60
 -13  -3   3  651.23   43.60
 -13  -3   3  653.33   50.19
  13  -3  -3  595.94   50.09
 -13   3   3  544.35   49.20
  13   3  -3  606.24   39.10
 -13   3   3  588.34   51.79
  13   3  -3  585.84   47.60
 -13   3   3  664.33   50.99
 -11  -3   3  108.39   17.80
  11  -3  -3   97.99   19.00
 -11  -3   3  154.28   22.10
 -11  -3   3  161.18   26.50
 -11  -3   3  143.29   23.00
 -11  -3   3   98.39   17.60
  11  -3  -3  145.79   26.20
  11  -3  -3  179.98   24.90
 -11   3   3  147.69   28.80
  11   3  -3  202.48   26.60
 -11   3   3  154.48   29.40
  11   3  -3  161.58   25.30
 -11   3   3   92.19   18.10
   9  -3  -3 2701.93  123.09
  -9  -3   3 2504.25  119.19
  -9  -3   3 2689.43  114.19
  -9  -3   3 2461.15  116.29
  -9  -3   3 2580.74  117.09
   9  -3  -3 2499.35  119.79
  -9  -3   3 2587.34  106.49
   9  -3  -3 2644.54  116.09
   9  -3  -3 2321.47  103.99
  -9  -3   3 2576.04  113.99
   9  -3  -3 2376.06  115.79
  -9   3   3 2450.05  119.89
   9   3  -3 2404.86  116.39
  -9   3   3 2439.36  117.89
  -9   3   3 2356.36  122.69
   7  -3  -3  473.15   32.60
  -7  -3   3  503.55   29.80
  -7  -3   3  423.26   26.50
  -7  -3   3  460.75   27.10
   7  -3  -3  489.25   31.10
  -7  -3   3  482.25   31.50
   7  -3  -3  428.16   30.70
  -7  -3   3  474.05   29.80
  -7  -3   3  513.05   33.50
  -7  -3   3  435.66   26.30
   7  -3  -3  453.15   32.90
   7  -3  -3  484.25   29.40
  -7   3   3  500.25   32.80
  -7   3   3  496.65   30.60
   7   3  -3  545.55   30.90
  -7   3   3  484.75   35.10
   5  -3  -3 2600.64  118.29
  -5  -3   3 2566.74  117.79
  -5  -3   3 2510.35  118.39
   5  -3  -3 2530.35  117.99
   5  -3  -3 2640.44  114.49
  -5  -3   3 2621.64  109.59
  -5  -3   3 2671.83  114.99
   5  -3  -3 2545.15  117.29
   5  -3  -3 2693.23  112.89
  -5  -3   3 2453.85  109.29
   5  -3  -3 2547.34  113.29
  -5   3   3 2776.32  116.89
   5   3  -3 2625.44  114.29
  -5   3   3 2874.71  114.49
  -5   3   3 2763.12  109.29
   5   3  -3 2645.64  109.29
  -5   3   3 2676.03  116.39
   5   3  -3 2776.72  113.49
  -5   3   3 2782.62  120.29
  -3  -3   3 1205.28   53.19
   3  -3  -3 1086.49   55.49
  -3  -3   3 1097.39   54.59
   3  -3  -3 1136.09   48.90
   3  -3  -3 1077.99   50.99
   3  -3  -3 1180.58   56.19
  -3  -3   3 1088.89   55.49
   3   3  -3 1153.08   50.49
  -3   3   3 1020.40   52.19
  -3   3   3 1089.39   53.09
  -3   3   3 1006.30   49.60
  -3   3   3 1077.49   55.69
  -3   3   3 1061.79   48.50
  -3   3   3 1069.19   50.99
   1  -3  -3 2642.94  108.09
   1  -3  -3 2513.35  106.69
  -1  -3   3 2511.85  104.29
   1  -3  -3 2502.95  102.79
   1  -3  -3 2491.45  104.69
  -1  -3   3 2549.24  111.79
   1  -3  -3 2495.15  110.29
   1  -3  -3 2495.75  100.79
   1  -3  -3 2488.05  110.89
  -1  -3   3 2512.95  111.09
  -1  -3   3 2532.35  102.79
  -1  -3   3 2555.44  102.99
   1   3  -3 2364.46  110.79
  -1   3   3 2327.77  108.49
   1   3  -3 2452.65  107.69
   1   3  -3 2295.87  105.39
  -1   3   3 2307.37  108.59
  -1   3   3 2227.38  100.39
  -1   3   3 2405.56  102.09
  -1   3   3 2608.74  109.99
   1  -3   3 2093.59  100.29
   1  -3   3 2152.38  100.59
  -1  -3  -3 2131.89   98.99
   1  -3   3 2206.98   95.99
   1  -3   3 2012.00   94.79
  -1  -3  -3 2115.39   93.89
  -1  -3  -3 2113.19   99.99
  -1  -3  -3 2123.59   98.79
  -1  -3  -3 2146.49   88.59
  -1  -3  -3 2141.69   99.89
   1  -3   3 2218.48  103.59
   1  -3   3 2237.98   95.59
  -1   3  -3 2267.57  101.19
   1   3   3 2158.38   96.99
  -1   3  -3 2217.38  100.69
  -1   3  -3 2113.59  103.99
   1   3   3 2191.18   98.29
   3  -3   3 1100.89   56.39
  -3  -3  -3 1108.19   56.19
  -3  -3  -3 1028.10   56.89
  -3  -3  -3 1074.99   59.19
   3  -3   3 1009.20   57.89
   3  -3   3  943.71   60.99
  -3  -3  -3 1100.49   60.09
   3  -3   3  977.10   57.69
  -3  -3  -3 1061.49   48.60
   3  -3   3 1114.39   56.29
  -3   3  -3 1070.79   63.49
  -3   3  -3 1057.29   61.19
   3   3   3 1025.70   57.49
   3   3   3 1082.89   54.29
  -3   3  -3 1022.70   58.09
   5  -3   3  453.75   39.30
  -5  -3  -3  419.96   31.80
   5  -3   3  444.06   33.80
   5  -3   3  436.76   33.80
  -5  -3  -3  413.36   33.30
  -5  -3  -3  438.16   36.60
   5   3   3  457.65   30.80
  -5   3  -3  475.95   39.90
  -5   3  -3  430.46   34.50
  -5   3  -3  476.25   40.60
   5   3   3  447.86   32.30
   5   3   3  482.25   36.40
   7  -3   3  998.70   62.59
   7  -3   3 1095.49   61.69
  -7  -3  -3  969.60   63.39
   7  -3   3  893.71   67.29
  -7  -3  -3 1018.10   66.19
  -7  -3  -3 1101.29   69.39
  -7  -3  -3  983.50   49.70
  -7  -3  -3  956.00   58.19
  -7   3  -3 1043.40   64.09
  -7   3  -3 1044.60   71.19
   7   3   3 1022.70   60.89
   7   3   3  985.40   65.19
  -7   3  -3 1011.40   70.09
  -9  -3  -3  180.48   36.00
  -9  -3  -3  123.69   27.50
  -9  -3  -3  183.38   17.30
   9  -3   3  163.88   36.00
   9  -3   3  147.09   28.80
   9  -3   3  190.98   28.10
  -9  -3  -3  140.89   29.10
   9   3   3  166.48   28.60
  -9   3  -3  156.48   34.80
  -9   3  -3  103.19   23.00
   9   3   3  162.98   34.10
  -9   3  -3  174.48   38.50
  -9   3  -3  138.49   32.70
 -11  -3  -3   74.99   22.90
 -11  -3  -3   61.29   19.60
  11  -3   3   76.89   17.90
  11  -3   3   79.39   25.50
  11  -3   3   88.19   28.30
 -11  -3  -3   66.39   23.10
 -11   3  -3   93.39   34.10
 -11   3  -3   75.39   27.30
 -11   3  -3   56.79   19.40
  11   3   3   64.09   23.60
  11   3   3   72.49   21.20
 -13  -3  -3  628.44   63.49
  13  -3   3  643.24   58.29
 -13  -3  -3  567.44   59.39
 -13  -3  -3  552.14   57.79
  13  -3   3  656.93   47.40
  13  -3   3  662.03   65.59
  13  -3   3  742.63   62.59
 -13   3  -3  620.44   67.59
  13   3   3  548.45   58.89
 -13   3  -3  604.84   64.99
  13   3   3  559.04   51.09
 -13   3  -3  594.84   61.89
 -15  -3  -3  110.39   33.20
  15  -3   3  165.98   37.50
  15  -3   3   82.69   29.60
 -15  -3  -3   65.29   23.10
 -15  -3  -3  100.39   31.70
  15  -3   3  117.49   32.30
 -15   3  -3   57.49   25.70
  15   3   3   53.49   25.00
 -15   3  -3  116.99   41.00
  15   3   3   93.99   27.00
 -15   3  -3  113.69   34.60
 -17  -3  -3  231.58   50.09
 -17  -3  -3  328.07   59.89
 -17  -3  -3  335.77   72.29
  17  -3   3  248.78   61.99
  17  -3   3  227.68   57.89
  17  -3   3  263.97   69.39
  17   3   3  266.97   46.10
 -17   3  -3  278.27   67.89
 -17   3  -3  288.67   55.79
 -17   3  -3  215.48   49.99
  17   3   3  303.37   60.39
 -19  -3  -3   29.90   26.50
  19  -3   3    9.20   15.60
  19  -3   3   22.00   19.00
 -19  -3  -3   50.49   27.40
  19  -3   3   33.70   24.00
 -19   3  -3   22.60   22.40
 -19   3  -3   32.80   24.60
 -19   3  -3    2.80   16.80
 -19   3  -3   34.70   22.60
  19   3   3   13.10   21.40
  26  -4  -3  126.09   33.90
 -26  -4   3  138.39   40.10
 -26  -4   3  218.78   41.80
 -26  -4   3  158.48   43.10
  26  -4  -3   75.09   29.90
  26  -4  -3   96.19   34.20
 -26   4   3  126.19   40.80
 -26   4   3   51.39   26.80
 -26   4   3  188.08   47.60
 -26   4   3  150.98   48.30
  26   4  -3  237.78   55.49
 -26   4   3  180.88   46.90
 -24  -4   3   68.29   28.60
  24  -4  -3  101.69   34.60
 -24  -4   3  172.88   37.50
 -24  -4   3  168.98   38.80
  24  -4  -3  182.68   40.50
  24  -4  -3  110.29   36.60
 -24   4   3  107.59   34.30
 -24   4   3   91.09   31.80
 -24   4   3  136.59   45.00
 -24   4   3  159.68   45.60
 -24   4   3  130.99   39.00
  24   4  -3  175.88   48.60
 -22  -4   3  157.18   33.90
 -22  -4   3  145.79   34.20
  22  -4  -3  124.49   38.40
  22  -4  -3  166.98   37.00
 -22  -4   3  118.19   36.40
  22  -4  -3  138.09   40.70
 -22   4   3  203.88   52.49
  22   4  -3  141.99   43.30
 -22   4   3  168.28   37.70
 -22   4   3  112.39   42.00
 -22   4   3  103.59   33.60
 -20  -4   3  221.38   45.20
 -20  -4   3  324.77   49.40
 -20  -4   3  285.97   54.39
 -20  -4   3  309.37   46.20
  20  -4  -3  418.06   63.29
  20  -4  -3  307.07   59.89
  20  -4  -3  257.27   46.50
 -20   4   3  491.25   78.09
  20   4  -3  199.58   43.30
  20   4  -3  334.17   41.40
 -20   4   3  252.97   52.29
 -20   4   3  400.76   70.59
 -18  -4   3   91.39   27.20
 -18  -4   3  106.89   26.00
 -18  -4   3  114.79   27.60
  18  -4  -3   73.79   26.40
  18  -4  -3   50.49   20.80
 -18  -4   3   80.89   21.70
  18  -4  -3  120.89   28.30
 -18  -4   3   40.10   19.20
  18   4  -3   74.59   25.80
  18   4  -3  113.99   22.20
 -18   4   3  108.09   31.90
 -18   4   3   63.99   26.30
 -18   4   3   74.49   26.90
 -16  -4   3  362.26   41.10
 -16  -4   3  367.06   33.10
  16  -4  -3  400.26   40.50
  16  -4  -3  395.06   33.60
 -16  -4   3  360.36   36.70
  16  -4  -3  466.95   61.89
 -16  -4   3  420.06   40.40
 -16  -4   3  444.16   58.89
  16  -4  -3  384.96   58.69
  16   4  -3  468.55   59.09
 -16   4   3  349.96   59.09
 -16   4   3  533.55   68.49
  16   4  -3  365.46   30.00
 -16   4   3  428.66   67.89
 -14  -4   3  680.03   50.19
  14  -4  -3  683.43   57.19
 -14  -4   3  561.94   50.59
  14  -4  -3  635.64   54.29
 -14  -4   3  603.44   42.70
 -14  -4   3  632.34   46.60
  14  -4  -3  658.53   49.40
  14  -4  -3  653.03   49.20
 -14  -4   3  711.73   53.19
 -14   4   3  727.43   58.49
 -14   4   3  629.34   53.79
  14   4  -3  608.24   51.39
  14   4  -3  631.94   38.60
 -14   4   3  673.03   59.19
 -12  -4   3   85.69   18.40
 -12  -4   3   95.89   21.70
 -12  -4   3  111.09   19.60
  12  -4  -3  104.29   21.20
 -12  -4   3  100.79   23.70
  12  -4  -3  119.79   20.20
  12  -4  -3   72.39   22.10
  12  -4  -3   71.19   17.60
 -12  -4   3  120.79   22.30
 -12   4   3  107.09   25.00
 -12   4   3   96.09   20.50
  12   4  -3  145.69   17.40
 -12   4   3  112.99   26.70
  12   4  -3  121.99   32.30
  10  -4  -3 1549.24   83.99
 -10  -4   3 1577.24   81.19
 -10  -4   3 1590.64   77.69
 -10  -4   3 1602.04   78.59
  10  -4  -3 1628.14   80.99
  10  -4  -3 1728.13   91.19
 -10  -4   3 1513.55   86.59
  10  -4  -3 1570.24   87.39
  10  -4  -3 1530.75   79.79
 -10   4   3 1548.74   86.59
 -10   4   3 1783.72   88.09
  10   4  -3 1633.14   83.89
 -10   4   3 1570.74   91.29
  -8  -4   3 1456.05   77.29
  -8  -4   3 1492.75   69.59
   8  -4  -3 1495.05   69.59
  -8  -4   3 1394.46   65.79
   8  -4  -3 1589.04   78.59
  -8  -4   3 1516.25   66.69
  -8  -4   3 1520.65   75.19
   8  -4  -3 1290.87   73.59
   8  -4  -3 1640.04   74.49
  -8  -4   3 1528.25   66.49
  -8   4   3 1312.87   74.09
  -8   4   3 1274.17   71.59
  -8   4   3 1201.68   76.49
   8   4  -3 1339.47   70.79
  -6  -4   3 2573.94  117.09
  -6  -4   3 2588.54  112.29
   6  -4  -3 2598.74  118.89
   6  -4  -3 2550.24  110.59
  -6  -4   3 2473.05  118.89
   6  -4  -3 2553.84  117.39
   6  -4  -3 2380.76  117.29
   6  -4  -3 2518.85  107.99
  -6  -4   3 2573.94  117.09
   6  -4  -3 2408.06  115.29
   6   4  -3 2440.96  111.89
   6   4  -3 2559.94  110.69
  -6   4   3 2668.33  120.69
  -6   4   3 2630.34  111.89
  -6   4   3 2553.74  114.99
  -4  -4   3  795.72   45.10
  -4  -4   3  777.72   43.00
  -4  -4   3  826.22   43.80
  -4  -4   3  830.22   47.00
   4  -4  -3  790.62   38.20
   4  -4  -3  783.12   43.60
   4  -4  -3  764.82   45.40
   4  -4  -3  803.52   45.50
  -4  -4   3  797.12   40.30
   4  -4  -3  812.92   44.60
   4   4  -3  773.92   38.60
  -4   4   3  730.73   43.50
   4   4  -3  756.82   37.50
  -4   4   3  745.43   40.70
  -4   4   3  809.82   39.40
  -4   4   3  727.43   35.90
  -4   4   3  768.62   36.30
  -2  -4   3 2890.51  133.09
   2  -4  -3 2927.31  136.79
   2  -4  -3 3027.00  128.99
  -2  -4   3 3100.79  136.89
   2  -4  -3 2891.01  130.39
   2  -4  -3 2909.41  136.59
  -2  -4   3 3093.89  137.59
  -2  -4   3 3066.89  137.49
  -2  -4   3 2968.10  130.29
  -2  -4   3 3145.19  131.79
   2   4  -3 3184.68  128.59
   2   4  -3 3178.48  130.09
  -2   4   3 3184.28  130.19
  -2   4   3 3236.68  130.79
  -2   4   3 3156.58  136.69
  -2   4   3 3067.49  132.29
   0  -4  -3 2160.98   96.99
   0  -4   3 2126.39  100.99
   0  -4  -3 2208.18   89.59
   0  -4   3 2169.68   90.99
   0  -4  -3 2221.98   94.19
   0  -4   3 2142.89  101.29
   0  -4  -3 2119.39   90.79
   0  -4   3 2193.38   94.89
   0  -4  -3 2054.79  100.19
   0  -4   3 2189.78  101.19
   0  -4  -3 2256.97  101.09
   0   4   3 2073.59   96.49
   0   4   3 1984.20   89.79
   0   4  -3 2088.99   96.19
   0   4   3 1873.51   89.09
   0   4   3 1987.10   94.29
   0   4  -3 2109.49   99.19
  -2  -4  -3 1143.89   53.49
  -2  -4  -3 1120.09   64.59
  -2  -4  -3 1030.70   58.89
   2  -4   3 1095.39   55.69
   2  -4   3 1063.19   51.39
  -2  -4  -3 1084.09   58.89
   2  -4   3 1084.29   60.59
   2  -4   3 1064.39   51.79
   2  -4   3 1081.79   60.49
   2  -4   3 1048.50   62.19
  -2  -4  -3 1097.19   59.79
  -2   4  -3  976.80   61.99
   2   4   3 1037.80   56.09
  -2   4  -3  894.41   56.79
  -2   4  -3 1070.99   57.99
   2   4   3  949.01   53.19
  -4  -4  -3 1222.98   70.09
  -4  -4  -3 1290.27   67.79
   4  -4   3 1283.87   68.79
   4  -4   3 1288.67   72.19
   4  -4   3 1248.68   65.39
  -4  -4  -3 1366.56   71.49
   4  -4   3 1169.68   70.09
  -4  -4  -3 1362.36   59.89
  -4  -4  -3 1233.78   71.89
   4  -4   3 1369.26   77.89
  -4   4  -3 1236.58   77.09
   4   4   3 1326.97   64.69
  -4   4  -3 1353.56   70.59
   4   4   3 1208.88   64.09
   4   4   3 1297.57   70.99
  -4   4  -3 1197.48   72.59
  -6  -4  -3 1284.97   62.69
  -6  -4  -3 1313.57   72.99
   6  -4   3 1309.67   82.49
  -6  -4  -3 1220.28   77.99
  -6  -4  -3 1268.37   76.89
   6  -4   3 1338.97   71.89
   6  -4   3 1305.57   74.39
   6  -4   3 1437.76   75.29
  -6  -4  -3 1330.87   76.89
  -6   4  -3 1168.28   78.09
   6   4   3 1242.38   67.89
  -6   4  -3 1209.08   80.59
   6   4   3 1273.27   75.39
   8  -4   3  200.28   30.50
  -8  -4  -3  207.88   30.80
  -8  -4  -3  158.58   30.50
  -8  -4  -3  158.28   27.80
   8  -4   3  212.58   34.00
   8  -4   3  161.18   33.40
   8  -4   3  193.18   30.70
  -8  -4  -3  133.79   23.80
  -8  -4  -3  197.08   18.90
  -8   4  -3  172.48   34.70
  -8   4  -3  168.68   32.00
   8   4   3  146.59   27.10
   8   4   3  228.98   30.20
  -8   4  -3  206.58   31.80
  10  -4   3  130.29   31.20
 -10  -4  -3   97.59   23.80
 -10  -4  -3  161.98   33.10
  10  -4   3  138.09   26.90
 -10  -4  -3  146.69   34.10
  10  -4   3  172.58   31.70
 -10  -4  -3  130.29   21.70
  10  -4   3  112.59   25.70
  10   4   3  196.88   36.30
 -10   4  -3  191.38   42.60
 -10   4  -3  187.68   33.20
 -10   4  -3  144.49   34.20
 -10   4  -3  169.08   38.10
  10   4   3  242.88   34.40
  12  -4   3  139.89   27.20
 -12  -4  -3  151.48   24.60
  12  -4   3  138.39   35.80
 -12  -4  -3  168.18   35.20
  12  -4   3  157.38   33.50
 -12  -4  -3  132.39   29.90
 -12  -4  -3  226.18   44.50
 -12   4  -3  180.78   47.10
  12   4   3  168.58   31.30
 -12   4  -3  149.69   37.40
  12   4   3  134.99   37.40
 -12   4  -3  191.38   46.00
  14  -4   3  312.47   44.50
  14  -4   3  241.48   51.29
 -14  -4  -3  339.97   60.29
  14  -4   3  329.17   49.99
 -14  -4  -3  245.48   44.00
 -14  -4  -3  272.27   47.90
  14  -4   3  361.26   56.29
  14   4   3  351.76   50.49
  14   4   3  308.57   58.49
 -14   4  -3  254.67   59.49
 -14   4  -3  301.77   50.59
 -14   4  -3  236.08   51.99
  16  -4   3   80.19   27.40
  16  -4   3   76.79   30.70
 -16  -4  -3  137.79   37.00
  16  -4   3  121.29   33.30
 -16  -4  -3  157.48   39.60
 -16   4  -3  101.59   33.20
 -16   4  -3  111.39   39.10
  16   4   3  161.28   33.40
 -16   4  -3  111.49   33.80
  16   4   3  155.18   42.20
 -18  -4  -3   13.00   15.60
  18  -4   3    5.40   14.10
  18  -4   3   18.30   15.40
  18  -4   3   20.00   18.30
  18   4   3    9.30   18.80
 -18   4  -3    8.50   16.20
 -18   4  -3   -3.80   13.10
 -18   4  -3    7.50   17.90
 -20  -4  -3  121.69   39.70
  20  -4   3  111.99   37.30
  20  -4   3   63.39   27.30
 -20  -4  -3  102.19   31.60
  20  -4   3   69.39   26.90
 -20   4  -3  135.59   41.20
 -20   4  -3  104.49   40.10
 -20   4  -3   72.29   34.20
 -20   4  -3  122.89   39.80
  20   4   3  124.09   41.00
  25  -5  -3    9.00   16.10
  25  -5  -3   23.80   23.30
 -25  -5   3    8.90   18.60
  25  -5  -3    8.00   15.80
 -25  -5   3   30.80   23.30
 -25  -5   3   33.10   19.20
 -25   5   3   14.50   21.00
 -25   5   3   21.10   29.40
 -25   5   3    2.10   21.70
 -25   5   3   12.50   19.80
 -25   5   3   12.60   30.10
  25   5  -3   10.70   19.60
  23  -5  -3    9.30   17.20
  23  -5  -3   33.30   19.20
 -23  -5   3   15.30   17.30
 -23  -5   3   -0.70   11.60
  23  -5  -3   13.90   20.80
 -23  -5   3   -1.70   12.10
 -23   5   3   10.40   18.90
 -23   5   3   34.80   22.20
 -23   5   3    5.90   15.70
 -23   5   3    4.80   15.20
  23   5  -3   15.80   20.10
 -23   5   3   16.80   23.90
 -21  -5   3  129.29   36.10
  21  -5  -3  102.19   36.20
 -21  -5   3   64.99   24.00
  21  -5  -3   93.49   32.90
 -21  -5   3  144.79   30.90
  21  -5  -3   96.59   29.00
 -21   5   3   82.79   30.10
 -21   5   3   73.59   33.60
 -21   5   3   60.49   23.70
  21   5  -3   95.89   35.30
 -21   5   3   93.79   35.50
  19  -5  -3   61.89   22.70
  19  -5  -3   46.50   22.80
 -19  -5   3   64.59   21.40
 -19  -5   3   73.29   22.30
 -19  -5   3   42.30   21.00
  19  -5  -3   48.10   23.40
 -19   5   3   63.39   25.60
 -19   5   3  116.89   35.20
 -19   5   3   83.79   32.90
  19   5  -3  134.59   39.10
 -17  -5   3   81.59   24.50
 -17  -5   3   47.80   19.80
 -17  -5   3  136.99   26.50
  17  -5  -3   68.79   23.00
  17  -5  -3   87.99   19.20
  17  -5  -3  128.99   26.90
  17  -5  -3   49.80   19.10
 -17  -5   3   84.59   21.50
 -17   5   3   44.60   20.90
 -17   5   3   82.89   28.60
  17   5  -3   92.49   27.00
 -17   5   3  113.39   35.20
 -15  -5   3  162.18   35.70
 -15  -5   3  190.58   29.00
  15  -5  -3  202.18   32.40
  15  -5  -3  221.58   29.50
 -15  -5   3  175.88   28.80
  15  -5  -3  138.19   32.00
 -15  -5   3  202.88   36.00
 -15   5   3  216.88   44.20
 -15   5   3  116.99   28.60
  15   5  -3  113.99   28.80
 -15   5   3  178.78   40.20
  13  -5  -3  305.17   29.50
  13  -5  -3  341.77   41.70
 -13  -5   3  321.07   27.60
 -13  -5   3  322.17   46.60
 -13  -5   3  252.47   28.20
  13  -5  -3  361.36   53.79
  13  -5  -3  240.58   35.60
 -13  -5   3  319.27   41.70
 -13   5   3  361.46   38.40
 -13   5   3  346.37   36.60
  13   5  -3  347.97   34.90
 -13   5   3  309.27   51.69
 -11  -5   3 1153.68   59.69
 -11  -5   3 1121.89   72.79
  11  -5  -3 1179.28   75.79
 -11  -5   3 1131.99   63.59
  11  -5  -3 1049.99   61.59
  11  -5  -3 1170.78   70.49
  11  -5  -3 1146.89   72.59
 -11  -5   3 1174.98   68.79
  11  -5  -3 1123.49   63.99
 -11   5   3 1219.78   78.89
 -11   5   3 1216.28   73.29
 -11   5   3 1178.18   71.59
  11   5  -3 1201.98   68.89
  -9  -5   3  555.34   28.00
   9  -5  -3  476.95   39.10
  -9  -5   3  490.85   27.20
   9  -5  -3  473.35   34.90
  -9  -5   3  474.05   28.90
  -9  -5   3  529.45   31.40
  -9  -5   3  519.05   38.00
   9  -5  -3  520.95   41.70
  -9  -5   3  537.25   41.50
   9  -5  -3  529.05   39.70
   9  -5  -3  560.44   31.90
  -9   5   3  446.66   35.70
  -9   5   3  436.26   36.80
  -9   5   3  408.96   39.70
   9   5  -3  491.95   34.90
   7  -5  -3 1522.25   65.59
  -7  -5   3 1376.66   80.59
  -7  -5   3 1563.64   72.69
  -7  -5   3 1533.55   78.69
   7  -5  -3 1587.34   81.99
   7  -5  -3 1453.05   79.19
   7  -5  -3 1572.64   77.89
   7  -5  -3 1381.66   79.69
  -7   5   3 1495.85   74.19
  -7   5   3 1467.25   76.39
   7   5  -3 1508.45   72.09
  -7   5   3 1548.74   83.59
  -5  -5   3 1234.88   65.89
  -5  -5   3 1269.27   61.99
   5  -5  -3 1197.68   64.59
   5  -5  -3 1241.18   65.89
   5  -5  -3 1174.58   66.59
  -5  -5   3 1183.68   62.39
  -5  -5   3 1180.78   67.19
   5  -5  -3 1213.28   65.59
   5  -5  -3 1179.28   57.69
  -5  -5   3 1169.78   64.29
   5   5  -3 1213.98   56.39
   5   5  -3 1196.48   57.79
  -5   5   3 1185.68   65.79
  -5   5   3 1236.98   60.69
  -5   5   3 1305.07   57.99
  -5   5   3 1215.38   58.19
   3  -5  -3 2380.26  105.09
  -3  -5   3 2307.87  104.29
  -3  -5   3 2413.76  113.49
  -3  -5   3 2350.66  110.89
   3  -5  -3 2454.95  110.49
   3  -5  -3 2332.37  107.19
   3  -5  -3 2330.57  105.59
   3  -5  -3 2362.06  112.89
  -3  -5   3 2393.16  112.29
  -3  -5   3 2341.47  105.99
  -3  -5   3 2495.35  108.99
   3  -5  -3 2505.85  113.29
   3   5  -3 2363.56  100.09
  -3   5   3 2319.37  111.49
  -3   5   3 2231.98  102.09
  -3   5   3 2352.66  107.89
  -1  -5   3 2486.05  117.29
   1  -5  -3 2603.74  117.89
  -1  -5   3 2614.74  109.59
   1  -5  -3 2445.86  106.59
   1  -5  -3 2570.94  117.39
  -1  -5   3 2494.25  113.69
   1  -5  -3 2475.85  111.39
  -1  -5   3 2683.63  118.89
  -1  -5   3 2552.94  110.79
  -1  -5   3 2465.45  117.09
  -1   5   3 2441.76  113.29
  -1   5   3 2305.37  109.19
  -1   5   3 2302.07  106.79
  -1   5   3 2338.07  101.79
   1   5  -3 2324.87  105.19
   1   5  -3 2418.16  107.39
   1   5  -3 2430.66  115.39
  -1   5   3 2457.25  105.29
   1  -5   3 1939.31   86.69
  -1  -5  -3 1887.31  100.49
  -1  -5  -3 1995.00   86.69
  -1  -5  -3 1940.11   95.59
   1  -5   3 1900.51   92.59
  -1  -5  -3 1892.51   98.29
   1  -5   3 1967.60  100.09
   1  -5   3 1851.61   98.39
   1  -5   3 1884.01   98.99
  -1   5  -3 2055.79   94.09
   1   5   3 2086.89   93.09
   1   5   3 2135.19   92.99
  -1   5  -3 2000.40  102.39
  -1   5  -3 2086.59   96.79
  -3  -5  -3 2866.51  135.59
  -3  -5  -3 2823.12  120.39
   3  -5   3 2662.43  120.09
   3  -5   3 2653.63  134.99
   3  -5   3 2871.41  130.09
   3  -5   3 2807.52  120.29
   3  -5   3 3059.99  141.19
  -3  -5  -3 2808.92  127.39
   3  -5   3 2756.42  135.99
  -3  -5  -3 2924.61  135.09
  -3  -5  -3 2668.43  122.19
  -3   5  -3 2861.11  134.19
   3   5   3 2863.71  130.39
  -3   5  -3 2864.41  141.39
  -3   5  -3 2954.10  131.99
   3   5   3 2725.03  124.89
  -5  -5  -3 1571.54   86.69
  -5  -5  -3 1608.94   84.09
   5  -5   3 1554.14   83.59
  -5  -5  -3 1526.55   88.09
   5  -5   3 1594.84   93.99
   5  -5   3 1464.15   83.09
  -5  -5  -3 1551.44   72.69
   5  -5   3 1488.85   87.09
  -5   5  -3 1541.15   89.29
   5   5   3 1598.44   85.29
   5   5   3 1571.24   76.29
  -5   5  -3 1720.93   85.39
   5   5   3 1576.04   76.09
  -5   5  -3 1553.34   93.89
   7  -5   3  316.07   40.00
  -7  -5  -3  295.07   31.60
  -7  -5  -3  297.67   30.10
  -7  -5  -3  286.27   22.40
  -7  -5  -3  334.97   46.50
   7  -5   3  321.97   49.80
  -7  -5  -3  326.27   31.90
   7  -5   3  351.16   29.30
   7  -5   3  284.27   38.10
  -7   5  -3  362.56   49.90
   7   5   3  249.88   23.40
  -7   5  -3  256.67   27.70
  -7   5  -3  232.18   37.30
   7   5   3  235.08   34.70
  -9  -5  -3  289.37   46.80
  -9  -5  -3  296.77   41.60
   9  -5   3  301.47   38.70
   9  -5   3  256.07   36.70
  -9  -5  -3  372.86   51.19
   9  -5   3  242.78   38.50
  -9  -5  -3  360.96   48.10
  -9   5  -3  269.27   43.70
   9   5   3  356.06   46.30
  -9   5  -3  401.36   57.89
   9   5   3  340.97   29.40
  -9   5  -3  345.17   33.90
 -11  -5  -3  146.09   35.40
  11  -5   3  128.49   29.80
 -11  -5  -3   75.19   24.80
  11  -5   3  106.79   25.50
  11  -5   3  105.79   26.00
  11  -5   3   58.49   23.00
 -11  -5  -3   94.09   24.80
  11   5   3  114.79   32.80
  11   5   3  144.49   25.50
 -11   5  -3   93.69   26.80
 -11   5  -3  129.09   34.00
 -11   5  -3  166.88   43.80
  13  -5   3  104.29   28.30
  13  -5   3  188.48   40.10
 -13  -5  -3  106.19   33.40
  13  -5   3   82.99   22.60
  13  -5   3   95.69   33.80
  13   5   3  150.58   27.40
 -13   5  -3   92.49   30.40
 -13   5  -3   66.69   29.10
 -13   5  -3  100.59   34.50
  13   5   3  208.98   47.20
  15  -5   3   21.20   15.70
  15  -5   3   36.30   21.70
 -15  -5  -3    2.20   12.80
  15  -5   3   40.80   19.60
 -15  -5  -3   16.30   14.10
 -15   5  -3   14.40   18.80
 -15   5  -3   40.20   21.40
 -15   5  -3   40.80   27.90
  15   5   3   16.60   17.70
  17  -5   3   38.10   24.20
 -17  -5  -3   57.29   22.50
 -17  -5  -3   55.09   26.20
  17  -5   3   11.40   15.90
  17  -5   3   32.70   23.00
  17   5   3   95.19   36.20
 -17   5  -3   46.60   28.30
 -17   5  -3   25.00   25.60
 -17   5  -3   35.00   25.70
  19  -5   3   73.19   30.10
  19  -5   3   58.09   23.90
  19  -5   3   36.60   23.40
 -19  -5  -3   40.10   23.70
 -19  -5  -3   84.29   29.10
  19   5   3   70.89   38.80
 -19   5  -3   20.70   23.80
 -19   5  -3   42.00   25.20
 -19   5  -3   46.60   35.20
 -24  -6   3    1.90   14.40
  24  -6  -3   23.70   21.20
 -24  -6   3   -2.90   12.60
  24  -6  -3   22.70   17.30
 -24  -6   3   62.79   26.90
  24  -6  -3   22.60   20.40
 -24   6   3    4.60   16.20
 -24   6   3   15.40   20.10
 -24   6   3   42.70   27.20
 -24   6   3   10.70   18.80
  24   6  -3   19.40   19.90
 -24   6   3   23.60   20.60
 -22  -6   3   15.20   13.90
  22  -6  -3    7.20   26.30
  22  -6  -3    0.70   11.50
 -22  -6   3    1.80   12.90
  22  -6  -3   12.70   16.30
 -22  -6   3   17.80   15.50
  22   6  -3   61.09   29.50
 -22   6   3    7.10   15.60
 -22   6   3    4.60   15.40
 -22   6   3    5.80   13.00
 -22   6   3   23.30   22.90
 -20  -6   3  562.84   54.59
 -20  -6   3  668.73   68.59
 -20  -6   3  597.74   48.20
  20  -6  -3  454.75   73.79
  20  -6  -3  583.94   81.09
  20  -6  -3  595.94   52.89
 -20   6   3  417.26   70.49
 -20   6   3  387.06   69.29
 -20   6   3  643.34   68.09
  20   6  -3  548.55   78.49
  18  -6  -3  478.05   44.70
  18  -6  -3  358.36   59.39
 -18  -6   3  534.35   43.00
 -18  -6   3  610.54   53.29
 -18  -6   3  456.35   63.19
  18  -6  -3  600.24   78.09
 -18   6   3  531.25   74.99
 -18   6   3  378.26   60.69
  18   6  -3  562.74   74.09
 -18   6   3  467.05   75.89
  16  -6  -3   26.90   18.50
  16  -6  -3   27.00   10.50
 -16  -6   3   59.99   22.10
 -16  -6   3   19.30    9.50
  16  -6  -3   24.10   12.90
  16  -6  -3   44.10   20.30
 -16  -6   3   53.69   19.20
 -16   6   3   45.90   22.30
 -16   6   3   50.99   23.10
  16   6  -3   36.30   17.90
 -16   6   3   12.30   11.40
 -14  -6   3  409.96   56.49
 -14  -6   3  299.97   30.50
 -14  -6   3  367.16   37.10
  14  -6  -3  429.46   34.20
 -14  -6   3  338.27   27.70
  14  -6  -3  320.87   49.99
  14  -6  -3  347.17   30.70
 -14   6   3  311.37   50.29
  14   6  -3  324.07   44.70
 -14   6   3  373.46   52.69
 -14   6   3  279.07   48.90
 -12  -6   3 1190.18   70.39
 -12  -6   3 1075.79   60.79
  12  -6  -3 1135.69   74.09
 -12  -6   3  919.21   70.19
  12  -6  -3 1085.99   70.79
  12  -6  -3 1062.89   57.99
 -12  -6   3 1038.40   58.99
  12  -6  -3 1025.90   74.79
  12  -6  -3 1030.00   61.79
 -12   6   3 1060.49   78.19
 -12   6   3 1060.29   72.19
 -12   6   3 1084.39   71.29
 -10  -6   3   78.69   21.00
  10  -6  -3   76.59   19.90
 -10  -6   3  113.79   15.00
  10  -6  -3   83.49   23.20
  10  -6  -3   92.19   18.20
  10  -6  -3  101.19   23.70
  10  -6  -3   94.79   13.70
 -10  -6   3   96.29   19.80
 -10   6   3  160.08   32.80
  10   6  -3  146.19   24.80
 -10   6   3  113.79   22.60
 -10   6   3  106.09   20.80
   8  -6  -3  640.94   49.50
  -8  -6   3  710.63   51.89
   8  -6  -3  840.32   52.89
  -8  -6   3  707.13   41.20
  -8  -6   3  632.04   46.30
   8  -6  -3  599.54   48.00
  -8  -6   3  668.13   48.80
  -8   6   3  775.62   46.40
  -8   6   3  720.13   53.49
   8   6  -3  729.43   42.80
  -8   6   3  775.72   47.90
  -6  -6   3  369.46   28.90
   6  -6  -3  403.36   32.70
   6  -6  -3  412.76   33.80
  -6  -6   3  416.76   33.30
   6  -6  -3  385.06   33.50
  -6  -6   3  465.65   30.90
  -6  -6   3  370.46   33.60
  -6  -6   3  401.06   32.60
  -6   6   3  379.56   27.80
  -6   6   3  373.26   26.40
  -6   6   3  291.27   30.50
   6   6  -3  390.96   24.60
  -6   6   3  344.07   25.00
   6   6  -3  380.16   25.50
   4  -6  -3 2870.21  131.39
  -4  -6   3 2878.51  137.19
  -4  -6   3 2825.12  134.89
  -4  -6   3 2969.40  133.89
  -4  -6   3 2878.31  132.89
   4  -6  -3 2929.91  130.19
   4  -6  -3 2945.91  127.39
  -4  -6   3 2939.21  129.89
   4  -6  -3 2721.93  141.99
   4  -6  -3 2914.21  137.09
  -4   6   3 2777.52  122.89
   4   6  -3 2767.22  120.19
  -4   6   3 2903.71  125.99
  -4   6   3 2833.72  132.69
  -4   6   3 2869.71  122.59
   2  -6  -3   84.69   15.40
   2  -6  -3   86.39   14.60
   2  -6  -3   80.39   15.60
  -2  -6   3   87.69   19.40
  -2  -6   3   97.59   18.20
   2  -6  -3   76.89   16.60
  -2  -6   3  106.69   17.90
  -2  -6   3   56.39   12.20
  -2  -6   3   82.09   15.80
  -2  -6   3   57.99   14.80
   2  -6  -3   85.59   18.60
  -2   6   3   87.49   18.30
   2   6  -3   84.09   11.00
  -2   6   3   80.79   15.40
  -2   6   3   91.09   15.70
  -2   6   3   74.99    7.70
  -2   6   3   72.59    7.40
  -2   6   3   82.79   12.50
   0  -6   3  982.60   55.49
   0  -6   3  981.00   60.59
   0  -6  -3  966.10   60.29
   0  -6  -3  954.90   50.39
   0  -6  -3  922.71   59.89
   0  -6   3 1000.80   58.79
   0  -6  -3  963.90   56.39
   0  -6   3  966.00   51.99
   0  -6   3  973.00   61.19
   0  -6   3 1072.69   62.89
   0   6   3 1022.90   51.89
   0   6  -3 1057.19   58.79
   0   6   3 1064.99   56.69
   0   6   3 1001.80   54.49
   0   6  -3 1074.79   52.59
  -2  -6  -3  386.96   24.80
   2  -6   3  358.66   23.70
   2  -6   3  378.56   34.80
   2  -6   3  398.46   35.60
  -2  -6  -3  420.06   35.90
  -2  -6  -3  351.66   31.50
   2  -6   3  427.66   36.50
   2  -6   3  370.06   29.90
   2   6   3  392.56   29.00
   2   6   3  393.36   28.10
  -2   6  -3  347.37   29.90
  -2   6  -3  408.36   37.20
  -2   6  -3  456.65   39.40
  -4  -6  -3  187.88   19.10
  -4  -6  -3  276.27   39.20
   4  -6   3  195.88   31.70
  -4  -6  -3  247.58   34.30
   4  -6   3  227.48   35.40
   4  -6   3  213.78   32.90
  -4  -6  -3  219.38   17.70
   4  -6   3  232.38   30.30
  -4   6  -3  283.47   25.90
  -4   6  -3  289.17   42.10
   4   6   3  280.97   21.50
   4   6   3  215.58   17.60
  -4   6  -3  279.27   28.50
   4   6   3  265.87   26.10
  -6  -6  -3  170.68   26.90
   6  -6   3  180.18   30.40
  -6  -6  -3  155.98   19.20
   6  -6   3  118.79   25.30
   6  -6   3  108.09   19.50
   6  -6   3   99.29   24.10
  -6  -6  -3  169.58   29.80
  -6  -6  -3  173.78   30.20
   6   6   3  167.78   20.70
  -6   6  -3  185.48   28.40
  -6   6  -3  121.39   26.80
   6   6   3  220.08   33.60
   6   6   3  274.67   33.80
  -6   6  -3  148.99   29.00
  -8  -6  -3   70.89   18.50
  -8  -6  -3  123.39   18.00
   8  -6   3  104.69   22.20
  -8  -6  -3   73.79   20.90
   8  -6   3  106.99   19.70
  -8  -6  -3   98.49   23.40
   8  -6   3   96.29   22.90
   8  -6   3   65.89   22.20
  -8   6  -3  130.39   33.70
  -8   6  -3  117.59   23.40
   8   6   3   96.79   16.30
   8   6   3   90.29   24.20
  -8   6  -3  117.99   32.50
  10  -6   3  443.06   45.20
 -10  -6  -3  482.05   51.29
 -10  -6  -3  474.05   45.50
  10  -6   3  546.75   75.69
  10  -6   3  522.65   48.90
  10  -6   3  422.46   37.80
 -10   6  -3  570.64   44.60
 -10   6  -3  545.55   57.69
 -10   6  -3  573.44   81.19
 -10   6  -3  423.16   61.89
  10   6   3  391.76   54.19
  12  -6   3  258.27   43.90
 -12  -6  -3  269.47   46.60
  12  -6   3  259.27   51.89
  12  -6   3  325.97   47.00
  12  -6   3  308.97   41.00
 -12   6  -3  231.88   44.70
 -12   6  -3  211.68   48.00
  12   6   3  236.78   49.50
 -12   6  -3  257.97   56.39
  14  -6   3   33.70   20.60
 -14  -6  -3   15.80   15.60
  14  -6   3    2.70   10.40
  14  -6   3    3.20    9.10
  14  -6   3   13.70   12.70
 -14   6  -3    7.00   14.40
  14   6   3   19.30   17.70
 -14   6  -3    4.40   10.90
 -14   6  -3   10.80   13.40
 -16  -6  -3  141.79   33.40
  16  -6   3  124.89   34.90
  16  -6   3  107.69   37.90
 -16  -6  -3  201.68   50.79
  16  -6   3  163.08   32.90
 -16   6  -3  111.19   37.50
  16   6   3  153.58   43.70
 -16   6  -3   70.49   29.50
 -16   6  -3  158.08   44.10
 -18  -6  -3  215.18   36.40
 -18  -6  -3  240.98   50.79
  18  -6   3  170.48   46.40
  18  -6   3  206.38   35.60
  18  -6   3  180.98   42.00
 -18   6  -3  196.58   53.39
 -18   6  -3  178.08   47.70
  18   6   3  218.18   54.09
 -18   6  -3  235.28   56.19
  23  -7  -3  189.38   47.40
 -23  -7   3  135.89   40.40
  23  -7  -3  117.29   40.30
 -23   7   3  162.18   46.20
 -23   7   3  122.39   41.80
  23   7  -3  115.79   39.00
 -23   7   3  146.79   46.00
 -23   7   3  110.29   38.50
  21  -7  -3  180.68   49.10
 -21  -7   3  242.18   42.40
 -21  -7   3  233.88   48.80
  21  -7  -3  413.46   68.89
  21   7  -3  219.18   52.69
 -21   7   3  181.98   50.99
 -21   7   3  270.67   60.19
 -21   7   3  143.09   45.00
  19  -7  -3   58.49   17.50
  19  -7  -3   64.79   28.00
 -19  -7   3  116.29   32.80
  19  -7  -3   68.39   28.30
 -19  -7   3   82.49   25.40
 -19   7   3  108.89   40.60
  19   7  -3   83.49   27.80
 -19   7   3  115.09   36.90
 -19   7   3   85.89   33.50
  17  -7  -3  389.86   58.19
 -17  -7   3  392.96   51.59
  17  -7  -3  373.46   61.29
 -17  -7   3  417.46   62.19
  17  -7  -3  380.36   34.30
 -17   7   3  419.16   63.59
 -17   7   3  381.46   59.29
 -17   7   3  612.04   80.09
 -15  -7   3  514.25   70.19
  15  -7  -3  541.25   37.50
  15  -7  -3  530.75   56.79
  15  -7  -3  517.05   39.20
 -15  -7   3  482.85   46.50
  15  -7  -3  553.54   69.59
 -15   7   3  551.04   55.29
 -15   7   3  598.44   55.79
 -15   7   3  423.26   67.19
  15   7  -3  547.95   50.99
  13  -7  -3  239.48   34.90
  13  -7  -3  244.08   41.00
 -13  -7   3  240.78   43.10
  13  -7  -3  272.37   20.40
  13  -7  -3  281.67   27.10
 -13  -7   3  232.78   35.80
 -13   7   3  159.88   31.30
  13   7  -3  228.08   35.70
 -13   7   3  216.48   38.80
 -13   7   3  266.27   52.69
 -11  -7   3  337.37   49.30
  11  -7  -3  265.87   35.10
  11  -7  -3  321.57   29.70
  11  -7  -3  264.87   39.00
  11  -7  -3  242.38   37.90
 -11  -7   3  303.27   39.60
  11   7  -3  309.17   30.40
 -11   7   3  338.87   34.60
 -11   7   3  367.76   35.50
 -11   7   3  302.07   48.40
  -9  -7   3  364.06   36.40
   9  -7  -3  200.88   33.10
  -9  -7   3  266.97   22.70
   9  -7  -3  276.67   27.50
   9  -7  -3  272.87   37.10
  -9  -7   3  212.08   30.90
   9  -7  -3  349.67   44.40
  -9  -7   3  305.97   30.50
  -9   7   3  237.18   40.10
  -9   7   3  297.77   29.40
   9   7  -3  296.07   25.80
  -7  -7   3  222.48   35.00
   7  -7  -3  183.98   28.40
  -7  -7   3  150.18   24.20
   7  -7  -3  237.18   36.30
   7  -7  -3  211.38   33.10
  -7  -7   3  215.18   28.10
   7  -7  -3  189.58   31.80
  -7  -7   3  184.78   29.70
   7   7  -3  184.98   18.80
  -7   7   3  220.08   21.50
  -7   7   3  154.48   26.20
  -7   7   3  199.38   20.80
  -7   7   3  210.58   19.50
   7   7  -3  232.98   19.10
   5  -7  -3 1004.20   53.69
  -5  -7   3 1033.20   61.49
   5  -7  -3  944.71   61.89
   5  -7  -3  944.81   59.69
  -5  -7   3 1005.60   61.19
  -5  -7   3  933.91   61.99
  -5  -7   3  963.40   59.49
   5  -7  -3  930.81   57.19
   5  -7  -3  905.01   59.59
  -5  -7   3  988.10   57.89
   5   7  -3  970.70   46.70
  -5   7   3  948.11   49.00
  -5   7   3  910.51   49.99
  -5   7   3  968.70   60.29
  -5   7   3  947.81   51.39
  -3  -7   3  897.91   58.49
  -3  -7   3  861.81   46.20
  -3  -7   3  871.81   51.39
   3  -7  -3  886.91   57.99
  -3  -7   3  955.60   54.19
   3  -7  -3  883.41   56.69
   3  -7  -3  905.61   51.29
   3  -7  -3  969.30   51.69
  -3  -7   3  848.52   55.89
  -3  -7   3  805.72   54.09
   3  -7  -3  921.21   55.29
  -3   7   3  819.22   54.59
   3   7  -3  772.72   39.70
  -3   7   3  790.12   50.19
  -3   7   3  829.32   42.80
  -3   7   3  822.12   43.40
   1  -7  -3  526.15   43.20
  -1  -7   3  538.25   43.70
  -1  -7   3  606.74   39.20
   1  -7  -3  545.25   39.50
   1  -7  -3  655.33   38.40
   1  -7  -3  487.65   41.90
  -1  -7   3  614.04   45.80
  -1  -7   3  585.94   44.60
  -1  -7   3  626.54   40.60
  -1  -7   3  495.45   38.00
  -1   7   3  684.43   43.10
  -1   7   3  613.34   34.10
   1   7  -3  603.24   43.00
  -1   7   3  602.24   34.40
   1  -7   3  984.60   63.09
  -1  -7  -3 1028.20   60.59
  -1  -7  -3  980.60   51.79
   1  -7   3 1065.39   66.69
   1  -7   3 1012.70   53.19
  -1  -7  -3  980.50   64.29
   1  -7   3 1055.39   62.69
   1  -7   3 1013.20   58.99
  -1  -7  -3  996.70   64.09
   1  -7   3  945.71   63.39
   1   7   3  892.21   54.49
  -1   7  -3  949.31   58.39
  -1   7  -3  870.71   63.09
   1   7   3  912.41   52.29
  -3  -7  -3  574.14   45.90
   3  -7   3  575.34   32.50
  -3  -7  -3  584.84   47.20
  -3  -7  -3  520.75   42.80
   3  -7   3  617.94   48.40
   3  -7   3  516.55   45.00
   3  -7   3  481.15   44.40
  -3  -7  -3  547.75   33.40
   3  -7   3  485.45   39.40
   3   7   3  544.15   38.70
  -3   7  -3  596.54   49.90
   3   7   3  531.15   35.30
  -3   7  -3  561.84   40.30
  -3   7  -3  535.95   40.20
  -5  -7  -3  316.67   40.60
   5  -7   3  388.96   53.79
  -5  -7  -3  362.46   37.00
   5  -7   3  261.47   36.00
   5  -7   3  349.27   32.90
  -5  -7  -3  315.97   23.30
  -5   7  -3  331.67   49.70
  -5   7  -3  303.67   32.80
  -5   7  -3  323.97   33.80
   5   7   3  291.17   23.40
   5   7   3  325.47   31.40
   7  -7   3  163.98   38.70
   7  -7   3  164.58   29.10
  -7  -7  -3  156.08   16.00
  -7  -7  -3  126.69   29.90
   7  -7   3  132.39   26.80
  -7  -7  -3  204.58   35.50
  -7   7  -3  158.48   32.40
  -7   7  -3  224.98   44.70
  -7   7  -3  185.88   27.40
   7   7   3  150.68   30.20
  -9  -7  -3   52.39   21.40
   9  -7   3   44.20   19.10
   9  -7   3   25.10   14.30
   9  -7   3   19.60   12.10
  -9  -7  -3   16.80   12.40
  -9  -7  -3   27.70    8.80
   9  -7   3   31.60    9.00
  -9   7  -3   30.30   18.50
  -9   7  -3   13.00   12.70
  -9   7  -3   28.40   12.50
   9   7   3   29.90   15.70
  -9   7  -3   18.50   14.50
  11  -7   3  473.25   69.99
  11  -7   3  482.95   59.79
 -11  -7  -3  468.45   34.90
 -11  -7  -3  429.96   60.19
  11  -7   3  361.36   31.00
  11  -7   3  424.16   53.79
 -11   7  -3  478.45   70.99
  11   7   3  552.54   69.69
 -11   7  -3  352.96   59.59
 -11   7  -3  518.75   79.49
  13  -7   3   84.09   24.80
 -13  -7  -3   46.40   15.10
 -13  -7  -3  130.29   38.80
  13  -7   3   58.79   22.40
  13  -7   3   29.20   20.30
 -13   7  -3   38.20   22.50
  13   7   3   76.29   30.40
 -13   7  -3   70.09   31.50
 -13   7  -3   70.99   29.50
  15  -7   3  144.19   31.00
  15  -7   3  138.59   41.40
  15  -7   3  127.49   37.20
 -15  -7  -3  135.29   39.10
 -15   7  -3  135.59   39.80
 -15   7  -3  169.48   46.40
 -15   7  -3  159.88   46.00
 -17  -7  -3   -1.90   14.90
  17  -7   3   21.80   20.90
  17  -7   3   22.20   17.30
 -17   7  -3   16.30   18.80
 -17   7  -3    7.60   14.40
 -17   7  -3  -15.50   11.40
  17   7   3   18.20   22.50
  24  -8  -3   26.10   23.30
 -24  -8   3   43.60   26.80
  24  -8  -3    7.40   16.20
 -24   8   3   32.70   28.60
 -24   8   3   60.89   36.00
 -24   8   3   56.69   31.30
  22  -8  -3    1.90   14.10
 -22  -8   3    4.10   15.80
  22  -8  -3    3.70   15.70
  22   8  -3    3.70   20.20
 -22   8   3   29.60   25.50
 -22   8   3    8.70   17.50
 -22   8   3   12.10   16.70
 -22   8   3   20.70   20.00
  20  -8  -3   45.60   24.80
  20  -8  -3   36.50   22.10
 -20  -8   3   56.39   21.50
 -20  -8   3    8.70   14.10
 -20   8   3   54.19   25.10
 -20   8   3    2.60   13.00
  20   8  -3   36.30   21.70
 -20   8   3   55.89   31.40
  18  -8  -3   55.29   28.30
 -18  -8   3   80.19   31.50
 -18  -8   3   37.40   16.10
  18  -8  -3   83.79   27.10
 -18   8   3   14.40   17.90
 -18   8   3   41.10   21.70
  18   8  -3   62.79   25.20
 -18   8   3   71.69   29.50
 -16  -8   3  346.67   59.69
 -16  -8   3  300.37   44.60
  16  -8  -3  231.98   44.70
  16  -8  -3  254.47   51.29
 -16   8   3  381.06   59.29
  16   8  -3  319.67   51.89
 -16   8   3  341.57   56.99
 -16   8   3  272.87   54.69
 -14  -8   3   29.20   12.00
  14  -8  -3   16.50   13.50
 -14  -8   3   22.20   14.10
  14  -8  -3   22.60   10.30
  14  -8  -3   14.50   10.80
  14   8  -3   13.70   10.90
 -14   8   3   41.00   19.90
 -14   8   3   36.90   16.60
 -14   8   3   35.80   17.00
 -12  -8   3   98.49   21.90
  12  -8  -3  111.79   32.50
  12  -8  -3   97.89   19.50
 -12  -8   3   92.39   24.40
  12  -8  -3  122.59   30.10
  12  -8  -3   96.09   24.80
 -12   8   3   48.80   19.60
 -12   8   3   46.80   17.10
  12   8  -3  103.49   25.50
 -12   8   3  118.59   27.50
  10  -8  -3  179.18   34.30
 -10  -8   3  289.27   47.30
 -10  -8   3  260.07   39.00
  10  -8  -3  336.17   48.40
  10  -8  -3  271.57   35.00
  10  -8  -3  257.97   41.40
 -10  -8   3  236.28   21.50
 -10  -8   3  315.77   46.70
 -10   8   3  278.57   49.50
 -10   8   3  287.27   30.50
 -10   8   3  279.77   38.80
  10   8  -3  231.58   32.30
   8  -8  -3  935.41   61.29
   8  -8  -3  923.31   64.89
  -8  -8   3  898.41   64.39
  -8  -8   3  923.01   63.39
  -8  -8   3  941.81   59.29
   8  -8  -3 1005.60   67.89
  -8  -8   3  890.81   66.79
   8  -8  -3  957.00   67.49
  -8   8   3 1003.30   58.49
  -8   8   3  931.31   57.79
  -8   8   3  944.51   54.59
   8   8  -3 1038.40   54.29
  -8   8   3 1064.89   71.59
   8   8  -3  903.11   54.69
  -6  -8   3  797.12   56.79
  -6  -8   3  776.92   52.99
   6  -8  -3  880.01   60.89
  -6  -8   3  753.82   58.49
   6  -8  -3  929.21   58.39
   6  -8  -3  927.41   57.39
   6  -8  -3  809.22   58.09
  -6  -8   3  860.31   57.89
  -6  -8   3  892.21   54.09
  -6   8   3  781.22   47.20
   6   8  -3  767.32   42.60
  -6   8   3  758.42   46.60
  -6   8   3  821.22   58.29
   4  -8  -3  193.18   27.30
  -4  -8   3  150.48   26.20
   4  -8  -3   80.19   19.30
   4  -8  -3  194.38   31.10
  -4  -8   3  160.88   27.40
  -4  -8   3  145.59   13.10
   4  -8  -3  143.89   22.40
   4  -8  -3  152.28   24.40
   4  -8  -3  197.28   32.90
  -4  -8   3  111.79   21.70
  -4  -8   3  105.79   20.70
  -4  -8   3  169.48   28.90
  -4   8   3  145.89   14.00
  -4   8   3  148.99   14.80
  -4   8   3  216.78   34.10
  -2  -8   3 1062.49   69.19
  -2  -8   3 1113.39   64.09
  -2  -8   3 1064.29   58.59
   2  -8  -3 1056.79   69.29
  -2  -8   3 1158.98   64.89
  -2  -8   3 1085.19   69.89
  -2  -8   3 1182.78   70.69
   2  -8  -3 1170.18   70.99
   2  -8  -3 1012.30   62.09
  -2   8   3 1041.70   59.69
  -2   8   3 1054.19   52.19
  -2   8   3 1120.29   67.19
   2   8  -3  994.20   65.19
  -2   8   3 1064.59   53.69
   0  -8  -3  944.61   65.89
   0  -8   3  920.01   65.39
   0  -8   3  983.10   60.69
   0  -8  -3 1017.50   66.49
   0  -8  -3  944.11   60.69
   0  -8   3 1046.60   61.59
   0  -8   3 1037.30   66.59
   0  -8  -3  971.20   55.49
   0  -8   3 1050.19   58.09
   0  -8   3 1024.30   67.69
   0   8   3  891.41   54.69
   0   8   3 1028.40   64.49
   0   8  -3  936.01   59.89
  -2  -8  -3  301.57   25.00
  -2  -8  -3  347.17   34.00
  -2  -8  -3  293.27   40.20
   2  -8   3  319.87   33.30
  -2  -8  -3  324.77   45.90
   2  -8   3  367.76   37.80
   2  -8   3  374.16   38.10
   2  -8   3  342.47   32.00
   2  -8   3  381.96   27.40
  -2   8  -3  309.77   29.50
   2   8   3  328.67   27.10
  -2   8  -3  289.07   43.00
   2   8   3  290.27   26.00
  -2   8  -3  326.77   27.90
  -4  -8  -3  569.54   48.90
  -4  -8  -3  633.84   38.30
   4  -8   3  636.94   48.30
   4  -8   3  605.34   52.99
   4  -8   3  658.93   35.90
   4  -8   3  619.74   53.89
   4  -8   3  592.74   51.99
  -4  -8  -3  653.03   53.99
  -4   8  -3  614.94   46.00
   4   8   3  611.04   38.20
   4   8   3  573.74   43.00
  -4   8  -3  656.83   44.60
  -4   8  -3  548.05   52.99
  -6  -8  -3  145.99   30.20
   6  -8   3  166.18   36.70
  -6  -8  -3  114.49   24.40
  -6  -8  -3  101.09   17.00
   6  -8   3  176.68   32.70
   6  -8   3  144.59   27.50
  -6   8  -3  174.08   39.00
  -6   8  -3  122.39   28.20
  -6   8  -3  171.18   26.30
   6   8   3  173.38   31.00
   8  -8   3  411.66   41.80
   8  -8   3  399.96   52.19
  -8  -8  -3  308.87   48.50
   8  -8   3  376.96   56.89
   8   8   3  413.76   42.60
  -8   8  -3  414.06   35.00
  -8   8  -3  439.86   46.50
  -8   8  -3  372.76   66.09
  -8   8  -3  389.16   61.09
 -10  -8  -3   66.39   26.30
  10  -8   3   56.09   19.50
  10  -8   3   74.49   28.70
  10  -8   3   65.19   21.20
 -10  -8  -3   66.49   20.60
 -10   8  -3   72.39   32.50
  10   8   3   42.40   20.40
 -10   8  -3   79.49   29.80
 -10   8  -3   30.00   19.30
 -12  -8  -3   56.39   25.90
  12  -8   3   34.70   20.50
  12  -8   3   56.89   20.00
  12  -8   3   66.19   22.80
 -12   8  -3   46.10   22.50
  12   8   3   27.50   18.00
 -12   8  -3   31.30   18.90
 -12   8  -3   38.30   23.60
  14  -8   3  158.68   35.50
 -14  -8  -3  180.58   43.10
  14  -8   3  151.68   44.50
  14  -8   3  203.08   46.90
 -14   8  -3   71.59   33.00
 -14   8  -3  153.48   46.20
 -14   8  -3  113.79   39.80
  14   8   3  180.88   43.80
 -16  -8  -3    2.20   12.50
  16  -8   3   10.30   16.00
  16  -8   3    4.80   13.90
 -16   8  -3   -1.10   15.50
 -16   8  -3   27.20   23.70
 -16   8  -3    1.40   15.30
  16   8   3   12.40   17.50
  18  -8   3    6.10   13.70
 -18  -8  -3   15.80   17.70
  18  -8   3    0.80   24.70
 -18   8  -3   -5.30   14.10
 -18   8  -3   -0.60   16.10
 -18   8  -3   -4.40   14.60
  18   8   3   -7.00   23.70
  23  -9  -3  136.19   40.60
 -23  -9   3   64.59   29.10
  23  -9  -3   44.60   25.10
 -23   9   3   98.29   40.50
 -23   9   3  104.19   37.80
  23   9  -3  138.79   57.79
 -23   9   3  180.78   65.19
 -23   9   3   48.70   27.50
 -21  -9   3   45.30   25.10
  21  -9  -3   44.50   24.40
  21  -9  -3   38.20   23.90
 -21   9   3   18.50   18.00
  21   9  -3   35.10   26.10
 -21   9   3   14.00   16.20
 -21   9   3   27.50   22.00
 -21   9   3   37.50   25.70
  19  -9  -3   -5.00   12.00
 -19  -9   3   13.70   13.30
  19  -9  -3   10.60   14.60
 -19  -9   3    1.80   12.70
 -19   9   3    0.00   14.50
 -19   9   3   21.20   17.30
  19   9  -3   15.20   18.70
 -19   9   3   11.60   16.10
 -19   9   3   10.20   15.60
 -17  -9   3  180.68   44.80
  17  -9  -3  160.88   39.20
  17  -9  -3  146.09   40.90
 -17  -9   3  132.89   29.50
  17   9  -3  191.18   41.50
 -17   9   3  252.37   51.49
 -17   9   3  169.98   41.60
 -17   9   3  226.58   52.49
 -15  -9   3  308.27   44.70
 -15  -9   3  252.67   46.10
  15  -9  -3  199.08   39.80
  15  -9  -3  243.98   49.50
 -15   9   3  288.27   49.50
 -15   9   3  211.18   42.70
 -15   9   3  247.18   45.90
  15   9  -3  210.68   38.80
  13  -9  -3  248.28   32.90
 -13  -9   3  224.38   36.30
  13  -9  -3  200.18   44.10
 -13  -9   3  182.28   40.70
  13  -9  -3  186.78   36.80
 -13   9   3  304.47   47.90
  13   9  -3  225.48   36.30
 -13   9   3  229.48   39.60
 -13   9   3  166.88   39.40
 -11  -9   3   32.00   13.00
  11  -9  -3   27.10   14.20
 -11  -9   3   41.20   15.90
  11  -9  -3   44.30   19.50
  11  -9  -3   65.79   17.20
  11  -9  -3   20.60   14.80
 -11   9   3   42.40   15.40
 -11   9   3   10.80   12.10
 -11   9   3   30.00   13.50
  11   9  -3   43.40   14.00
  -9  -9   3  723.73   58.29
  -9  -9   3  664.33   44.40
  -9  -9   3  644.84   52.09
  -9  -9   3  678.43   58.69
   9  -9  -3  617.64   49.20
   9  -9  -3  700.03   56.79
   9  -9  -3  581.64   54.29
   9  -9  -3  634.74   55.89
  -9   9   3  667.83   48.50
  -9   9   3  621.24   43.60
   9   9  -3  684.73   44.20
  -9   9   3  787.42   63.39
  -9   9   3  610.94   46.40
   7  -9  -3  516.85   45.70
  -7  -9   3  384.26   38.50
   7  -9  -3  402.56   41.40
   7  -9  -3  370.46   37.30
  -7  -9   3  419.26   35.40
  -7  -9   3  389.06   39.80
   7  -9  -3  388.86   37.50
  -7  -9   3  429.16   43.40
  -7   9   3  432.26   32.20
   7   9  -3  391.06   27.90
  -7   9   3  323.07   46.40
  -7   9   3  424.66   33.10
  -7   9   3  412.66   29.90
  -5  -9   3   94.19   21.40
   5  -9  -3   75.19   19.60
  -5  -9   3   63.49   17.80
  -5  -9   3   87.99   20.80
   5  -9  -3  106.09   20.60
  -5  -9   3  165.18   33.50
   5  -9  -3  107.69   21.60
  -5  -9   3  133.09   25.10
   5  -9  -3   71.89   21.60
   5  -9  -3   86.49   20.10
  -5   9   3  102.19   25.60
  -5   9   3  109.89   17.30
  -5   9   3   96.99   24.60
  -5   9   3  115.09   17.00
  -3  -9   3  626.74   49.70
  -3  -9   3  513.05   45.00
   3  -9  -3  497.75   40.10
   3  -9  -3  583.24   41.70
  -3  -9   3  527.35   42.00
  -3  -9   3  570.14   48.30
   3  -9  -3  554.94   47.10
  -3  -9   3  505.55   42.40
   3  -9  -3  548.25   45.00
  -3  -9   3  519.95   33.40
   3  -9  -3  508.55   46.20
  -3   9   3  546.25   45.40
  -3   9   3  530.25   31.80
  -3   9   3  557.74   32.40
   1  -9  -3  593.44   44.20
  -1  -9   3  556.64   40.10
  -1  -9   3  506.85   46.20
  -1  -9   3  517.25   42.20
   1  -9  -3  478.45   45.90
   1  -9  -3  520.85   39.40
  -1  -9   3  551.24   48.30
  -1  -9   3  479.45   40.10
   1  -9  -3  529.75   47.70
  -1  -9   3  618.84   50.49
  -1   9   3  519.25   34.50
  -1   9   3  677.43   46.50
  -1   9   3  575.54   33.90
   1   9  -3  628.04   46.30
   1  -9   3  797.82   51.69
   1  -9   3  809.62   63.39
   1  -9   3  923.71   59.49
   1  -9   3  864.21   58.09
   1  -9   3  750.22   61.99
  -1  -9  -3  869.31   59.69
  -1  -9  -3  858.51   54.39
  -1  -9  -3  750.12   60.69
  -1  -9  -3  875.91   65.19
   1   9   3  898.11   54.59
  -1   9  -3  833.12   55.79
   1   9   3  880.41   49.30
  -1   9  -3  786.02   62.29
  -3  -9  -3   57.09   13.50
   3  -9   3   68.39   22.00
   3  -9   3   74.49   19.10
  -3  -9  -3  104.99   26.90
  -3  -9  -3   49.40   18.10
   3  -9   3   48.10   19.70
   3  -9   3   71.69   18.10
   3  -9   3   74.79   22.40
  -3   9  -3   29.60   12.60
   3   9   3   72.69   17.10
  -3   9  -3   71.99   21.90
   3   9   3   73.69   15.30
  -3   9  -3   60.39   16.30
   5  -9   3  665.53  100.69
  -5  -9  -3  498.55   47.50
   5  -9   3  537.85   51.69
  -5  -9  -3  482.75   48.50
   5  -9   3  481.85   43.70
  -5   9  -3  445.06   40.80
   5   9   3  441.26   29.10
   5   9   3  418.16   39.40
  -5   9  -3  453.25   36.70
  -5   9  -3  444.46   49.00
  -7  -9  -3   91.59   26.00
   7  -9   3   77.89   23.90
   7  -9   3   62.09   25.50
   7  -9   3   67.29   21.70
  -7  -9  -3  105.59   30.10
  -7   9  -3  131.99   31.30
  -7   9  -3  147.69   24.40
   7   9   3  129.89   29.10
  -7   9  -3  118.59   32.60
  -9  -9  -3   33.70   17.40
   9  -9   3   25.60   18.60
   9  -9   3  104.19   27.90
  -9  -9  -3   50.79   19.80
   9  -9   3   33.10   15.40
   9   9   3   38.50   19.40
  -9   9  -3   72.49   29.00
  -9   9  -3   54.09   23.80
  -9   9  -3   48.70   25.50
  11  -9   3   96.29   35.50
  11  -9   3   34.50   19.00
  11  -9   3  109.29   31.00
 -11  -9  -3  100.89   31.90
  11   9   3   95.09   30.20
 -11   9  -3   48.10   27.60
 -11   9  -3   81.39   29.50
 -11   9  -3  147.39   42.70
  13  -9   3  182.38   47.00
  13  -9   3  139.39   37.40
  13  -9   3  155.98   35.90
 -13  -9  -3  175.38   44.10
 -13   9  -3  153.48   41.10
 -13   9  -3  110.49   36.90
 -13   9  -3  183.18   53.09
  13   9   3  238.28   49.90
  15  -9   3  107.09   36.80
  15  -9   3  106.99   31.60
 -15  -9  -3  102.49   33.10
 -15   9  -3   71.69   34.80
 -15   9  -3  110.09   36.00
 -15   9  -3   51.29   24.80
  15   9   3  121.19   41.00
  17  -9   3   38.50   26.90
  17  -9   3   23.40   18.40
 -17  -9  -3   59.49   26.20
 -17   9  -3   41.00   28.80
  17   9   3   33.40   29.50
 -17   9  -3   45.60   24.00
 -17   9  -3   60.79   31.10
 -22 -10   3  117.49   37.30
  22 -10  -3  131.99   39.50
  22 -10  -3  138.59   45.60
 -22  10   3  118.09   38.80
 -22  10   3   46.80   24.40
 -22  10   3  109.39   45.90
  20 -10  -3   94.19   37.80
  20 -10  -3  104.49   35.00
 -20 -10   3   77.59   31.00
 -20  10   3   77.59   31.60
 -20  10   3   81.39   34.20
 -20  10   3  170.68   45.20
 -20  10   3  111.29   41.10
 -18 -10   3  319.97   56.59
  18 -10  -3  228.38   51.69
  18 -10  -3  359.46   66.69
 -18  10   3  340.57   55.09
 -18  10   3  454.85   98.39
  18  10  -3  223.58   45.50
 -18  10   3  487.35   84.19
 -18  10   3  201.48   45.30
  16 -10  -3   61.09   27.20
 -16 -10   3   62.79   28.00
 -16 -10   3  103.19   28.60
  16 -10  -3   37.50   21.90
 -16  10   3  104.89   33.10
 -16  10   3   62.49   24.10
 -16  10   3   97.29   29.20
  16  10  -3   82.09   27.40
 -16  10   3  104.39   40.70
 -14 -10   3  252.17   45.80
 -14 -10   3  284.57   43.30
  14 -10  -3  242.48   43.50
  14 -10  -3  365.56   61.39
  14  10  -3  275.87   43.10
 -14  10   3  137.09   36.40
 -14  10   3  238.18   39.40
 -14  10   3  239.58   42.70
 -14  10   3  296.47   47.30
 -12 -10   3  260.67   48.70
  12 -10  -3  330.17   40.80
 -12 -10   3  211.38   39.60
  12 -10  -3  197.28   41.60
  12 -10  -3  265.67   49.99
 -12  10   3  295.37   43.40
  12  10  -3  228.68   36.50
 -12  10   3  286.77   40.30
 -12  10   3  303.87   47.40
 -12  10   3  251.47   48.60
  10 -10  -3  918.91   73.39
  10 -10  -3  946.71   63.99
 -10 -10   3  881.71   66.49
  10 -10  -3  936.71   71.19
  10 -10  -3  904.51   73.39
 -10 -10   3  821.82   72.29
 -10  10   3  833.42   74.59
 -10  10   3  805.82   56.39
 -10  10   3  988.30   62.69
 -10  10   3  974.40   64.39
   8 -10  -3  187.98   36.10
   8 -10  -3  260.17   40.90
  -8 -10   3  241.08   31.60
   8 -10  -3  214.58   45.20
  -8 -10   3  220.88   36.50
  -8 -10   3  195.68   36.90
   8 -10  -3  258.27   36.10
  -8 -10   3  211.48   47.10
  -8  10   3  162.18   23.70
  -8  10   3  240.58   24.40
  -8  10   3  189.98   35.70
  -8  10   3  175.28   27.40
   6 -10  -3  502.65   42.00
  -6 -10   3  434.96   46.10
   6 -10  -3  464.25   46.60
   6 -10  -3  448.36   42.90
  -6 -10   3  446.96   44.10
   6 -10  -3  329.17   44.50
  -6 -10   3  486.75   41.70
  -6 -10   3  411.56   42.70
  -6  10   3  492.95   46.30
   6  10  -3  454.85   30.30
  -6  10   3  443.06   45.30
  -6  10   3  462.35   33.40
  -4 -10   3  184.28   29.80
   4 -10  -3  119.99   26.80
  -4 -10   3  173.98   29.40
   4 -10  -3  163.88   33.10
  -4 -10   3  142.89   27.40
  -4 -10   3  152.38   32.50
   4 -10  -3  160.08   26.10
  -4 -10   3  110.69   26.00
  -4  10   3  155.98   28.60
  -4  10   3  142.09   30.30
  -4  10   3  157.48   20.50
  -4  10   3  130.69   14.60
   2 -10  -3  245.18   33.00
   2 -10  -3  269.37   43.70
  -2 -10   3  263.97   37.50
  -2 -10   3  266.57   39.80
   2 -10  -3  275.77   43.50
   2 -10  -3  255.57   34.70
  -2 -10   3  291.27   44.90
  -2 -10   3  185.18   31.30
  -2 -10   3  180.18   32.70
  -2 -10   3  231.98   22.20
   2  10  -3  262.27   39.40
  -2  10   3  215.48   33.80
  -2  10   3  207.58   22.90
   0 -10   3  204.48   31.60
   0 -10   3  229.08   33.90
   0 -10   3  153.38   31.10
   0 -10  -3  227.08   30.60
   0 -10  -3  266.27   44.50
   0 -10   3  207.58   38.70
   0 -10   3  260.67   34.20
   0 -10   3  138.59   29.40
   0 -10  -3  259.97   40.30
   0 -10  -3  176.98   32.50
   0  10  -3  226.48   33.40
   0  10  -3  261.27   43.20
   0  10   3  199.28   30.60
   2 -10   3  165.58   25.40
   2 -10   3  111.59   29.10
   2 -10   3  136.69   31.50
   2 -10   3  151.08   29.30
  -2 -10  -3  128.59   29.20
  -2 -10  -3  189.38   32.50
   2 -10   3  134.19   29.40
  -2 -10  -3  187.88   25.70
  -2 -10  -3  143.49   33.20
   2  10   3  139.89   22.90
  -2  10  -3  188.58   29.70
   2  10   3  129.89   21.60
  -2  10  -3  109.89   28.80
  -4 -10  -3  238.98   39.70
   4 -10   3  286.57   40.80
   4 -10   3  261.97   51.69
   4 -10   3  228.28   41.40
  -4 -10  -3  309.47   46.70
   4 -10   3  259.67   44.80
  -4  10  -3  285.27   28.20
  -4  10  -3  233.38   42.20
   4  10   3  291.27   36.30
  -4  10  -3  331.37   30.90
   4  10   3  270.57   22.50
   6 -10   3  294.07   48.00
  -6 -10  -3  268.17   43.90
  -6 -10  -3  395.96   56.89
   6 -10   3  322.87   53.39
   6 -10   3  306.67   50.19
  -6  10  -3  336.37   36.40
   6  10   3  299.27   42.30
  -6  10  -3  263.37   56.79
  -6  10  -3  455.05   64.09
  -6  10  -3  282.17   26.80
  -8 -10  -3   74.09   24.90
   8 -10   3   83.79   29.20
   8 -10   3  151.68   34.70
  -8 -10  -3  114.69   32.40
   8 -10   3  148.99   32.70
  -8  10  -3  160.68   33.90
   8  10   3  164.08   33.60
  -8  10  -3  217.78   46.40
  -8  10  -3   97.69   36.30
  10 -10   3  107.29   31.30
 -10 -10  -3  202.38   42.50
  10 -10   3  196.48   37.80
 -10 -10  -3  108.89   33.00
  10 -10   3  114.59   35.80
 -10  10  -3  150.58   38.20
  10  10   3  180.48   40.50
 -10  10  -3  204.78   54.19
 -10  10  -3  225.78   51.09
  12 -10   3   13.90   16.40
  12 -10   3   24.40   18.90
 -12 -10  -3    6.70   15.30
  12 -10   3   -3.50   10.40
  12  10   3   12.20   16.70
 -12  10  -3   18.90   19.10
 -12  10  -3   22.20   19.70
 -12  10  -3   16.40   19.60
 -14 -10  -3   71.69   28.90
  14 -10   3   73.49   26.40
  14 -10   3   84.09   36.40
  14 -10   3   93.99   31.00
 -14  10  -3   78.09   29.00
 -14  10  -3  103.89   40.60
 -14  10  -3   13.70   19.50
  14  10   3   81.89   34.40
 -16 -10  -3   96.59   33.20
  16 -10   3   52.49   25.20
  16 -10   3  102.09   35.70
 -16  10  -3   36.00   25.10
 -16  10  -3   79.99   31.50
 -16  10  -3  110.19   39.30
 -21 -11   3   70.99   29.80
  21 -11  -3   89.69   37.10
  21 -11  -3   90.19   33.30
 -21  11   3   57.69   34.30
  19 -11  -3   35.80   22.50
 -19 -11   3   49.20   24.70
  19 -11  -3   30.30   20.20
 -19  11   3   61.99   25.30
 -19  11   3   58.59   28.60
 -19  11   3   71.99   32.00
 -17 -11   3   44.30   24.20
  17 -11  -3   62.89   31.10
  17 -11  -3   72.59   27.00
 -17  11   3   27.70   18.50
 -17  11   3   55.59   32.90
 -15 -11   3   29.00   16.00
  15 -11  -3   26.70   20.70
  15 -11  -3   19.60   17.60
 -15 -11   3   32.10   20.30
 -15  11   3   38.50   21.30
 -15  11   3   48.30   23.60
 -15  11   3   20.90   21.00
  13 -11  -3  176.38   42.00
  13 -11  -3  173.98   41.70
 -13 -11   3  162.78   41.70
 -13 -11   3  134.19   30.90
 -13  11   3  281.27   46.00
 -13  11   3  311.07   46.50
 -13  11   3  154.38   41.90
 -11 -11   3  127.99   33.10
 -11 -11   3  154.98   32.20
  11 -11  -3  322.37   52.89
  11 -11  -3  143.49   35.30
 -11  11   3  211.28   36.00
 -11  11   3  218.88   36.50
 -11  11   3  164.78   43.30
   9 -11  -3  120.49   30.70
   9 -11  -3   88.99   33.70
  -9 -11   3  106.59   27.80
  -9 -11   3   69.99   21.50
   9 -11  -3   89.39   25.30
  -9  11   3   78.89   23.40
  -9  11   3   86.99   19.00
  -9  11   3  103.69   23.50
  -7 -11   3  231.68   44.10
   7 -11  -3  168.48   34.90
  -7 -11   3  175.78   29.90
  -7 -11   3  152.48   32.70
   7 -11  -3  226.68   36.70
  -7 -11   3  225.18   38.70
  -7  11   3  191.68   37.60
  -7  11   3  204.48   36.10
  -7  11   3  179.18   35.40
  -5 -11   3  634.14   52.59
  -5 -11   3  544.05   49.30
  -5 -11   3  729.53   96.79
   5 -11  -3  632.44   62.59
  -5 -11   3  697.83   56.89
  -5 -11   3  620.44   57.39
   5 -11  -3  609.34   56.79
  -5  11   3  577.44   51.79
  -5  11   3  663.13   57.19
   5  11  -3  595.84   41.40
  -3 -11   3  264.67   40.80
  -3 -11   3  256.37   39.70
  -3 -11   3  330.97   52.09
   3 -11  -3  169.98   33.80
   3 -11  -3  220.28   36.20
  -3 -11   3  266.37   38.80
  -3 -11   3  336.97   55.69
   3 -11  -3  221.18   33.80
  -3  11   3  327.87   31.40
   3  11  -3  304.67   42.90
  -3  11   3  362.06   47.40
   1 -11  -3  797.02   66.39
   1 -11  -3  857.21   61.39
  -1 -11   3  924.71   70.29
  -1 -11   3  776.32   59.89
   1 -11  -3  711.23   63.69
  -1 -11   3  739.23   64.09
  -1 -11   3  875.51   68.19
  -1 -11   3  823.52   59.39
   1  11  -3  754.32   62.89
  -1  11   3  810.62   58.59
   1  11  -3  860.21   60.19
  -1 -11  -3  176.98   39.70
   1 -11   3  118.29   27.80
   1 -11   3  112.39   25.00
  -1 -11  -3  104.69   28.10
   1 -11   3  159.98   31.40
  -1 -11  -3  149.59   25.20
   1 -11   3  153.68   26.70
  -1 -11  -3  138.59   28.50
   1 -11   3  185.48   38.20
  -1  11  -3  219.68   42.40
  -1  11  -3  180.38   29.20
   1  11   3  198.78   29.60
   3 -11   3  199.68   40.00
  -3 -11  -3  260.87   42.80
   3 -11   3  312.97   45.50
   3 -11   3  284.57   44.70
  -3 -11  -3  239.78   40.50
  -3  11  -3  299.97   28.90
   3  11   3  247.38   23.60
  -3  11  -3  282.87   48.10
   5 -11   3  250.27   46.90
  -5 -11  -3  181.88   39.30
   5 -11   3  248.08   41.00
   5 -11   3  176.28   38.90
  -5 -11  -3  190.98   39.00
  -5  11  -3  204.68   41.30
  -5  11  -3  191.08   45.80
  -5  11  -3  215.68   33.80
  -7 -11  -3   47.30   19.70
   7 -11   3   20.90   15.10
   7 -11   3   35.90   16.80
  -7 -11  -3   43.30   18.60
   7 -11   3   27.80   16.90
  -7  11  -3   50.99   22.60
  -7  11  -3   56.09   20.70
  -7  11  -3   34.80   19.40
   9 -11   3  361.16   61.59
  -9 -11  -3  326.37   53.49
   9 -11   3  321.07   53.89
   9 -11   3  339.97   49.70
  -9 -11  -3  214.48   40.70
  -9  11  -3  407.26   44.10
  -9  11  -3  326.37   64.39
  -9  11  -3  414.36   67.99
  11 -11   3   88.39   32.50
 -11 -11  -3   46.60   24.40
  11 -11   3   73.49   26.40
  11 -11   3   49.70   23.70
 -11  11  -3   94.09   33.30
 -11  11  -3   72.39   28.40
 -11  11  -3   75.59   26.20
 -13 -11  -3   56.89   26.90
  13 -11   3   34.60   21.50
  13 -11   3   38.00   23.30
  13 -11   3   50.29   22.90
 -13  11  -3   92.09   38.20
 -13  11  -3   80.39   30.10
 -13  11  -3   67.39   31.50
 -15 -11  -3   10.80   17.20
  15 -11   3    4.20   13.20
 -15  11  -3   -5.90   10.20
  18 -12  -3   66.09   27.60
 -18 -12   3   10.50   15.40
  18 -12  -3   14.60   15.80
 -18  12   3   13.10   21.40
 -18  12   3   38.30   20.40
  16 -12  -3   83.69   29.70
  16 -12  -3   25.80   19.30
 -16 -12   3  223.48   48.30
 -16  12   3   89.89   26.00
 -16  12   3  121.89   42.20
 -14 -12   3   82.19   25.90
  14 -12  -3   22.60   16.80
  14 -12  -3   88.99   43.20
 -14 -12   3   51.59   25.50
 -14  12   3   78.99   33.70
 -14  12   3   73.59   37.50
 -14  12   3   85.29   24.50
 -12 -12   3  238.78   41.50
  12 -12  -3  258.27   47.00
  12 -12  -3  207.58   41.40
 -12 -12   3  180.78   40.70
 -12  12   3  230.58   36.30
 -12  12   3  239.48   47.90
  10 -12  -3   24.10   13.80
  10 -12  -3   19.90   14.00
  10 -12  -3   17.90   15.60
 -10 -12   3   32.90   17.90
 -10 -12   3    6.40   12.00
 -10  12   3   10.60   13.10
 -10  12   3   12.90   13.40
   8 -12  -3   92.19   24.80
   8 -12  -3  103.19   30.30
  -8 -12   3  113.19   28.90
  -8 -12   3  127.59   35.50
  -8  12   3  116.29   35.40
  -8  12   3  118.19   33.00
   6 -12  -3   85.09   26.10
  -6 -12   3  108.69   26.80
  -6 -12   3  151.48   35.10
   6 -12  -3  104.79   26.40
  -6 -12   3  139.99   31.30
  -6 -12   3  116.99   27.80
  -6  12   3  108.49   32.90
  -6  12   3   91.29   26.60
  -4 -12   3  518.35   49.80
   4 -12  -3  462.05   42.60
   4 -12  -3  412.96   57.19
  -4 -12   3  483.75   62.89
  -4 -12   3  455.35   57.09
  -4 -12   3  446.66   45.30
   4 -12  -3  598.34   54.69
  -4 -12   3  466.05   56.99
  -4  12   3  455.65   42.60
   4  12  -3  447.96   38.00
  -4  12   3  475.55   47.90
  -2 -12   3  131.29   28.70
  -2 -12   3  135.99   32.00
   2 -12  -3  132.89   31.40
  -2 -12   3   92.79   24.10
  -2 -12   3   84.79   25.50
   2 -12  -3  104.69   27.60
  -2 -12   3  111.09   31.60
   2 -12  -3   85.49   23.60
   2  12  -3  188.68   35.60
  -2  12   3  117.99   26.50
   0 -12   3   54.79   23.00
   0 -12   3   55.79   20.80
   0 -12  -3   38.70   20.40
   0 -12   3   54.39   19.40
   0 -12  -3   63.09   22.30
   0 -12  -3   36.70   15.50
   0  12   3   50.39   17.60
   0  12  -3   67.69   20.00
   0  12  -3   36.00   19.40
   2 -12   3  425.96   54.59
   2 -12   3  420.46   56.79
   2 -12   3  404.86   58.39
  -2 -12  -3  447.36   65.59
  -2 -12  -3  338.37   47.60
  -2  12  -3  332.67   52.39
  -2  12  -3  478.65   71.39
  -2  12  -3  316.97   33.80
  -4 -12  -3  104.29   28.20
   4 -12   3  115.89   31.60
  -4 -12  -3   88.19   25.60
   4 -12   3  121.19   28.80
   4 -12   3  134.69   31.60
  -4  12  -3  173.68   38.80
  -4  12  -3  157.48   43.10
   6 -12   3  142.69   35.60
  -6 -12  -3   68.09   24.50
  -6 -12  -3   72.49   26.00
   6 -12   3   63.99   23.00
   6 -12   3   67.89   23.30
  -6  12  -3  101.09   35.60
  -6  12  -3  103.89   31.90
  -8 -12  -3   92.79   46.40
   8 -12   3   28.10   19.90
   8 -12   3   48.50   21.30
   8 -12   3   26.50   17.00
  -8 -12  -3    8.70   12.10
  -8  12  -3   51.09   20.50
  -8  12  -3   37.30   24.80
  -8  12  -3   28.60   22.40
 -10 -12  -3   46.70   22.50
  10 -12   3   62.89   24.40
  10 -12   3   49.10   22.20
  10 -12   3   45.90   20.50
 -10  12  -3   64.29   22.00
 -10  12  -3   71.29   32.60
 -10  12  -3   15.40   16.70
  12 -12   3   21.10   18.60
  12 -12   3   22.20   17.70
  12 -12   3   63.29   27.20
 -12 -12  -3   24.30   18.70
 -12  12  -3   38.40   28.60
 -12  12  -3   19.30   23.10
 -12  12  -3   30.90   20.90
  17 -13  -3  122.59   42.00
 -17 -13   3   51.49   24.00
  17 -13  -3   53.89   24.10
 -17  13   3  137.09   47.40
 -17  13   3   77.49   30.90
 -17  13   3   79.39   26.80
  15 -13  -3   41.50   22.60
  15 -13  -3   82.09   30.90
 -15 -13   3   33.60   20.60
 -15  13   3   54.99   25.80
 -15  13   3   41.80   20.10
 -15  13   3   35.20   27.80
  13 -13  -3  141.59   35.50
 -13 -13   3  102.29   32.20
  13 -13  -3  334.27   59.39
 -13  13   3  186.98   43.90
 -13  13   3  203.48   47.30
  11 -13  -3  145.49   46.10
  11 -13  -3  212.48   43.50
 -11 -13   3  204.38   39.70
 -11 -13   3  120.89   38.60
 -11  13   3  125.89   35.00
 -11  13   3  109.39   41.20
   9 -13  -3   31.50   16.10
  -9 -13   3   74.39   24.40
  -9 -13   3   51.29   24.30
   9 -13  -3   48.10   21.90
  -9  13   3   75.29   28.40
  -9  13   3   71.79   25.80
  -7 -13   3   36.00   18.20
   7 -13  -3   42.00   18.20
  -7 -13   3   63.59   23.80
   7 -13  -3   55.19   23.90
  -7 -13   3   48.60   18.40
  -7  13   3   82.19   28.90
  -7  13   3   35.20   20.00
   5 -13  -3  329.47   53.39
  -5 -13   3  315.37   54.69
  -5 -13   3  259.97   42.10
   5 -13  -3  287.47   48.40
  -5 -13   3  310.57   49.80
   5  13  -3  205.78   40.70
  -5  13   3  209.48   39.70
   5  13  -3  193.38   40.50
  -5  13   3  286.17   46.40
  -3 -13   3  118.29   29.50
   3 -13  -3   68.99   24.50
   3 -13  -3   43.40   19.00
   3 -13  -3   87.99   28.30
  -3 -13   3  130.09   30.30
  -3 -13   3  169.08   36.80
  -3 -13   3   69.19   23.00
  -3 -13   3  126.89   33.90
   3  13  -3  106.29   28.30
   3  13  -3   77.49   23.60
  -3  13   3   62.19   21.40
   3  13  -3   71.49   23.30
   3  13  -3   72.09   20.50
  -1 -13   3  207.18   38.90
  -1 -13   3  217.18   38.00
   1 -13  -3  199.08   43.70
   1 -13  -3  196.58   36.20
  -1 -13   3  146.99   35.10
   1 -13  -3  197.08   40.40
   1  13  -3  149.09   35.00
   1  13  -3  219.48   40.40
   1  13  -3  195.78   42.50
  -1  13   3  241.58   37.20
  -1 -13  -3   44.90   21.60
   1 -13   3   49.50   19.90
   1 -13   3   67.79   25.30
   1 -13   3   80.29   26.60
  -1 -13  -3   13.30   15.40
  -1 -13  -3   48.20   17.40
  -1  13  -3   65.79   23.50
  -1  13  -3   42.60   20.50
   3 -13   3  135.89   36.00
  -3 -13  -3  119.79   33.60
  -3 -13  -3  111.49   31.60
   3 -13   3  168.28   35.10
  -3  13  -3  148.49   35.40
  -3  13  -3   94.59   34.70
   5 -13   3   37.50   18.50
  -5 -13  -3   22.70   14.90
   5 -13   3   28.00   21.60
  -5 -13  -3   10.60   13.20
   5 -13   3    8.90   11.80
  -5  13  -3   64.39   27.20
   7 -13   3   32.30   17.40
   7 -13   3   17.70   17.10
  -7 -13  -3   17.00   15.00
   7 -13   3   15.40   18.00
  -7 -13  -3   -3.40   10.70
  -7  13  -3   34.10   23.20
  -7  13  -3   41.20   26.00
   9 -13   3   38.50   20.30
   9 -13   3   35.90   18.90
  -9 -13  -3   31.30   20.60
   9 -13   3   27.30   21.80
  -9  13  -3   38.30   24.00
  -9  13  -3   17.40   20.00
  11 -13   3  119.79   35.90
 -11 -13  -3  123.69   36.60
  11 -13   3  114.69   34.70
 -11  13  -3  172.28   35.10
 -11  13  -3  148.99   44.00
 -11  13  -3  104.49   35.20
 -14 -14   3   19.00   19.20
  14 -14  -3   10.20   16.20
 -14  14   3   30.20   23.60
 -14  14   3   19.30   23.50
  12 -14  -3   72.49   28.30
 -12 -14   3   42.30   23.20
 -12  14   3  108.69   34.20
 -12  14   3  101.89   34.30
 -10 -14   3   47.80   21.40
  10 -14  -3   38.30   20.20
 -10 -14   3   34.70   18.10
 -10  14   3   61.59   25.60
 -10  14   3  105.39   37.00
   8 -14  -3  168.38   40.40
   8 -14  -3  132.79   31.50
  -8 -14   3  120.99   34.50
  -8  14   3   78.59   26.90
  -8  14   3  144.59   39.30
   6 -14  -3  152.08   36.80
   6 -14  -3  188.98   37.30
  -6 -14   3  289.77   48.20
  -6 -14   3  294.77   43.70
   6  14  -3  197.78   41.90
  -6  14   3  220.48   42.80
  -4 -14   3   40.90   22.90
  -4 -14   3   50.89   22.40
  -4 -14   3   17.00   13.80
   4 -14  -3   48.60   19.80
   4  14  -3   30.80   17.00
   4  14  -3   37.70   19.10
  -4  14   3   55.49   22.10
  -2 -14   3  232.58   42.00
  -2 -14   3  236.48   48.40
  -2 -14   3  192.58   36.50
   2 -14  -3  203.88   50.49
  -2  14   3  197.38   36.00
   2  14  -3  198.28   41.90
   2  14  -3  181.88   36.60
   0 -14  -3  289.77   51.49
   0 -14   3  174.38   51.09
   0 -14  -3  299.07   52.69
   0 -14   3  161.68   33.30
   0 -14  -3  135.39   34.10
   0  14  -3  165.08   40.10
   0  14  -3  211.48   37.80
   0  14  -3  190.28   39.80
  -2 -14  -3   96.79   33.60
   2 -14   3   65.99   23.10
   2 -14   3   43.60   21.70
  -2 -14  -3   71.29   23.20
  -2  14  -3   66.29   25.70
   4 -14   3  151.18   37.40
  -4 -14  -3   96.79   30.80
   4 -14   3  195.18   37.30
  -4 -14  -3  184.98   38.50
  -4  14  -3   79.89   29.10
  -4  14  -3   95.49   30.50
   6 -14   3   95.89   32.10
  -6 -14  -3   90.39   26.50
   6 -14   3  142.79   34.20
  -6 -14  -3   47.40   22.50
  -6  14  -3  131.09   42.80
  -6  14  -3  194.68   44.20
   8 -14   3   23.90   22.10
  -8 -14  -3   26.00   19.70
   8 -14   3   46.40   23.40
  -8  14  -3   25.70   20.80
  -8  14  -3   52.39   32.80
 -13 -15   3   18.10   16.00
  13 -15  -3    9.00   15.10
 -13  15   3   25.10   23.40
 -11 -15   3    0.60   11.90
  11 -15  -3   13.40   16.60
   9 -15  -3  163.88   36.80
  -9 -15   3  232.48   42.90
  -9 -15   3  251.87   50.99
   9  15  -3  246.58   51.69
  -9  15   3  208.78   45.90
   7 -15  -3   73.39   26.00
  -7 -15   3   74.09   27.30
   7 -15  -3   54.29   20.60
  -7 -15   3   66.89   24.40
  -7  15   3   68.29   24.30
   7  15  -3   20.00   17.00
  -5 -15   3   53.59   23.80
   5 -15  -3   77.29   27.20
  -5 -15   3   25.80   18.70
   5 -15  -3   52.59   22.60
  -5  15   3  100.39   28.50
   3 -15  -3  248.98   48.50
  -3 -15   3  230.38   45.70
  -3 -15   3  226.58   41.90
   3 -15  -3  171.48   37.20
  -1 -15   3   36.60   19.30
   1 -15  -3   38.90   20.40
   1 -15  -3  118.29   34.70
  -1 -15   3   61.49   25.10
  -1 -15  -3  104.39   33.20
   1 -15   3  115.59   32.60
   1 -15   3  150.38   34.10
  -1  15  -3  200.28   46.00
  -3 -15  -3  136.89   37.60
  -3 -15  -3  144.39   34.90
   3 -15   3  128.39   32.70
   3 -15   3   93.89   28.50
  -3  15  -3  131.69   33.50
  -3  15  -3  246.38   52.89
   5 -15   3   63.49   33.30
  -5 -15  -3   30.40   25.10
  -5 -15  -3   41.50   25.60
   7 -15   3  151.08   37.40
  -7  15  -3  241.38   62.79
   8 -16  -3   32.80   19.40
  -8 -16   3   53.49   26.20
  -8  16   3   10.30   20.00
   6 -16  -3  176.88   41.40
  -6 -16   3   76.89   30.50
  -6 -16   3  149.69   44.90
   6 -16  -3   89.79   29.70
   4 -16  -3    6.10   24.90
   0 -16   3   14.70   20.70
   0 -16  -3   27.90   20.40
  -2 -16  -3    3.50   11.80
   2 -16   3    7.20   16.40
  26   0  -4   74.59   27.00
 -26   0   4  121.99   37.20
 -26   0   4  128.09   37.70
  26   0  -4   58.19   26.90
  26   0  -4  123.29   38.70
 -26   0   4   51.49   30.00
 -26   0   4   76.79   32.10
  24   0  -4  132.29   35.90
 -24   0   4  131.29   36.70
 -24   0   4   78.09   54.79
 -24   0   4  123.39   40.50
 -24   0   4  182.88   45.90
 -22   0   4   -4.60   10.50
 -22   0   4    0.70    9.00
 -22   0   4    7.50   13.80
 -22   0   4   -9.60    7.80
 -22   0   4   13.10   16.40
  22   0  -4   15.40   14.80
  22   0  -4   23.10   18.80
 -20   0   4  227.48   43.00
 -20   0   4  243.18   47.90
 -20   0   4  119.39   31.60
  20   0  -4  181.18   39.10
  20   0  -4  235.78   44.60
 -20   0   4  110.49   32.60
 -18   0   4  626.84   53.49
 -18   0   4  607.94   59.29
 -18   0   4  587.64   54.39
 -18   0   4  622.14   60.99
  18   0  -4  720.53   60.89
  18   0  -4  671.73   55.99
  16   0  -4   86.09   22.40
 -16   0   4   58.29   20.40
 -16   0   4   52.19   18.80
  16   0  -4   68.09   21.10
 -16   0   4  113.29   32.20
 -16   0   4   98.59   24.10
  14   0  -4 3981.90  177.28
  14   0  -4 3570.64  177.68
 -14   0   4 3885.91  184.48
 -14   0   4 3697.23  172.78
 -14   0   4 3613.94  180.58
 -14   0   4 3798.12  180.38
 -12   0   4  351.66   33.00
  12   0  -4  405.26   32.60
  12   0  -4  377.16   33.20
 -12   0   4  408.26   36.30
 -12   0   4  399.46   34.70
 -12   0   4  444.26   31.40
 -10   0   4 5942.91  250.67
 -10   0   4 5259.47  244.08
  10   0  -4 6043.20  245.28
 -10   0   4 5679.33  247.38
 -10   0   4 5834.92  241.18
  -8   0   4  880.61   51.09
  -8   0   4  953.80   47.40
   8   0  -4  965.50   49.40
  -8   0   4  904.51   50.89
  -8   0   4  945.71   50.39
  -8   0   4  925.11   45.40
   8   0  -4  927.81   50.49
  -8   0   4  898.51   49.30
  -6   0   4 1637.24   69.79
  -6   0   4 1673.23   76.99
  -6   0   4 1642.14   76.19
  -6   0   4 1633.64   74.29
  -6   0   4 1571.84   73.09
   6   0  -4 1625.44   70.79
   6   0  -4 1669.13   75.49
   6   0  -4 1463.85   68.89
  -4   0   4 3622.84  146.39
   4   0  -4 3592.24  148.19
   2   0  -4  940.71   42.90
   2   0  -4  922.61   48.60
   2   0  -4  869.51   41.00
   2   0  -4  893.81   46.50
  -2   0   4  895.41   46.20
  -2   0   4  913.11   41.30
  -2   0   4  870.31   40.30
  -2   0   4  972.90   46.60
   2   0  -4  872.01   47.00
   0   0   4 1360.96   66.59
   0   0  -4 1408.06   70.29
   0   0   4 1372.16   66.79
   0   0   4 1332.87   60.29
   0   0   4 1282.57   62.29
   0   0  -4 1365.66   67.09
   0   0  -4 1322.77   68.39
  -2   0  -4 3623.64  149.29
  -2   0  -4 3598.54  165.58
  -2   0  -4 3435.86  161.98
   2   0   4 3803.22  154.18
  -2   0  -4 3577.74  161.58
   2   0   4 3593.94  161.18
  -4   0  -4  440.66   38.70
  -4   0  -4  538.45   45.10
   4   0   4  495.65   37.30
   4   0   4  466.75   37.10
  -4   0  -4  462.25   25.70
   4   0   4  460.95   28.80
  -4   0  -4  423.96   36.20
  -6   0  -4  934.61   66.09
  -6   0  -4 1107.69   73.39
   6   0   4 1001.10   66.19
  -6   0  -4  976.70   67.49
   6   0   4 1166.08   69.99
   6   0   4 1102.19   54.89
   8   0   4  611.34   52.19
  -8   0  -4  648.94   55.49
  -8   0  -4  653.13   57.49
   8   0   4  591.64   37.00
   8   0   4  712.83   55.09
  -8   0  -4  674.73   50.69
 -10   0  -4  259.07   44.30
  10   0   4  224.58   39.30
  10   0   4  234.38   44.40
 -10   0  -4  324.17   46.00
 -10   0  -4  321.77   56.69
  12   0   4  124.79   33.40
  12   0   4  160.48   39.20
 -12   0  -4  125.19   34.00
 -12   0  -4  189.68   36.10
 -12   0  -4  156.08   44.80
 -14   0  -4  151.68   37.00
  14   0   4  103.99   32.70
  14   0   4  133.89   36.90
 -14   0  -4  122.39   34.80
 -14   0  -4  122.99   37.40
  16   0   4   18.00   17.60
  16   0   4   -2.30   20.80
 -16   0  -4   38.80   25.80
 -16   0  -4   -0.50   15.90
 -16   0  -4    3.50   10.40
  18   0   4   77.69   29.40
 -18   0  -4   38.20   28.00
 -18   0  -4   48.50   25.70
 -18   0  -4   45.30   24.80
  18   0   4   33.00   25.90
  27  -1  -4  164.08   38.40
 -27  -1   4  219.88   76.39
 -27  -1   4  202.28   55.69
  27  -1  -4  155.58   49.70
 -27  -1   4  155.28   52.69
 -27  -1   4  102.89   31.50
  27  -1  -4  140.79   49.90
 -27   1   4  134.79   40.50
  27   1  -4  131.89   44.60
  27   1  -4  103.79   45.70
  27   1  -4  159.78   37.20
 -27   1   4  191.08   61.09
 -27   1   4  317.77   89.29
 -27   1   4   99.29   43.20
  25  -1  -4  158.98   41.50
  25  -1  -4  168.08   46.10
  25  -1  -4  155.68   42.90
 -25  -1   4  123.89   36.20
 -25  -1   4   97.79   35.20
 -25  -1   4  122.29   42.10
 -25   1   4   42.10   28.50
 -25   1   4  133.39   38.00
 -25   1   4   90.59   34.70
 -25   1   4  135.59   41.30
 -25   1   4   71.69   28.40
  25   1  -4  197.28   47.10
  23  -1  -4   29.60   20.10
 -23  -1   4   18.50   15.80
  23  -1  -4   19.60   19.30
 -23  -1   4   52.19   25.10
 -23  -1   4   44.80   27.10
 -23  -1   4   24.90   19.30
  23  -1  -4   33.60   19.80
 -23   1   4   23.20   18.10
 -23   1   4   11.80   13.00
 -23   1   4    9.50   14.60
 -23   1   4   32.70   23.30
  23   1  -4   55.39   23.00
 -23   1   4   46.30   26.50
  23   1  -4   28.30   21.50
 -21  -1   4  296.07   50.49
 -21  -1   4  260.57   50.09
 -21  -1   4  275.27   49.60
 -21  -1   4  261.27   45.00
  21  -1  -4  234.18   44.40
 -21  -1   4  347.97   52.19
  21  -1  -4  233.38   44.60
  21   1  -4  299.67   47.80
  21   1  -4  337.17   54.69
 -21   1   4  212.88   43.90
 -21   1   4  412.86   65.09
 -21   1   4  352.66   55.89
 -21   1   4  473.75   79.69
 -19  -1   4  273.17   55.29
 -19  -1   4  373.76   55.19
 -19  -1   4  349.37   52.69
 -19  -1   4  380.76   56.09
  19  -1  -4  393.76   58.59
  19  -1  -4  272.87   47.80
 -19  -1   4  258.67   47.30
 -19   1   4  310.77   60.29
 -19   1   4  242.28   43.40
 -19   1   4  204.78   43.50
 -19   1   4  267.17   44.80
  19   1  -4  298.87   51.59
  19   1  -4  378.26   52.49
 -17  -1   4  746.43   57.29
  17  -1  -4  732.13   59.89
 -17  -1   4  755.82   63.99
 -17  -1   4  759.82   63.39
  17  -1  -4  743.93   59.39
 -17  -1   4  722.13   56.79
  17   1  -4  715.53   60.39
 -17   1   4  674.73   62.29
 -17   1   4  689.83   54.19
  17   1  -4  738.43   55.39
 -17   1   4  713.93   60.59
 -17   1   4  656.53   59.59
 -15  -1   4  125.99   30.20
 -15  -1   4   81.39   20.70
  15  -1  -4  123.79   27.30
 -15  -1   4   98.79   23.60
 -15  -1   4  115.79   27.20
  15  -1  -4  126.29   28.10
 -15   1   4  185.08   33.90
 -15   1   4  118.99   28.60
  15   1  -4  180.88   30.00
  15   1  -4  124.79   25.10
 -15   1   4  135.69   22.60
 -15   1   4  125.19   25.10
 -13  -1   4 2017.10  113.79
 -13  -1   4 1901.71  104.09
  13  -1  -4 1896.71  101.09
  13  -1  -4 1902.11  101.09
 -13  -1   4 1864.51   97.89
 -13  -1   4 1777.02  104.59
  13   1  -4 1874.31  101.29
 -13   1   4 2022.60  105.39
 -13   1   4 1896.11   94.69
 -13   1   4 1821.02  102.19
  13   1  -4 2082.59   98.49
 -13   1   4 1940.61  106.39
  11  -1  -4 1068.29   63.29
 -11  -1   4 1049.79   60.29
 -11  -1   4 1046.60   62.39
 -11  -1   4 1016.80   61.19
 -11  -1   4 1103.49   65.99
 -11  -1   4 1031.10   64.09
 -11   1   4 1256.67   68.39
 -11   1   4 1156.08   64.99
  11   1  -4 1229.98   61.39
 -11   1   4 1167.48   58.29
 -11   1   4 1221.98   68.59
   9  -1  -4  350.76   26.80
   9  -1  -4  325.57   26.10
  -9  -1   4  313.27   25.80
  -9  -1   4  360.36   21.70
  -9  -1   4  315.17   24.80
  -9  -1   4  330.37   24.10
  -9  -1   4  303.47   26.40
   9   1  -4  326.07   26.00
  -9   1   4  340.57   28.20
  -9   1   4  320.87   25.60
  -9   1   4  345.57   21.70
   9   1  -4  342.77   23.90
  -9   1   4  329.67   25.80
  -7  -1   4 6500.75  416.46
  -7  -1   4 6835.82  428.86
  -7   1   4 7016.10  430.06
   5  -1  -4  617.34   33.20
   5  -1  -4  630.54   35.00
   5  -1  -4  600.64   30.60
  -5  -1   4  571.24   33.30
  -5  -1   4  603.84   31.10
  -5  -1   4  624.64   32.10
  -5  -1   4  601.44   31.60
  -5  -1   4  630.44   31.10
   5  -1  -4  591.04   30.90
   5  -1  -4  639.04   32.50
  -5   1   4  520.95   31.50
  -5   1   4  506.15   32.30
   5   1  -4  526.85   32.00
  -5   1   4  480.75   31.70
  -5   1   4  527.65   33.10
  -3  -1   4 1696.03   77.29
   3  -1  -4 1701.43   80.89
   3  -1  -4 1747.03   79.09
  -3  -1   4 1683.83   77.99
  -3  -1   4 1678.23   78.49
   3  -1  -4 1783.72   78.69
   3  -1  -4 1715.93   79.39
   3  -1  -4 1797.72   76.19
  -3  -1   4 1724.43   78.19
   3   1  -4 1694.93   80.69
   3   1  -4 1791.12   81.29
   3   1  -4 1798.82   79.69
  -3   1   4 1807.92   79.29
  -3   1   4 1781.72   80.29
  -3   1   4 1780.02   78.09
  -3   1   4 1749.03   72.59
   1  -1  -4 2050.09   90.99
  -1  -1   4 2136.09   93.49
   1  -1  -4 1939.71   84.59
  -1  -1   4 1978.40   91.89
   1  -1  -4 1965.70   95.09
   1  -1  -4 2105.99   90.39
   1  -1  -4 2072.39   90.79
  -1  -1   4 2005.30   90.39
  -1   1   4 2133.99   94.19
  -1   1   4 2112.59   84.19
   1   1  -4 2060.49   95.89
   1   1  -4 2147.89   97.29
  -1   1   4 2087.89   93.79
   1   1  -4 2109.39   86.09
  -1  -1  -4 1294.47   59.59
  -1  -1  -4 1325.97   67.69
  -1  -1  -4 1186.28   55.59
  -1  -1  -4 1236.18   63.79
   1  -1   4 1216.78   64.39
  -1  -1  -4 1301.77   69.09
   1  -1   4 1281.27   61.19
   1  -1   4 1269.17   61.99
  -1   1  -4 1398.16   69.89
   1   1   4 1253.57   58.29
  -1   1  -4 1234.48   66.69
   1   1   4 1307.77   64.39
  -1   1  -4 1194.28   66.69
   1   1   4 1208.68   64.59
  -3  -1  -4 2443.06  109.09
  -3  -1  -4 2260.67   98.49
  -3  -1  -4 2407.46  113.99
   3  -1   4 2297.17  101.89
  -3  -1  -4 2339.87  111.49
   3  -1   4 2083.29  109.29
   3  -1   4 2308.27  107.79
  -3   1  -4 2218.18  112.29
   3   1   4 2151.18  107.29
  -3   1  -4 2040.60  107.69
   3   1   4 2003.60  103.29
   3   1   4 2085.99  107.29
   3   1   4 2171.88   96.39
  -3   1  -4 2130.09  109.89
  -5  -1  -4  471.85   42.80
   5  -1   4  620.14   45.70
   5  -1   4  607.74   35.90
  -5  -1  -4  521.35   41.40
  -5  -1  -4  458.35   41.10
   5  -1   4  515.65   40.70
  -5  -1  -4  579.44   32.80
   5   1   4  494.55   40.30
  -5   1  -4  435.26   40.30
  -5   1  -4  502.05   44.50
   5   1   4  518.95   29.50
  -5   1  -4  480.65   40.40
   7  -1   4  569.44   46.60
   7  -1   4  526.45   47.10
  -7  -1  -4  562.04   47.80
  -7  -1  -4  546.25   40.90
  -7  -1  -4  600.84   51.49
   7  -1   4  546.15   36.70
  -7   1  -4  534.45   50.09
  -7   1  -4  529.85   48.20
  -7   1  -4  528.05   45.90
   7   1   4  516.65   44.90
   7   1   4  597.94   48.20
   9  -1   4  954.10   68.89
  -9  -1  -4  935.51   73.99
  -9  -1  -4  939.81   70.59
   9  -1   4  911.51   53.19
  -9  -1  -4  920.31   60.69
   9  -1   4  934.41   71.09
   9   1   4  858.81   67.69
  -9   1  -4  899.31   67.39
   9   1   4  951.10   68.39
  -9   1  -4  958.20   73.39
  -9   1  -4  943.61   75.69
  11  -1   4  895.11   70.89
 -11  -1  -4  946.01   78.89
 -11  -1  -4 1034.20   65.79
  11  -1   4  879.61   73.39
 -11  -1  -4  896.51   73.49
  11   1   4  900.71   72.89
 -11   1  -4  888.61   69.69
 -11   1  -4  740.03   71.49
  11   1   4  742.73   65.99
  13  -1   4  540.65   58.19
  13  -1   4  505.35   67.29
 -13  -1  -4  501.35   69.99
 -13  -1  -4  411.06   68.89
  13   1   4  486.55   52.69
  13   1   4  475.45   67.29
 -13   1  -4  423.06   62.69
 -13   1  -4  541.55   83.49
  15  -1   4    7.10   16.80
 -15  -1  -4   13.20   14.50
 -15  -1  -4   24.00   22.20
 -15  -1  -4   13.10   15.90
  15  -1   4   -3.00    9.00
 -15   1  -4   -9.20    9.30
 -15   1  -4    2.70   11.60
  15   1   4    2.20   12.00
 -15   1  -4    5.50   16.10
  15   1   4   -6.60   10.40
 -17  -1  -4  119.69   34.40
  17  -1   4  185.68   46.50
  17  -1   4  177.68   43.20
 -17  -1  -4  199.28   48.30
 -17  -1  -4  215.78   52.19
  17   1   4  241.38   52.49
 -17   1  -4  190.68   52.49
  17   1   4  243.98   48.30
 -17   1  -4  188.58   44.60
 -17   1  -4  269.87   55.49
 -19  -1  -4   47.10   34.80
 -19  -1  -4   47.80   27.00
 -19  -1  -4   75.29   36.80
  19  -1   4   26.90   20.90
  19  -1   4   45.50   29.00
  19  -1   4   65.29   32.10
  19   1   4   18.20   17.70
 -19   1  -4   46.00   28.60
 -19   1  -4   33.80   27.30
  19   1   4   40.90   30.40
 -19   1  -4   69.19   53.49
  26  -2  -4   19.90   19.50
  26  -2  -4   33.10   21.90
  26  -2  -4   42.00   26.20
 -26  -2   4   48.30   24.80
 -26  -2   4   10.10   18.30
 -26  -2   4   31.40   20.80
 -26  -2   4   18.50   22.70
 -26   2   4   21.00   23.00
  26   2  -4    0.80   16.20
 -26   2   4   72.29   29.50
 -26   2   4   33.80   21.90
 -26   2   4   12.20   18.40
 -26   2   4    8.40   16.80
  24  -2  -4    9.40   15.50
 -24  -2   4   17.60   17.70
  24  -2  -4   18.70   17.50
  24  -2  -4   13.70   15.40
 -24  -2   4   -0.40    9.20
 -24  -2   4   46.50   22.80
 -24  -2   4   83.99   56.69
 -24  -2   4    4.50   13.70
  24   2  -4   25.20   16.30
  24   2  -4    3.00   15.00
 -24   2   4   39.10   22.90
 -24   2   4   58.09   25.40
 -24   2   4   38.40   22.10
 -24   2   4   17.90   18.70
 -22  -2   4  399.76   55.59
 -22  -2   4  451.35   60.79
 -22  -2   4  376.36   61.09
  22  -2  -4  533.55   70.89
 -22  -2   4  377.26   60.49
  22  -2  -4  360.56   61.39
  22  -2  -4  392.46   65.39
 -22   2   4  486.65   63.79
  22   2  -4  405.36   43.50
 -22   2   4  334.17   62.79
  22   2  -4  480.15   72.09
 -22   2   4  584.44   62.09
 -22   2   4  473.45   76.59
  20  -2  -4   -2.20   10.80
  20  -2  -4    1.20    7.10
 -20  -2   4   16.40   15.00
 -20  -2   4   -5.70    7.90
 -20  -2   4    6.10   13.00
 -20  -2   4    0.20    4.80
 -20  -2   4   16.00   12.20
  20  -2  -4   -0.70   10.50
 -20  -2   4   11.30   12.60
  20   2  -4    9.10   10.80
 -20   2   4    8.30   16.40
  20   2  -4    2.10   12.10
 -20   2   4    3.30   10.10
 -20   2   4    3.30   14.30
 -18  -2   4   45.90   20.20
  18  -2  -4   85.99   36.00
 -18  -2   4   69.29   22.60
 -18  -2   4   70.49   20.30
 -18  -2   4   52.19   21.80
  18  -2  -4   39.10   18.30
 -18  -2   4   55.89   23.00
  18  -2  -4   63.39   22.40
 -18  -2   4   78.09   15.60
  18   2  -4   58.09   21.50
 -18   2   4   90.09   31.70
 -18   2   4   40.90   17.50
  18   2  -4   49.90   17.30
 -18   2   4   60.19   18.70
 -18   2   4   81.29   27.40
 -16  -2   4  287.87   43.20
 -16  -2   4  477.65   41.50
  16  -2  -4  237.88   36.80
 -16  -2   4  395.16   37.10
  16  -2  -4  423.36   41.00
 -16  -2   4  467.45   46.00
 -16  -2   4  296.47   41.40
 -16   2   4  316.47   52.29
 -16   2   4  311.37   46.30
  16   2  -4  350.76   48.10
  16   2  -4  430.86   35.50
 -16   2   4  257.07   38.90
  14  -2  -4  356.66   34.90
 -14  -2   4  384.76   34.10
 -14  -2   4  345.27   24.30
  14  -2  -4  349.07   36.10
 -14  -2   4  350.86   33.40
 -14  -2   4  345.67   36.90
 -14  -2   4  342.07   36.90
 -14  -2   4  337.07   33.40
 -14   2   4  426.16   38.90
  14   2  -4  421.66   38.10
 -14   2   4  437.46   41.10
  14   2  -4  399.26   31.60
 -14   2   4  416.86   41.10
 -12  -2   4 2854.01  119.89
 -12  -2   4 3000.90  142.59
  12  -2  -4 2738.03  133.19
 -12  -2   4 2802.62  136.79
  12  -2  -4 2769.42  134.79
 -12  -2   4 2929.21  132.99
 -12  -2   4 2813.62  131.69
 -12   2   4 2441.56  136.19
 -12   2   4 2697.83  138.59
  12   2  -4 2703.63  134.09
  12   2  -4 2786.92  126.69
 -12   2   4 3030.80  145.79
 -10  -2   4  649.24   42.40
 -10  -2   4  749.92   42.80
  10  -2  -4  621.94   43.00
 -10  -2   4  624.84   43.30
  10  -2  -4  623.24   42.20
  10  -2  -4  678.93   45.60
 -10  -2   4  643.94   42.20
  10   2  -4  787.32   43.80
 -10   2   4  745.13   44.60
 -10   2   4  685.63   46.60
  10   2  -4  678.93   43.60
 -10   2   4  817.52   49.99
  -8  -2   4  460.75   28.30
  -8  -2   4  486.85   30.60
  -8  -2   4  446.46   22.70
  -8  -2   4  461.25   30.30
  -8  -2   4  464.35   30.30
   8  -2  -4  468.65   31.80
   8  -2  -4  433.56   30.10
  -8  -2   4  457.05   29.90
   8  -2  -4  487.25   30.40
   8   2  -4  388.66   28.40
  -8   2   4  403.86   28.60
  -8   2   4  365.96   30.00
  -8   2   4  397.26   31.30
  -8   2   4  375.36   27.20
   6  -2  -4 4201.68  168.78
  -6  -2   4 4111.59  172.68
  -6  -2   4 4277.87  176.48
   6  -2  -4 4316.27  177.78
   6  -2  -4 3983.50  177.38
  -6   2   4 4041.50  177.68
  -6   2   4 4167.98  173.58
  -6   2   4 4051.19  174.78
  -6   2   4 4006.00  177.18
   6   2  -4 4276.97  175.18
   4  -2  -4  585.84   26.10
  -4  -2   4  602.64   33.20
   4  -2  -4  589.54   34.00
   4  -2  -4  606.94   32.60
   4  -2  -4  599.14   31.00
   4  -2  -4  640.44   33.30
  -4  -2   4  648.94   32.40
  -4  -2   4  631.64   31.10
   4  -2  -4  619.74   34.70
  -4  -2   4  561.34   30.50
  -4  -2   4  628.34   34.50
  -4  -2   4  645.84   34.10
  -4   2   4  512.05   31.80
   4   2  -4  502.65   31.10
   4   2  -4  497.95   32.40
  -4   2   4  564.24   34.40
  -4   2   4  519.55   31.60
   2   2  -4 4890.81  198.08
   0  -2   4  806.72   45.40
   0  -2  -4  705.13   46.30
   0  -2  -4  744.23   43.40
   0  -2  -4  795.42   44.00
   0  -2  -4  732.03   40.00
   0  -2   4  828.52   44.70
   0  -2   4  786.02   44.30
   0  -2  -4  856.01   48.30
   0  -2  -4  851.71   42.50
   0   2  -4  922.11   49.70
   0   2  -4  947.91   49.60
   0   2   4  903.11   46.80
   0   2  -4  870.51   49.80
   0   2   4  880.01   45.80
   2  -2   4  507.35   38.50
  -2  -2  -4  518.85   32.70
  -2  -2  -4  507.45   34.20
   2  -2   4  522.85   34.30
  -2  -2  -4  491.65   37.70
   2  -2   4  557.34   35.10
  -2  -2  -4  484.55   37.20
   2  -2   4  594.84   36.50
  -2  -2  -4  504.65   25.90
   2   2   4  533.25   34.40
   2   2   4  515.15   36.10
  -2   2  -4  533.25   39.40
   2   2   4  519.15   28.00
  -2   2  -4  625.64   41.80
  -2   2  -4  548.25   37.90
  -4  -2  -4 1156.88   68.59
  -4  -2  -4 1205.08   70.19
   4  -2   4 1081.59   60.29
  -4  -2  -4 1257.57   59.69
  -4  -2  -4 1187.58   65.19
   4  -2   4 1149.48   64.59
   4  -2   4 1118.89   68.79
   4   2   4  995.80   61.89
  -4   2  -4 1035.40   67.79
  -4   2  -4 1061.89   68.89
  -4   2  -4  892.91   66.29
   4   2   4 1060.69   60.19
  -6  -2  -4 1805.12  101.59
   6  -2   4 1956.10   98.39
  -6  -2  -4 1950.50   92.09
  -6  -2  -4 1872.81   92.19
  -6  -2  -4 1850.41  106.99
   6  -2   4 1852.91  101.79
   6  -2   4 1811.12  106.59
  -6   2  -4 2054.79  105.29
   6   2   4 2015.80  102.29
  -6   2  -4 1996.90  109.39
   6   2   4 1809.92  102.29
   8  -2   4 1413.66   87.09
   8  -2   4 1413.26   92.29
  -8  -2  -4 1443.56   76.09
   8  -2   4 1518.75   78.79
  -8  -2  -4 1435.46   93.39
  -8  -2  -4 1471.65   89.09
   8   2   4 1285.87   86.89
   8   2   4 1509.05   86.99
  -8   2  -4 1314.17   85.99
  -8   2  -4 1474.15   94.69
  -8   2  -4 1365.56   94.19
  10  -2   4  260.97   32.00
 -10  -2  -4  188.88   36.30
 -10  -2  -4  312.77   46.60
  10  -2   4  175.38   38.20
 -10  -2  -4  356.06   59.49
  10  -2   4  275.97   45.00
 -10   2  -4  229.58   40.60
  10   2   4  401.46   58.09
 -10   2  -4  268.37   43.80
 -10   2  -4  481.45   70.99
  10   2   4  345.07   48.40
  12  -2   4  233.58   49.60
 -12  -2  -4  214.48   43.00
 -12  -2  -4  274.97   49.40
 -12  -2  -4  217.68   45.00
  12  -2   4  262.67   31.30
  12  -2   4  233.88   42.10
  12   2   4  179.68   38.70
 -12   2  -4  199.58   50.19
 -12   2  -4  253.37   56.89
 -12   2  -4  223.78   45.40
  12   2   4  189.78   38.40
 -14  -2  -4  316.17   53.19
 -14  -2  -4  176.58   39.50
  14  -2   4  232.98   49.80
  14  -2   4  307.17   52.79
 -14  -2  -4  218.28   46.60
  14   2   4  366.76   56.09
 -14   2  -4  232.98   52.99
  14   2   4  312.77   54.09
 -14   2  -4  200.48   44.70
 -14   2  -4  335.37   58.69
 -16  -2  -4    9.60   14.90
 -16  -2  -4   19.20   17.30
  16  -2   4   33.30   22.00
 -16  -2  -4   28.00   23.40
  16  -2   4    6.80   16.10
 -16   2  -4   26.40   20.90
  16   2   4   44.50   26.40
  16   2   4   53.59   22.50
 -16   2  -4   70.29   29.70
 -18  -2  -4  257.97   51.69
  18  -2   4  140.19   38.40
 -18  -2  -4  166.48   46.00
 -18  -2  -4  220.28   49.99
  18  -2   4  159.28   41.10
  18  -2   4  167.48   43.90
 -18   2  -4  167.88   45.40
 -18   2  -4  119.59   40.80
 -18   2  -4  159.48   41.10
  18   2   4  149.19   36.50
  18   2   4  202.28   51.39
 -18   2  -4  103.29   37.20
  27  -3  -4   13.70   18.30
 -27  -3   4   17.10   18.80
  27  -3  -4   -5.50    9.70
 -27  -3   4    2.50   14.50
  27  -3  -4   23.70   21.90
 -27  -3   4    8.00   16.60
 -27   3   4   -0.70   14.50
 -27   3   4    0.80   17.60
 -27   3   4    4.90   17.20
  27   3  -4  -11.60   13.20
 -27   3   4   -9.80   12.70
 -27   3   4   27.70   25.70
  25  -3  -4   39.40   23.30
 -25  -3   4    2.80   15.50
  25  -3  -4    6.80   17.30
 -25  -3   4   36.70   21.80
 -25  -3   4   12.30   15.50
  25  -3  -4   22.00   18.30
 -25  -3   4   27.40   19.10
 -25   3   4    8.20   17.10
 -25   3   4   38.10   21.90
  25   3  -4    6.70   20.10
 -25   3   4   26.30   19.20
 -25   3   4   13.00   17.70
 -25   3   4   47.50   29.00
  23  -3  -4  161.48   41.80
 -23  -3   4  248.58   53.89
  23  -3  -4  180.18   43.20
 -23  -3   4  296.17   51.39
 -23  -3   4  232.78   48.30
 -23  -3   4  233.48   44.10
  23  -3  -4  157.68   40.50
 -23   3   4  125.89   41.00
  23   3  -4  144.19   40.90
 -23   3   4  137.49   41.30
 -23   3   4  223.58   51.59
 -23   3   4  227.48   43.00
  23   3  -4  153.58   32.00
 -23   3   4  226.48   54.29
 -21  -3   4   10.50   12.10
 -21  -3   4   23.40   18.90
  21  -3  -4    7.00   13.80
 -21  -3   4   16.70   13.40
  21  -3  -4    6.30   11.40
  21  -3  -4   -2.80    6.30
  21  -3  -4   14.90   16.60
 -21  -3   4    8.30   16.10
 -21  -3   4   17.20   12.80
  21   3  -4   50.39   18.40
 -21   3   4   28.90   19.40
  21   3  -4    1.30   13.40
 -21   3   4   23.40   23.20
 -21   3   4   10.00   13.50
 -21   3   4   18.20   16.30
  19  -3  -4  451.25   61.79
  19  -3  -4  343.57   56.49
 -19  -3   4  445.26   57.19
 -19  -3   4  471.45   62.09
 -19  -3   4  580.24   78.09
 -19  -3   4  330.37   36.90
  19  -3  -4  336.97   53.99
  19   3  -4  382.76   36.30
 -19   3   4  381.86   66.99
  19   3  -4  499.95   69.89
 -19   3   4  416.76   41.70
 -19   3   4  404.96   65.49
 -19   3   4  375.76   57.89
 -17  -3   4   78.99   19.90
 -17  -3   4  113.29   31.30
 -17  -3   4  115.49   25.30
  17  -3  -4   97.99   24.40
 -17  -3   4  108.49   26.60
  17  -3  -4   69.79   22.40
  17  -3  -4   86.49   25.80
 -17   3   4   63.19   24.80
  17   3  -4   94.49   20.50
 -17   3   4   67.49   23.00
  17   3  -4   65.69   22.70
 -17   3   4   50.29   17.40
  15  -3  -4 2302.87  118.49
  15  -3  -4 2199.98  123.79
  15  -3  -4 2100.59  120.09
 -15  -3   4 2193.58  112.79
 -15  -3   4 2268.87  121.99
 -15  -3   4 2232.38  114.59
 -15  -3   4 2210.68  119.09
  15   3  -4 2212.08  106.39
 -15   3   4 2129.89  124.99
 -15   3   4 2162.58  121.19
 -15   3   4 2183.58  125.59
  15   3  -4 2131.49  119.19
  13  -3  -4  501.35   44.60
  13  -3  -4  535.65   41.70
 -13  -3   4  554.64   44.30
  13  -3  -4  544.45   44.40
 -13  -3   4  598.34   43.40
 -13  -3   4  523.75   39.90
 -13  -3   4  514.15   42.50
 -13  -3   4  530.65   39.50
 -13   3   4  578.84   48.00
 -13   3   4  557.44   48.50
  13   3  -4  607.04   45.20
  13   3  -4  600.54   36.10
 -13   3   4  500.35   43.10
 -11  -3   4  735.73   47.50
 -11  -3   4  770.52   46.80
 -11  -3   4  625.14   41.00
 -11  -3   4  687.63   43.30
  11  -3  -4  704.63   48.70
  11  -3  -4  645.64   46.30
 -11  -3   4  684.13   35.40
 -11  -3   4  656.13   47.40
 -11   3   4  606.64   43.90
 -11   3   4  639.54   47.40
 -11   3   4  629.04   49.70
  11   3  -4  596.14   43.30
  -9  -3   4 3969.00  174.18
  -9  -3   4 4041.60  168.48
  -9  -3   4 3977.30  176.28
   9  -3  -4 3938.31  179.78
   9  -3  -4 4150.58  174.78
  -9  -3   4 4261.17  171.88
   9  -3  -4 3852.61  177.58
  -9  -3   4 3886.71  177.08
  -9  -3   4 4019.90  174.58
  -9   3   4 3948.60  173.88
   9   3  -4 3953.70  174.78
  -9   3   4 4086.49  180.18
  -9   3   4 3857.91  182.18
   7  -3  -4 2083.39   97.99
  -7  -3   4 1910.51   89.59
  -7  -3   4 2020.00   96.39
   7  -3  -4 2070.89   95.39
  -7  -3   4 2108.09   92.39
   7  -3  -4 2052.59   96.49
  -7  -3   4 2044.20   97.39
   7  -3  -4 2031.10   96.79
   7  -3  -4 2143.09   93.49
  -7  -3   4 2148.29   90.29
   7   3  -4 2013.20   86.09
   7   3  -4 2052.89   93.39
  -7   3   4 2019.20   96.39
  -7   3   4 1931.91   98.09
  -7   3   4 2034.80   93.79
  -7   3   4 2078.09   90.89
   5  -3  -4  809.72   38.50
  -5  -3   4  847.92   39.50
  -5  -3   4  807.12   45.80
   5  -3  -4  884.51   47.20
   5  -3  -4  820.82   45.80
   5  -3  -4  815.62   46.00
   5  -3  -4  815.92   43.90
   5  -3  -4  843.12   42.30
  -5  -3   4  834.42   45.00
  -5  -3   4  865.41   47.20
  -5   3   4  816.02   38.80
  -5   3   4  842.02   45.90
  -5   3   4  825.02   43.10
   5   3  -4  818.82   43.30
  -5   3   4  898.81   46.40
   5   3  -4  863.61   44.80
  -5   3   4  816.82   47.40
  -3  -3   4  940.41   52.99
   3  -3  -4 1015.70   51.49
   3  -3  -4 1044.90   53.19
   3  -3  -4  913.91   47.80
  -3  -3   4  980.10   52.99
   3  -3  -4 1016.70   49.99
  -3  -3   4 1004.90   53.79
  -3  -3   4  998.60   46.50
  -3  -3   4 1031.50   44.90
   3  -3  -4  993.50   53.79
  -3   3   4 1063.69   54.49
   3   3  -4 1010.70   51.39
   3   3  -4  979.60   45.10
   3   3  -4 1085.79   52.99
  -3   3   4 1029.10   44.80
   3   3  -4 1039.10   55.69
  -3   3   4 1041.90   50.69
  -3   3   4 1050.79   49.60
   1  -3  -4  404.66   28.10
  -1  -3   4  434.56   23.10
  -1  -3   4  378.06   28.10
   1  -3  -4  463.25   29.10
  -1  -3   4  470.45   31.30
  -1  -3   4  422.46   24.80
   1  -3  -4  411.86   28.90
   1  -3  -4  418.46   22.00
  -1  -3   4  386.56   28.50
   1  -3  -4  435.96   21.50
   1  -3  -4  401.06   28.40
   1  -3  -4  403.76   25.90
  -1  -3   4  411.66   24.60
   1   3  -4  342.07   20.40
  -1   3   4  418.46   27.30
   1   3  -4  405.76   29.90
  -1   3   4  423.46   28.30
   1   3  -4  379.36   27.90
   1   3  -4  339.77   25.50
   1  -3   4 1351.16   65.29
  -1  -3  -4 1305.97   72.59
   1  -3   4 1322.37   70.39
   1  -3   4 1347.57   67.49
  -1  -3  -4 1392.46   72.39
  -1  -3  -4 1424.96   70.79
  -1  -3  -4 1357.56   65.39
   1  -3   4 1448.56   72.19
   1  -3   4 1470.95   76.09
   1   3   4 1465.75   69.39
  -1   3  -4 1325.67   71.89
  -1   3  -4 1310.17   72.29
   1   3   4 1388.76   70.79
  -1   3  -4 1341.17   75.39
   3  -3   4  302.87   27.00
  -3  -3  -4  281.27   25.10
   3  -3   4  277.17   29.90
  -3  -3  -4  314.47   29.60
   3  -3   4  305.17   26.40
   3  -3   4  280.97   26.50
  -3  -3  -4  366.76   27.70
  -3   3  -4  302.77   30.30
   3   3   4  370.66   30.20
   3   3   4  358.56   26.60
  -3   3  -4  336.27   33.00
  -3   3  -4  388.36   31.20
  -5  -3  -4  178.58   29.20
   5  -3   4  201.38   36.10
   5  -3   4  188.58   29.30
   5  -3   4  231.98   32.30
  -5  -3  -4  187.28   27.80
   5   3   4  255.27   33.30
  -5   3  -4  220.28   32.50
  -5   3  -4  158.58   24.80
  -5   3  -4  281.77   41.80
   5   3   4  173.58   30.10
   7  -3   4  324.77   39.20
  -7  -3  -4  252.27   20.30
   7  -3   4  285.47   38.20
  -7  -3  -4  304.97   45.40
  -7  -3  -4  302.47   27.70
  -7  -3  -4  323.87   42.90
   7  -3   4  299.77   45.00
   7   3   4  319.17   31.20
  -7   3  -4  316.77   46.80
  -7   3  -4  309.07   33.00
   7   3   4  329.47   45.90
  -7   3  -4  277.07   42.20
   9  -3   4   56.99   24.30
  -9  -3  -4   72.39   23.70
  -9  -3  -4   51.79   12.10
  -9  -3  -4   53.89   20.50
  -9  -3  -4   49.20   18.50
   9  -3   4   49.40   14.20
   9  -3   4   63.09   21.30
  -9   3  -4   52.99   19.40
  -9   3  -4  102.49   26.80
   9   3   4   57.79   22.20
  -9   3  -4  145.39   38.30
   9   3   4   68.29   20.80
  -9   3  -4   73.39   25.20
 -11  -3  -4  121.79   32.50
  11  -3   4   77.39   24.50
 -11  -3  -4   93.89   29.20
 -11  -3  -4   77.99   25.80
  11  -3   4   84.09   24.20
  11  -3   4   80.49   19.40
 -11   3  -4   46.60   20.50
 -11   3  -4   73.09   27.00
 -11   3  -4   94.49   31.10
  11   3   4   99.29   30.50
  11   3   4   65.79   20.80
  13  -3   4   88.29   26.30
  13  -3   4  139.49   25.60
  13  -3   4   63.79   24.60
 -13  -3  -4   65.79   23.80
 -13  -3  -4   59.79   27.10
  13  -3   4   71.79   30.00
 -13  -3  -4   79.59   24.60
 -13   3  -4   94.39   31.40
 -13   3  -4   91.39   36.60
  13   3   4   79.69   25.40
  13   3   4  121.29   32.90
 -13   3  -4  101.99   34.70
  15  -3   4  411.96   60.59
 -15  -3  -4  317.47   54.19
 -15  -3  -4  366.46   58.79
  15  -3   4  387.56   66.89
  15  -3   4  343.47   54.99
 -15  -3  -4  426.06   70.49
 -15   3  -4  354.56   60.29
 -15   3  -4  255.27   56.09
  15   3   4  437.46   46.60
 -15   3  -4  325.37   59.99
  15   3   4  451.75   69.29
  17  -3   4   29.60   20.00
 -17  -3  -4   27.60   18.20
  17  -3   4    4.30   14.40
  17  -3   4   47.20   22.80
 -17  -3  -4   34.20   24.10
 -17  -3  -4   24.20   24.10
 -17   3  -4   -0.50   20.10
  17   3   4   31.50   23.20
 -17   3  -4   33.80   23.90
 -17   3  -4   47.10   25.50
  17   3   4   38.60   24.20
  19  -3   4   30.00   22.50
 -19  -3  -4   60.79   27.40
  19  -3   4   12.90   18.60
  19  -3   4    9.40   17.00
 -19   3  -4   49.80   29.50
 -19   3  -4   30.00   22.80
 -19   3  -4   20.00   20.20
  19   3   4   31.60   25.20
 -19   3  -4   10.00   20.20
  26  -4  -4   21.60   21.40
 -26  -4   4   40.10   22.80
  26  -4  -4   48.40   27.10
  26  -4  -4   48.70   24.10
 -26  -4   4   13.50   16.50
 -26  -4   4   56.89   24.80
 -26   4   4   65.99   37.30
 -26   4   4    4.60   16.70
  26   4  -4   25.80   21.70
 -26   4   4   50.99   26.80
 -26   4   4   35.10   22.00
 -26   4   4   60.69   30.00
 -26   4   4    1.80   16.40
  24  -4  -4  161.98   43.50
 -24  -4   4  225.98   45.80
 -24  -4   4  164.78   37.30
  24  -4  -4  218.48   43.70
  24  -4  -4  120.79   36.30
 -24  -4   4  163.38   43.70
  24   4  -4  214.28   51.59
 -24   4   4  152.88   44.70
 -24   4   4  233.98   51.19
 -24   4   4  139.99   40.90
 -24   4   4  106.89   40.60
 -22  -4   4  148.09   35.80
  22  -4  -4  157.48   45.50
  22  -4  -4  160.38   40.60
  22  -4  -4  189.88   41.10
 -22  -4   4  155.38   36.60
 -22  -4   4  156.78   41.90
 -22   4   4  136.19   36.10
  22   4  -4  145.29   42.90
 -22   4   4   75.69   29.90
 -22   4   4  158.18   36.90
 -22   4   4  124.79   37.80
 -20  -4   4   57.59   21.20
  20  -4  -4   47.70   23.30
 -20  -4   4   65.39   23.30
 -20  -4   4   53.99   22.00
  20  -4  -4   48.30   22.50
  20  -4  -4  123.49   32.10
 -20  -4   4   81.99   30.00
 -20   4   4   78.09   28.50
 -20   4   4   94.09   26.70
  20   4  -4   98.99   21.50
 -20   4   4  135.59   44.40
 -20   4   4  121.59   48.00
  20   4  -4   59.19   25.80
 -18  -4   4  166.08   31.00
 -18  -4   4  141.29   32.20
 -18  -4   4  159.68   30.40
  18  -4  -4  129.29   33.20
  18  -4  -4  145.49   35.10
  18  -4  -4  179.78   29.10
 -18  -4   4  148.19   27.30
  18  -4  -4  190.48   43.10
 -18  -4   4  182.58   38.50
  18   4  -4  172.88   35.80
  18   4  -4  206.68   28.90
 -18   4   4  182.38   43.80
 -18   4   4  119.49   44.40
 -18   4   4  143.59   34.90
  16  -4  -4  561.64   44.20
 -16  -4   4  550.84   43.70
 -16  -4   4  670.23   55.79
  16  -4  -4  477.95   50.49
  16  -4  -4  610.34   56.39
 -16  -4   4  623.64   50.89
  16  -4  -4  565.04   48.50
 -16  -4   4  607.04   51.79
 -16  -4   4  544.95   45.60
 -16   4   4  706.83   57.69
  16   4  -4  652.63   39.90
  16   4  -4  629.14   54.09
 -16   4   4  732.13   62.99
 -16   4   4  642.14   58.79
 -14  -4   4  625.04   44.50
 -14  -4   4  720.63   54.29
  14  -4  -4  655.03   53.49
 -14  -4   4  698.93   50.39
  14  -4  -4  690.43   46.70
  14  -4  -4  699.63   56.29
 -14  -4   4  641.34   49.10
 -14  -4   4  723.63   47.30
  14  -4  -4  628.04   47.60
 -14   4   4  594.94   53.19
 -14   4   4  498.55   52.19
  14   4  -4  703.43   52.29
 -14   4   4  635.44   51.49
 -12  -4   4 1311.37   73.59
 -12  -4   4 1301.27   69.59
  12  -4  -4 1337.47   81.09
 -12  -4   4 1330.47   70.99
 -12  -4   4 1287.57   77.99
 -12  -4   4 1296.87   75.39
  12  -4  -4 1341.27   72.99
  12  -4  -4 1301.37   72.59
  12  -4  -4 1254.07   78.19
  12   4  -4 1324.57   75.59
 -12   4   4 1400.26   77.69
 -12   4   4 1365.46   80.69
  10  -4  -4  144.89   24.40
 -10  -4   4  154.78   22.00
 -10  -4   4  142.09   13.80
 -10  -4   4  108.49   19.00
  10  -4  -4  181.58   24.50
  10  -4  -4  173.38   22.60
  10  -4  -4  169.48   25.40
 -10  -4   4  127.19   22.80
 -10  -4   4  147.69   15.10
 -10   4   4  254.27   38.30
  10   4  -4  212.48   28.80
 -10   4   4  139.59   23.90
 -10   4   4  152.78   23.40
  -8  -4   4 1737.93   79.49
   8  -4  -4 1652.73   86.89
   8  -4  -4 1765.12   84.99
  -8  -4   4 1699.23   75.09
  -8  -4   4 1649.83   84.89
   8  -4  -4 1582.44   85.49
   8  -4  -4 1720.63   78.99
  -8  -4   4 1727.13   75.89
   8  -4  -4 1697.83   85.69
  -8  -4   4 1652.83   86.79
  -8   4   4 1672.03   79.79
  -8   4   4 1693.83   85.49
   8   4  -4 1593.14   80.09
  -8   4   4 1608.84   88.69
  -8   4   4 1745.43   82.09
   6  -4  -4  624.14   40.80
   6  -4  -4  611.14   40.10
  -6  -4   4  554.74   40.10
   6  -4  -4  606.74   40.10
   6  -4  -4  618.24   33.80
   6  -4  -4  625.04   35.90
  -6  -4   4  614.14   37.90
  -6   4   4  764.42   36.90
   6   4  -4  696.43   37.50
  -6   4   4  683.13   37.20
  -6   4   4  716.33   42.70
  -6   4   4  651.83   30.80
  -6   4   4  661.93   39.20
   4  -4  -4 1510.75   79.09
  -4  -4   4 1602.24   70.79
   4  -4  -4 1628.54   72.89
  -4  -4   4 1477.85   77.39
   4  -4  -4 1623.64   69.99
   4  -4  -4 1662.63   79.89
  -4  -4   4 1535.15   79.29
  -4  -4   4 1646.34   80.89
   4   4  -4 1604.24   72.19
   4   4  -4 1611.74   74.09
  -4   4   4 1534.95   79.59
  -4   4   4 1578.44   73.49
  -4   4   4 1577.94   75.49
  -2  -4   4  200.88   20.60
   2  -4  -4  195.28   14.80
  -2  -4   4  208.18   20.60
   2  -4  -4  219.18   17.10
   2  -4  -4  232.98   18.00
   2  -4  -4  224.98   20.70
   2  -4  -4  224.58   21.30
  -2  -4   4  191.38   20.00
  -2  -4   4  199.88   19.70
  -2  -4   4  220.58   15.80
   2   4  -4  216.88   21.40
  -2   4   4  224.98   13.40
  -2   4   4  240.58   21.00
  -2   4   4  230.48   15.50
   2   4  -4  219.88   18.40
  -2   4   4  251.27   18.80
   0  -4  -4 1515.95   78.39
   0  -4   4 1540.55   69.59
   0  -4   4 1561.44   71.79
   0  -4   4 1579.04   81.49
   0  -4   4 1576.34   80.09
   0  -4  -4 1462.25   74.99
   0  -4  -4 1405.06   77.49
   0  -4  -4 1604.24   84.19
   0  -4   4 1516.35   69.49
   0  -4   4 1519.05   79.39
   0   4  -4 1632.74   79.89
   0   4  -4 1587.04   77.79
   0   4   4 1641.44   76.29
   0   4  -4 1317.87   68.69
   0   4   4 1563.04   75.89
  -2  -4  -4 1731.33   83.59
   2  -4   4 1585.04   83.89
   2  -4   4 1687.73   88.89
  -2  -4  -4 1466.75   85.49
  -2  -4  -4 1601.44   81.79
  -2  -4  -4 1603.24   75.89
   2  -4   4 1598.34   83.89
   2  -4   4 1564.74   77.49
   2  -4   4 1673.53   76.89
  -2   4  -4 1461.55   87.19
   2   4   4 1500.05   80.49
   2   4   4 1531.55   77.59
  -2   4  -4 1470.65   81.59
  -2   4  -4 1521.55   84.29
  -4  -4  -4  589.24   44.80
   4  -4   4  559.14   39.70
  -4  -4  -4  605.34   44.30
   4  -4   4  539.55   46.70
  -4  -4  -4  566.14   41.30
   4  -4   4  570.64   39.40
  -4  -4  -4  573.64   39.90
  -4  -4  -4  599.04   30.40
   4  -4   4  591.04   43.40
  -4   4  -4  593.44   49.40
  -4   4  -4  571.74   46.20
   4   4   4  678.73   49.90
  -4   4  -4  611.14   49.20
   4   4   4  571.84   38.00
   4   4   4  583.04   39.30
  -6  -4  -4  296.37   31.70
  -6  -4  -4  238.38   32.60
   6  -4   4  278.47   35.90
   6  -4   4  216.68   29.70
  -6  -4  -4  245.78   18.30
  -6  -4  -4  218.98   32.60
  -6  -4  -4  333.67   47.10
   6  -4   4  247.88   32.30
   6  -4   4  221.18   35.70
  -6   4  -4  152.08   28.90
  -6   4  -4  216.48   39.00
  -6   4  -4  149.79   25.30
   6   4   4  236.98   24.60
   6   4   4  186.58   29.30
  -8  -4  -4  581.14   51.79
  -8  -4  -4  508.45   45.90
   8  -4   4  546.15   44.80
  -8  -4  -4  509.45   41.90
  -8  -4  -4  565.04   51.09
   8  -4   4  621.44   57.29
   8  -4   4  618.14   48.70
  -8  -4  -4  531.05   34.40
   8  -4   4  545.65   45.90
  -8   4  -4  540.75   46.50
   8   4   4  573.44   50.99
  -8   4  -4  567.34   55.19
  -8   4  -4  508.85   52.29
   8   4   4  480.85   41.00
  10  -4   4   79.49   23.60
  10  -4   4   33.20   16.10
  10  -4   4  101.39   24.90
 -10  -4  -4   58.99   24.60
 -10  -4  -4   64.39   21.20
 -10  -4  -4   60.89   19.10
  10  -4   4   77.19   19.10
  10   4   4  104.99   23.70
 -10   4  -4   38.40   18.30
 -10   4  -4   81.89   23.30
  10   4   4   68.79   23.60
 -10   4  -4  111.49   35.20
 -10   4  -4  100.09   30.70
  12  -4   4  235.18   40.90
 -12  -4  -4  176.28   43.90
 -12  -4  -4  207.28   38.70
  12  -4   4  144.09   39.30
  12  -4   4  225.48   36.30
  12  -4   4  224.58   39.80
 -12  -4  -4  141.29   38.30
 -12   4  -4  158.48   35.70
 -12   4  -4  158.08   40.10
 -12   4  -4  136.39   39.80
  12   4   4  227.58   38.10
  12   4   4  191.98   41.60
 -14  -4  -4  179.28   44.10
  14  -4   4  204.88   32.60
  14  -4   4  211.48   41.10
 -14  -4  -4  209.58   46.90
  14  -4   4  254.97   57.39
 -14  -4  -4  175.18   40.40
  14  -4   4  163.88   37.70
 -14   4  -4  162.68   42.10
 -14   4  -4  215.28   49.90
  14   4   4  186.38   35.10
 -14   4  -4  246.38   61.29
  14   4   4  147.69   38.60
  16  -4   4  108.29   33.00
  16  -4   4  104.49   30.80
 -16  -4  -4   93.69   28.00
 -16  -4  -4   78.69   31.80
  16  -4   4  103.09   35.80
 -16   4  -4   56.19   30.80
 -16   4  -4   77.69   33.00
  16   4   4   44.40   24.30
 -16   4  -4  122.89   42.70
  16   4   4   64.99   29.30
 -18  -4  -4   39.70   23.20
  18  -4   4   30.00   19.10
  18  -4   4   13.60   19.30
  18  -4   4   35.40   20.70
  18   4   4  114.59   41.00
 -18   4  -4   57.79   28.60
 -18   4  -4   59.59   32.00
 -18   4  -4   28.90   24.20
  25  -5  -4  112.79   30.80
 -25  -5   4   81.69   34.10
  25  -5  -4  129.59   40.10
  25  -5  -4  265.97   55.79
 -25  -5   4  136.79   30.10
 -25  -5   4   98.89   29.50
 -25   5   4  126.89   41.00
 -25   5   4  208.38   54.89
 -25   5   4  143.79   43.10
  25   5  -4  181.78   49.00
 -25   5   4  226.78   45.70
 -25   5   4  126.79   39.00
 -23  -5   4   90.69   33.30
  23  -5  -4   56.39   27.20
  23  -5  -4   98.89   30.80
  23  -5  -4  113.19   36.20
 -23  -5   4   79.09   23.10
 -23  -5   4   61.79   24.60
 -23   5   4   52.49   30.10
 -23   5   4  102.39   34.10
 -23   5   4   93.39   38.30
 -23   5   4  116.99   30.90
 -23   5   4   80.69   31.90
  21  -5  -4  136.89   37.20
 -21  -5   4  225.58   51.29
  21  -5  -4  206.18   39.50
 -21  -5   4  143.09   30.30
  21  -5  -4  111.59   32.90
 -21  -5   4  136.39   31.20
 -21   5   4  116.09   38.50
 -21   5   4  208.38   39.50
  21   5  -4  178.48   45.30
 -21   5   4  185.48   45.30
 -21   5   4  112.09   33.20
  19  -5  -4  343.97   62.79
  19  -5  -4  370.36   57.49
  19  -5  -4  444.66   45.10
 -19  -5   4  301.07   47.60
 -19  -5   4  367.36   38.80
 -19  -5   4  447.16   63.99
 -19   5   4  431.66   75.89
  19   5  -4  504.25   71.29
 -19   5   4  357.36   53.99
 -19   5   4  505.65   79.09
  17  -5  -4  919.51   57.69
 -17  -5   4  856.81   58.39
 -17  -5   4  834.72  126.79
  17  -5  -4  843.12   61.39
  17  -5  -4  910.11   74.99
  17  -5  -4  817.62   74.09
 -17  -5   4  876.01   64.89
 -17  -5   4  748.53   52.89
 -17  -5   4  937.31   65.79
  17   5  -4  742.43   64.49
 -17   5   4  819.42   75.59
 -17   5   4  789.62   67.69
 -17   5   4  756.32   70.29
  15  -5  -4   41.20   14.80
  15  -5  -4   40.70   18.30
 -15  -5   4   80.29   22.30
 -15  -5   4   42.20   14.60
  15  -5  -4   26.80   12.80
 -15  -5   4   59.39   15.70
 -15  -5   4   15.70   12.50
  15  -5  -4   44.80   17.20
 -15   5   4   34.50   16.40
  15   5  -4   79.29   23.80
 -15   5   4   86.19   24.50
 -15   5   4   45.40   19.10
 -13  -5   4  195.28   33.90
  13  -5  -4  208.98   32.30
  13  -5  -4  282.37   27.10
 -13  -5   4  227.98   22.40
  13  -5  -4  341.77   49.80
 -13  -5   4  240.78   25.60
  13  -5  -4  262.27   26.90
 -13  -5   4  216.28   30.70
 -13   5   4  296.37   48.10
 -13   5   4  311.77   42.30
  13   5  -4  313.77   41.90
 -13   5   4  339.17   35.50
  11  -5  -4  775.62   48.70
 -11  -5   4  667.83   40.70
 -11  -5   4  728.73   52.59
 -11  -5   4  751.72   50.49
 -11  -5   4  665.13   39.20
 -11  -5   4  696.33   38.30
  11  -5  -4  748.33   53.09
  11  -5  -4  736.73   54.69
 -11   5   4  680.53   55.09
 -11   5   4  714.33   51.59
 -11   5   4  706.13   48.30
  11   5  -4  677.93   46.50
   9  -5  -4   40.30   10.50
   9  -5  -4   28.90    7.80
   9  -5  -4   34.70   11.40
  -9  -5   4   28.60    5.80
  -9  -5   4   25.10    9.10
   9  -5  -4   21.50   10.20
   9  -5  -4   37.60   13.20
  -9  -5   4   25.30   10.40
  -9  -5   4   33.50    8.70
  -9   5   4   30.60   10.60
   9   5  -4   61.29   14.40
  -9   5   4   21.30    9.10
  -9   5   4   48.60   15.20
  -7  -5   4 1331.87   65.09
  -7  -5   4 1309.37   71.99
   7  -5  -4 1335.67   70.99
   7  -5  -4 1359.36   70.59
   7  -5  -4 1090.69   58.29
   7  -5  -4 1307.67   56.19
   7  -5  -4 1266.17   68.59
  -7  -5   4 1475.85   77.49
  -7   5   4 1155.68   59.39
   7   5  -4 1080.89   61.69
   7   5  -4 1302.67   61.89
  -7   5   4 1183.68   70.09
  -7   5   4 1226.28   65.59
  -7   5   4 1206.48   62.69
  -5  -5   4  271.67   19.80
   5  -5  -4  270.37   25.90
   5  -5  -4  288.07   18.90
  -5  -5   4  276.27   24.40
   5  -5  -4  254.97   25.10
   5  -5  -4  331.17   25.80
  -5  -5   4  285.87   26.50
  -5  -5   4  287.77   21.10
  -5  -5   4  235.68   22.40
  -5   5   4  259.77   20.30
  -5   5   4  359.76   26.90
  -5   5   4  331.67   24.10
  -5   5   4  316.77   27.70
   5   5  -4  336.67   20.80
   3  -5  -4 1572.84   82.99
  -3  -5   4 1601.04   74.49
  -3  -5   4 1579.14   76.59
  -3  -5   4 1608.64   83.49
  -3  -5   4 1552.14   77.99
  -3  -5   4 1555.54   81.89
  -3  -5   4 1543.25   82.89
   3  -5  -4 1654.73   75.09
  -3   5   4 1528.85   81.19
  -3   5   4 1623.04   75.29
   3   5  -4 1708.53   85.09
   3   5  -4 1598.34   74.99
   3   5  -4 1586.14   73.09
  -3   5   4 1696.73   76.19
   1  -5  -4 1370.06   70.09
   1  -5  -4 1449.76   76.69
  -1  -5   4 1418.36   67.79
  -1  -5   4 1379.36   76.29
  -1  -5   4 1467.95   77.29
  -1  -5   4 1406.36   82.79
   1  -5  -4 1349.36   75.39
  -1  -5   4 1476.05   75.79
   1  -5  -4 1424.96   62.29
  -1   5   4 1372.96   68.89
   1   5  -4 1420.66   70.29
   1   5  -4 1402.96   67.89
   1   5  -4 1270.57   73.49
  -1   5   4 1376.06   71.89
  -1  -5  -4  286.47   35.70
   1  -5   4  142.99   23.40
   1  -5   4  184.48   18.00
  -1  -5  -4  161.18   16.90
  -1  -5  -4  164.68   23.90
  -1  -5  -4  186.88   28.60
   1  -5   4  160.68   12.40
  -1  -5  -4  167.78   14.60
   1  -5   4  180.88   28.10
   1   5   4  178.78   18.40
  -1   5  -4  186.48   25.80
   1   5   4  229.68   28.90
  -1   5  -4  229.48   33.20
   3  -5   4 3430.36  167.28
   3  -5   4 3493.95  167.48
  -3  -5  -4 3670.23  166.88
  -3  -5  -4 3469.55  165.68
   3  -5   4 3600.54  160.38
   3  -5   4 3588.34  154.18
  -3  -5  -4 3562.84  161.48
   3  -5   4 3634.44  173.18
  -3   5  -4 3532.85  170.48
   3   5   4 3630.84  163.78
  -3   5  -4 3514.95  173.98
   3   5   4 3555.34  157.18
  -3   5  -4 3381.46  166.48
  -5  -5  -4 1021.60   61.99
   5  -5   4  981.70   67.19
  -5  -5  -4 1038.60   50.29
   5  -5   4 1078.69   60.69
   5  -5   4 1074.19   64.89
   5  -5   4  959.00   72.39
  -5  -5  -4 1101.59   67.59
  -5  -5  -4  987.10   68.29
  -5  -5  -4 1048.40   65.99
  -5   5  -4 1177.98   68.39
  -5   5  -4 1097.99   76.29
   5   5   4 1079.39   59.89
   5   5   4 1133.49   60.09
  -5   5  -4 1112.49   72.99
   5   5   4 1079.79   67.69
   7  -5   4  321.67   42.40
  -7  -5  -4  359.96   35.10
  -7  -5  -4  395.86   41.10
  -7  -5  -4  385.36   38.50
   7  -5   4  309.07   42.50
  -7  -5  -4  380.96   35.50
  -7  -5  -4  331.07   23.40
   7  -5   4  276.07   47.20
   7  -5   4  372.56   33.20
  -7   5  -4  384.06   58.29
  -7   5  -4  357.46   35.50
   7   5   4  392.66   31.90
  -7   5  -4  347.07   51.79
   7   5   4  312.47   43.40
  -9  -5  -4  316.87   47.70
  -9  -5  -4  360.76   38.10
   9  -5   4  336.57   35.00
   9  -5   4  321.47   55.49
   9  -5   4  371.86   46.80
   9  -5   4  317.27   41.60
  -9  -5  -4  384.06   37.30
  -9  -5  -4  317.97   48.20
  -9   5  -4  341.77   61.39
  -9   5  -4  361.86   55.39
   9   5   4  292.67   30.40
  -9   5  -4  284.37   42.30
   9   5   4  258.17   42.60
  11  -5   4  564.44   81.89
  11  -5   4  404.46   56.39
  11  -5   4  475.35   45.40
 -11  -5  -4  444.66   61.79
 -11   5  -4  428.76   66.19
  11   5   4  424.96   39.00
 -11   5  -4  442.06   73.49
  11   5   4  488.55   70.19
 -11   5  -4  609.44   86.59
  13  -5   4  281.67   41.80
 -13  -5  -4  264.97   48.80
  13  -5   4  273.97   58.19
  13  -5   4  474.15   62.09
  13  -5   4  389.36   50.09
 -13   5  -4  361.96   62.89
 -13   5  -4  350.76   64.09
 -13   5  -4  192.88   44.10
  13   5   4  339.47   56.99
  13   5   4  299.77   33.00
  15  -5   4  141.99   36.60
  15  -5   4   80.69   30.10
 -15  -5  -4   82.09   30.30
  15  -5   4  117.09   31.60
 -15   5  -4   91.79   34.60
 -15   5  -4   65.69   29.40
  15   5   4   53.09   35.50
 -17  -5  -4   68.29   29.50
  17  -5   4   71.29   24.20
  17  -5   4   82.09   28.50
 -17  -5  -4   82.99   27.40
  17  -5   4   63.39   28.30
 -17   5  -4  141.99   42.20
 -17   5  -4   64.09   32.80
  17   5   4   55.49   29.10
 -17   5  -4   65.59   28.80
 -26  -6   4   52.09   28.10
  26  -6  -4   40.90   24.60
  26  -6  -4   50.69   27.50
  26   6  -4   85.89   36.50
 -26   6   4   76.19   32.30
 -26   6   4  101.39   34.40
 -26   6   4   57.59   32.80
 -26   6   4  104.79   39.50
 -26   6   4   40.90   26.10
  24  -6  -4   12.60   16.10
  24  -6  -4   12.90   18.50
  24  -6  -4   -2.90   10.10
 -24  -6   4   22.00   15.40
 -24  -6   4   16.50   16.90
 -24  -6   4    1.10   13.80
 -24   6   4   -5.10   13.40
 -24   6   4   24.80   22.80
 -24   6   4    8.40   16.20
  24   6  -4    8.40   18.40
 -24   6   4    8.80   19.40
 -24   6   4   22.60   22.90
  22  -6  -4   13.10   15.40
 -22  -6   4   43.80   21.40
 -22  -6   4   33.60   16.50
 -22   6   4    4.40   13.60
  22   6  -4   18.20   18.40
 -22   6   4   14.30   15.90
 -22   6   4   38.50   22.80
 -22   6   4   42.40   39.40
 -20  -6   4  351.66   42.50
  20  -6  -4  348.97   47.10
 -20  -6   4  319.07   47.70
 -20  -6   4  341.97   61.19
  20  -6  -4  430.36   67.39
  20  -6  -4  229.68   50.69
  20   6  -4  299.77   57.29
 -20   6   4  332.97   67.09
 -20   6   4  240.48   52.19
 -20   6   4  309.47   59.89
  18  -6  -4  567.14   76.19
  18  -6  -4  574.24   79.09
 -18  -6   4  609.04   60.79
 -18  -6   4  563.34   44.00
 -18  -6   4  585.34   54.39
 -18   6   4  566.64   61.99
  18   6  -4  854.51  111.89
 -18   6   4  592.64   59.49
 -18   6   4  517.95   79.99
 -16  -6   4   17.30   16.90
 -16  -6   4   -0.80    6.20
  16  -6  -4    0.30    7.60
 -16  -6   4   18.90   12.30
  16  -6  -4    0.50   10.00
  16  -6  -4    5.00    8.20
 -16  -6   4   12.00    7.90
  16   6  -4   24.30   15.70
 -16   6   4   15.20   15.70
 -16   6   4   26.90   16.40
 -14  -6   4  365.16   52.09
 -14  -6   4  357.86   31.30
 -14  -6   4  335.37   44.90
 -14  -6   4  353.36   26.90
  14  -6  -4  410.36   57.69
  14  -6  -4  355.06   32.90
  14  -6  -4  369.66   50.29
  14  -6  -4  368.16   31.00
 -14   6   4  329.37   36.70
 -14   6   4  322.17   46.40
  14   6  -4  360.26   36.80
 -14   6   4  323.17   50.89
  12  -6  -4  419.76   35.40
  12  -6  -4  401.56   41.60
  12  -6  -4  380.36   28.70
 -12  -6   4  434.56   24.50
 -12  -6   4  450.65   39.30
  12  -6  -4  401.26   40.30
 -12  -6   4  431.96   41.70
 -12   6   4  348.37   53.69
 -12   6   4  409.76   37.00
  12   6  -4  379.46   34.70
 -12   6   4  365.96   37.90
 -10  -6   4 2898.41  145.79
  10  -6  -4 2849.31  122.69
  10  -6  -4 2791.02  144.39
 -10  -6   4 2953.30  128.69
  10  -6  -4 2892.31  137.59
  10  -6  -4 2924.71  144.39
  10  -6  -4 2666.63  127.19
 -10  -6   4 2634.04  138.19
 -10   6   4 2906.91  135.49
 -10   6   4 2899.91  148.79
 -10   6   4 3087.59  141.89
  10   6  -4 2964.40  134.09
   8  -6  -4   95.29   18.40
   8  -6  -4  138.99   23.80
  -8  -6   4  115.69   17.10
  -8  -6   4   92.79   17.10
  -8  -6   4  133.49   26.90
   8  -6  -4  124.19   23.50
   8  -6  -4  124.99   22.60
  -8   6   4  103.29   16.80
  -8   6   4   84.29   14.70
   8   6  -4   87.09   14.90
  -8   6   4  139.09   21.60
  -8   6   4   88.79   19.00
   6  -6  -4 1335.87   75.49
  -6  -6   4 1326.67   74.39
   6  -6  -4 1215.48   71.99
  -6  -6   4 1311.27   66.89
   6  -6  -4 1242.58   70.99
  -6  -6   4 1331.67   70.49
  -6  -6   4 1263.17   75.09
   6  -6  -4 1353.06   62.89
  -6  -6   4 1390.36   72.69
   6   6  -4 1288.87   62.39
   6   6  -4 1258.07   66.59
  -6   6   4 1233.78   63.99
  -6   6   4 1366.06   68.29
  -6   6   4 1292.27   73.29
  -6   6   4 1311.57   60.29
   4  -6  -4 2534.75  124.29
  -4  -6   4 2540.85  122.29
  -4  -6   4 2547.25  125.79
   4  -6  -4 2567.54  124.59
  -4  -6   4 2523.85  123.89
  -4  -6   4 2564.84  118.19
  -4  -6   4 2476.25  113.59
  -4  -6   4 2659.23  115.69
   4  -6  -4 2498.75  112.89
   4   6  -4 2580.94  111.59
  -4   6   4 2589.44  117.49
  -4   6   4 2517.35  112.49
  -4   6   4 2466.65  128.09
   4   6  -4 2400.06  109.09
   2  -6  -4  665.33   39.40
  -2  -6   4  616.64   44.80
   2  -6  -4  655.33   45.30
  -2  -6   4  612.44   37.60
  -2  -6   4  665.43   38.10
  -2  -6   4  619.14   44.80
  -2  -6   4  655.03   45.50
   2  -6  -4  602.04   34.30
  -2  -6   4  586.04   40.00
  -2   6   4  596.54   33.80
   2   6  -4  568.84   42.70
  -2   6   4  590.94   41.60
  -2   6   4  595.64   36.00
   2   6  -4  597.24   34.20
   2   6  -4  605.14   36.10
   0  -6   4  360.56   36.00
   0  -6  -4  309.17   30.90
   0  -6   4  345.77   23.70
   0  -6   4  375.96   27.80
   0  -6  -4  299.77   27.50
   0  -6  -4  320.87   31.50
   0  -6  -4  355.36   21.90
   0  -6   4  299.57   31.10
   0  -6   4  326.67   32.10
   0  -6   4  349.87   32.70
   0   6  -4  369.06   28.80
   0   6  -4  411.06   33.10
   0   6   4  383.56   27.70
   0   6   4  430.96   30.70
  -2  -6  -4  138.79   24.30
   2  -6   4  229.68   29.70
   2  -6   4  130.79   25.30
  -2  -6  -4  173.78   27.80
   2  -6   4  242.28   38.10
  -2  -6  -4  178.88   28.30
   2  -6   4  149.99   26.20
  -2  -6  -4  153.98   12.30
  -2  -6  -4  163.98   16.70
  -2   6  -4  127.79   27.20
   2   6   4  201.98   28.40
  -2   6  -4  182.68   28.00
   2   6   4  162.18   23.20
   4  -6   4   78.49   19.00
   4  -6   4   73.99   22.30
  -4  -6  -4  101.09   24.10
  -4  -6  -4   83.69   10.50
   4  -6   4   69.89   16.40
  -4  -6  -4  125.39   26.90
   4  -6   4   85.89   12.80
  -4  -6  -4  118.99   21.90
   4  -6   4   64.39   18.20
  -4   6  -4   91.19   24.00
   4   6   4  101.79   17.10
  -4   6  -4  102.49   22.60
   4   6   4   93.29   16.80
  -4   6  -4  111.89   27.30
  -6  -6  -4  486.45   29.40
   6  -6   4  606.54   49.90
   6  -6   4  516.25   52.09
  -6  -6  -4  539.85   42.90
   6  -6   4  564.34   44.90
  -6  -6  -4  551.74   46.70
  -6  -6  -4  496.95   47.20
   6  -6   4  580.14   37.30
  -6   6  -4  587.14   45.20
   6   6   4  523.35   36.20
  -6   6  -4  557.34   50.79
   6   6   4  654.93   49.99
  -6   6  -4  533.95   53.49
  -8  -6  -4   57.99   22.00
   8  -6   4   43.30   13.40
   8  -6   4   29.50   15.30
  -8  -6  -4   27.60   13.90
   8  -6   4   37.80   16.30
   8  -6   4   61.99   19.60
   8   6   4   66.19   20.40
   8   6   4   18.60    9.70
  -8   6  -4   41.00   15.40
  10  -6   4  598.14   63.79
  10  -6   4  567.94   52.79
  10  -6   4  520.35   44.60
 -10  -6  -4  669.43   82.79
  10   6   4  542.45   76.59
 -10   6  -4  457.75   70.69
 -10   6  -4  659.13   66.89
 -10   6  -4  618.84   50.79
 -10   6  -4  600.34   62.99
  12  -6   4   52.09   26.20
  12  -6   4   43.60   20.00
  12  -6   4   61.99   20.30
  12  -6   4   70.59   25.50
 -12  -6  -4   16.20   15.10
 -12   6  -4   67.79   31.90
  12   6   4   58.19   25.40
 -12   6  -4   48.70   22.90
 -12   6  -4   50.29   25.60
  14  -6   4   27.30   17.40
  14  -6   4   10.40   12.40
  14  -6   4    6.50   12.70
 -14  -6  -4   16.60   25.50
 -14   6  -4   30.70   22.30
  14   6   4   -0.50   12.00
 -16  -6  -4   45.90   18.60
  16  -6   4   48.90   20.20
  16  -6   4   49.00   26.90
  16  -6   4   40.10   22.10
 -16  -6  -4   54.19   26.70
  16   6   4   59.89   31.80
 -16   6  -4   42.40   23.10
 -16   6  -4   61.09   31.10
 -16   6  -4   61.59   33.40
  18  -6   4   25.70   21.30
 -18  -6  -4   31.30   25.70
  18  -6   4   12.40   16.80
 -18   6  -4   15.50   20.30
 -18   6  -4   24.80   24.30
 -18   6  -4   13.90   20.80
  18   6   4    3.80   18.10
  25  -7  -4    9.00   16.80
  25  -7  -4    7.50   15.30
 -25  -7   4   64.49   31.00
 -25   7   4   25.20   22.70
  25   7  -4   12.50   18.70
 -25   7   4    1.90   15.50
 -25   7   4   31.90   29.70
 -25   7   4   13.80   19.10
  23  -7  -4    5.40   13.60
  23  -7  -4   -2.60   18.20
  23  -7  -4    3.80   14.60
 -23  -7   4    3.50   12.50
 -23  -7   4   26.80   21.80
 -23   7   4   -5.40   11.50
  23   7  -4    5.70   16.80
 -23   7   4   10.90   18.40
 -23   7   4   28.40   24.40
 -23   7   4    4.80   19.10
  21  -7  -4  116.39   39.30
 -21  -7   4  105.39   29.50
  21  -7  -4  110.49   24.30
  21  -7  -4  112.29   38.00
 -21  -7   4   68.39   28.30
  21   7  -4  142.09   39.50
 -21   7   4  120.49   44.00
 -21   7   4  101.99   32.80
 -21   7   4   83.99   36.30
 -21   7   4   91.09   31.00
  19  -7  -4  173.08   28.40
 -19  -7   4  142.49   39.10
  19  -7  -4  116.49   33.20
 -19  -7   4  112.19   27.00
  19  -7  -4  100.49   34.30
 -19   7   4  107.99   32.10
 -19   7   4   80.09   29.50
 -19   7   4   80.59   30.80
  19   7  -4  148.19   39.00
 -17  -7   4  454.65   58.89
  17  -7  -4  287.77   39.60
  17  -7  -4  412.06   34.90
  17  -7  -4  463.95   65.79
  17  -7  -4  294.67   54.39
 -17  -7   4  451.15   64.19
 -17   7   4  615.54   65.59
  17   7  -4  427.96   57.79
 -17   7   4  432.16   58.79
 -17   7   4  503.45   73.89
  15  -7  -4  173.58   38.50
  15  -7  -4  193.18   20.40
  15  -7  -4  255.07   34.40
 -15  -7   4  239.98   44.60
  15  -7  -4  152.08   38.40
 -15  -7   4  234.48   39.40
  15   7  -4  246.28   39.20
 -15   7   4  172.28   40.60
 -15   7   4  258.97   42.80
 -13  -7   4  631.64   51.09
 -13  -7   4  585.34   54.19
  13  -7  -4  610.74   56.49
  13  -7  -4  618.24   54.79
  13  -7  -4  638.24   47.10
 -13   7   4  649.43   54.59
[truncated: 1,164,393 more chars]
