# Supplementary material for: Mössbauer Spectroscopy on Antimony Borosulfates Reveals Weak Coordination Behavior
Source: Angew Chem Int Ed Engl. 2025 Dec 12;65(4):e21198. doi: 10.1002/anie.202521198 (PMC12828460; doi:10.1002/anie.202521198)
Supplement: Supplementary file 2 — Supporting Information [file ANIE-65-e21198-s001.zip › SbNa[B4O2(SO4)6]_checkcif.cif]

 
data_mo_ET179_1_0ma_a
 
_audit_creation_method            'SHELXL-2014/7'
_shelx_SHELXL_version_number      '2014/7'
_chemical_name_systematic         ?
_chemical_name_common             ?
_chemical_melting_point           ?
_chemical_formula_moiety          'B8 O52 S12 Sb2, 2(Na)'
_chemical_formula_sum
 'B8 Na2 O52 S12 Sb2' 
_chemical_formula_weight          1592.68

loop_
 _atom_type_symbol
 _atom_type_description
 _atom_type_scat_dispersion_real
 _atom_type_scat_dispersion_imag
 _atom_type_scat_source
 'B'  'B'   0.0013   0.0007
 'International Tables Vol C Tables 4.2.6.8 and 6.1.1.4'
 'Na'  'Na'   0.0362   0.0249
 'International Tables Vol C Tables 4.2.6.8 and 6.1.1.4'
 'O'  'O'   0.0106   0.0060
 'International Tables Vol C Tables 4.2.6.8 and 6.1.1.4'
 'S'  'S'   0.1246   0.1234
 'International Tables Vol C Tables 4.2.6.8 and 6.1.1.4'
 'Sb'  'Sb'  -0.5866   1.5461
 'International Tables Vol C Tables 4.2.6.8 and 6.1.1.4'
 
_space_group_crystal_system       orthorhombic
_space_group_IT_number            62
_space_group_name_H-M_alt         'P n m a'
_space_group_name_Hall            '-P 2ac 2n'
 
_shelx_space_group_comment
;
The symmetry employed for this shelxl refinement is uniquely defined
by the following loop, which should always be used as a source of
symmetry information in preference to the above space-group names.
They are only intended as comments.
;
 
loop_
 _space_group_symop_operation_xyz
 'x, y, z'
 '-x+1/2, -y, z+1/2'
 '-x, y+1/2, -z'
 'x+1/2, -y+1/2, -z+1/2'
 '-x, -y, -z'
 'x-1/2, y, -z-1/2'
 'x, -y-1/2, z'
 '-x-1/2, y-1/2, z-1/2'
 
_cell_length_a                    13.8021(6)
_cell_length_b                    11.6319(5)
_cell_length_c                    10.9307(5)
_cell_angle_alpha                 90
_cell_angle_beta                  90
_cell_angle_gamma                 90
_cell_volume                      1754.87(13)
_cell_formula_units_Z             2
_cell_measurement_temperature     100(2)
_cell_measurement_reflns_used     57739
_cell_measurement_theta_min       2.377
_cell_measurement_theta_max       34.998
 
_exptl_crystal_description        'block'
_exptl_crystal_colour             'colorless'
_exptl_crystal_density_meas       ?
_exptl_crystal_density_method     ?
_exptl_crystal_density_diffrn     3.014          
_exptl_crystal_F_000              1544
_exptl_transmission_factor_min    0.6457
_exptl_transmission_factor_max    0.7522
_exptl_crystal_size_max           0.24
_exptl_crystal_size_mid           0.14
_exptl_crystal_size_min           0.12
_exptl_absorpt_coefficient_mu     2.462
_shelx_estimated_absorpt_T_min    ?
_shelx_estimated_absorpt_T_max    ?
_exptl_absorpt_correction_type    multi-scan
_exptl_absorpt_correction_T_min   ?
_exptl_absorpt_correction_T_max   ?
_exptl_absorpt_process_details    
; 
 multi-scan absorption correction using SADABS 
(G. M. Sheldrick, (1996). SADABS. Program for Empirical 
Absorption Correction. University of G\"ottingen, Germany.)
;
_exptl_absorpt_special_details    ?
_diffrn_ambient_temperature       100(2)
_diffrn_radiation_wavelength      0.71073
_diffrn_radiation_type            MoK\a
_diffrn_source                    ?
_diffrn_measurement_device_type   'D8 Venture Bruker'
_diffrn_measurement_method        'generic phi and omega scans'
_diffrn_detector_area_resol_mean  ?
_diffrn_reflns_number             57739
_diffrn_reflns_av_unetI/netI      0.0304
_diffrn_reflns_av_R_equivalents   0.0727
_diffrn_reflns_limit_h_min        -22
_diffrn_reflns_limit_h_max        22
_diffrn_reflns_limit_k_min        -18
_diffrn_reflns_limit_k_max        18
_diffrn_reflns_limit_l_min        -17
_diffrn_reflns_limit_l_max        17
_diffrn_reflns_theta_min          2.377
_diffrn_reflns_theta_max          34.998
_diffrn_reflns_theta_full         25.242
_diffrn_measured_fraction_theta_max   0.999
_diffrn_measured_fraction_theta_full  0.996
_diffrn_reflns_Laue_measured_fraction_max    0.999
_diffrn_reflns_Laue_measured_fraction_full   0.996
_diffrn_reflns_point_group_measured_fraction_max   0.999
_diffrn_reflns_point_group_measured_fraction_full  0.996
_reflns_number_total              4011
_reflns_number_gt                 3825
_reflns_threshold_expression      'I > 2\s(I)'
_reflns_Friedel_coverage          0.000
_reflns_Friedel_fraction_max      .
_reflns_Friedel_fraction_full     .
 
_reflns_special_details
;
 Reflections were merged by SHELXL according to the crystal
 class for the calculation of statistics and refinement.
 
 _reflns_Friedel_fraction is defined as the number of unique
 Friedel pairs measured divided by the number that would be
 possible theoretically, ignoring centric projections and
 systematic absences.
;
 
_computing_data_collection        ?
_computing_cell_refinement        ?
_computing_data_reduction         ?
_computing_structure_solution     ?
_computing_structure_refinement 'SHELXL-2014/7 (Sheldrick, 2014)'
_computing_molecular_graphics     ?
_computing_publication_material   ?
_refine_special_details           ?
_refine_ls_structure_factor_coef  Fsqd
_refine_ls_matrix_type            full
_refine_ls_weighting_scheme       calc
_refine_ls_weighting_details
'w=1/[\s^2^(Fo^2^)+(0.0126P)^2^+2.8026P] where P=(Fo^2^+2Fc^2^)/3'
_atom_sites_solution_primary      ?
_atom_sites_solution_secondary    ?
_atom_sites_solution_hydrogens    .
_refine_ls_hydrogen_treatment     undef
_refine_ls_extinction_method      none
_refine_ls_extinction_coef        .
_refine_ls_number_reflns          4011
_refine_ls_number_parameters      187
_refine_ls_number_restraints      0
_refine_ls_R_factor_all           0.0241
_refine_ls_R_factor_gt            0.0228
_refine_ls_wR_factor_ref          0.0533
_refine_ls_wR_factor_gt           0.0525
_refine_ls_goodness_of_fit_ref    1.048
_refine_ls_restrained_S_all       1.048
_refine_ls_shift/su_max           0.002
_refine_ls_shift/su_mean          0.000
 
loop_
 _atom_site_label
 _atom_site_type_symbol
 _atom_site_fract_x
 _atom_site_fract_y
 _atom_site_fract_z
 _atom_site_U_iso_or_equiv
 _atom_site_adp_type
 _atom_site_occupancy
 _atom_site_site_symmetry_order  
 _atom_site_calc_flag
 _atom_site_refinement_flags_posn
 _atom_site_refinement_flags_adp
 _atom_site_refinement_flags_occupancy
 _atom_site_disorder_assembly
 _atom_site_disorder_group
Sb01 Sb 0.89695(2) 0.7500 0.94491(2) 0.00575(3) Uani 1 2 d S T P . .
Na1 Na 1.11304(6) 0.7500 0.21669(8) 0.00811(14) Uani 1 2 d S T P . .
S1 S 0.64568(3) 0.7500 0.95126(4) 0.00414(7) Uani 1 2 d S T P . .
O11 O 0.58838(11) 0.7500 1.05777(13) 0.0079(2) Uani 1 2 d S T P . .
O12 O 0.75006(11) 0.7500 0.97958(14) 0.0080(2) Uani 1 2 d S T P . .
O13 O 0.62666(8) 0.64549(9) 0.87292(9) 0.00697(16) Uani 1 1 d . . . . .
S2 S 0.86979(3) 0.7500 0.29977(4) 0.00490(7) Uani 1 2 d S T P . .
O21 O 0.77411(11) 0.7500 0.24977(14) 0.0088(2) Uani 1 2 d S T P . .
O22 O 0.94732(11) 0.7500 0.21292(13) 0.0077(2) Uani 1 2 d S T P . .
O23 O 0.88333(8) 0.64596(9) 0.38494(9) 0.00697(16) Uani 1 1 d . . . . .
S3 S 0.40543(2) 0.55677(3) 0.78401(3) 0.00461(5) Uani 1 1 d . . . . .
O31 O 0.36347(8) 0.44603(9) 0.78539(11) 0.00998(18) Uani 1 1 d . . . . .
O32 O 0.35486(8) 0.63633(10) 0.69974(10) 0.01103(19) Uani 1 1 d . . . . .
O33 O 0.41145(8) 0.61105(10) 0.90812(10) 0.00827(17) Uani 1 1 d . . . . .
O34 O 0.51023(7) 0.54960(8) 0.74353(10) 0.00625(16) Uani 1 1 d . . . . .
S4 S 0.65551(2) 0.55034(3) 0.54232(3) 0.00497(5) Uani 1 1 d . . . . .
O41 O 0.59491(8) 0.62402(11) 0.47094(10) 0.01081(18) Uani 1 1 d . . . . .
O42 O 0.62541(9) 0.43156(9) 0.54871(11) 0.01082(19) Uani 1 1 d . . . . .
O43 O 0.75984(7) 0.54869(9) 0.49857(10) 0.00698(16) Uani 1 1 d . . . . .
O44 O 0.66561(7) 0.59704(9) 0.67252(9) 0.00567(15) Uani 1 1 d . . . . .
B1 B 0.83030(11) 0.64544(13) 0.50251(13) 0.0060(2) Uani 1 1 d . . . . .
OB1 O 0.78790(11) 0.7500 0.53321(13) 0.0064(2) Uani 1 2 d S T P . .
B2 B 0.58499(11) 0.64207(12) 0.74716(13) 0.0052(2) Uani 1 1 d . . . . .
OB2 O 0.54591(10) 0.7500 0.71061(13) 0.0054(2) Uani 1 2 d S T P . .
 
loop_
 _atom_site_aniso_label
 _atom_site_aniso_U_11
 _atom_site_aniso_U_22
 _atom_site_aniso_U_33
 _atom_site_aniso_U_23
 _atom_site_aniso_U_13
 _atom_site_aniso_U_12
Sb01 0.00455(5) 0.00736(5) 0.00534(5) 0.000 -0.00025(4) 0.000
Na1 0.0055(3) 0.0091(3) 0.0098(4) 0.000 0.0002(3) 0.000
S1 0.00427(16) 0.00472(16) 0.00345(16) 0.000 0.00008(13) 0.000
O11 0.0081(6) 0.0106(6) 0.0051(5) 0.000 0.0035(4) 0.000
O12 0.0042(5) 0.0114(6) 0.0083(6) 0.000 -0.0005(4) 0.000
O13 0.0109(4) 0.0048(4) 0.0052(4) -0.0010(3) -0.0022(3) 0.0006(3)
S2 0.00499(17) 0.00619(16) 0.00351(16) 0.000 0.00034(13) 0.000
O21 0.0053(6) 0.0131(6) 0.0080(6) 0.000 -0.0024(4) 0.000
O22 0.0077(6) 0.0098(6) 0.0055(5) 0.000 0.0034(4) 0.000
O23 0.0081(4) 0.0077(4) 0.0051(4) 0.0018(3) 0.0021(3) 0.0017(3)
S3 0.00504(12) 0.00466(11) 0.00414(12) -0.00009(9) 0.00039(9) -0.00107(9)
O31 0.0102(4) 0.0054(4) 0.0143(5) -0.0026(3) 0.0039(4) -0.0036(3)
O32 0.0062(4) 0.0171(5) 0.0098(4) 0.0081(4) -0.0003(3) -0.0009(4)
O33 0.0065(4) 0.0123(4) 0.0061(4) -0.0045(3) 0.0010(3) -0.0007(3)
O34 0.0051(4) 0.0054(4) 0.0083(4) -0.0015(3) 0.0023(3) -0.0012(3)
S4 0.00454(12) 0.00564(12) 0.00473(12) -0.00124(9) 0.00033(9) -0.00062(9)
O41 0.0088(4) 0.0158(5) 0.0078(4) 0.0016(4) -0.0017(3) 0.0031(4)
O42 0.0115(5) 0.0069(4) 0.0141(5) -0.0045(3) 0.0047(4) -0.0038(3)
O43 0.0049(4) 0.0073(4) 0.0087(4) -0.0013(3) 0.0027(3) -0.0004(3)
O44 0.0049(4) 0.0079(4) 0.0043(4) -0.0018(3) 0.0000(3) 0.0003(3)
B1 0.0057(5) 0.0072(5) 0.0052(5) 0.0003(4) 0.0001(4) -0.0001(4)
OB1 0.0066(5) 0.0065(5) 0.0063(5) 0.000 0.0012(4) 0.000
B2 0.0055(5) 0.0055(5) 0.0047(5) -0.0003(4) 0.0005(4) 0.0000(4)
OB2 0.0063(5) 0.0038(5) 0.0062(5) 0.000 -0.0004(4) 0.000
 
_geom_special_details
;
 All esds (except the esd in the dihedral angle between two l.s. planes)
 are estimated using the full covariance matrix.  The cell esds are taken
 into account individually in the estimation of esds in distances, angles
 and torsion angles; correlations between esds in cell parameters are only
 used when they are defined by crystal symmetry.  An approximate (isotropic)
 treatment of cell esds is used for estimating esds involving l.s. planes.
;
 
loop_
 _geom_bond_atom_site_label_1
 _geom_bond_atom_site_label_2
 _geom_bond_distance
 _geom_bond_site_symmetry_2
 _geom_bond_publ_flag
Sb01 O12 2.0625(15) . ?
Sb01 O32 2.1415(11) 6_657 ?
Sb01 O32 2.1415(11) 4_566 ?
Sb01 O42 2.4171(11) 8_766 ?
Sb01 O42 2.4171(11) 2_665 ?
Na1 O21 2.2531(18) 6_656 ?
Na1 O22 2.2877(18) . ?
Na1 O31 2.4225(11) 8_765 ?
Na1 O31 2.4225(11) 2_664 ?
Na1 O11 2.4886(17) 6_657 ?
Na1 O41 2.5331(14) 6_656 ?
Na1 O41 2.5331(14) 4_565 ?
S1 O11 1.4074(15) . ?
S1 O12 1.4736(16) . ?
S1 O13 1.5099(10) . ?
S1 O13 1.5099(10) 7_575 ?
O11 Na1 2.4886(17) 6_557 ?
O13 B2 1.4907(18) . ?
S2 O21 1.4292(16) . ?
S2 O22 1.4305(15) . ?
S2 O23 1.5382(11) 7_575 ?
S2 O23 1.5382(11) . ?
O21 Na1 2.2531(18) 6_556 ?
O23 B1 1.4790(18) . ?
S3 O31 1.4124(11) . ?
S3 O32 1.4806(11) . ?
S3 O33 1.4986(11) . ?
S3 O34 1.5149(11) . ?
O31 Na1 2.4224(11) 2_665 ?
O32 Sb01 2.1415(11) 6_557 ?
O33 B1 1.5391(18) 6_557 ?
O34 B2 1.4911(18) . ?
S4 O41 1.4293(12) . ?
S4 O42 1.4445(11) . ?
S4 O43 1.5174(11) . ?
S4 O44 1.5297(10) . ?
O41 Na1 2.5331(14) 6_556 ?
O42 Sb01 2.4171(11) 2_664 ?
O43 B1 1.4880(18) . ?
O44 B2 1.4760(18) . ?
B1 OB1 1.3907(16) . ?
B1 O33 1.5391(18) 6_657 ?
OB1 B1 1.3908(16) 7_575 ?
B2 OB2 1.4236(16) . ?
OB2 B2 1.4235(16) 7_575 ?
 
loop_
 _geom_angle_atom_site_label_1
 _geom_angle_atom_site_label_2
 _geom_angle_atom_site_label_3
 _geom_angle
 _geom_angle_site_symmetry_1
 _geom_angle_site_symmetry_3
 _geom_angle_publ_flag
O12 Sb01 O32 82.47(5) . 6_657 ?
O12 Sb01 O32 82.47(4) . 4_566 ?
O32 Sb01 O32 76.26(7) 6_657 4_566 ?
O12 Sb01 O42 77.77(4) . 8_766 ?
O32 Sb01 O42 148.36(4) 6_657 8_766 ?
O32 Sb01 O42 76.85(4) 4_566 8_766 ?
O12 Sb01 O42 77.77(4) . 2_665 ?
O32 Sb01 O42 76.85(4) 6_657 2_665 ?
O32 Sb01 O42 148.36(4) 4_566 2_665 ?
O42 Sb01 O42 121.78(6) 8_766 2_665 ?
O21 Na1 O22 171.67(7) 6_656 . ?
O21 Na1 O31 79.48(4) 6_656 8_765 ?
O22 Na1 O31 98.01(4) . 8_765 ?
O21 Na1 O31 79.48(4) 6_656 2_664 ?
O22 Na1 O31 98.01(4) . 2_664 ?
O31 Na1 O31 140.53(7) 8_765 2_664 ?
O21 Na1 O11 88.49(6) 6_656 6_657 ?
O22 Na1 O11 83.17(6) . 6_657 ?
O31 Na1 O11 73.22(4) 8_765 6_657 ?
O31 Na1 O11 73.22(4) 2_664 6_657 ?
O21 Na1 O41 103.25(5) 6_656 6_656 ?
O22 Na1 O41 83.49(5) . 6_656 ?
O31 Na1 O41 143.97(5) 8_765 6_656 ?
O31 Na1 O41 73.72(4) 2_664 6_656 ?
O11 Na1 O41 142.05(3) 6_657 6_656 ?
O21 Na1 O41 103.25(5) 6_656 4_565 ?
O22 Na1 O41 83.49(5) . 4_565 ?
O31 Na1 O41 73.72(4) 8_765 4_565 ?
O31 Na1 O41 143.97(5) 2_664 4_565 ?
O11 Na1 O41 142.05(3) 6_657 4_565 ?
O41 Na1 O41 70.69(6) 6_656 4_565 ?
O11 S1 O12 112.06(9) . . ?
O11 S1 O13 111.81(6) . . ?
O12 S1 O13 106.80(6) . . ?
O11 S1 O13 111.80(6) . 7_575 ?
O12 S1 O13 106.80(6) . 7_575 ?
O13 S1 O13 107.24(8) . 7_575 ?
S1 O11 Na1 137.96(10) . 6_557 ?
S1 O12 Sb01 157.28(10) . . ?
B2 O13 S1 127.70(9) . . ?
O21 S2 O22 115.94(9) . . ?
O21 S2 O23 110.11(6) . 7_575 ?
O22 S2 O23 108.10(6) . 7_575 ?
O21 S2 O23 110.11(6) . . ?
O22 S2 O23 108.10(6) . . ?
O23 S2 O23 103.76(8) 7_575 . ?
S2 O21 Na1 148.15(10) . 6_556 ?
S2 O22 Na1 137.39(10) . . ?
B1 O23 S2 117.97(9) . . ?
O31 S3 O32 112.54(7) . . ?
O31 S3 O33 113.41(7) . . ?
O32 S3 O33 109.03(7) . . ?
O31 S3 O34 110.14(6) . . ?
O32 S3 O34 107.63(6) . . ?
O33 S3 O34 103.57(6) . . ?
S3 O31 Na1 143.15(7) . 2_665 ?
S3 O32 Sb01 135.84(7) . 6_557 ?
S3 O33 B1 130.07(9) . 6_557 ?
B2 O34 S3 127.82(9) . . ?
O41 S4 O42 115.57(7) . . ?
O41 S4 O43 113.01(6) . . ?
O42 S4 O43 106.03(6) . . ?
O41 S4 O44 110.38(6) . . ?
O42 S4 O44 108.71(6) . . ?
O43 S4 O44 102.19(6) . . ?
S4 O41 Na1 136.98(7) . 6_556 ?
S4 O42 Sb01 148.18(7) . 2_664 ?
B1 O43 S4 126.97(9) . . ?
B2 O44 S4 124.86(9) . . ?
OB1 B1 O23 114.47(12) . . ?
OB1 B1 O43 113.17(12) . . ?
O23 B1 O43 107.54(11) . . ?
OB1 B1 O33 112.35(12) . 6_657 ?
O23 B1 O33 101.09(10) . 6_657 ?
O43 B1 O33 107.30(11) . 6_657 ?
B1 OB1 B1 121.98(16) . 7_575 ?
OB2 B2 O44 116.33(12) . . ?
OB2 B2 O13 112.42(11) . . ?
O44 B2 O13 103.19(11) . . ?
OB2 B2 O34 111.50(12) . . ?
O44 B2 O34 104.54(10) . . ?
O13 B2 O34 108.11(11) . . ?
B2 OB2 B2 123.74(16) 7_575 . ?
 
_refine_diff_density_max    1.222
_refine_diff_density_min   -0.794
_refine_diff_density_rms    0.132

_shelx_res_file
;

    mo_ET179_1_0ma_a.res created by SHELXL-2014/7


TITL mo_ET179_1_0ma_a.res in Pnma
REM Old TITL __TMP__ in Pnma
REM SHELXT solution in Pnma: R1 0.044, Rweak 0.002, Alpha 0.035
REM <I/s>   0.830 for  187 systematic absences,  Orientation as input
REM Formula found by SHELXT:  B4 Na O26 S6 Sb
CELL  0.71073  13.8021  11.6319  10.9307   90.000   90.000   90.000
ZERR   2.000   0.0006   0.0005   0.0005    0.000    0.000    0.000
LATT  1
SYMM 1/2-X, -Y, 1/2+Z
SYMM -X, 1/2+Y, -Z
SYMM 1/2+X, 1/2-Y, 1/2-Z
SFAC B NA O S SB
UNIT 16 4 104 24 4
TEMP -173.150
L.S. 10
BOND
LIST 4
ACTA
OMIT 0 70
OMIT 1 0 3
FMAP 2
PLAN 20
WGHT    0.012600    2.802600
FVAR       0.17266
PART 0
REM Antimon
SB01  5    0.896952    0.750000    0.944913    10.50000    0.00455    0.00736 =
         0.00534    0.00000   -0.00025    0.00000
REM Natrium
NA1   2    1.113041    0.750000    0.216695    10.50000    0.00548    0.00907 =
         0.00979    0.00000    0.00020    0.00000
REM Sulfat 1
S1    4    0.645680    0.750000    0.951259    10.50000    0.00427    0.00472 =
         0.00345    0.00000    0.00008    0.00000
O11   3    0.588385    0.750000    1.057772    10.50000    0.00812    0.01055 =
         0.00507    0.00000    0.00345    0.00000
O12   3    0.750064    0.750000    0.979582    10.50000    0.00424    0.01139 =
         0.00826    0.00000   -0.00054    0.00000
O13   3    0.626664    0.645494    0.872923    11.00000    0.01093    0.00479 =
         0.00518   -0.00102   -0.00224    0.00060
REM Sulfat 2
S2    4    0.869787    0.750000    0.299774    10.50000    0.00499    0.00619 =
         0.00351    0.00000    0.00034    0.00000
O21   3    0.774107    0.750000    0.249767    10.50000    0.00534    0.01310 =
         0.00799    0.00000   -0.00242    0.00000
O22   3    0.947320    0.750000    0.212925    10.50000    0.00771    0.00983 =
         0.00552    0.00000    0.00340    0.00000
O23   3    0.883331    0.645960    0.384944    11.00000    0.00809    0.00774 =
         0.00508    0.00183    0.00214    0.00169
REM Sulfat 3
S3    4    0.405427    0.556769    0.784014    11.00000    0.00504    0.00466 =
         0.00414   -0.00009    0.00039   -0.00107
O31   3    0.363466    0.446027    0.785390    11.00000    0.01021    0.00544 =
         0.01429   -0.00262    0.00391   -0.00361
O32   3    0.354855    0.636325    0.699742    11.00000    0.00621    0.01706 =
         0.00982    0.00812   -0.00031   -0.00086
O33   3    0.411447    0.611050    0.908116    11.00000    0.00649    0.01225 =
         0.00609   -0.00454    0.00103   -0.00065
O34   3    0.510226    0.549596    0.743526    11.00000    0.00507    0.00541 =
         0.00826   -0.00147    0.00228   -0.00121
REM Sulfat 4
S4    4    0.655514    0.550341    0.542318    11.00000    0.00454    0.00564 =
         0.00473   -0.00124    0.00033   -0.00062
O41   3    0.594912    0.624019    0.470940    11.00000    0.00881    0.01578 =
         0.00784    0.00155   -0.00166    0.00314
O42   3    0.625408    0.431560    0.548714    11.00000    0.01152    0.00688 =
         0.01407   -0.00454    0.00471   -0.00380
O43   3    0.759841    0.548687    0.498569    11.00000    0.00490    0.00731 =
         0.00873   -0.00125    0.00268   -0.00036
O44   3    0.665615    0.597044    0.672523    11.00000    0.00486    0.00787 =
         0.00427   -0.00178    0.00004    0.00028
REM Borat 1
B1    1    0.830296    0.645440    0.502513    11.00000    0.00572    0.00716 =
         0.00518    0.00032    0.00009   -0.00008
OB1   3    0.787904    0.750000    0.533206    10.50000    0.00660    0.00646 =
         0.00627    0.00000    0.00120    0.00000
REM Borat 2
B2    1    0.584985    0.642073    0.747163    11.00000    0.00553    0.00549 =
         0.00473   -0.00029    0.00050    0.00000
OB2   3    0.545909    0.750000    0.710615    10.50000    0.00628    0.00376 =
         0.00618    0.00000   -0.00041    0.00000
HKLF 4

REM  mo_ET179_1_0ma_a.res in Pnma
REM R1 =  0.0228 for    3825 Fo > 4sig(Fo)  and  0.0241 for all    4011 data
REM    187 parameters refined using      0 restraints

END

WGHT      0.0126      2.8026

REM Highest difference peak  1.222,  deepest hole -0.794,  1-sigma level  0.132
Q1    1   1.1574  0.7500  0.1626  10.50000  0.05    1.22
Q2    1   0.9457  0.7500  0.9392  10.50000  0.05    0.74
Q3    1   0.8169  0.7917  0.5153  11.00000  0.05    0.59
Q4    1   0.4659  0.5505  0.7650  11.00000  0.05    0.55
Q5    1   0.7155  0.5471  0.4999  11.00000  0.05    0.51
Q6    1   0.5555  0.7989  0.7366  11.00000  0.05    0.51
Q7    1   0.7830  0.7500  0.5878  10.50000  0.05    0.47
Q8    1   0.6210  0.7500  1.0179  10.50000  0.05    0.46
Q9    1   0.5021  0.7500  0.7236  10.50000  0.05    0.45
Q10   1   0.4071  0.5765  0.8451  11.00000  0.05    0.45
Q11   1   0.9966  0.7500  0.1474  10.50000  0.05    0.43
Q12   1   0.7643  0.7500  0.4996  10.50000  0.05    0.42
Q13   1   0.3839  0.5913  0.7236  11.00000  0.05    0.42
Q14   1   0.8984  0.7500  0.9995  10.50000  0.05    0.42
Q15   1   0.9400  0.6246  0.4560  11.00000  0.05    0.42
Q16   1   0.3904  0.4968  0.7807  11.00000  0.05    0.41
Q17   1   0.7465  0.7500  0.3849  10.50000  0.05    0.41
Q18   1   0.4899  0.7500  0.9128  10.50000  0.05    0.40
Q19   1   0.5357  0.5704  0.7763  11.00000  0.05    0.39
Q20   1   0.8890  0.7125  0.3979  11.00000  0.05    0.38
;
_shelx_res_checksum    7842

_shelx_hkl_file
;
   0   0   2  276.47   17.10
   0   0  -2  300.77   23.50
   0   0  -2  274.67   17.10
   0   0  -3    0.40    0.30
   0   0   3    0.00    0.20
   0   0  -4 3807.92  236.08
   0   0   5    0.30    0.30
   0   0  -5    0.90    0.50
   0   0   6  365.86   22.00
   0   0  -6  351.06   22.00
   0   0  -6  357.96   22.00
   0   0  -7    0.30    0.50
   0   0   7    0.70    0.50
   0   0   7    0.00    0.40
   0   0  -7    0.30    0.50
   0   0  -8  627.24   37.50
   0   0   8  629.24   37.50
   0   0  -8  598.74   37.60
   0   0  -9    0.30    0.50
   0   0  -9   -0.30    0.50
   0   0   9    0.00    0.50
   0   0   9    1.00    0.70
   0   0  10  226.78   14.40
   0   0 -10  205.48   14.50
   0   0  10  219.08   14.00
   0   0 -10  201.88   14.40
   0   0  11    0.90    0.80
   0   0 -11    0.60    0.90
   0   0 -11    0.50    0.80
   0   0  11    0.50    0.60
   0   0  12 1114.39   67.09
   0   0 -12 1118.69   67.89
   0   0  13   -0.10    0.40
   0   0 -13    1.40    1.10
   0   0  13    0.80    1.30
   0   0 -13   -0.40    0.60
   0   0 -14    2.20    1.70
   0   0  14    0.10    1.20
   0   0  15   -0.10    1.20
   0   0  15    1.50    1.70
   0   0  15    4.00    3.30
   0   0 -15    2.60    1.90
   0   0  16   15.20    6.20
   0   0  16   15.10    5.40
   0   0 -16    7.00    3.10
   0   0  16   14.40    5.00
   0   0  17    1.10    2.40
   0   0  17   -0.60    0.90
   0   0  17   -1.00    0.80
   0   0 -17    0.50    1.40
   0   0  18  237.28   20.80
   0   0  18  204.78   23.30
   0   0  18  245.28   21.00
   0   0 -18  230.48   18.90
   0   0  19    2.60    3.60
   0   0 -19    3.70    2.70
   0   0  19    0.20    1.30
   0   0  19    0.90    1.80
   0   0  20  165.68   17.20
   0   0  20  155.58   16.50
   0   0 -20  175.88   16.00
   0   0  20  186.58   26.00
   0   0  21   -1.10    1.10
   0   0  21   -1.60    1.10
   0   0 -21    0.10    1.40
   0   0  22    6.30    3.90
   0   0 -22   19.10    5.70
   0   0  22   15.00    7.50
   0   0  23   -1.80    0.80
   0   0  23    0.60    1.80
   0   0 -23    1.30    2.10
   0   0  24   81.59   13.70
   0   0 -24   70.79   12.00
   0   0  24   73.69   15.30
   0   0 -25    1.20    1.90
   0   0  25   -1.10    0.90
   0   0  25    0.30    2.10
   0   0  26   30.50    6.90
   0   0  26   54.39   11.30
   0   0  27    0.20    1.60
   0   0 -27    3.20    2.90
   0   0  27    0.60    1.40
   0  -1  -1  396.06   23.80
   0   1  -1  406.96   29.40
   0   1   1  427.76   29.30
   0   1  -1  374.46   23.80
   0  -1  -1  388.06   28.80
   0  -1   2    0.50    0.30
   0  -1  -2    0.30    0.30
   0   1   2    0.30    0.30
   0  -1   2    0.60    0.30
   0  -1  -3 1322.07   76.09
   0   1  -3 1247.48   76.09
   0   1  -3 1292.57   86.69
   0   1   3 1295.27   86.29
   0  -1   3 1249.88   76.19
   0  -1  -3 1312.37   87.19
   0  -1   4    0.50    0.40
   0  -1   4    0.60    0.40
   0  -1  -4    0.30    0.40
   0   1   4    0.10    0.30
   0   1  -4    0.40    0.40
   0   1   5  809.22   47.80
   0  -1   5  736.53   47.60
   0   1  -5  817.02   47.70
   0   1  -5  738.43   61.69
   0  -1  -5  873.81   64.99
   0  -1  -5  680.23   60.79
   0   1   5  761.82   47.40
   0  -1   6    0.90    0.60
   0  -1   6    0.80    0.50
   0   1   6    0.60    0.30
   0  -1  -6   -0.10    0.40
   0  -1  -6    1.60    0.70
   0   1  -6    0.40    0.50
   0   1  -6    0.00    0.50
   0   1  -7  431.86   27.60
   0  -1  -7  432.56   27.90
   0   1   7  436.26   26.90
   0  -1   7  461.95   27.30
   0  -1  -7  467.95   27.70
   0  -1   7  430.06   27.00
   0  -1   8    0.40    0.60
   0  -1   8    0.90    0.60
   0  -1  -8    0.10    0.60
   0   1  -8    0.20    0.50
   0   1  -8    0.10    0.50
   0   1   8    0.70    0.60
   0   1   8    0.00    0.40
   0  -1  -8    0.40    0.50
   0  -1  -9   53.39    5.00
   0   1  -9   57.19    5.00
   0   1   9   59.19    4.70
   0   1   9   55.09    4.70
   0  -1   9   64.89    5.20
   0  -1   9   59.19    4.80
   0  -1  -9   57.99    5.00
   0   1  -9   60.29    5.20
   0  -1 -10    1.00    0.80
   0   1 -10   -0.10    0.60
   0  -1 -10    0.40    0.80
   0   1 -10    0.20    0.70
   0  -1  10    0.70    0.70
   0  -1  10    1.80    0.90
   0   1  10    0.00    0.50
   0   1  10   -0.20    0.30
   0   1  11  166.58   11.70
   0  -1  11  180.58   11.80
   0   1 -11  168.38   12.30
   0   1  11  173.88   11.50
   0  -1  11  153.38   11.90
   0  -1 -11  178.18   12.40
   0  -1 -11  172.58   12.30
   0  -1 -12    0.80    1.20
   0   1  12    0.30    0.60
   0   1 -12   -0.10    0.70
   0   1  12   -0.10    0.60
   0  -1  12    0.00    0.50
   0  -1  12   -0.50    0.30
   0  -1 -12    0.00    1.00
   0   1 -13  133.89   10.60
   0  -1  13  143.39    9.50
   0   1  13  136.99   10.80
   0   1  13  100.59   12.70
   0  -1 -13  120.09   10.30
   0  -1 -13  126.99   10.50
   0  -1  14    0.10    0.50
   0   1 -14    0.00    1.00
   0   1  14   -1.30    0.70
   0  -1 -14    0.60    1.10
   0  -1  14    0.20    1.20
   0  -1 -14   -0.40    0.60
   0  -1  14    0.80    1.40
   0  -1  15  148.79   14.30
   0   1  15  137.79   16.30
   0   1  15  165.48   15.00
   0  -1  15  154.28   17.10
   0  -1 -15  178.08   13.60
   0   1 -15  159.78   13.20
   0   1  15  165.88   14.80
   0  -1  16    0.20    1.60
   0  -1  16    3.30    2.70
   0   1  16    1.10    1.80
   0  -1  16   -0.30    1.00
   0   1 -16   -1.20    0.60
   0  -1 -16   -0.50    1.10
   0   1  16   -1.20    1.10
   0   1  16    1.40    2.00
   0  -1  17   55.49   10.00
   0   1  17   45.30    9.50
   0   1 -17   60.59    9.10
   0  -1  17   58.69   10.70
   0  -1 -17   45.00    7.80
   0   1  17   77.89   12.00
   0  -1  17   61.29   12.60
   0   1  17   72.59   13.70
   0  -1 -18   -0.80    1.00
   0   1  18    2.00    2.20
   0  -1  18    1.00    1.90
   0  -1  18   -0.60    0.90
   0  -1  18    4.20    3.90
   0   1  18    0.10    2.40
   0   1  18   -0.60    1.00
   0   1 -18    1.20    1.80
   0  -1 -19    3.80    2.70
   0  -1  19    1.50    2.40
   0   1  19   -0.50    1.70
   0   1 -19    4.20    2.70
   0  -1  19    1.90    2.30
   0   1  19    6.70    4.10
   0   1  19   -0.90    1.50
   0  -1  19   -0.50    1.60
   0  -1  20    1.70    3.40
   0  -1  20    2.60    2.50
   0  -1 -20   -1.30    1.40
   0  -1  20   -0.70    1.10
   0   1 -20   -1.20    1.20
   0   1  20    1.40    2.10
   0   1  20    2.20    3.40
   0   1  21    5.80    4.70
   0   1 -21    7.10    3.60
   0  -1 -21   10.10    4.20
   0  -1  21    1.60    2.80
   0  -1  21    4.70    3.70
   0   1  21    5.30    3.70
   0   1  22   -0.40    1.30
   0  -1  22    4.20    4.20
   0  -1 -22    1.00    2.00
   0   1 -22    2.90    2.70
   0   1  22   -1.10    0.90
   0  -1  22    2.30    2.70
   0   1 -23   74.09   11.20
   0  -1 -23   84.29   13.00
   0  -1  23   55.89   10.90
   0  -1  23   33.60   10.80
   0   1  23   66.19   14.80
   0   1  23   52.09   10.20
   0   1 -24    0.10    1.70
   0   1  24   -0.80    1.50
   0  -1  24   -0.20    1.40
   0  -1 -24    1.60    2.50
   0   1  24    0.10    1.80
   0  -1  24   -0.70    2.00
   0  -1 -25   64.39   10.80
   0  -1  25   33.40    9.50
   0   1  25   37.90    7.70
   0   1  25   31.70    9.20
   0  -1  25   55.19    9.20
   0  -1 -26   -0.40    1.40
   0  -1  26   -0.80    1.00
   0   1 -26    2.70    2.50
   0  -1  26   -0.80    0.90
   0   1  26    0.90    1.70
   0   1  26   -0.20    1.90
   0  -1  27   -0.20    1.00
   0  -1  27    2.10    2.60
   0   1  27    0.70    1.90
   0   1  27   -0.10    1.20
   0  -2   0  973.00   57.19
   0   2   0  960.00   66.29
   0  -2   0  871.11   65.39
   0   2   0  978.90   57.09
   0  -2  -1    0.20    0.30
   0  -2  -1    1.90    0.60
   0  -2   1    0.10    0.30
   0  -2   1    0.60    0.40
   0   2   2  377.06   32.50
   0  -2  -2  367.36   22.60
   0  -2   2  333.47   22.70
   0   2  -2  365.06   32.50
   0  -2   2  370.76   32.60
   0   2  -2  358.36   22.70
   0  -2  -2  379.16   32.70
   0  -2   3    0.20    0.40
   0   2   3    0.30    0.30
   0  -2   3    0.50    0.40
   0  -2  -3    0.70    0.40
   0  -2  -4    8.40    1.40
   0  -2   4    9.20    1.60
   0   2   4    7.70    1.20
   0   2   5    0.10    0.30
   0  -2   5   -0.40    0.20
   0  -2  -5    0.60    0.50
   0  -2   5    0.40    0.40
   0  -2   6  117.89    8.90
   0   2   6  131.09    8.60
   0  -2  -6  124.19    8.50
   0  -2   6  143.29    8.90
   0   2  -6  129.39    8.70
   0  -2  -6  132.29    8.80
   0   2   7    0.60    0.50
   0  -2  -7    0.50    0.60
   0   2  -7    0.00    0.30
   0  -2   7    1.80    0.80
   0  -2   7    0.70    0.60
   0   2   8  517.95   31.30
   0   2  -8  499.35   31.60
   0  -2  -8  496.05   31.40
   0  -2  -8  530.25   31.70
   0  -2   8  514.55   31.50
   0  -2   8  531.45   31.90
   0   2   9    0.50    0.50
   0  -2  -9    0.40    0.60
   0   2  -9   -0.10    0.40
   0  -2  -9    0.20    0.70
   0  -2   9    0.40    0.60
   0  -2   9   -0.40    0.20
   0   2  10  147.59   10.20
   0  -2  10  148.79   10.80
   0   2  10  157.38   10.10
   0  -2  10  141.09   10.30
   0   2 -10  144.19   10.70
   0  -2 -10  147.69   10.80
   0  -2 -10  146.69   10.70
   0  -2  11    0.50    0.70
   0   2 -11    0.30    0.70
   0  -2  11    0.20    0.50
   0   2  11    0.80    0.60
   0  -2 -11    0.20    0.70
   0  -2 -11    0.40    0.80
   0   2  11   -0.10    0.40
   0  -2  12   96.99    8.00
   0   2  12   93.99    7.40
   0  -2 -12   95.79    8.30
   0  -2 -12  100.69    8.30
   0  -2  12   96.29    7.90
   0   2 -12  100.89    8.50
   0   2  12  100.69    7.20
   0  -2 -13   -0.50    0.80
   0   2  13    0.70    1.10
   0  -2 -13    0.00    0.70
   0   2 -13    1.00    1.10
   0  -2  13    1.00    0.90
   0   2  13    0.30    1.30
   0   2  13    0.50    0.60
   0  -2  13    0.20    0.60
   0  -2 -14    4.90    2.00
   0  -2 -14    2.20    1.80
   0  -2  14    3.40    2.30
   0   2  14    1.80    3.20
   0   2 -14    6.60    2.60
   0   2  14    3.50    1.50
   0  -2  14    2.20    2.30
   0  -2  14    5.70    1.60
   0  -2  15    0.00    0.30
   0  -2  15   -0.20    1.00
   0  -2  15   -0.80    0.70
   0  -2  15    0.70    1.60
   0  -2 -15    0.20    1.00
   0   2  15   -1.20    0.70
   0  -2 -15    0.30    1.30
   0   2 -15   -0.10    1.00
   0   2  15    4.10    3.20
   0   2  16  177.98   17.00
   0  -2  16  177.08   19.70
   0   2  16  177.08   14.70
   0   2  16  201.18   18.80
   0  -2 -16  204.08   15.40
   0  -2  16  200.88   18.20
   0   2 -16  191.88   15.60
   0  -2  16  198.18   17.10
   0   2  16  189.08   20.00
   0  -2 -16  186.78   15.50
   0  -2  17    0.10    1.40
   0   2  17    0.00    1.30
   0   2 -17   -0.30    1.30
   0   2  17   -1.20    1.10
   0  -2 -17   -0.40    1.20
   0   2  17   -0.20    0.90
   0   2  17   -0.70    1.80
   0  -2  17    0.40    1.80
   0  -2  17    4.00    3.50
   0   2  18   33.20    7.30
   0   2  18   35.80    8.60
   0  -2  18   25.30    7.10
   0   2 -18   41.50    7.60
   0  -2  18   22.40    8.00
   0   2  18   34.80   10.30
   0  -2  18   31.80    8.80
   0  -2 -18   30.10    6.80
   0   2  19    1.10    2.20
   0  -2  19   -0.10    1.90
   0   2  19    0.70    2.40
   0  -2  19   -1.40    1.20
   0   2 -19   -0.20    1.50
   0  -2  19    0.30    2.00
   0  -2 -19    1.10    1.80
   0  -2 -20   78.49   12.30
   0  -2  20   88.69   17.00
   0   2  20   68.79   14.60
   0  -2  20  106.69   16.60
   0   2 -20   97.59   13.00
   0   2  20   76.09   13.90
   0  -2  20  100.19   15.20
   0  -2 -21   -0.80    1.70
   0  -2  21    0.10    1.80
   0   2  21   -1.00    1.30
   0  -2  21   -0.70    1.20
   0  -2  21    0.50    2.00
   0   2 -21   -1.30    1.30
   0   2  21   -0.10    1.40
   0   2  22   14.40    7.10
   0   2 -22    9.20    4.20
   0  -2 -22   17.30    5.50
   0  -2  22   10.30    4.70
   0   2  22    8.80    4.60
   0  -2  22    9.80    5.80
   0  -2 -23    3.40    2.70
   0  -2  23    1.70    2.30
   0   2  23   -1.00    1.20
   0   2 -23    0.30    2.20
   0   2  23   -0.90    1.20
   0  -2  23   -0.70    1.80
   0  -2  24   28.50    9.60
   0  -2 -24   33.80    7.90
   0   2  24   19.80    6.60
   0   2 -24   37.60    8.30
   0  -2  24   28.70    7.80
   0   2  24   15.60    7.00
   0   2  25    0.50    2.20
   0  -2  25   -0.50    1.10
   0   2 -25    0.50    1.70
   0  -2 -25    0.40    1.80
   0   2  25   -0.60    1.50
   0  -2  25    3.00    3.30
   0  -2  26    9.90    3.70
   0  -2  26   11.00    5.30
   0   2  26   16.00    5.90
   0   2  26   23.70    6.30
   0   2  27    0.40    1.90
   0   2  27    0.50    1.50
   0  -2  27    2.40    2.80
   0  -2  27    1.20    1.80
   0  -3   0    0.00    0.40
   0  -3   0    0.00    0.30
   0  -3  -1 1600.54  109.99
   0  -3   1 1567.74   95.99
   0   3   1 1707.83  111.49
   0  -3   1 1592.14  109.99
   0   3   1 1672.73   95.89
   0   3  -1 1620.04  110.49
   0   3  -1 1579.64   95.89
   0  -3  -1 1560.94   95.79
   0  -3   2    0.50    0.50
   0  -3   2    1.80    0.70
   0  -3  -2    0.10    0.40
   0  -3  -2    0.20    0.40
   0  -3   3 2608.64  163.68
   0  -3  -3 2936.41  181.48
   0  -3   3 2732.23  180.28
   0   3  -3 2847.11  163.68
   0  -3  -3 2822.62  163.38
   0   3  -3 2778.42  181.38
   0   3   3 2671.33  179.28
   0  -3   4   -0.10    0.30
   0  -3  -4    0.00    0.50
   0   3   4    0.80    0.50
   0  -3   4   -0.30    0.30
   0  -3  -5  422.46   25.50
   0   3   5  401.96   25.20
   0  -3   5  446.86   26.00
   0   3  -5  399.76   25.40
   0  -3   6    0.40    0.50
   0  -3  -6    0.30    0.50
   0  -3   6    0.10    0.40
   0  -3  -6    0.90    0.70
   0   3   6    0.70    0.50
   0  -3  -7  457.15   28.60
   0  -3   7  455.15   28.70
   0  -3   7  448.46   29.10
   0   3  -7  477.25   28.80
   0   3   7  488.15   28.40
   0  -3  -7  471.05   28.80
   0  -3  -8    0.10    0.50
   0   3  -8    0.30    0.70
   0   3   8    0.20    0.40
   0  -3   8    0.70    0.60
   0  -3   8    0.60    0.80
   0  -3  -8   -0.60    0.20
   0  -3  -9  114.19    8.40
   0   3  -9  106.59    8.40
   0  -3   9  108.69    8.30
   0   3   9  113.19    8.00
   0  -3  -9  119.49    8.60
   0   3  10    0.30    0.50
   0  -3  10    0.60    0.70
   0  -3 -10    0.90    0.90
   0  -3 -10   -0.80    0.40
   0   3  11  155.28   11.10
   0  -3 -11  146.29   11.70
   0   3 -11  180.28   12.30
   0   3  11  169.98   11.00
   0  -3 -11  159.38   11.90
   0   3 -12    0.80    1.10
   0  -3 -12   -0.40    0.70
   0   3  12   -0.30    0.30
   0  -3  12    0.90    0.80
   0  -3  12   -0.10    0.60
   0  -3 -12    0.80    0.90
   0   3  12   -0.20    0.50
   0   3 -13   83.69    7.90
   0   3  13   70.29   11.90
   0   3  13   89.89    7.80
   0   3  13   74.89    8.70
   0  -3 -13   76.39    7.50
   0  -3 -13   84.79    7.90
   0  -3  13   98.69    7.30
   0   3  14    0.20    1.20
   0  -3  14    1.00    0.90
   0   3  14    0.00    0.30
   0  -3 -14   -0.20    0.90
   0  -3 -14    0.60    1.20
   0   3  14    0.50    1.40
   0   3 -14   -0.50    0.80
   0  -3  14   -0.20    1.10
   0  -3  14   -0.50    0.60
   0  -3 -15  160.68   13.80
   0   3 -15  161.48   14.60
   0   3  15  164.28   17.60
   0   3  15  148.89   14.80
   0  -3  15  157.88   16.00
   0  -3 -15  174.78   13.50
   0  -3  15  180.78   15.30
   0   3  16    1.00    2.30
   0  -3  16    1.80    2.10
   0  -3 -16   -0.90    1.20
   0  -3 -16    0.10    1.00
   0  -3  16    1.80    2.40
   0  -3  16   -0.50    1.10
   0   3  16    0.30    1.40
   0   3  16    1.00    1.90
   0   3 -16   -0.50    1.10
   0   3  17    4.30    2.70
   0   3  17    3.10    2.10
   0  -3  17   10.70    6.50
   0  -3 -17    1.60    2.10
   0   3  17    4.20    3.30
   0   3 -17    4.20    2.70
   0  -3  17    5.70    3.10
   0  -3 -17    2.10    1.90
   0  -3  17    2.60    2.50
   0   3  17    3.80    3.20
   0  -3 -18   -1.60    0.80
   0  -3  18   -0.40    1.40
   0   3 -18   -0.70    1.00
   0  -3  18   -0.60    1.20
   0   3  18   -0.50    1.70
   0  -3  18    0.10    1.30
   0   3  18    0.70    1.20
   0   3  18   -1.20    1.10
   0  -3  19   27.30    7.40
   0  -3 -19   41.20    8.40
   0   3  19   36.30    9.50
   0   3  19   44.00   11.20
   0  -3  19   17.60    6.50
   0  -3  19   21.10    8.30
   0   3 -19   32.70    7.00
   0  -3  20    0.70    2.50
   0  -3 -20    0.60    2.10
   0   3 -20    1.30    1.80
   0  -3  20    2.60    2.70
   0   3  20    0.20    1.80
   0  -3  20    0.40    1.80
   0   3  20   -0.60    1.60
   0  -3  21   32.70    8.10
   0  -3  21   38.20   11.60
   0   3  21   31.30    8.80
   0  -3  21   38.90    9.20
   0   3 -21   46.60    8.70
   0  -3 -21   44.90    9.30
   0   3  21   40.10   11.70
   0  -3  22   -0.10    1.80
   0   3  22   -0.30    1.80
   0   3  22    0.50    2.20
   0  -3 -22   -0.60    1.90
   0  -3  22   -1.80    1.80
   0   3 -22   -1.60    0.90
   0  -3 -23   68.89   10.90
   0  -3  23   59.29   15.20
   0  -3  23   71.99   12.30
   0   3 -23   96.49   13.30
   0   3  23   42.00   11.30
   0   3  23   53.49   10.30
   0  -3 -24    1.80    2.30
   0  -3  24    1.40    2.00
   0   3 -24    0.50    1.90
   0   3  24    0.20    2.00
   0  -3  24    0.90    2.80
   0   3  24    1.10    2.30
   0   3  25   -0.50    1.60
   0   3  25   -0.80    1.50
   0  -3  25    0.10    2.10
   0  -3  25   -0.30    1.40
   0  -3 -25    0.50    2.00
   0   3 -25   -0.70    1.20
   0   3  26    1.20    2.00
   0   3 -26    0.10    1.40
   0  -3  26    1.80    1.70
   0  -3  26   -1.70    0.90
   0  -3 -26    5.40    3.10
   0   3  26    0.30    1.80
   0  -3  27    3.30    2.20
   0  -3  27    6.50    3.80
   0   3  27    5.70    3.00
   0   3  27    3.70    2.90
   0   4   0 1268.17   96.69
   0  -4   0 1321.07   96.49
   0  -4   0 1258.07   78.69
   0   4   0 1344.47   78.89
   0  -4   1   -0.20    0.30
   0  -4  -1    1.00    0.60
   0  -4  -1   -0.10    0.40
   0  -4   1    0.10    0.50
   0  -4   2  189.48   13.00
   0  -4   2  188.78   12.70
   0  -4  -2  194.48   12.60
   0  -4  -2  215.78   13.10
   0  -4  -3   -0.30    0.40
   0  -4   3    0.20    0.50
   0  -4  -3    0.40    0.70
   0  -4   3   -0.40    0.30
   0  -4   4 1445.56   90.99
   0   4   4 1583.54  112.69
   0  -4   4 1661.33  114.99
   0   4  -4 1464.95  112.79
   0  -4  -4 1503.05  112.89
   0   4  -4 1510.35   90.69
   0  -4  -4 1443.96   90.29
   0  -4   5    0.90    0.70
   0  -4  -5    0.70    0.70
   0   4  -5    1.90    0.90
   0  -4  -5    0.70    0.60
   0   4   5    0.40    0.50
   0   4  -6  252.07   17.00
   0  -4  -6  276.37   17.00
   0  -4   6  263.07   17.50
   0   4   6  260.87   16.70
   0  -4  -6  261.07   17.10
   0  -4   6  281.27   17.20
   0  -4   7    0.70    0.70
   0   4  -7    0.00    0.50
   0  -4   7    0.30    0.50
   0   4   7    0.80    0.50
   0  -4  -7    1.10    0.70
   0  -4  -7   -0.40    0.30
   0  -4   8 1003.70   59.49
   0  -4  -8  957.50   58.79
   0   4   9   -0.10    0.30
   0  -4  -9    0.10    0.70
   0   4  -9    0.10    0.70
   0  -4   9    0.20    0.60
   0  -4   9    0.20    0.50
   0  -4  -9    0.60    0.80
   0  -4  10  453.95   29.30
   0   4 -10  460.85   29.00
   0  -4  10  433.76   28.70
   0   4  10  447.86   28.10
   0  -4 -10  474.95   29.00
   0  -4  11   -0.60    0.30
   0   4 -11   -0.30    0.70
   0  -4  11    0.40    0.70
   0  -4 -11    0.80    0.90
   0  -4 -11   -0.20    0.50
   0   4  11    0.20    0.40
   0  -4  12  444.46   27.40
   0  -4  12  399.66   27.70
   0   4 -12  416.06   28.00
   0  -4 -12  406.26   27.90
   0   4  12  470.55   26.90
   0  -4 -12  410.96   27.80
   0  -4  13    0.00    0.70
   0   4  13    0.90    1.30
   0  -4 -13    0.60    1.00
   0   4  13    0.70    1.70
   0   4 -13    0.90    1.20
   0  -4  13    3.10    2.60
   0  -4  13    1.00    0.90
   0   4 -14   39.50    6.50
   0   4  14   63.59   11.90
   0  -4 -14   49.80    7.30
   0  -4  14   57.69    9.70
   0  -4 -14   50.89    7.00
   0  -4  14   51.99    5.00
   0  -4  14   53.79   10.20
   0   4  14   54.49    9.00
   0  -4  15   -0.70    0.90
   0  -4 -15   -0.10    1.30
   0   4  15    0.20    1.20
   0   4 -15   -0.60    0.90
   0   4  15   -0.20    1.20
   0  -4  15    2.40    1.10
   0  -4  15    0.20    1.00
   0   4  16   21.10    6.30
   0   4  16   18.90    7.10
   0  -4  16   18.10    5.30
   0  -4 -16   19.60    4.50
   0  -4  16   18.10    6.50
   0  -4 -16   11.60    4.10
   0   4 -16   20.60    4.90
   0  -4 -17    0.80    1.60
   0   4  17    1.30    3.20
   0  -4  17   -0.20    0.90
   0  -4  17   -0.20    1.40
   0   4 -17    0.60    1.60
   0  -4  17    1.60    2.50
   0   4  17   -0.10    1.10
   0  -4 -17    0.30    1.30
   0  -4  18  122.99   13.60
   0   4  18  126.79   14.30
   0  -4  18  152.58   22.30
   0   4  18  126.49   12.00
   0   4 -18  144.19   13.30
   0  -4 -18  133.59   13.30
   0  -4  18  157.58   16.30
   0   4  18  108.49   18.20
   0   4  19    1.20    1.60
   0  -4  19    0.10    2.00
   0  -4  19    1.30    2.20
   0   4 -19    0.00    1.70
   0  -4  19   -1.10    0.80
   0   4  19   -0.20    1.70
   0  -4 -19    1.70    2.60
   0   4  19    3.60    3.40
   0  -4 -20  163.98   15.50
   0  -4  20  159.18   21.70
   0   4 -20  139.59   14.20
   0   4  20  148.59   16.20
   0   4  20  125.19   20.10
   0  -4  20  139.19   15.20
   0  -4  21   -1.20    0.70
   0   4  21    0.40    1.80
   0  -4  21    1.50    2.40
   0   4 -21   -1.00    1.40
   0   4  21    0.20    2.10
   0  -4  21    0.10    1.30
   0  -4 -21    0.40    2.00
   0  -4  22   11.10    6.50
   0   4  22    1.00    2.40
   0   4 -22    3.70    3.10
   0   4  22    6.40    4.40
   0  -4  22    2.10    2.70
   0  -4 -22    7.40    4.40
   0   4  23    2.70    3.30
   0  -4  23   -0.10    1.30
   0   4  23   -0.50    1.40
   0  -4  23   -0.70    1.10
   0   4 -23    0.30    2.00
   0  -4 -23   -0.90    1.10
   0  -4  24    4.90    3.10
   0   4  24   10.60    5.10
   0   4  24    0.80    2.50
   0  -4 -25    4.90    3.30
   0   4 -25   -1.00    1.20
   0  -4  25    0.10    1.60
   0   4  25    0.30    2.20
   0  -4  25   -1.70    0.90
   0   4  25   -0.30    1.40
   0  -4  26    9.70    4.80
   0   4  26   17.30    5.00
   0   4  26   30.60    8.50
   0   4 -26   33.70    7.30
   0  -4 -26   35.70    7.70
   0  -4  26   16.40    4.60
   0   4  27   -1.20    0.60
   0  -4  27    0.50    1.60
   0  -4  27   -0.40    1.20
   0   4  27   -0.40    1.00
   0  -5   0    1.70    0.90
   0  -5   0    0.90    0.60
   0  -5   1    1.70    0.90
   0  -5  -1    1.90    0.90
   0  -5   1    1.70    0.90
   0  -5  -1    1.90    1.00
   0  -5  -2    0.60    0.60
   0  -5   2    0.00    0.50
   0  -5  -2   -0.40    0.40
   0  -5   2    0.00    0.50
   0  -5   3 1339.77  110.89
   0   5   3 1467.05  113.19
   0  -5  -3 1329.07  110.69
   0   5   3 1527.05   89.39
   0  -5  -3 1422.46   88.79
   0   5  -3 1527.65  116.29
   0  -5   3 1445.86   89.59
   0   5  -3 1520.15   89.29
   0   5   4    1.40    0.70
   0   5  -4    1.60    0.80
   0  -5  -4    0.50    0.60
   0  -5   4    0.10    0.50
   0  -5  -4    0.00    0.40
   0  -5   4    0.00    0.60
   0  -5  -4    0.60    0.70
   0  -5   5 1637.24  102.59
   0  -5  -5 1643.84  128.99
   0  -5  -5 1625.24  101.49
   0   5  -5 1542.85  129.19
   0   5   5 1824.72  129.79
   0   5  -5 1813.02  102.29
   0  -5   5 1553.04  128.79
   0  -5  -6   -0.20    0.60
   0  -5   6   -0.50    0.40
   0   5  -6    1.40    0.90
   0  -5  -6    0.80    0.70
   0  -5   6    0.20    0.60
   0   5   6    0.00    0.40
   0   5   7  660.93   38.20
   0  -5   7  604.74   39.20
   0   5  -7  616.44   38.70
   0  -5  -7  619.04   38.60
   0  -5  -7  641.34   38.70
   0  -5  -8    1.40    1.00
   0   5   8    0.70    0.60
   0  -5  -8   -0.70    0.40
   0  -5   8   -0.60    0.30
   0  -5   8    0.10    0.60
   0   5  -8    0.70    0.80
   0  -5   9  288.57   18.30
   0  -5   9  285.37   18.80
   0  -5  -9  276.17   18.20
   0   5   9  265.67   17.40
   0   5  -9  247.58   18.70
   0  -5  -9  259.87   18.10
   0  -5  10    0.40    0.80
   0  -5 -10    0.10    0.70
   0   5 -10    0.20    0.80
   0  -5  10   -0.10    0.50
   0  -5 -10   -0.40    0.70
   0   5  10    0.50    0.60
   0  -5 -11   33.50    5.20
   0  -5  11   43.90    5.40
   0   5  11   31.80    3.40
   0  -5  11   35.90    5.40
   0   5 -11   36.50    5.30
   0  -5 -11   27.90    4.60
   0   5 -12   -0.20    0.70
   0  -5 -12   -0.30    1.00
   0   5  12    0.20    0.50
   0  -5  12   -0.20    0.40
   0   5  12    0.20    1.60
   0  -5 -12   -0.30    0.90
   0  -5  12    0.10    0.90
   0  -5  13  185.18   17.70
   0  -5 -13  210.38   15.50
   0   5  13  206.88   16.80
   0  -5  13  197.88   14.20
   0  -5  13  168.28   15.60
   0  -5 -13  211.08   15.10
   0   5  13  194.18   14.50
   0   5 -13  197.78   15.20
   0   5  13  211.98   19.10
   0  -5 -14    0.10    1.10
   0   5 -14    3.00    1.90
   0  -5  14    2.20    1.80
   0   5  14    0.40    1.40
   0   5  14    2.80    2.10
   0  -5 -14   -0.40    1.00
   0  -5  14    1.10    1.00
   0  -5  15  158.98   11.20
   0  -5 -15  160.88   13.60
   0  -5 -15  153.68   12.70
   0   5 -15  138.89   12.80
   0   5  15  137.99   16.30
   0   5  15  148.39   14.60
   0  -5  15  155.58   14.20
   0  -5  15  161.28   16.20
   0   5 -16   -1.00    0.70
   0   5  16    2.60    2.90
   0  -5  16    0.20    0.40
   0  -5  16    0.50    1.20
   0  -5 -16    0.70    1.30
   0   5  16   -1.20    0.50
   0  -5  16    1.00    2.20
   0  -5 -16    0.70    1.70
   0  -5  17  317.17   25.20
   0   5  17  348.87   26.70
   0   5  17  309.77   23.70
   0  -5  17  325.67   31.50
   0  -5 -17  300.77   23.00
   0  -5 -17  306.27   24.30
   0   5  17  312.67   28.90
   0   5 -17  326.97   24.10
   0  -5  18    0.70    1.90
   0  -5  18   -0.30    1.30
   0   5  18   -1.70    0.80
   0   5 -18   -1.20    1.00
   0   5  18   -0.70    1.00
   0  -5  18    2.80    3.00
   0  -5 -18    0.60    1.80
   0  -5 -18    1.70    1.80
   0  -5  19   10.10    5.50
   0  -5  19    6.30    3.50
   0   5  19    8.80    5.60
   0   5  19    7.20    2.90
   0  -5 -19    8.30    4.00
   0   5 -19   10.10    4.10
   0   5  19    2.70    2.80
   0   5  20    0.70    1.30
   0  -5  20    1.50    2.50
   0  -5  20   -0.20    1.80
   0   5  20   -2.00    0.70
   0   5  20   -0.10    2.10
   0  -5  20    0.50    2.20
   0  -5 -21    1.50    2.70
   0   5 -21    0.70    2.00
   0  -5  21   -1.00    1.50
   0   5  21    0.70    1.50
   0  -5  21   -1.40    0.70
   0  -5  21    1.30    2.90
   0   5  21    0.20    2.30
   0   5  21   -0.90    1.30
   0   5  22   -0.20    2.10
   0  -5  22    0.50    2.50
   0   5 -22    2.60    3.00
   0  -5 -22    0.60    2.10
   0   5  22    2.40    2.80
   0  -5  22   -0.60    1.20
   0   5  23   45.00   11.40
   0  -5  23   16.10    7.10
   0  -5 -23   44.50    9.80
   0   5  23   34.60    8.90
   0   5 -23   23.60    6.10
   0  -5  23   17.40    4.90
   0  -5  24   -0.60    1.90
   0   5  24    1.00    2.30
   0  -5 -24    0.00    3.20
   0   5 -24    0.90    2.60
   0  -5  24   -0.20    1.40
   0   5  24   -0.30    1.70
   0   5  25    8.10    4.50
   0  -5 -25   12.40    4.80
   0  -5  25    3.70    2.50
   0   5 -25   13.00    4.60
   0  -5  25   12.10    6.10
   0   5  25   10.10    4.30
   0   5  26   -0.60    1.40
   0  -5  26    0.30    1.10
   0  -5  26   -0.30    1.50
   0   5  26    2.00    2.20
   0  -6   0 6149.58  389.26
   0   6   0 6093.59  391.76
   0  -6   1   -0.30    0.40
   0  -6  -1    0.50    0.70
   0  -6  -1    1.40    1.00
   0  -6   1    0.10    0.60
   0  -6  -1    1.40    0.90
   0  -6   2  182.88   12.10
   0   6  -2  179.78   11.80
   0  -6   2  172.68   12.50
   0  -6  -2  173.58   12.20
   0  -6  -2  161.68   12.20
   0  -6  -2  174.88   12.00
   0  -6  -3   -0.10    0.50
   0  -6  -3    0.30    0.60
   0  -6   3    0.20    0.60
   0  -6   3    0.10    0.60
   0   6  -3   -0.20    0.30
   0  -6   4 1013.70   69.89
   0  -6   4 1047.70   96.29
   0   6  -4 1167.88  101.59
   0   6   4 1091.99   69.69
   0  -6  -4 1173.78   69.59
   0   6   4 1119.09   97.59
   0  -6  -4 1126.09   99.59
   0   6  -4 1140.79   69.69
   0   6   5   -0.20    0.30
   0   6  -5    1.00    0.80
   0  -6  -5    1.60    1.10
   0  -6  -5    0.80    0.80
   0  -6  -5    0.20    0.70
   0  -6   5    0.80    0.80
   0   6  -6  191.08   12.60
   0  -6   6  182.28   13.20
   0  -6  -6  166.98   12.50
   0  -6   6  184.88   12.70
   0  -6  -6  167.38   12.40
   0   6   6  184.98   12.20
   0  -6   7   -0.50    0.40
   0  -6  -7    0.40    0.80
   0   6  -7    0.10    0.70
   0  -6  -7    0.00    0.70
   0  -6   7   -0.40    0.50
   0   6   7    0.50    0.90
   0  -6   8 1306.97   79.19
   0  -6   9    2.00    1.30
   0  -6  -9    1.50    1.20
   0  -6   9    0.90    0.90
   0  -6  10  282.07   18.60
   0  -6 -10  259.27   18.70
   0   6  10  277.77   17.70
   0  -6  10  266.97   19.10
   0  -6 -10  263.87   18.50
   0   6  11    0.00    0.40
   0  -6  11    0.60    1.00
   0  -6 -11    0.80    1.20
   0   6 -11    1.00    1.10
   0  -6  11    0.00    0.60
   0  -6 -11    1.10    1.10
   0  -6  12  410.36   26.90
   0   6 -12  413.46   27.60
   0  -6  12  386.16   30.30
   0   6  12  394.46   29.00
   0  -6 -12  436.86   28.00
   0  -6  13    3.00    1.60
   0  -6 -13    0.10    0.70
   0  -6  13   -0.30    1.10
   0   6  13    0.00    1.20
   0   6  13   -0.70    0.30
   0  -6 -13    0.90    1.40
   0   6 -13   -0.10    1.00
   0   6  13    0.00    0.80
   0  -6  13    0.00    0.50
   0  -6  13   -0.20    0.90
   0  -6  14   15.30    4.60
   0  -6 -14   12.40    3.30
   0   6  14   13.30    5.40
   0  -6  14   17.70    6.00
   0  -6  14   13.00    2.80
   0   6  14   11.40    4.50
   0  -6 -14   13.90    4.20
   0   6 -14   15.20    4.10
   0   6  15   -0.60    1.10
   0   6 -15    0.90    1.70
   0  -6  15   -0.80    0.90
   0  -6 -15    0.50    1.50
   0  -6 -15    2.50    1.80
   0  -6  15    0.40    0.90
   0   6  15   -0.20    1.20
   0  -6  15    2.90    2.80
   0  -6  16    0.10    0.40
   0  -6 -16    0.60    1.20
   0   6  16    0.50    1.60
   0   6  16    0.00    1.70
   0  -6  16    2.60    2.90
   0  -6  16   -0.40    1.20
   0  -6 -16    1.20    2.00
   0   6 -16    4.00    2.60
   0  -6  17   -0.90    0.70
   0   6  17    2.30    2.70
   0  -6 -17    1.20    1.90
   0  -6 -17    1.60    1.70
   0   6  17    0.40    1.80
   0   6 -17    0.10    1.40
   0   6  18  124.69   19.60
   0   6  18  146.29   15.50
   0  -6  18  150.08   22.00
   0  -6 -18  152.48   14.50
   0  -6 -18  124.79   12.30
   0   6  18  133.39   13.10
   0  -6  18  138.89   14.30
   0   6 -18  140.59   13.50
   0  -6  18  150.98   21.10
   0   6  19   -0.80    1.10
   0  -6  19   -0.70    1.40
   0  -6  19    0.60    1.60
   0   6  19    0.50    1.20
   0  -6 -19    0.00    1.70
   0   6  19    2.20    2.90
   0  -6  19    0.00    1.90
   0   6 -19    0.00    2.10
   0   6  20   85.79   16.20
   0   6  20   88.29   14.20
   0   6  20   77.39   10.60
   0  -6 -20   94.69   14.20
   0  -6  20  116.59   15.80
   0  -6  20  106.59   19.20
   0  -6  20   95.89   16.50
   0   6 -20   80.69   12.30
   0  -6  21   -0.90    2.10
   0  -6 -21    1.30    2.30
   0   6  21   -0.20    3.60
   0   6  21   -1.30    1.40
   0  -6  21    0.40    2.70
   0   6  21    1.70    2.50
   0  -6  21    0.40    2.70
   0   6 -21   -0.20    1.90
   0  -6  22    5.40    3.20
   0   6  22    3.80    4.20
   0  -6  22    1.70    3.00
   0   6  22    9.30    4.80
   0  -6  22   20.10    7.70
   0   6 -22   15.10    5.20
   0  -6 -22   13.90    5.30
   0   6  22    1.20    1.40
   0  -6  23    3.70    3.90
   0  -6  23    1.10    1.60
   0   6  23   -1.20    1.10
   0  -6 -23   -0.80    1.50
   0   6 -23    4.50    3.30
   0   6  23    0.60    2.10
   0  -6  24    1.70    1.70
   0   6 -24    1.60    2.40
   0  -6  24    4.80    4.00
   0  -6 -24   -1.10    1.30
   0   6  24   -0.60    1.60
   0   6  24    1.20    2.10
   0  -6  25   -0.60    0.70
   0  -6 -25   -0.80    1.00
   0  -6  25   -1.30    0.60
   0   6 -25    1.20    1.80
   0   6  25   -0.90    1.30
   0   6  25   -0.20    1.90
   0   6 -26   62.69   11.00
   0  -6  26   47.30   10.50
   0  -6 -26   57.19   12.90
   0   6  26   53.79    9.50
   0   6  26   66.19   11.90
   0  -7   0    3.60    1.60
   0  -7   0   -0.10    0.50
   0   7   0    1.40    0.90
   0  -7   0    0.90    0.90
   0  -7   1   32.50    4.30
   0  -7  -1   24.10    3.70
   0  -7   1   36.70    3.90
   0  -7  -1   24.30    4.20
   0  -7   1   32.80    4.90
   0   7  -1   27.20    3.10
   0  -7  -1   39.10    5.10
   0  -7  -2    0.20    0.70
   0  -7   2    0.10    0.70
   0  -7   2    1.90    1.20
   0  -7  -2    0.10    0.60
   0  -7   2   -0.10    0.60
   0  -7  -2   -0.30    0.40
   0  -7   3 1292.77   75.59
   0  -7   3 1193.48   75.19
   0  -7   4    0.10    0.60
   0  -7   4   -0.40    0.70
   0   7  -4   -0.40    0.30
   0  -7  -4    0.70    0.80
   0  -7  -4    0.10    0.60
   0  -7  -4    1.70    1.20
   0  -7  -5   30.00    4.60
   0   7   5   25.70    3.60
   0  -7   5   28.30    4.80
   0  -7   5   21.30    3.70
   0  -7  -5   34.20    4.90
   0  -7  -5   37.20    4.90
   0   7  -5   29.80    4.20
   0  -7   6    0.00    0.60
   0  -7  -6    1.70    1.10
   0  -7  -6    0.10    0.70
   0  -7  -6    0.10    0.70
   0   7   6   -0.10    0.50
   0  -7   6   -0.40    0.50
   0   7  -6    0.70    0.80
   0  -7   7  149.79   11.90
   0  -7   7  154.48   11.50
   0   7   7  145.69   10.60
   0  -7  -7  163.88   11.40
   0  -7  -7  144.19   11.40
   0  -7   8   -0.30    0.80
   0  -7   8   -0.30    0.80
   0   7   8    1.70    0.90
   0  -7  -8    0.20    0.80
   0  -7  -9    9.70    2.60
   0  -7   9    8.70    2.80
   0  -7  -9    6.20    2.20
   0  -7   9    8.50    2.50
   0   7   9    7.70    1.80
   0  -7 -10    0.50    1.00
   0   7 -10   -0.90    0.50
   0  -7  10    0.90    1.00
   0  -7  10    0.30    0.80
   0  -7 -10    0.20    0.90
   0  -7 -11  206.18   15.00
   0  -7  11  176.98   14.50
   0  -7 -11  207.98   15.30
   0   7 -11  186.18   14.30
   0  -7  11  171.78   13.90
   0   7  12   -0.90    0.70
   0   7 -12    0.00    0.90
   0  -7 -12    1.90    1.70
   0  -7  12    0.30    0.90
   0   7  12    0.20    1.10
   0  -7 -12    0.50    1.10
   0  -7  12    0.30    1.50
   0  -7  12    0.10    0.60
   0   7  13    7.10    3.20
   0  -7  13    8.70    2.50
   0  -7 -13   15.90    3.70
   0   7 -13    8.90    3.00
   0  -7  13    8.10    3.20
   0  -7  13    8.10    3.90
   0   7  13    9.60    4.90
   0  -7 -13    6.10    2.80
   0   7  14    1.00    1.90
   0  -7 -14   -2.00    1.00
   0  -7  14    0.70    1.30
   0   7 -14    0.60    1.50
   0  -7  14    0.90    1.10
   0  -7 -14    1.70    1.40
   0   7  14   -0.70    1.10
   0  -7  14    0.60    2.00
   0  -7 -15  104.09   11.00
   0   7 -15  114.49   10.90
   0   7  15  115.79   15.50
   0  -7  15  131.79   17.80
   0   7  15   99.59   16.50
   0  -7 -15  110.69   10.30
   0  -7  15   96.69   10.90
   0  -7  15  107.49    8.90
   0  -7  16    0.00    0.40
   0  -7  16    2.30    3.80
   0   7 -16    0.50    1.60
   0  -7 -16    2.80    1.80
   0   7  16    1.70    2.40
   0  -7 -16   -1.60    1.00
   0  -7  16    1.00    2.00
   0   7  17   11.00    5.60
   0   7  17    5.80    3.60
   0  -7  17    9.80    4.10
   0  -7  17    6.60    4.20
   0  -7 -17    6.00    3.50
   0   7 -17    5.40    3.20
   0   7  18   -1.80    0.70
   0   7  18    0.50    1.80
   0  -7  18   -1.20    1.00
   0   7  18    1.70    2.40
   0  -7 -18   -0.40    1.60
   0  -7 -18    1.60    1.90
   0  -7  18    0.10    1.40
   0   7 -18   -1.00    1.10
   0  -7  19   21.40    8.00
   0   7  19   27.60    9.20
   0  -7  19   26.50    8.60
   0  -7 -19   18.00    5.80
   0  -7  19   29.20    7.20
   0   7  19   19.50    6.60
   0   7 -19   13.60    4.90
   0   7  19   30.30    6.50
   0  -7  20    1.00    2.70
   0   7  20    0.70    1.20
   0   7 -20   -2.40    0.80
   0  -7  20    3.70    3.00
   0  -7  20   -0.50    2.00
   0   7  20    6.50    4.80
   0   7  20   -0.30    1.80
   0  -7 -20    3.60    3.10
   0   7 -21   16.00    5.00
   0  -7 -21   17.00    5.50
   0   7  21   22.80    5.30
   0   7  21   16.20    6.30
   0  -7  21   20.90    6.60
   0   7  21    4.60    4.20
   0  -7  21   18.10    6.80
   0  -7  21   18.40    7.70
   0   7  22    2.30    2.00
   0  -7  22    1.20    3.20
   0   7  22    2.30    3.10
   0  -7 -22    1.10    2.90
   0   7  22   -0.80    1.00
   0  -7  22   -0.90    1.50
   0   7  23   75.19   13.40
   0   7  23   42.90   11.90
   0  -7  23  111.19   11.30
   0  -7 -23  122.89   16.00
   0   7 -23   80.29   12.00
   0  -7  23   75.09   15.40
   0  -7  24   -0.90    0.90
   0  -7  24    2.40    3.30
   0   7 -24    0.00    1.40
   0   7  24   -0.80    1.50
   0  -7 -24    0.70    1.80
   0   7  24    1.30    2.20
   0  -7  25   10.30    3.60
   0   7  25    8.20    6.60
   0   7 -25   22.40    5.60
   0  -7 -25    7.80    3.50
   0   7  26    0.10    1.80
   0  -7  26    0.00    1.40
   0   7  26    0.10    1.80
   0  -7  26    0.10    1.00
   0   7 -26    0.90    1.60
   0  -7 -26    0.90    1.70
   0  -8   0 1110.09   67.59
   0  -8   1    0.80    1.00
   0   8   1    0.00    0.40
   0  -8   1    0.30    0.80
   0  -8  -1    4.30    1.90
   0  -8  -1    2.70    1.30
   0   8  -1    0.20    0.50
   0  -8   1   -0.10    0.70
   0  -8  -1    0.70    1.10
   0  -8  -2  264.17   18.30
   0  -8  -2  254.57   18.10
   0  -8  -2  285.17   17.90
   0  -8   2  250.27   17.60
   0  -8   2  253.17   18.30
   0   8  -2  258.07   17.30
   0   8  -3   -0.10    0.60
   0  -8  -3   -0.10    0.60
   0  -8   3    0.10    0.60
   0  -8  -3   -0.40    0.60
   0  -8  -3   -0.10    0.60
   0  -8   3   -0.60    0.50
   0  -8   3    0.80    1.10
   0  -8   4   15.40    3.30
   0  -8   4   17.40    3.40
   0  -8  -4   21.90    4.10
   0  -8  -4   15.10    3.10
   0   8  -4   17.10    3.30
   0  -8  -4   17.80    3.80
   0  -8   4   25.30    4.60
   0  -8  -5    0.10    0.90
   0  -8  -5    0.00    0.70
   0  -8   5   -0.30    0.60
   0   8  -5   -0.20    0.50
   0  -8  -5    0.60    0.90
   0  -8   5   -0.90    0.40
   0   8  -6   43.10    4.70
   0  -8  -6   43.00    5.90
   0  -8   6   44.70    6.60
   0   8   6   45.40    4.40
   0  -8  -6   50.19    6.80
   0  -8   7   -0.70    0.50
   0  -8   7    0.30    1.00
   0   8   7    0.90    0.80
   0  -8  -7   -0.10    1.50
   0  -8  -7    1.30    1.20
   0  -8  -8  270.37   19.40
   0  -8   8  276.47   19.80
   0  -8  -8  267.27   18.90
   0  -8   8  259.17   18.90
   0   8   8  292.97   18.20
   0   8  -9   -0.10    0.50
   0  -8  -9    1.60    1.20
   0  -8   9    0.40    1.00
   0  -8   9    0.80    1.20
   0  -8  -9    0.90    1.20
   0   8   9   -0.10    0.40
   0  -8  10   70.79    8.80
   0  -8  10   61.29    7.60
   0   8 -10   62.49    6.50
   0   8  10   60.09    5.40
   0  -8 -10   56.89    6.60
   0   8 -10   57.79    5.80
   0  -8 -10   67.89    8.90
   0   8 -11   -0.60    0.70
   0   8 -11    1.20    1.00
   0  -8  11    0.20    0.80
   0  -8  11    2.40    2.10
   0   8  11    1.60    1.80
   0  -8 -11   -0.50    0.80
   0  -8 -11   -0.10    1.00
   0   8  11   -0.30    0.50
   0  -8  11    0.30    1.20
   0  -8  12   30.20    7.60
   0  -8 -12   33.30    6.30
   0  -8  12   28.00    5.00
   0   8 -12   35.90    6.50
   0   8 -12   31.60    5.80
   0   8  12   32.10    6.90
   0   8 -12   24.90    4.10
   0  -8 -12   24.70    4.90
   0   8  12   32.70    8.30
   0  -8  13   -0.10    0.90
   0  -8  13    0.40    1.00
   0   8 -13    0.70    1.40
   0  -8  13    0.40    1.80
   0   8  13    2.60    2.50
   0  -8  13    0.10    0.70
   0   8  13   -1.30    0.60
   0  -8 -13    2.30    1.80
   0  -8 -13   -0.80    0.80
   0  -8  14    4.50    2.00
   0  -8 -14    7.00    2.70
   0   8 -14    5.50    2.70
   0  -8  14    5.50    3.70
   0  -8  14    6.90    3.20
   0   8  14    6.80    4.20
   0  -8 -14    6.70    3.20
   0   8  14    6.50    3.40
   0   8  15   -0.70    0.90
   0   8 -15    0.90    1.60
   0  -8 -15    0.30    1.00
   0  -8 -15   -0.50    1.00
   0  -8  15    1.20    2.10
   0   8  15    1.80    2.40
   0  -8  15    0.60    1.00
   0  -8  15    1.80    2.00
   0  -8  16  171.58   15.70
   0  -8  16  166.08   17.90
   0   8  16  166.68   16.80
   0  -8 -16  171.58   15.90
   0   8 -16  161.38   14.80
   0  -8 -16  169.08   14.40
   0   8 -17   -0.50    1.60
   0  -8 -17    1.00    2.10
   0  -8 -17    2.80    1.90
   0   8  17   -1.40    1.10
   0   8  17   -1.00    0.70
   0  -8  17    0.80    2.00
   0  -8  17   -1.10    0.70
   0  -8  18    6.50    4.60
   0  -8 -18    7.90    4.20
   0  -8  18    3.70    2.80
   0   8 -18    5.60    3.30
   0   8  18    9.40    4.90
   0   8  18    4.40    2.70
   0  -8 -18    6.90    3.10
   0   8  18    5.80    4.30
   0  -8  19   -0.70    1.70
   0   8  19   -1.50    0.70
   0  -8  19    1.00    2.70
   0   8 -19    3.80    3.30
   0  -8 -19   -0.90    1.20
   0   8  19   -0.70    1.80
   0   8  19    0.30    1.40
   0  -8  19    2.50    2.30
   0   8 -20   59.19   10.30
   0   8  20   96.99   12.20
   0  -8  20   54.09   11.30
   0   8  20   53.09   11.00
   0  -8  20   43.50   11.50
   0  -8  20   60.79   10.70
   0   8  20   42.80   11.40
   0  -8 -20   79.99   13.50
   0  -8  21    1.10    1.70
   0  -8  21   -0.70    1.80
   0  -8  21    0.80    2.30
   0   8 -21    1.70    2.50
   0   8  21    0.20    1.70
   0   8  21    1.50    2.70
   0  -8 -21   -0.80    1.50
   0   8  21    0.30    1.70
   0   8  22    7.50    4.10
   0  -8 -22    7.80    4.10
   0  -8  22    3.30    3.80
   0   8  22    3.80    4.00
   0  -8  22    3.70    2.50
   0   8  22    2.50    1.80
   0  -8  22   12.10    5.90
   0   8 -22   18.40    5.80
   0  -8 -23    4.60    3.70
   0   8  23    2.20    2.20
   0  -8  23    1.20    2.90
   0   8  23   -0.90    1.20
   0   8 -23   -0.60    1.50
   0   8  23    0.00    1.50
   0  -8  23    0.40    1.10
   0  -8 -24   22.10    6.70
   0   8 -24   10.20    3.90
   0  -8  24    8.00    3.50
   0  -8  24   20.40    7.30
   0   8  24   26.40    8.50
   0   8  24    2.80    3.00
   0   8  25   -1.10    1.10
   0   8  25    0.40    1.70
   0  -8  25   -0.70    1.00
   0  -8 -25   -1.30    1.00
   0   8 -25    3.10    2.50
   0  -8  25    1.10    1.20
   0   8  26   34.80    7.50
   0   8  26   19.00    6.00
   0  -8  26   49.00   10.10
   0   9   0    1.40    1.00
   0  -9   0   -0.20    0.70
   0  -9   0    0.90    1.30
   0  -9   0    1.30    1.20
   0  -9  -1    4.10    1.80
   0   9   1   11.20    2.30
   0  -9  -1    5.60    1.90
   0   9  -1    8.10    2.20
   0  -9   1    3.00    1.50
   0  -9   1    6.30    2.30
   0  -9  -1   12.10    3.40
   0  -9   1    9.10    2.70
   0  -9   2    0.90    1.10
   0  -9  -2    0.20    0.90
   0  -9   2    0.50    1.00
   0   9  -2    1.50    1.00
   0  -9   2    0.20    1.00
   0  -9  -2    0.30    1.00
   0  -9  -2   -0.20    0.80
   0  -9   3  704.43   44.90
   0  -9  -3  673.33   44.40
   0  -9   3  681.13   44.00
   0  -9  -3  681.53   43.90
   0  -9  -3  747.53   44.80
   0  -9   3  723.33   44.10
   0   9  -3  717.93   43.50
   0  -9  -4    1.20    1.30
   0  -9  -4    1.40    1.40
   0  -9   4   -0.30    0.60
   0   9  -4    0.00    0.70
   0  -9   4    0.00    0.90
   0  -9  -5  645.14   42.50
   0   9  -5  660.63   42.30
   0  -9  -5  720.43   42.20
   0   9  -5  666.43   41.70
   0  -9   5  673.53   41.70
   0  -9   5  636.54   42.00
   0  -9   5  665.73   42.90
   0  -9  -6    0.40    1.00
   0  -9   6    0.70    1.10
   0   9  -6    0.70    0.90
   0  -9   6   -0.60    0.60
   0  -9  -6    1.50    1.30
   0   9   6    0.20    0.80
   0  -9  -7  254.07   16.70
   0  -9   7  220.68   17.10
   0  -9   7  216.38   16.40
   0   9   7  219.28   15.40
   0   9  -7  225.98   16.20
   0  -9  -8    1.20    1.30
   0  -9   8   -0.30    0.80
   0   9  -8    0.10    0.70
   0   9   8    1.00    1.00
   0  -9  -8    0.80    1.10
   0   9  -8    0.00    0.70
   0  -9   8    1.90    1.60
   0  -9   9  108.89    9.50
   0   9  -9  110.99    9.90
   0   9   9  104.69    8.40
   0  -9   9  101.19    9.90
   0   9  -9  106.79    9.40
   0  -9  -9   99.99    9.70
   0  -9  -9  112.49   10.40
   0  -9  10   -0.70    0.60
   0   9 -10    1.30    1.30
   0  -9  10    0.80    1.00
   0   9 -10   -0.30    0.70
   0  -9  10   -0.30    0.70
   0  -9 -10   -0.60    0.70
   0   9  10   -0.40    0.60
   0  -9 -10   -0.40    0.90
   0   9  10   -0.10    0.30
   0  -9 -11  109.99   11.20
   0   9 -11  123.59   10.10
   0  -9  11  124.79   11.30
   0   9 -11  124.59   10.90
   0  -9  11  139.49   14.80
   0   9 -11  121.49   11.20
   0   9  11  118.99   13.20
   0  -9 -11  119.19   10.70
   0   9  11  133.99   12.70
   0  -9  11  127.59   10.80
   0   9  12   -0.20    1.20
   0   9 -12    4.30    3.50
   0   9 -12    1.10    1.20
   0  -9  12   -0.10    1.50
   0  -9  12    0.00    0.50
   0  -9  12   -0.40    0.70
   0  -9 -12    1.50    1.70
   0   9 -12    0.50    1.20
   0  -9  12    1.80    1.60
   0  -9 -12    0.30    1.20
   0   9  13  110.29   13.00
   0  -9  13  131.69   14.80
   0   9  13  137.49   15.40
   0  -9  13  170.38   12.40
   0   9 -13  127.49   10.70
   0  -9 -13  146.79   13.50
   0  -9 -13  164.08   12.70
   0   9 -13  146.49   12.60
   0  -9  13  139.99   12.90
   0  -9 -14    2.40    2.10
   0  -9  14    1.50    2.40
   0  -9  14   -0.30    0.70
   0   9 -14    0.30    1.40
   0   9  14   -0.80    0.90
   0  -9 -14    2.30    1.60
   0  -9  14    2.30    1.50
   0   9 -15  182.88   16.50
   0   9  15  222.28   21.50
   0  -9  15  190.88   17.20
   0  -9 -15  205.88   18.00
   0  -9  15  271.27   37.30
   0  -9  15  211.38   15.20
   0   9  15  170.08   19.60
   0  -9 -15  209.78   16.50
   0  -9  16    0.10    0.90
   0  -9  16   -0.20    1.30
   0  -9 -16    2.40    2.20
   0  -9 -16    0.90    2.00
   0  -9  16    0.10    1.60
   0   9  16    0.10    1.40
   0   9  16    4.60    3.50
   0   9 -16   -0.60    1.00
   0   9  17   11.20    5.20
   0  -9  17   13.20    4.80
   0   9  17   16.20    6.80
   0   9  17    9.90    4.00
   0  -9 -17   18.00    5.90
   0  -9  17   13.50    5.70
   0   9 -17   14.20    4.80
   0  -9 -17   17.30    4.80
   0   9 -18    0.10    1.80
   0   9  18   -1.20    1.70
   0   9  18   -0.90    0.80
   0  -9 -18   -0.70    0.90
   0   9  18    2.30    2.80
   0  -9 -18   -1.90    1.00
   0  -9  18    0.30    1.40
   0  -9  18    0.20    1.60
   0  -9  19    7.80    5.20
   0  -9 -19    2.80    3.20
   0   9  19    1.60    1.90
   0  -9  19    4.30    2.90
   0  -9  19    3.80    4.00
   0   9  19    3.50    3.30
   0   9  19    3.30    3.60
   0   9 -19    3.70    3.20
   0   9 -20    1.70    2.30
   0  -9 -20    0.60    2.40
   0  -9  20   -2.20    1.20
   0   9  21   22.30    5.70
   0   9  21   18.60    7.20
   0  -9  21   32.10   10.20
   0  -9  21   21.30    6.20
   0  -9 -21   19.70    6.30
   0   9  21   43.10   10.20
   0   9 -21   18.90    5.50
   0  -9  21   26.00    9.40
   0  -9 -22   -1.10    1.40
   0  -9  22    0.80    2.90
   0   9  22    1.60    2.40
   0   9  22   -0.60    0.80
   0  -9  22   -0.50    1.00
   0   9 -22    2.20    2.40
   0   9  22   -1.10    1.20
   0   9  23   55.99   12.70
   0  -9 -23   52.79   12.50
   0  -9  23   45.10   12.10
   0   9  23   49.40    8.90
   0  -9  23   52.29    8.80
   0   9  23   33.30    8.40
   0   9 -23   41.20    7.90
   0   9 -24    1.00    1.70
   0   9  24    4.40    3.40
   0  -9  24    0.40    1.00
   0  -9 -24    4.00    2.80
   0   9  24    0.40    1.10
   0  -9  24   -0.70    1.30
   0   9  25   19.30    5.70
   0  -9  25   29.20    5.40
   0   9 -25   27.70    8.20
   0   9  25   38.70    8.60
   0  -9  25   35.10    8.70
   0 -10   1   -0.50    0.60
   0  10   1    0.40    0.80
   0  10   1    0.50    0.80
   0  10  -1    0.40    0.90
   0 -10  -1    1.10    1.40
   0 -10   1   -0.60    0.60
   0 -10   1    1.60    1.30
   0 -10  -1    1.60    1.50
   0 -10  -1    1.40    1.20
   0  10  -2   70.39    6.20
   0 -10  -2   63.49    6.60
   0 -10   2   55.39    8.10
   0 -10   2   72.99    7.00
   0 -10  -2   67.29    7.10
   0 -10   2   83.19   11.30
   0 -10  -2   72.09    9.80
   0  10   2   61.79    5.70
   0 -10  -3   -0.60    0.70
   0  10  -3   -0.10    0.60
   0 -10   3    1.20    1.40
   0 -10   3   -0.50    0.60
   0 -10   3   -0.40    0.70
   0  10  -3    0.10    1.00
   0 -10  -3    0.20    1.00
   0 -10  -3   -0.10    1.00
   0 -10   4 1052.09   67.89
   0 -10   4 1140.29   67.09
   0 -10  -4 1086.59   67.69
   0  10  -4 1068.59   66.89
   0 -10  -4 1103.49   66.99
   0 -10  -5   -0.30    1.10
   0 -10   5    1.70    1.70
   0 -10  -5    0.80    1.00
   0  10  -5    0.80    1.00
   0 -10   5    0.10    1.00
   0 -10   5    0.00    1.00
   0  10  -6  171.48   14.90
   0  10   6  175.28   13.00
   0 -10   6  182.88   14.00
   0 -10  -6  191.88   14.90
   0 -10  -6  180.38   14.50
   0 -10   6  188.08   14.90
   0 -10   6  181.58   13.40
   0  10   7   -0.60    0.70
   0 -10  -7    0.80    1.20
   0  10  -7    0.80    1.00
   0 -10   7   -0.10    0.70
   0  10  -7    0.10    1.00
   0 -10   7    0.50    1.00
   0 -10  -7    0.80    1.10
   0 -10   8  162.38   13.40
   0 -10   8  184.18   14.60
   0 -10  -8  167.28   14.10
   0 -10  -8  164.28   13.30
   0  10  -8  165.18   13.10
   0  10  -8  174.78   13.40
   0  10   8  168.98   12.40
   0 -10  -9   -0.60    1.00
   0 -10  -9   -0.80    0.80
   0  10  -9    0.70    1.10
   0 -10   9    0.70    1.00
   0  10  -9    0.00    1.00
   0  10   9    0.60    0.80
   0 -10   9   -1.20    0.50
   0 -10 -10  150.98   12.70
   0 -10  10  181.98   13.40
   0  10 -10  153.18   12.30
   0  10 -10  140.69   12.60
   0  10 -10  158.48   13.30
   0 -10  10  140.49   14.60
   0 -10 -10  145.99   13.50
   0  10  10  177.38   14.70
   0  10  11   -0.20    0.40
   0 -10  11    1.70    1.60
   0  10 -11   -0.50    0.60
   0 -10 -11   -0.90    0.50
   0  10 -11   -0.20    0.80
   0 -10  11    0.20    1.20
   0  10  11    1.10    1.60
   0 -10  11   -0.40    1.00
   0 -10 -11   -0.60    0.80
   0  10  11    1.80    2.40
   0  10 -11    0.80    1.20
   0 -10  12  810.62   53.39
   0  10  12  812.22   55.89
   0  10 -12  858.61   54.69
   0 -10  12  876.91   57.99
   0  10  12  801.62   57.99
   0 -10 -12  918.21   54.19
   0  10 -12  851.21   59.49
   0 -10  12  879.01   54.79
   0  10 -12  801.72   52.49
   0 -10  13    0.20    2.20
   0  10 -13    1.20    1.20
   0  10 -13    0.10    1.60
   0 -10  13   -1.00    0.70
   0 -10  13    0.30    1.10
   0  10  13    0.20    1.30
   0 -10 -13    2.70    2.30
   0  10 -13    0.10    1.70
   0  10  13   -0.60    0.70
   0 -10  13    0.80    1.60
   0 -10 -13    0.70    1.70
   0  10  14   39.70    8.40
   0 -10  14   32.60    6.60
   0  10 -14   28.90    6.00
   0 -10 -14   22.00    6.10
   0  10  14   27.70    7.90
   0 -10 -14   31.50    6.10
   0 -10  14   26.10    8.00
   0 -10  15   -0.20    0.90
   0 -10 -15    1.50    2.00
   0  10 -15   -0.10    1.40
   0  10  15    2.50    3.40
   0  10  15    1.50    2.00
   0 -10 -15    0.90    2.50
   0 -10  15    0.10    2.30
   0 -10  15    0.20    0.80
   0 -10  16   28.10    8.50
   0  10  16   35.60    8.70
   0  10 -16   44.90    8.10
   0 -10 -16   38.40    8.20
   0 -10 -16   32.30    6.30
   0  10  16   42.20   11.00
   0 -10  16   47.70    8.60
   0 -10  17   -0.40    1.20
   0  10  17    2.80    3.40
   0 -10 -17   -1.60    0.70
   0  10  17    2.60    2.90
   0  10  17   -0.20    1.20
   0  10 -17   -0.70    1.30
   0 -10  17    1.50    1.70
   0 -10 -17    0.90    1.50
   0  10  18  111.49   16.60
   0 -10 -18  125.69   12.50
   0 -10 -18  138.29   15.00
   0 -10  18  136.19   21.20
   0  10  18  147.19   14.30
   0 -10  18  158.38   14.50
   0  10  18  115.79   18.60
   0  10 -18  126.49   13.30
   0 -10  19   -0.90    0.70
   0  10  19    0.60    2.40
   0 -10 -19    0.90    2.30
   0  10  19   -0.70    1.00
   0  10 -19   -0.60    1.50
   0  10  19    0.50    2.60
   0 -10  19    1.00    2.20
   0 -10  20  160.58   15.10
   0  10 -20  159.28   15.20
   0 -10 -20  159.68   16.60
   0  10  20  189.88   16.00
   0  10  20  115.99   17.50
   0 -10  20  145.09   23.50
   0 -10  20  121.59   19.00
   0  10  20  122.49   19.40
   0  10  21    0.00    0.90
   0 -10  21    1.10    2.60
   0  10  21    1.40    2.70
   0 -10 -21   -2.10    1.00
   0 -10  21    1.80    2.00
   0  10 -21    0.90    1.80
   0 -10  21    3.20    3.70
   0  10  22    1.90    2.90
   0 -10 -22    2.00    2.90
   0  10 -22   -0.20    1.60
   0  10  22   -0.80    1.40
   0 -10  22   -0.80    0.80
   0 -10  22    2.60    3.30
   0  10  22   -0.30    1.10
   0  10  23    1.10    1.50
   0 -10 -23   -1.10    1.10
   0  10  23   -1.70    1.40
   0 -10  23   -0.60    1.50
   0  10 -23    2.80    2.50
   0  10  23   -1.30    1.20
   0 -10  23    1.30    2.30
   0  10 -24   25.00    6.00
   0 -10 -24   14.20    4.60
   0 -10  24   28.60    5.40
   0  10  24    8.60    4.30
   0  10  24   36.10   10.80
   0 -10  24    5.10    5.40
   0  10  24   13.00    3.40
   0  10  25    0.00    1.40
   0 -10 -25    0.10    1.10
   0  10 -25    1.20    1.80
   0 -10  25    1.70    2.70
   0  10  25    0.50    1.70
   0 -10  25    0.30    0.90
   0  11   0    0.90    0.80
   0 -11   0   -0.20    1.00
   0 -11   0    1.30    1.40
   0 -11   1    8.70    2.80
   0  11   1    9.90    2.50
   0  11  -1   11.90    2.80
   0 -11  -1    6.50    2.60
   0 -11  -1    5.10    2.40
   0 -11   1    9.80    3.30
   0 -11   1    9.60    3.10
   0 -11  -1    8.00    3.00
   0 -11   2    1.20    1.50
   0 -11  -2   -0.30    0.90
   0  11   2    0.40    0.80
   0 -11  -2    0.90    1.20
   0 -11   2   -1.20    0.70
   0 -11   2    1.30    1.40
   0  11   3  269.57   19.30
   0  11  -3  263.17   18.10
   0 -11  -3  251.47   19.40
   0 -11  -3  238.98   18.50
   0 -11   3  254.57   18.80
   0 -11   3  270.87   19.90
   0 -11   3  266.57   18.90
   0 -11  -4    1.20    1.20
   0 -11  -4    1.10    1.30
   0 -11   4    2.10    1.40
   0  11   4    1.90    1.30
   0  11  -4    0.20    1.00
   0 -11  -4   -1.00    0.80
   0 -11   4    1.00    1.30
   0 -11   4    0.80    1.20
   0 -11   5  482.75   34.00
   0 -11  -5  483.85   34.60
   0  11   5  527.75   33.50
   0 -11  -5  540.35   35.20
   0 -11   5  531.75   33.80
   0 -11  -5  534.55   34.10
   0  11  -5  517.35   33.90
   0 -11   5  519.55   35.10
   0  11   6    0.40    0.80
   0  11   6   -0.20    0.40
   0 -11  -6    0.40    1.40
   0  11  -6    0.60    1.10
   0 -11  -6   -1.00    0.40
   0 -11  -6    0.20    1.10
   0 -11   6   -0.60    0.60
   0 -11   6    0.20    1.00
   0  11  -6   -0.30    0.80
   0 -11  -7  191.68   15.90
   0  11  -7  214.28   15.30
   0  11   7  194.38   14.40
   0 -11  -7  211.08   15.60
   0 -11  -7  187.58   16.00
   0 -11   7  228.98   16.00
   0  11   7  203.38   14.40
   0  11  -7  177.18   14.80
   0 -11   7  177.88   15.90
   0 -11   8   -0.90    0.70
   0 -11  -8    0.30    0.90
   0  11   8    1.40    1.20
   0 -11  -8    0.60    1.20
   0 -11   8    0.40    1.20
   0  11  -8    0.50    1.20
   0  11   8    0.90    1.10
   0  11  -9  132.09   11.90
   0 -11   9  141.09   12.70
   0 -11  -9  142.49   11.90
   0  11  -9  133.49   11.60
   0  11  -9  139.59   11.50
   0 -11   9  140.99   13.70
   0 -11  -9  122.19   12.30
   0  11   9  111.99   12.10
   0  11   9  136.89   10.40
   0 -11   9  145.09   12.10
   0 -11  10    0.70    1.20
   0 -11  10    0.00    1.10
   0  11  10    0.00    0.40
   0  11  10    3.10    2.80
   0  11 -10   -0.20    0.80
   0 -11  10    0.90    2.10
   0 -11 -10   -0.40    1.40
   0  11 -10   -0.60    0.50
   0 -11 -10   -1.70    0.50
   0  11  10   -0.30    0.90
   0  11  11   25.90    6.70
   0  11 -11   22.60    4.60
   0  11  11   21.80    6.60
   0 -11  11   36.40    7.00
   0 -11  11   22.20    6.00
   0 -11 -11   29.00    5.60
   0  11 -11   30.70    6.50
   0 -11 -11   30.70    7.00
   0 -11  11   30.20    5.70
   0 -11  11   19.30    6.30
   0  11 -11   27.50    5.80
   0  11 -12    0.00    1.30
   0 -11  12    0.10    1.20
   0 -11  12    0.10    0.70
   0  11  12   -0.50    0.80
   0 -11  12   -1.60    0.50
   0  11 -12    1.00    1.20
   0 -11  12   -0.30    0.90
   0 -11  12   -1.30    0.80
   0  11  12   -0.20    1.00
   0 -11 -12   -1.20    0.80
   0  11 -12    3.70    2.50
   0 -11 -12   -0.90    1.30
   0  11 -13  192.48   15.10
   0  11  13  153.18   15.80
   0 -11  13  151.58   16.80
   0  11 -13  155.58   14.70
   0 -11 -13  170.58   14.40
   0 -11  13  158.98   14.60
   0 -11  13  203.88   17.80
   0  11  13  181.38   18.40
   0  11 -13  148.79   12.80
   0 -11 -13  166.08   15.80
   0  11  14   -1.00    0.90
   0  11 -14   -0.10    1.10
   0 -11  14    1.50    1.40
   0 -11  14    1.00    1.70
   0 -11 -14    1.00    2.10
   0  11 -14   -0.30    0.70
   0 -11 -14    0.50    1.30
   0 -11  14   -0.80    2.60
   0  11  15   36.70    8.60
   0 -11 -15   46.00    9.60
   0 -11  15   64.29   11.90
   0 -11  15   44.10   10.30
   0  11  15   40.50   10.50
   0  11 -15   57.89    9.10
   0 -11 -15   51.49    8.40
   0 -11  15   54.29    7.30
   0  11 -16    0.80    2.00
   0  11  16   -0.80    0.90
   0  11  16   -1.50    1.10
   0 -11  16   -0.60    1.10
   0 -11 -16   -0.30    0.90
   0 -11  16    0.10    1.00
   0 -11  16    0.40    0.70
   0 -11 -16    0.70    2.00
   0  11  17   60.19   13.20
   0  11 -17   44.70    8.60
   0 -11  17   39.20   10.50
   0 -11  17   51.69    9.70
   0 -11 -17   38.50    7.50
   0  11  17   34.00    8.00
   0  11  17   45.90   10.80
   0 -11 -17   38.50    9.40
   0 -11  18   -1.10    1.30
   0 -11  18    0.80    1.50
   0  11  18    1.40    2.20
   0  11  18    0.60    2.00
   0  11 -18    2.80    3.30
   0 -11 -18    1.00    2.80
   0  11  18    0.20    1.80
   0  11  19   14.40    9.10
   0 -11 -19    3.30    3.60
   0  11  19    7.60    6.70
   0 -11  19    4.10    4.80
   0 -11  19   11.80    5.40
   0  11 -19   10.70    4.00
   0  11  20    0.30    1.30
   0 -11 -20    1.40    2.50
   0 -11  20   -0.80    1.30
   0  11  20    1.90    3.00
   0 -11  20    1.20    1.60
   0  11 -20    0.00    1.90
   0  11  20   -0.70    1.00
   0 -11  20    3.20    3.70
   0  11 -21    3.40    2.90
   0 -11  21    1.10    1.80
   0 -11 -21    2.70    2.80
   0  11  21    5.60    3.20
   0 -11  21    3.10    3.70
   0  11  21    4.40    3.90
   0  11  21    4.50    3.80
   0 -11  21    1.10    2.90
   0  11  22   -0.80    0.80
   0  11  22   -0.90    1.00
   0  11  22    1.60    2.80
   0 -11  22   -0.10    1.10
   0 -11  22    0.20    2.40
   0 -11 -23   30.90    7.80
   0  11  23   18.60    6.80
   0  11  23   21.20    5.00
   0 -11  23   18.60    4.50
   0  11  23    5.50    5.90
   0 -11  23   28.30    8.70
   0  11 -23   23.60    5.90
   0 -11  24   -0.40    1.10
   0  11  24    0.40    1.90
   0  11  24   -1.50    0.60
   0 -11 -24   -0.20    1.60
   0 -11  24    0.10    0.80
   0  11 -24    2.80    2.30
   0  11  24    2.10    1.70
   0 -11  25   14.00    5.50
   0  11  25   17.20    5.30
   0  11  25    7.40    3.30
   0 -12   0  221.18   17.30
   0  12   0  219.98   16.20
   0  12   0  202.58   15.00
   0 -12   0  203.48   16.10
   0 -12   1   -1.00    0.60
   0  12   1   -0.10    0.60
   0 -12  -1    1.80    1.70
   0 -12   1    0.60    1.10
   0  12   1   -0.20    0.80
   0  12  -1   -1.00    0.40
   0 -12  -1   -0.10    1.10
   0 -12   1   -0.70    0.70
   0 -12   2   49.40    7.60
   0 -12   2   65.89    9.30
   0  12   2   55.89    7.60
   0 -12  -2   68.39    9.40
   0 -12   2   44.60    6.90
   0  12   2   45.20    4.90
   0 -12  -2   46.30    7.20
   0 -12  -2   70.39    9.40
   0  12  -2   50.39    5.50
   0 -12  -3    0.30    1.30
   0  12   3    0.40    0.80
   0 -12   3   -0.40    0.80
   0 -12   3    1.30    1.60
   0 -12   3    2.60    1.70
   0  12   3   -0.40    0.50
   0 -12  -3   -0.20    0.70
   0 -12  -3    2.00    1.70
   0  12  -3    1.20    1.30
   0 -12   4    0.70    1.20
   0 -12  -4    0.30    1.40
   0  12   4    0.80    0.90
   0 -12   4    4.20    2.40
   0 -12  -4    2.60    1.70
   0  12  -4    1.40    1.20
   0 -12  -4    1.30    1.30
   0 -12   4    1.10    1.40
   0  12  -4   -0.20    0.80
   0 -12  -5    0.40    1.20
   0 -12   5    2.50    1.80
   0  12  -5   -0.50    0.60
   0  12  -5    0.70    1.20
   0  12   5   -0.30    0.40
   0 -12  -5    0.30    1.10
   0 -12   5   -0.40    1.10
   0 -12  -5    0.30    1.20
   0 -12   5    1.80    1.60
   0 -12   6   33.20    5.50
   0 -12  -6   36.00    6.80
   0 -12  -6   32.10    6.80
   0 -12   6   39.00    7.20
   0 -12  -6   41.40    6.70
   0  12  -6   42.00    6.70
   0  12   6   37.10    5.40
   0  12  -6   36.60    6.10
   0 -12   6   38.50    6.40
   0  12   7    0.00    0.50
   0 -12  -7    1.60    1.70
   0  12   7   -0.40    0.60
   0  12  -7    1.40    1.40
   0 -12  -7    0.10    1.10
   0 -12   7    0.20    1.20
   0  12  -7   -0.30    0.90
   0 -12  -7    1.00    1.50
   0 -12   7    0.00    1.10
   0  12  -7    0.50    1.10
   0  12  -8  352.86   25.00
   0  12  -8  360.26   25.60
   0 -12   8  385.76   25.80
   0  12   8  356.86   26.60
   0 -12   8  365.86   26.50
   0 -12   8  327.47   26.70
   0 -12  -8  322.07   26.10
   0  12   8  345.17   23.80
   0 -12  -8  382.16   25.60
   0  12  -8  375.26   25.20
   0 -12   9    3.30    2.10
   0 -12   9   -0.40    1.00
   0  12   9    0.50    1.20
   0  12  -9    1.10    1.40
   0  12  -9   -0.60    0.70
   0  12   9    0.50    1.10
   0 -12   9   -0.40    0.80
   0 -12  -9   -0.70    0.70
   0 -12   9   -0.20    0.90
   0  12  -9   -0.10    0.80
   0  12   9   -0.10    0.40
   0 -12  -9    0.10    1.20
   0 -12 -10   95.99   12.90
   0 -12 -10   87.79    9.20
   0  12  10   99.39   10.90
   0 -12  10   87.39    9.10
   0  12 -10   70.89    8.60
   0  12 -10   96.39    9.80
   0 -12  10   89.79   13.70
   0 -12  10  101.29    9.70
   0 -12  10   89.19    9.30
   0  12 -10   87.59    8.90
   0 -12  10  101.79   12.50
   0  12  10  117.09   21.40
   0 -12  11    0.20    1.50
   0  12 -11    2.00    1.80
   0  12 -11   -0.40    1.00
   0 -12 -11    3.20    2.00
   0  12  11    4.10    2.70
   0 -12  11    0.70    1.60
   0 -12  11    0.30    1.70
   0 -12  11    0.80    1.40
   0 -12 -11    0.80    1.80
   0  12  11    0.40    1.30
   0 -12  11    0.00    0.60
   0  12 -12   55.49    7.80
   0  12 -12   53.59    8.60
   0  12 -12   55.79    9.40
   0 -12  12   44.00   10.40
   0  12  12   63.89   12.00
   0 -12  12   62.19    8.70
   0  12  12   64.89   10.90
   0 -12 -12   66.49    9.40
   0 -12  12   59.09    9.00
   0 -12  12   67.99   12.50
   0 -12 -12   52.19    9.60
   0 -12  13   -0.20    2.10
   0  12 -13    2.60    1.70
   0  12  13   -1.60    0.70
   0 -12  13    0.10    1.00
   0 -12 -13   -0.30    0.80
   0  12  13    1.00    1.90
   0 -12  13   -0.40    1.00
   0  12 -13    0.60    1.60
   0 -12 -13   -1.90    0.80
   0  12 -13   -0.20    1.30
   0 -12  13   -0.50    0.60
   0 -12  14   11.30    4.20
   0 -12 -14    9.70    4.40
   0 -12  14   12.40    5.70
   0  12  14   15.10    5.80
   0  12 -14   13.90    4.50
   0 -12  14   13.70    3.80
   0  12 -14    8.60    2.80
   0 -12 -14   23.30    5.40
   0 -12  15    0.80    1.90
   0  12  15    1.30    2.70
   0  12 -15   -0.70    1.30
   0 -12  15    1.40    1.80
   0 -12 -15   -1.30    1.00
   0  12  15   -0.90    0.70
   0 -12 -15    0.90    1.40
   0 -12  15    0.10    0.90
   0  12  16   75.49   13.90
   0 -12 -16   68.19    9.70
   0  12 -16   74.29   11.20
   0 -12 -16   75.89   13.60
   0 -12  16   63.29   10.50
   0 -12  16  111.69   17.60
   0  12  16   69.79   14.70
   0 -12 -17    3.40    2.30
   0  12  17   -0.20    1.40
   0  12  17    0.40    2.20
   0 -12  17   -0.40    1.00
   0  12 -17    1.10    1.90
   0 -12 -17    0.30    1.70
   0  12  17   -0.50    1.60
   0 -12  17   -2.10    0.80
   0  12  18   58.39   12.40
   0  12 -18   52.19    9.30
   0 -12  18   78.79   11.10
   0 -12 -18   67.89   11.50
   0  12  18   44.60   10.30
   0  12  18   52.09    9.80
   0 -12  18   44.60   11.70
   0  12  19   -0.80    1.50
   0  12  19    1.30    2.20
   0  12 -19    0.60    1.80
   0 -12 -19    0.40    2.10
   0 -12  19    2.50    2.90
   0  12  19   -0.50    1.50
   0 -12  19   -0.70    0.70
   0 -12  20   32.70   10.00
   0  12  20   40.50    8.40
   0  12 -20   26.70    6.70
   0 -12  20   29.70    8.20
   0 -12  20   20.10    5.00
   0  12  20   44.80   10.70
   0 -12 -20   20.30    6.30
   0  12  20   19.30    7.10
   0 -12  21   -0.40    0.80
   0  12  21   -1.10    0.80
   0 -12  21    1.70    2.20
   0  12 -21    1.50    2.30
   0 -12  21   -0.10    2.30
   0 -12 -21    1.70    2.60
   0  12  21    0.60    1.60
   0  12  21   -1.30    1.40
   0 -12  22    1.70    1.70
   0  12  22   -1.40    0.90
   0 -12  22    1.20    2.50
   0  12  22    3.00    2.50
   0  12  22   -1.50    1.40
   0  12 -22    4.80    2.70
   0 -12 -22    2.70    3.00
   0 -12 -23    1.60    2.00
   0  12  23    1.60    2.20
   0  12 -23    0.20    1.60
   0 -12  23    0.60    1.20
   0  12  23   -0.40    1.00
   0  12  23    1.10    2.60
   0  12  24    4.50    2.50
   0 -12  24    2.60    2.70
   0 -12  24    4.30    2.60
   0  12  24    9.70    4.00
   0  12 -24    4.70    2.30
   0 -12 -24    6.00    4.30
   0  12  24    0.30    1.90
   0  13   0    0.30    0.80
   0 -13   0    0.80    1.30
   0 -13   0   -0.80    0.70
   0 -13   0    0.50    1.40
   0  13   0    1.70    1.50
   0  13  -1  109.49    9.30
   0  13   1  114.59    9.10
   0 -13  -1  109.69   10.80
   0 -13   1  100.79   10.80
   0 -13  -1   97.29   10.00
   0  13  -1  103.99    9.90
   0  13   1   96.19    9.70
   0 -13   1  116.39   10.60
   0 -13  -1  135.49   11.90
   0  13   2    0.80    0.90
   0  13  -2    2.20    1.50
   0 -13  -2   -1.00    0.80
   0 -13  -2   -0.20    1.10
   0 -13  -2    0.70    1.40
   0  13   2    1.00    1.30
   0 -13   2    1.00    1.70
   0 -13   2    0.50    1.10
   0  13   3  633.04   43.70
   0 -13   3  763.62   47.90
   0 -13   3  746.63   46.60
   0  13   3  731.53   45.90
   0 -13  -3  721.33   46.30
   0 -13  -3  723.43   47.30
   0 -13  -3  679.63   47.10
   0  13  -3  737.03   46.20
   0  13  -3  720.63   45.20
   0 -13   3  717.73   46.30
   0 -13   4    1.10    1.40
   0 -13  -4    4.70    2.60
   0  13  -4    2.30    1.90
   0  13   4    0.70    1.20
   0 -13  -4    0.80    1.40
   0 -13   4    0.20    1.30
   0 -13  -4   -0.80    0.50
   0 -13   4    0.80    1.60
   0  13  -4   -0.40    1.00
   0  13  -5   32.70    5.90
   0 -13   5   20.10    5.00
   0 -13   5   18.60    5.40
   0  13  -5   29.10    5.20
   0  13   5   46.80    6.60
   0  13  -5   28.00    5.50
   0 -13  -5   30.00    6.20
   0 -13   5   25.50    4.90
   0 -13  -5   21.00    5.40
   0 -13  -5   22.10    5.10
   0  13   6   -0.10    0.80
   0 -13   6    2.30    2.00
   0 -13   6   -1.40    0.60
   0 -13  -6    3.90    2.40
   0  13  -6    0.60    1.30
   0  13  -6    0.00    1.10
   0 -13  -6   -1.50    0.50
   0 -13   6    0.40    1.20
   0  13   6    1.00    1.30
   0 -13   6    0.90    1.30
   0  13  -6    1.50    1.40
   0  13   6    1.60    1.90
   0 -13  -6    0.80    1.50
   0  13  -7  154.88   12.10
   0 -13   7  114.39   12.30
   0 -13   7  138.99   12.30
   0 -13   7  131.69   13.40
   0 -13  -7  130.69   12.00
   0  13   7  132.59   12.90
   0 -13  -7  122.19   12.40
   0  13   7  132.79   11.10
   0  13   7  138.19   16.50
   0  13  -7  118.79   11.50
   0 -13   7  142.99   12.70
   0 -13  -7  128.69   13.00
   0 -13  -8   -1.00    0.60
   0  13  -8   -0.30    1.30
   0 -13  -8    2.80    2.10
   0  13   8    0.30    0.70
   0  13  -8    1.10    1.50
   0  13   8   -0.20    1.00
   0  13  -8    1.20    1.60
   0  13   8   -0.40    0.70
   0  13   8    0.30    1.10
   0 -13   8    0.10    1.20
   0 -13   8    0.10    1.20
   0 -13   8    0.80    1.50
   0 -13   8   -0.60    1.00
   0 -13  -9    5.60    2.80
   0 -13   9    4.30    2.30
   0  13   9    8.50    3.80
   0  13   9    4.00    2.70
   0  13  -9    5.80    3.10
   0 -13   9   15.40    4.60
   0  13  -9    6.20    2.60
   0 -13   9    1.40    2.00
   0  13  -9    4.50    2.40
   0  13   9    4.90    2.00
   0 -13   9    4.40    3.60
   0 -13  -9    4.30    3.40
   0 -13   9    5.40    2.80
   0  13  10   -0.40    0.50
   0 -13  10   -0.10    0.80
   0 -13 -10    1.70    1.80
   0 -13  10   -0.90    0.70
   0  13  10    0.50    1.30
   0  13 -10    1.90    2.10
   0  13  10    0.70    1.10
   0  13  10   -0.50    1.60
   0  13 -10   -0.60    1.00
   0  13 -10   -1.00    0.80
   0 -13  10    1.00    1.50
   0 -13 -10    1.50    2.10
   0 -13 -11  117.99   11.50
   0  13 -11  118.29   12.00
   0  13  11  140.19   14.70
   0 -13 -11  114.19   12.90
   0  13  11  118.99   13.10
   0  13 -11   97.79   10.80
   0 -13  11  125.29   11.60
   0 -13  11  132.89   11.60
   0  13 -11  112.69   10.80
   0 -13  11  109.39   11.20
   0 -13  11  132.69   18.50
   0  13 -12    0.70    1.30
   0  13  12    3.00    3.00
   0 -13  12    1.10    1.50
   0 -13 -12   -0.30    1.20
   0 -13  12    0.30    2.20
   0  13 -12    2.10    2.30
   0  13 -12   -1.70    0.70
   0 -13 -12    0.10    1.40
   0 -13  12    0.80    1.50
   0 -13  12    0.20    0.80
   0  13  12    1.80    2.60
   0 -13  12    1.40    1.60
   0  13  13    3.30    2.80
   0  13 -13    4.00    2.60
   0 -13 -13    3.90    2.40
   0  13 -13    2.50    2.10
   0  13 -13    1.90    1.50
   0  13  13   -0.50    0.90
   0 -13  13    3.70    2.10
   0 -13  13    6.00    2.90
   0 -13 -13    1.00    2.40
   0  13 -14    2.30    2.30
   0  13  14    0.90    2.40
   0 -13 -14    1.00    2.20
   0 -13 -14    1.80    2.10
   0 -13  14    1.30    2.30
   0  13  14    2.40    2.90
   0 -13  14    1.60    1.70
   0  13 -14   -0.40    0.70
   0 -13 -15   91.29   14.20
   0  13  15   80.09   14.00
   0 -13  15   87.69    8.60
   0  13  15   82.59   14.70
   0 -13  15   67.49   10.60
   0  13 -15   81.99   11.70
   0 -13  15   83.59   14.80
   0 -13 -15   99.69   12.20
   0 -13 -16    2.30    2.00
   0  13  16   -1.50    1.40
   0 -13  16    0.10    0.70
   0  13 -16    0.90    2.10
   0  13  16    0.90    2.10
   0 -13  16    1.60    2.10
   0  13  16    5.00    3.30
   0 -13 -16    1.40    2.50
   0 -13 -17   14.00    4.30
   0 -13  17   13.20    4.80
   0  13  17   21.20    7.90
   0 -13 -17    9.20    5.10
   0  13 -17   10.70    4.40
   0  13  17    5.20    3.60
   0  13  17   12.80    6.20
   0  13 -18   -0.40    1.50
   0 -13  18    0.70    3.10
   0 -13 -18   -1.30    1.00
   0  13  18   -1.60    2.30
   0  13  18    1.30    2.50
   0 -13  19   38.30   10.20
   0  13  19   30.40    9.00
   0  13  19   15.20    5.00
   0  13 -19   34.00    7.50
   0 -13 -19   29.40    8.60
   0 -13  19   24.30    5.60
   0  13  19   18.10    7.00
   0  13 -20   -0.10    1.80
   0  13  20    0.10    2.40
   0  13  20    0.50    2.20
   0 -13  20    0.70    2.30
   0  13  20    3.60    2.70
   0 -13 -20    0.60    2.10
   0 -13  20    0.50    1.40
   0 -13  20   -1.10    0.90
   0 -13  21   11.40    5.90
   0 -13  21    2.30    1.90
   0  13  21   10.10    5.30
   0  13  21    5.30    2.80
   0  13  21    9.00    4.60
   0  13 -21    9.20    5.20
   0 -13  22   -0.20    1.40
   0  13  22    2.80    3.00
   0 -13  22    1.20    1.30
   0 -13 -22    4.50    3.10
   0  13  22    0.00    1.40
   0  13 -22    0.90    1.70
   0  13  22    1.60    2.20
   0  13  23   48.60    9.50
   0 -13 -23   67.49   11.50
   0  13  23   60.89    8.80
   0 -13 -24    0.90    2.40
   0 -13  24    1.20    1.90
   0  13  24    0.10    1.50
   0  13  24    0.00    0.80
   0  13  24    1.40    1.80
   0  14   0  466.45   31.80
   0  14   0  492.25   33.40
   0  14   0  494.95   33.70
   0 -14   0  537.45   34.30
   0 -14   0  480.65   34.70
   0 -14   0  486.95   34.10
   0 -14  -1    0.60    1.40
   0 -14   1    1.50    1.80
   0 -14   1    1.80    1.80
   0  14   1    0.70    1.40
   0  14   1    2.60    1.50
   0 -14  -1    6.20    3.00
   0  14  -1   -1.00    0.50
   0 -14   1   -1.30    0.60
   0 -14  -1    1.60    1.70
   0  14  -1    0.40    0.80
   0  14  -2  131.99   10.80
   0  14  -2  122.29   11.50
   0 -14  -2  124.49   12.30
   0  14   2  123.69   11.40
   0 -14  -2  141.29   12.20
   0  14  -2  109.19   11.20
   0  14   2  128.59   10.10
   0 -14  -2  126.89   12.60
   0 -14   2  126.69   11.90
   0 -14   2  140.29   12.30
   0 -14   2  139.79   13.10
   0  14   3    1.00    1.50
   0  14  -3    1.20    1.50
   0 -14  -3   -0.40    1.30
   0  14  -3    1.40    1.60
   0 -14  -3   -0.50    1.30
   0 -14   3    0.50    1.00
   0  14  -3    0.80    1.20
   0 -14   3    1.20    1.80
   0 -14   3    1.70    1.70
   0  14  -4   84.59    8.20
   0 -14   4   89.29   11.90
   0  14  -4   75.09    8.50
   0 -14  -4   65.49    9.70
   0 -14  -4   75.09   11.10
   0 -14  -4   93.49   12.70
   0 -14   4   78.99   10.60
   0  14  -4   83.79   10.90
   0  14   4   92.49    8.80
   0  14  -5    0.90    1.30
   0 -14  -5    2.70    2.20
   0  14   5   -0.30    0.90
   0 -14   5   -2.00    0.60
   0 -14  -5   -0.90    1.20
   0  14  -5   -0.30    1.30
   0 -14   5    1.60    1.80
   0 -14   5    0.50    1.20
   0 -14  -5   -0.70    0.90
   0  14  -6   35.50    6.60
   0  14   6   38.80    6.40
   0  14  -6   29.50    6.20
   0 -14  -6   28.20    6.80
   0 -14  -6   35.20    7.10
   0  14   6   34.40    5.80
   0 -14   6   30.60    6.30
   0 -14   6   38.70    7.80
   0  14  -6   32.10    5.90
   0 -14  -6   23.90    5.70
   0 -14   6   55.49   13.50
   0 -14   6   23.80    5.00
   0 -14   7   -0.50    0.80
   0 -14  -7   -0.70    1.30
   0  14   7   -0.20    1.00
   0  14   7    3.40    2.60
   0  14  -7    0.10    1.50
   0 -14  -7   -0.20    1.30
   0 -14   7    2.00    2.50
   0  14  -7    2.00    1.90
   0 -14   7    0.30    1.70
   0  14   7    0.20    0.80
   0  14  -7    1.10    1.40
   0 -14   7    0.80    1.60
   0  14   7    1.20    1.60
   0 -14   8  366.66   28.30
   0 -14  -8  438.06   28.90
   0  14  -8  408.26   28.10
   0 -14   8  385.26   28.10
   0  14   8  420.96   27.30
   0 -14   8  432.36   30.10
   0 -14   8  367.56   28.40
   0  14  -8  425.76   29.00
   0  14   8  420.06   30.10
   0  14  -8  383.66   28.00
   0 -14   8  370.96   29.60
   0 -14  -8  328.07   30.90
   0  14  -9   -0.10    1.50
   0  14   9    1.20    2.50
   0  14   9    0.20    0.80
   0  14  -9    1.30    1.60
   0 -14  -9    0.20    1.90
   0 -14   9    0.10    1.20
   0 -14  -9    0.70    1.30
   0 -14   9    1.70    1.60
   0 -14   9    0.70    1.40
   0  14  -9    1.10    1.60
   0 -14   9    0.60    1.50
   0  14   9   -0.30    0.70
   0 -14  10  110.59   11.20
   0 -14 -10  121.49   13.30
   0 -14  10  118.39   13.40
   0  14 -10  118.89   11.40
   0  14 -10  108.89   11.70
   0 -14 -10  115.69   11.60
   0  14  10  138.29   18.30
   0 -14  10  128.59   11.80
   0  14  10  116.09   10.00
   0 -14  10  106.09   11.20
   0  14  10  136.39   13.80
   0  14 -10  105.99   10.90
   0  14  11   -0.40    1.00
   0 -14  11   -0.80    0.90
   0 -14  11    0.50    1.10
   0 -14 -11   -0.70    1.00
   0  14 -11    1.30    2.10
   0  14 -11   -0.40    1.30
   0 -14  11    1.30    1.70
   0 -14  11    2.10    2.10
   0 -14 -11    0.20    1.90
   0  14 -11   -0.40    0.90
   0  14  11    1.80    2.40
   0 -14  11    3.00    2.10
   0  14 -12   39.10    8.30
   0  14 -12   45.10    7.80
   0 -14  12   38.90    9.10
   0 -14 -12   33.90    8.60
   0 -14 -12   34.50    7.20
   0  14  12   47.70    9.80
   0 -14  12   40.60    7.20
   0  14  12   52.29   11.30
   0 -14  12   40.50    7.10
   0 -14  12   46.40    8.30
   0  14 -12   35.90    6.50
   0 -14  13    0.50    1.40
   0  14 -13    1.60    2.00
   0  14 -13    1.80    1.60
   0 -14  13    0.80    1.80
   0  14  13   -1.50    0.70
   0 -14 -13   -0.60    2.00
   0 -14  13   -0.20    1.50
   0 -14 -13   -0.60    1.00
   0  14  13   -0.40    1.30
   0 -14  13    0.60    1.50
   0  14 -13    0.30    1.30
   0 -14  14    0.10    1.70
   0 -14 -14   -0.50    1.70
   0 -14  14   -0.70    0.70
   0 -14  14    2.70    1.80
   0  14  14    0.90    1.70
   0  14 -14    1.40    2.00
   0  14 -14    0.60    1.10
   0  14  14    2.20    3.00
   0 -14 -14    6.00    3.00
   0 -14  15   -0.60    0.80
   0 -14 -15    0.20    1.50
   0  14 -15    0.50    1.60
   0 -14  15   -0.90    1.60
   0  14  15   -0.40    2.30
   0 -14 -15    1.00    2.20
   0 -14  15    2.40    1.60
   0  14  15    0.30    2.20
   0  14 -15   -0.90    0.70
   0  14  16    4.50    3.80
   0  14  16    8.30    4.60
   0  14  16    4.10    3.10
   0  14 -16   -0.70    3.60
   0 -14 -16   -0.40    1.80
   0 -14 -16    2.90    3.80
   0 -14  16    0.60    1.40
   0 -14  16    2.50    3.20
   0  14  17    0.50    2.30
   0 -14  17    2.10    2.70
   0  14  17    1.90    2.50
   0  14 -17   -1.70    0.80
   0  14  17    3.30    3.10
   0 -14 -17   -0.40    1.20
   0 -14  17    0.30    1.30
   0 -14 -17   -0.90    1.30
   0  14  18   25.80    6.80
   0 -14  18   29.80    8.70
   0 -14 -18   37.40    9.70
   0  14  18   27.40    7.90
   0  14  18   30.10    8.00
   0  14 -18   29.80    7.30
   0 -14  18   25.20    5.70
   0 -14 -19   -1.30    1.00
   0  14  19    0.20    1.90
   0  14  19   -0.80    1.20
   0 -14  19    0.40    1.10
   0  14 -19    2.20    2.50
   0  14  19    1.20    2.00
   0 -14  19    0.40    2.40
   0 -14 -20   85.09   13.80
   0 -14  20   38.40    9.30
   0  14  20   89.19   15.00
   0 -14  20   26.90    8.70
   0  14  20   46.30   10.90
   0  14  20   71.19   11.50
   0  14  21    0.70    1.90
   0  14 -21   -0.70    1.20
   0  14  21    1.30    2.10
   0 -14  21    0.10    1.70
   0 -14  21   -0.30    0.80
   0 -14 -21   -1.60    1.00
   0  14  21    2.50    2.90
   0  14  22    4.50    3.20
   0  14  22    2.20    2.90
   0 -14  22   10.90    6.50
   0  14  22    7.20    3.00
   0 -14 -22    8.90    4.40
   0  14 -22   11.70    4.00
   0 -14  23    0.70    1.80
   0  14 -23    0.60    1.40
   0  14  23   -0.30    1.70
   0  14  23    0.80    1.30
   0  14  23   -0.20    1.10
   0  15   0    0.10    1.10
   0  15   0    1.00    1.60
   0 -15   0    0.80    1.60
   0 -15   0    2.90    2.50
   0  15   0    0.70    1.10
   0 -15   0    1.10    1.70
   0 -15   1   29.00    6.70
   0  15   1   35.30    6.30
   0  15  -1   45.10    7.60
   0 -15  -1   35.80    7.40
   0 -15  -1   30.00    6.70
   0  15   1   36.70    5.60
   0 -15   1   40.40    7.20
   0  15   1   32.10    7.30
   0 -15  -1   36.30    7.30
   0 -15   1   39.60    7.40
   0 -15   2    0.90    1.80
   0  15   2    0.70    1.00
   0  15  -2    0.00    1.10
   0 -15  -2    1.20    1.80
   0  15  -2    0.50    1.70
   0 -15  -2    0.30    1.50
   0  15  -2   -0.20    0.80
   0 -15  -2    1.40    1.70
   0 -15   2    0.40    1.40
   0 -15   2   -0.90    1.00
   0  15   2    0.50    1.20
   0 -15  -3  358.96   27.00
   0 -15   3  367.96   26.80
   0 -15  -3  355.26   27.90
   0 -15  -3  346.87   27.80
   0 -15   3  365.16   27.20
   0 -15   3  414.16   29.00
   0  15  -3  367.96   26.80
   0  15  -3  387.66   25.90
   0  15  -3  390.46   27.10
   0  15   3  369.66   26.30
   0 -15  -4    1.20    1.90
   0 -15  -4    2.60    2.10
   0  15   4    0.80    1.40
   0 -15   4    0.90    1.50
   0  15  -4    2.80    2.00
   0 -15   4    0.50    1.80
   0  15  -4    2.00    1.80
   0 -15  -4    1.10    2.10
   0  15  -4    0.40    1.20
   0 -15   4    2.10    2.10
   0 -15  -5  511.25   37.20
   0  15  -5  550.24   35.00
   0 -15  -5  516.25   35.90
   0 -15   5  554.64   37.60
   0  15  -5  477.15   35.40
   0 -15   5  519.35   36.10
   0 -15  -5  529.65   37.20
   0  15   5  501.45   38.00
   0  15   5  571.64   41.90
   0  15  -5  509.95   35.60
   0  15   5  506.95   34.70
   0  15  -6    0.50    1.40
   0 -15   6    2.50    2.30
   0 -15   6    1.70    2.00
   0 -15   6    1.40    1.60
   0 -15  -6   -1.10    0.70
   0 -15   6   -0.20    1.00
   0  15   6    2.30    1.50
   0  15   6    1.90    2.40
   0  15   6    3.80    2.00
   0  15  -6    1.70    1.70
   0 -15  -6   -0.20    1.40
   0  15   6   -0.60    1.00
   0 -15  -6   -0.60    1.60
   0 -15   6    2.10    1.90
   0  15   7  124.79   11.70
   0  15  -7  122.69   11.40
   0 -15   7  120.19   12.10
   0 -15   7  118.99   12.30
   0 -15   7  128.39   12.90
   0 -15  -7  116.99   13.00
   0 -15   7  120.99   15.20
   0  15  -7  110.89   11.60
   0  15   7  119.59   10.70
   0  15   7  126.49   14.10
   0 -15  -7  113.59   11.80
   0 -15   7  135.79   11.90
   0  15  -7  126.29   12.20
   0 -15   8    0.40    1.40
   0 -15   8    0.80    1.50
   0 -15   8    1.60    1.70
   0  15   8    1.20    1.50
   0 -15   8    0.70    1.20
   0  15  -8    2.20    2.00
   0 -15  -8   -0.80    1.40
   0 -15  -8    0.90    1.60
   0  15   8    1.90    2.30
   0  15   8   -0.30    0.50
   0  15  -8    1.80    2.10
   0  15   8   -0.60    0.70
   0 -15   8   -0.60    1.40
   0  15  -8    0.30    1.20
   0 -15   9   36.80    8.90
   0  15  -9   21.00    5.70
   0 -15  -9   28.20    7.50
   0 -15   9   43.10    7.60
   0  15   9   32.00    7.60
   0  15   9   29.00    8.10
   0 -15   9   25.00    5.70
   0 -15   9   33.50    6.70
   0  15   9   34.50    5.90
   0 -15   9   29.70    6.90
   0  15  -9   32.70    6.60
   0  15  -9   25.40    6.00
   0 -15  10    0.20    0.80
   0 -15  10    0.40    1.30
   0  15 -10    0.10    1.30
   0  15  10    1.80    1.60
   0  15 -10    1.10    1.50
   0  15 -10    0.30    1.80
   0  15  10    3.60    3.50
   0 -15  10    0.10    1.60
   0 -15 -10   -0.20    1.90
   0  15  10   -0.60    0.80
   0 -15 -10    0.40    1.50
   0 -15  10   -2.20    0.70
   0 -15  10   -1.60    0.80
   0 -15 -11   21.80    5.80
   0 -15  11   26.80    8.00
   0  15  11   32.10    8.10
   0  15 -11   22.30    5.20
   0 -15  11   47.10    7.80
   0 -15 -11   17.70    6.40
   0  15  11   23.10    7.20
   0  15 -11   32.30    7.50
   0 -15  11   35.70    7.10
   0 -15  11   35.10    6.60
   0  15 -11   26.10    6.20
   0 -15 -12    0.00    1.80
   0  15 -12   -0.30    1.50
   0  15  12    1.20    2.70
   0 -15  12   -1.40    1.00
   0  15 -12    1.40    1.60
   0 -15 -12    0.30    1.70
   0 -15  12   -0.10    1.00
   0 -15  12   -0.60    0.80
   0  15 -12   -0.30    1.30
   0 -15  12    0.40    1.80
   0 -15  12    1.00    1.50
   0  15  12   -0.60    0.80
   0  15 -13  100.49   14.00
   0 -15  13   91.39    9.90
   0  15  13   87.09   14.60
   0  15 -13   96.09   10.40
   0 -15  13   94.89   16.00
   0 -15  13   61.89    9.60
   0 -15 -13   77.69   13.70
   0 -15 -13   83.29   11.40
   0  15  13   79.09   15.10
   0  15  14    2.90    3.10
   0  15 -14    1.10    2.10
   0 -15  14    1.20    1.40
   0 -15 -14    2.10    2.20
   0 -15 -14   -0.20    1.60
   0 -15  14   -1.00    1.30
   0  15  14    1.30    2.00
   0 -15  14    0.30    1.20
   0  15  15   73.09   13.20
   0  15  15   89.49   15.90
   0 -15  15   92.49   10.00
   0  15 -15   71.99    8.20
   0  15  15  101.39   14.70
   0 -15  15   82.39   15.00
   0 -15  16    0.20    1.10
   0 -15  16    1.90    2.90
   0 -15 -16    0.90    1.80
   0  15 -16    0.80    2.10
   0  15  16   -1.30    0.60
   0  15  16    1.80    2.60
   0  15  16    0.10    1.60
   0 -15 -16    0.00    2.30
   0 -15  17  127.89   19.60
   0  15  17  154.28   17.40
   0  15  17   95.39   14.30
   0  15 -17  149.29   14.00
   0  15  17  116.19   17.00
   0 -15 -17  148.79   16.30
   0 -15  17  114.49   12.00
   0 -15  18    0.60    1.40
   0  15  18   -1.50    0.70
   0 -15  18   -0.80    1.70
   0 -15 -18   -1.70    1.50
   0  15  18   -0.60    1.20
   0  15 -18    3.30    2.70
   0  15  18   -1.10    0.90
   0  15  19   -1.30    1.40
   0  15  19   -0.30    1.20
   0 -15 -19   -0.60    1.60
   0  15  19    4.80    3.70
   0 -15  19   -1.00    1.30
   0 -15  19    2.50    2.10
   0  15 -19   -0.30    1.70
   0 -15 -20    2.50    3.40
   0  15 -20    1.90    2.00
   0  15  20    1.10    1.90
   0  15  20    3.40    2.80
   0  15  20   -0.30    1.60
   0 -15  20    0.80    1.20
   0 -15  20   -0.60    0.60
   0  15  21    8.50    4.50
   0  15 -21    3.40    2.30
   0 -15 -21    5.10    3.30
   0  15  21    0.80    1.70
   0 -15  21    2.10    2.80
   0  15  21    0.70    2.10
   0  15 -22    1.60    2.60
   0 -15  22    0.10    2.10
   0  15  22   -0.50    0.80
   0  15  22    0.30    1.40
   0 -15 -22    0.60    1.90
   0 -15  23   16.30    5.20
   0  15  23   31.60    5.70
   0  16   0 1102.59   69.59
   0  16   0  928.11   70.29
   0 -16   0 1220.98   70.69
   0 -16   0 1177.38   71.89
   0 -16   0 1102.99   70.29
   0  16   0 1073.59   69.19
   0 -16  -1    1.90    2.00
   0  16   1    1.10    1.20
   0 -16  -1   -0.10    1.30
   0  16   1   -1.60    1.20
   0  16   1    1.30    1.60
   0 -16   1   -0.80    0.70
   0  16  -1   -0.80    0.80
   0 -16   1    0.90    1.80
   0  16   1    0.20    1.10
   0 -16  -1    1.20    2.20
   0 -16   1   -0.40    1.30
   0  16  -1    1.40    2.40
   0  16  -1    1.60    1.80
   0  16  -1    1.10    1.20
   0  16  -2   22.30    4.80
   0 -16  -2   27.90    6.50
   0  16   2   31.40    7.50
   0 -16  -2   30.90    6.90
   0 -16   2   25.50    6.20
   0  16  -2   22.40    5.60
   0  16  -2   39.70    7.10
   0  16  -2   32.20    7.70
   0  16   2   38.10    6.90
   0 -16  -2   32.80    7.80
   0 -16   2   33.00    6.60
   0 -16   2   29.50    7.20
   0  16   2   30.50    6.40
   0  16  -3    0.20    1.20
   0 -16   3    2.30    2.40
   0  16  -3    0.80    1.40
   0 -16  -3    1.90    2.10
   0 -16   3   -0.40    1.10
   0  16   3   -0.90    1.60
   0  16   3   -0.20    0.90
   0  16  -3   -0.90    1.20
   0 -16   3   -2.10    1.10
   0 -16  -3    1.80    1.90
   0  16   3    1.00    1.50
   0 -16  -3   -1.10    0.80
   0  16  -4  298.57   22.20
   0 -16   4  288.77   23.50
   0  16   4  288.87   21.20
   0 -16   4  316.87   29.90
   0 -16  -4  273.97   22.00
   0  16   4  283.87   21.60
   0  16   4  306.57   24.20
   0 -16  -4  228.08   22.90
   0  16  -4  320.47   22.50
   0 -16   4  253.17   21.00
   0  16  -4  264.97   20.50
   0  16   5    0.70    1.40
   0 -16   5    0.20    1.40
   0 -16   5   -0.10    1.30
   0  16  -5    1.30    2.10
   0 -16   5    3.90    2.90
   0 -16   5   -0.40    1.00
   0  16   5    1.00    2.10
   0 -16  -5    4.30    3.10
   0  16   5    0.80    1.30
   0 -16  -5    1.30    1.90
   0  16  -5    0.80    1.70
   0  16  -5    2.80    2.20
   0 -16  -5    0.20    1.80
   0 -16   6   76.39   11.30
   0  16  -6   57.39    9.00
   0 -16  -6   93.79   12.80
   0 -16   6   94.39   13.10
   0 -16  -6   86.99   12.80
   0  16   6   80.49   12.90
   0  16   6   63.99    7.50
   0  16   6   64.79    9.60
   0  16  -6   67.79   10.10
   0 -16   6   79.49   10.70
   0 -16   6   88.09   11.60
   0  16  -6   66.09   10.30
   0 -16   6   55.89   10.20
   0 -16   7   -0.50    1.20
   0 -16   7   -0.40    1.00
   0  16   7    0.40    0.70
   0  16  -7   -0.20    1.40
   0  16   7    0.70    1.80
   0  16  -7    0.00    1.20
   0 -16  -7   -1.30    1.10
   0  16   7    1.10    1.90
   0 -16   7    1.60    1.40
   0 -16   7    1.30    2.00
   0  16  -7   -0.70    1.50
   0 -16  -7    1.30    1.90
   0 -16   7   -0.20    0.90
   0  16   7    0.20    0.90
   0 -16   8  273.67   23.00
   0 -16   8  258.97   21.80
   0 -16   8  255.67   21.90
   0  16   8  290.67   25.00
   0  16  -8  267.17   21.70
   0  16   8  280.07   20.00
   0 -16   8  296.57   21.80
   0  16  -8  267.27   22.10
   0  16   8  284.87   20.80
   0 -16   8  244.88   22.40
   0  16  -8  293.37   21.50
   0 -16  -8  313.77   22.80
   0 -16  -8  265.07   23.60
   0  16   9    3.70    2.90
   0  16  -9   -0.40    1.30
   0 -16   9    0.50    1.50
   0  16   9   -0.30    1.10
   0 -16  -9    1.50    2.40
   0 -16   9    0.00    1.20
   0 -16   9    0.50    1.70
   0  16  -9    0.60    1.80
   0  16  -9    1.60    1.70
   0 -16  -9    0.30    1.40
   0 -16   9    0.30    1.30
   0 -16 -10   66.59   12.20
   0  16 -10   60.69    9.40
   0 -16  10   60.39    9.10
   0  16 -10   60.69   10.10
   0  16 -10   53.19    8.80
   0 -16  10   88.79   11.80
   0  16  10   61.09   12.30
   0  16  10   69.19    8.80
   0 -16  10   58.69   11.70
   0 -16  10   60.49    9.40
   0 -16 -10   65.89   10.30
   0  16 -11   -1.20    1.00
   0 -16 -11    1.70    1.90
   0 -16  11    1.20    1.90
   0 -16  11   -0.40    0.70
   0 -16  11    2.40    2.10
   0 -16 -11   -1.40    0.80
   0 -16  11   -0.40    1.30
   0  16 -11   -0.50    1.60
   0 -16  11    0.10    1.00
   0  16 -11   -0.90    1.00
   0  16  11   -0.70    1.50
   0  16  11    2.20    2.50
   0 -16  12  288.57   22.30
   0  16 -12  285.67   22.70
   0 -16 -12  268.97   22.60
   0  16  12  277.07   25.70
   0  16 -12  253.37   22.30
   0  16 -12  314.47   24.20
   0 -16  12  244.08   24.30
   0  16  12  324.07   26.00
   0 -16  12  309.77   22.10
   0  16  13   -0.50    1.70
   0  16 -13   -0.20    1.60
   0 -16 -13    1.60    2.00
   0 -16  13    1.90    1.90
   0 -16  13   -0.50    1.30
   0 -16  13    0.70    1.80
   0 -16  13    6.00    2.80
   0  16 -13    1.90    1.90
   0  16  13   -0.10    1.70
   0  16 -13    1.50    2.10
   0 -16 -13   -0.40    2.30
   0  16  14   12.40    5.70
   0  16  14   15.30    5.70
   0 -16  14   20.00    7.50
   0  16 -14   29.30    8.90
   0 -16  14   15.00    4.70
   0  16  14   11.70    5.20
   0  16 -14   13.10    4.00
   0 -16  14   16.70    6.60
   0 -16  15    0.40    1.20
   0 -16 -15   -0.90    1.00
   0  16  15   -0.10    1.60
   0 -16  15   -0.50    1.00
   0 -16  15    0.40    0.90
   0  16 -15    0.10    1.20
   0  16  15    2.60    3.20
   0 -16 -15    0.10    2.10
   0  16  15    0.80    1.90
   0  16 -15    1.40    2.50
   0  16  16    2.20    2.50
   0 -16  16    3.60    3.70
   0  16 -16    1.50    2.20
   0  16  16    1.80    2.70
   0 -16  16    3.30    2.10
   0  16  16    0.80    2.90
   0 -16 -16    3.30    3.80
   0 -16 -16    1.30    1.60
   0 -16  17   -1.50    0.90
   0  16  17    2.10    2.90
   0  16  17    3.50    2.80
   0 -16 -17   -1.50    1.50
   0  16  17    0.80    1.90
   0  16 -17   -0.40    1.30
   0 -16  17    0.10    0.90
   0 -16  18   34.80    6.60
   0 -16 -18   46.20   10.30
   0 -16  18   35.80    8.90
   0  16  18   42.80   10.30
   0  16  18   19.70    6.10
   0  16  18   35.50    8.90
   0  16 -18   40.80    7.60
   0  16  19    3.80    3.00
   0 -16  19    2.70    3.20
   0  16 -19    1.40    2.20
   0  16  19    0.00    2.20
   0  16  19   -0.30    1.60
   0 -16  19   -0.80    1.30
   0  16  20   46.90    9.10
   0  16  20   34.90   11.00
   0 -16  20   71.29   13.60
   0 -16 -20   44.70    9.00
   0  16 -20   61.59    9.40
   0  16 -21    2.30    2.20
   0  16  21    0.50    1.30
   0 -16  21   -0.20    1.40
   0 -16 -21   -0.10    1.60
   0  16  21   -1.70    0.70
   0  16  22   -0.90    1.00
   0  16  22    3.10    2.40
   0 -16  22    1.40    2.10
   0 -16 -22    2.50    2.60
   0 -17   0   -1.10    1.20
   0 -17   0   -1.50    0.70
   0  17   0    1.60    1.20
   0  17   0    0.80    2.10
   0  17   0   -0.20    0.70
   0 -17   0    1.90    2.30
   0  17   0    0.50    1.60
   0  17   0   -0.10    1.50
   0  17  -1   13.10    4.50
   0 -17  -1   16.70    5.40
   0 -17  -1   12.60    4.70
   0  17  -1   16.90    5.40
   0  17   1   16.20    4.40
   0 -17   1   15.40    4.80
   0 -17  -1    4.90    3.50
   0  17   1    9.90    4.00
   0  17   1   20.90    6.30
   0  17  -1   18.60    4.10
   0 -17   1   15.90    5.10
   0  17   1   17.60    4.80
   0 -17   1    9.90    5.20
   0  17  -1   13.80    4.40
   0 -17   2    2.40    2.30
   0 -17  -2    3.70    2.90
   0  17   2    1.50    2.00
   0  17   2    0.30    0.90
   0  17  -2    1.40    1.50
   0 -17  -2   -0.50    1.30
   0  17  -2   -0.30    1.40
   0  17   2   -0.80    1.90
   0 -17   2    4.70    2.70
   0  17  -2    1.50    1.50
   0  17   2   -0.30    0.90
   0  17   3   77.19   12.60
   0  17  -3   89.59   12.20
   0 -17   3  102.39   10.40
   0  17  -3   91.19   12.30
   0 -17  -3   93.89   13.50
   0 -17  -3   98.49   12.80
   0  17   3   87.09    9.40
   0 -17  -3   76.29   12.40
   0  17   3   88.49   11.70
   0  17  -3   84.89    8.80
   0 -17   3   76.89   11.80
   0  17  -4    0.30    1.40
   0  17   4    2.30    1.90
   0 -17   4    0.70    1.40
   0  17  -4    2.70    1.90
   0 -17  -4    0.00    1.40
   0  17   4    1.10    2.70
   0  17   4    0.10    1.20
   0  17  -4   -0.50    1.10
   0 -17   4    0.50    1.70
   0 -17  -4   -0.30    1.40
   0 -17  -4    1.00    2.00
   0 -17   4    0.90    2.60
   0  17  -5   30.40    6.90
   0  17  -5   30.50    6.40
   0 -17   5   23.20    6.70
   0  17   5   22.60    6.60
   0  17   5   30.70    6.10
   0  17  -5   23.80    6.00
   0 -17   5   29.40    7.50
   0 -17   5   18.40    5.50
   0 -17  -5   28.30    6.70
   0 -17  -5   21.40    6.30
   0 -17  -5   23.70    6.60
   0  17   5   37.10    7.30
   0  17   6    1.20    2.70
   0  17  -6   -0.50    1.00
   0 -17  -6    0.80    1.60
   0 -17   6    0.50    1.20
   0  17   6    0.70    1.00
   0 -17  -6   -0.80    1.30
   0 -17   6    1.60    1.90
   0  17   6    0.00    0.50
   0  17  -6   -0.40    1.20
   0 -17  -6   -0.70    1.60
   0  17  -6    0.10    1.10
   0  17   6    5.10    2.70
   0 -17   6   -1.50    0.80
   0 -17   6   -2.10    0.70
   0 -17   6    2.60    2.50
   0 -17   7   16.00    5.50
   0  17  -7   22.60    5.90
   0  17   7   12.20    4.90
   0 -17   7   16.20    5.00
   0  17   7   13.40    4.20
   0  17   7   17.30    4.40
   0 -17   7   10.90    4.20
   0 -17   7   17.30    5.30
   0  17  -7   12.40    5.10
   0 -17   7   21.20    5.30
   0 -17  -7   19.40    6.20
   0  17  -7   14.90    4.40
   0 -17  -7    9.80    4.10
   0 -17  -8   -0.20    1.50
   0 -17   8   -0.10    1.70
   0  17   8    0.80    1.20
   0 -17   8    1.10    1.80
   0 -17   8    0.80    1.20
   0  17  -8   -0.90    1.40
   0  17  -8    3.00    2.60
   0 -17  -8    4.30    2.80
   0  17   8    1.10    1.20
   0  17   8   -0.20    1.10
   0 -17   8    6.40    3.70
   0  17  -8    0.20    1.60
   0  17   8   -0.30    1.00
   0 -17  -9    0.00    2.10
   0  17  -9    2.30    2.20
   0 -17   9    2.50    2.30
   0  17  -9    1.50    2.00
   0  17   9   -0.40    1.10
   0  17   9    1.90    1.70
   0 -17   9    1.60    2.20
   0 -17   9    1.40    1.60
   0 -17   9   -0.10    1.20
   0 -17   9    1.60    2.20
   0 -17  -9    1.70    2.00
   0  17  -9    1.10    1.70
   0 -17  10    1.80    2.20
   0  17 -10    1.50    2.10
   0  17  10    0.50    1.30
   0 -17  10   -0.10    1.30
   0  17 -10    1.40    2.10
   0 -17 -10   -0.20    1.50
   0 -17  10    2.80    2.40
   0  17  10    1.00    2.40
   0 -17 -10    0.00    1.50
   0 -17  10    0.00    0.90
   0  17 -10   -1.60    1.40
   0 -17  11   22.50    6.80
   0  17 -11   24.20    6.20
   0  17  11   27.40    7.80
   0 -17 -11   24.40    7.90
   0  17 -11   25.00    7.20
   0 -17  11   28.60    6.30
   0 -17  11   23.60    5.80
   0 -17 -11   21.20    6.00
   0 -17  11   19.70    5.20
   0  17 -11   21.00    5.30
   0 -17 -12    2.30    2.30
   0  17 -12    1.00    2.40
   0  17 -12    0.60    1.90
   0 -17  12    2.80    2.50
   0 -17  12   -0.10    1.30
   0 -17 -12   -0.20    2.20
   0  17  12    1.10    2.10
   0  17  12   -0.60    1.30
   0 -17  12    1.00    1.40
   0 -17  12   -0.50    1.00
   0  17 -12   -0.20    1.10
   0  17 -13   28.80    6.20
   0  17 -13   39.30    9.90
   0 -17  13   44.00    7.40
   0 -17  13   33.90    9.40
   0 -17  13   40.20    6.90
   0 -17 -13   39.10    9.60
   0  17  13   65.39   11.90
   0  17  13   38.10   10.20
   0 -17 -14   -1.00    1.20
   0  17  14    2.20    2.30
   0  17 -14   -0.90    1.40
   0 -17 -14    1.50    2.20
   0  17  14    1.20    2.00
   0 -17  14    0.30    1.20
   0 -17  14   -1.00    1.00
   0  17 -14    0.10    1.10
   0 -17  14    1.70    1.80
   0  17  15   12.60    5.20
   0 -17  15   24.30    4.50
   0 -17 -15   18.40    5.50
   0  17 -15   25.20    6.40
   0 -17  15   26.30    6.00
   0 -17  15   28.00    8.90
   0  17  15   27.90    8.40
   0  17 -15   19.00    4.70
   0 -17 -15   26.50    8.20
   0  17 -16    0.80    2.10
   0  17  16    0.20    2.30
   0 -17  16   -1.40    1.10
   0  17  16    0.00    1.30
   0 -17  16    0.90    1.20
   0 -17 -16    1.40    2.70
   0  17 -17    2.00    2.30
   0 -17  17   -0.90    1.40
   0 -17  17    0.10    0.90
   0  17  17    0.00    1.60
   0 -17 -17    0.40    2.00
   0  17  17    1.10    2.20
   0  17  18    3.40    3.00
   0  17 -18   -0.80    2.20
   0  17  18   -0.80    1.00
   0 -17 -18    2.00    3.10
   0  17  19    3.80    2.60
   0  17 -19    6.10    3.00
   0 -17 -19   17.10    6.00
   0 -17  19   12.90    5.60
   0  17  19    7.20    3.60
   0  17  20    1.20    1.70
   0 -17 -20    1.90    2.10
   0  17 -20    0.80    1.60
   0 -17  20    1.50    2.20
   0  17  20    5.90    4.80
   0 -17  21    5.80    3.30
   0 -17 -21   29.50   10.40
   0  17  21    6.80    3.00
   0  17  21   17.60    4.80
   0  17 -21   16.40    6.50
   0  17  22    0.20    0.80
   0  17  22    0.30    1.40
   0 -17  22   -0.40    0.90
   0  18   0  126.39   16.40
   0 -18   0  106.19   11.70
   0 -18   0  101.69   14.80
   0  18   0   87.09    9.00
   0  18   0   98.69   10.60
   0 -18   0  102.19   13.60
   0  18   0   99.49   13.50
   0  18   1    3.30    2.50
   0 -18   1   -0.70    1.40
   0 -18  -1    3.00    2.70
   0 -18  -1   -0.20    1.90
   0  18   1    0.10    2.00
   0 -18   1    2.10    2.30
   0  18  -1    0.10    1.60
   0 -18  -1    0.40    2.10
   0  18   1    1.40    1.60
   0  18  -1   -0.30    1.60
   0  18   1   -0.90    1.10
   0 -18   1    1.40    2.20
   0  18  -1   -0.30    0.70
   0  18  -1    4.20    2.70
   0  18  -2   49.50    9.30
   0 -18   2   64.29   10.20
   0  18  -2   53.69    7.70
   0  18   2   60.89   10.80
   0 -18  -2   42.50    8.60
   0 -18   2   35.30    8.40
   0  18  -2   49.40    8.90
   0  18   2   64.99    8.90
   0 -18  -2   48.50    9.90
   0 -18  -2   49.40    9.20
   0 -18   2   45.20    8.50
   0  18   2   49.10    8.20
   0  18   2   63.99   10.20
   0  18  -3    0.60    1.40
   0  18   3   -0.20    1.90
   0  18   3   -0.30    0.90
   0 -18  -3    5.20    3.20
   0  18  -3    0.40    1.70
   0 -18   3    0.90    1.80
   0  18   3    1.20    2.00
   0 -18  -3   -1.50    0.80
   0 -18  -3   -1.10    1.10
   0 -18   3   -0.30    1.70
   0 -18   3   -0.30    1.30
   0  18   3    4.40    2.60
   0  18  -3    0.70    2.00
   0  18   4    1.90    1.70
   0  18   4    4.20    3.70
   0 -18   4   -0.50    0.90
   0  18   4    7.50    3.30
   0 -18  -4    2.20    2.60
   0  18   4    2.00    2.10
   0  18  -4    0.70    1.90
   0 -18  -4    6.80    3.60
   0 -18  -4    2.50    2.80
   0 -18   4    2.40    2.50
   0 -18   4    5.60    3.10
   0  18   5    2.60    2.10
   0 -18  -5   -0.60    1.30
   0 -18   5   -0.40    1.00
   0 -18  -5   -0.10    2.00
   0  18   5    3.40    2.10
   0 -18   5   -0.30    1.30
   0 -18  -5    0.30    1.70
   0  18  -5   -0.30    1.30
   0  18   5   -0.10    0.60
   0  18   5    3.50    3.30
   0  18  -5   -1.40    1.00
   0 -18   5   -0.40    1.60
   0  18  -5   -1.30    1.00
   0 -18   6    7.00    4.00
   0  18  -6    2.80    2.30
   0 -18  -6    7.70    3.80
   0  18   6    8.30    3.50
   0 -18  -6    5.30    3.60
   0  18   6    7.00    2.90
   0  18   6    9.00    4.70
   0  18  -6    3.50    2.50
   0 -18   6    7.90    3.80
   0 -18   6    9.50    4.00
   0  18  -6    8.10    3.90
   0 -18   6    8.30    3.40
   0 -18   6    3.60    2.60
   0 -18   7    1.50    1.90
   0  18   7   -0.60    0.90
   0 -18   7    1.50    1.50
   0  18   7   -0.20    0.70
   0 -18  -7    7.10    3.50
   0 -18   7    1.70    2.40
   0  18   7    0.70    1.60
   0 -18  -7    3.60    3.00
   0  18   7    0.30    1.90
   0  18  -7    0.40    1.50
   0 -18   7    2.20    2.10
   0 -18   7    3.70    2.60
   0  18  -7    0.90    1.60
   0  18  -7    3.20    2.20
   0  18   8   49.90    8.20
   0 -18  -8   62.19   11.50
   0  18  -8   52.69    9.40
   0 -18   8   68.39   10.40
   0 -18  -8   53.89    9.50
   0 -18   8   65.59   11.80
   0 -18   8   70.99   11.10
   0  18  -8   69.09    9.90
   0  18   8   57.59   11.30
   0  18  -8   57.89   10.30
   0 -18   8   73.79   12.30
   0 -18   8   54.19    9.80
   0  18   8   63.99    9.90
   0 -18   9    0.60    1.60
   0  18   9   -0.40    1.20
   0 -18   9    0.50    1.30
   0  18  -9    1.10    1.80
   0 -18   9    0.30    1.20
   0  18   9   -0.30    1.00
   0 -18  -9    1.70    1.80
   0 -18   9    2.80    2.70
   0 -18   9   -1.00    1.50
   0 -18  -9   -1.80    1.10
   0  18  -9   -1.30    1.00
   0  18  -9    0.60    1.50
   0  18 -10   40.80    8.20
   0  18  10   42.60    6.80
   0 -18  10   42.20    8.30
   0 -18 -10   33.20    8.90
   0  18 -10   50.09    9.60
   0  18 -10   47.00    8.00
   0 -18  10   57.69    9.20
   0 -18  10   52.09   10.60
   0 -18 -10   48.30    9.30
   0  18  10   42.10    8.80
   0 -18  10   50.79    8.60
   0  18  10   38.90   10.00
   0 -18  11    0.30    1.10
   0  18 -11    1.80    1.70
   0 -18  11    0.90    2.00
   0  18  11    0.50    1.80
   0 -18 -11   -0.50    1.40
   0  18  11    2.10    2.30
   0  18 -11    0.70    1.50
   0 -18  11    4.00    2.60
   0 -18 -11    0.30    2.10
   0  18 -11   -0.90    1.50
   0 -18  12   18.30    4.90
   0  18  12   14.20    5.30
   0 -18 -12   20.60    5.90
   0  18 -12   22.10    6.20
   0  18 -12   29.60    6.60
   0 -18  12   22.30    7.20
   0 -18  12   16.60    4.40
   0 -18 -12    9.10    5.70
   0  18  12   18.50    6.60
   0 -18  12   20.40    4.80
   0 -18 -13   -0.10    1.20
   0  18  13    0.00    1.50
   0 -18  13   -0.60    0.60
   0 -18  13    2.50    3.00
   0  18 -13    1.10    2.00
   0  18  13    0.30    1.90
   0 -18 -13   -2.30    1.20
   0  18 -13   -0.40    0.80
   0 -18  13    3.30    2.20
   0  18 -14    5.80    2.60
   0 -18  14   -0.90    1.20
   0 -18  14   -0.30    0.90
   0 -18  14    3.10    2.10
   0  18  14   -0.30    1.20
   0 -18 -14    1.30    2.10
   0 -18 -14    4.00    3.70
   0  18 -14   -0.70    1.50
   0 -18 -15    0.40    2.00
   0  18  15   -0.60    1.60
   0 -18 -15   -0.20    2.10
   0 -18  15   -0.30    0.70
   0  18 -15    0.00    1.20
   0 -18  15   -0.80    1.30
   0  18 -15   -1.00    1.20
   0  18  15   -0.50    1.10
   0 -18  16   69.99   10.80
   0  18  16  112.69   16.00
   0  18  16   93.69   14.20
   0 -18 -16  144.69   19.00
   0 -18  16  109.29   15.70
   0  18  17   -0.50    0.80
   0  18  17   -1.20    0.70
   0 -18 -17    0.90    2.10
   0  18  18    6.00    3.20
   0  18 -18   11.60    4.20
   0 -18 -18   17.20    6.30
   0 -18 -19    1.00    2.00
   0  18  19    0.20    1.30
   0 -18  19   -0.10    1.10
   0  18 -19   -1.30    1.10
   0  18  19    0.50    1.60
   0 -18  20   24.80    6.60
   0  18  20   19.10    4.90
   0  18  20   20.50    5.40
   0 -18 -20   24.10    7.50
   0  18 -20   27.40    6.20
   0  18  21    0.70    1.40
   0  18  21   -0.50    1.00
   0 -18  21   -0.40    1.10
   0 -19   0    0.40    1.80
   0  19   0   -0.90    1.00
   0 -19   0    3.10    2.40
   0  19   0    0.10    1.50
   0  19   0    1.20    1.50
   0  19   0    0.90    1.90
   0 -19   0   -0.80    1.20
   0 -19  -1    5.70    4.20
   0  19   1    7.00    3.50
   0 -19  -1    5.40    3.50
   0 -19   1    4.90    3.00
   0 -19   1   12.00    4.60
   0  19   1    4.30    3.40
   0  19  -1    1.30    1.90
   0  19   1    5.80    2.70
   0 -19  -1    6.80    3.70
   0  19   1    4.90    3.00
   0 -19   1    3.50    3.50
   0  19  -1    4.50    3.00
   0 -19  -2   -0.20    1.60
   0 -19  -2    1.00    2.40
   0 -19   2    1.40    2.20
   0  19   2    2.50    2.70
   0  19   2    1.00    1.60
   0  19  -2   -0.30    0.70
   0 -19   2    0.00    1.50
   0 -19  -2    1.20    2.30
   0  19   2    0.80    1.90
   0  19  -2    2.80    2.70
   0  19   2   -0.40    0.90
   0 -19   2   -0.20    1.50
   0  19  -2    0.00    1.60
   0 -19  -3  173.08   17.50
   0 -19   3  166.28   16.30
   0 -19  -3  162.58   16.20
   0 -19  -3  161.48   16.80
   0 -19   3  195.28   18.20
   0  19   3  159.48   15.70
   0  19   3  178.88   15.00
   0  19   3  172.58   15.80
   0  19  -3  166.28   15.80
   0  19   3  178.78   17.90
   0  19  -3  190.18   16.90
   0 -19   4   -1.10    1.00
   0  19  -4    1.40    1.70
   0  19   4   -0.40    1.40
   0  19   4   -0.80    1.40
   0  19   4    1.10    1.80
   0  19  -4   -0.40    1.10
   0 -19   4   -0.90    1.60
   0 -19  -4    0.40    2.00
   0  19  -4    2.50    2.00
   0 -19  -4    1.10    2.00
   0 -19  -4    2.00    2.50
   0  19   4   -2.40    1.10
   0 -19   5  155.18   14.90
   0  19   5  140.49   13.60
   0 -19  -5  151.78   15.00
   0 -19   5  134.89   13.40
   0 -19   5  117.69   17.10
   0  19   5  160.08   14.40
   0  19  -5  140.99   14.30
   0  19   5  144.99   16.10
   0  19   5  138.29   13.00
   0 -19   5  171.48   16.40
   0  19  -5  132.39   19.10
   0 -19  -5  129.69   15.20
   0  19  -5  158.78   13.30
   0  19   6    0.20    1.10
   0 -19   6    2.50    2.70
   0  19  -6   -1.20    1.30
   0  19   6    2.60    3.30
   0  19   6    0.40    1.90
   0 -19  -6    2.00    2.50
   0 -19   6    0.70    2.00
   0  19  -6   -0.30    2.90
   0  19   6    0.00    0.90
   0 -19   6    1.20    2.10
   0 -19  -6    5.00    4.00
   0 -19   6    0.30    1.20
   0  19   6    0.60    1.80
   0  19  -6    1.20    1.80
   0 -19   7   92.39   13.90
   0 -19   7  102.29   13.90
   0  19   7  110.79   10.20
   0 -19  -7  120.19   15.10
   0 -19   7  105.89   11.20
   0  19   7  120.49   12.90
   0 -19   7  125.49   13.10
   0 -19  -7   93.59   15.60
   0  19  -7  107.59   12.10
   0  19  -7  106.09   12.30
   0  19   7  130.39   12.80
   0  19  -7  107.09   11.10
   0  19   7  108.79   15.90
   0 -19   7  126.59   12.70
   0 -19   8    2.50    2.10
   0  19   8   -0.10    1.50
   0 -19   8    1.20    1.60
   0  19  -8    0.70    1.60
   0 -19  -8    1.50    2.40
   0 -19   8    0.30    1.60
   0  19  -8    1.00    2.00
   0  19  -8    3.40    2.90
   0 -19   8    1.50    2.10
   0  19   8   -1.20    1.00
   0 -19  -8    2.70    2.50
   0 -19   8   -0.10    1.30
   0  19   8   -1.30    1.40
   0  19  -9   61.49   10.20
   0  19  -9   64.69    9.60
   0  19   9   72.79    9.70
   0 -19   9   71.49   10.90
   0 -19  -9   70.99   13.00
   0  19  -9   63.59   11.70
   0  19   9   68.19   11.50
   0  19   9   47.10   11.10
   0 -19   9   58.49   10.60
   0 -19   9   71.89    9.80
   0 -19   9   66.99   12.20
   0 -19  -9   53.59    9.90
   0  19  10   -1.30    1.60
   0 -19  10    1.10    1.70
   0 -19  10    2.10    1.90
   0 -19  10   -1.20    0.80
   0 -19 -10   -0.90    1.00
   0  19 -10    3.10    2.70
   0  19 -10    1.50    2.10
   0 -19 -10    0.00    2.40
   0  19  10   -0.10    1.10
   0 -19  10    0.20    1.60
   0  19 -10    2.60    2.90
   0  19  10   -1.60    0.70
   0 -19  10   -0.10    1.30
   0 -19 -11   59.69   11.90
   0  19  11   62.19   10.70
   0 -19  11   63.89    9.50
   0  19  11   40.70    9.50
   0 -19  11   49.00   10.40
   0 -19 -11   48.90    9.50
   0  19 -11   55.39    9.20
   0 -19  11   48.80    8.20
   0  19 -11   54.69    9.50
   0  19 -11   44.40    9.50
   0  19  12    0.40    1.80
   0  19 -12   -1.00    1.20
   0 -19  12    0.70    1.30
   0 -19  12    2.70    2.50
   0  19 -12    1.90    2.70
   0 -19 -12   -1.50    1.40
   0  19  12   -0.80    1.70
   0 -19 -12    1.50    1.90
   0 -19  12    0.50    1.10
   0 -19  12    3.60    3.00
   0  19 -12   -1.40    1.00
   0 -19 -13    9.50    4.00
   0 -19  13   28.90    6.30
   0 -19 -13   31.70    9.00
   0 -19  13   31.30    5.70
   0  19  13   20.80    6.20
   0 -19  13   21.20    6.80
   0  19 -13   26.80    6.40
   0  19  13   21.40    6.50
   0  19 -13   25.90    6.00
   0 -19  14    3.60    3.00
   0  19 -14   -0.40    1.00
   0 -19  14    0.20    1.20
   0 -19 -14    1.70    2.30
   0 -19  14    0.00    1.10
   0  19  14   -1.30    0.60
   0 -19 -14    0.90    2.80
   0  19 -14    1.50    2.00
   0  19  14    0.10    1.80
   0  19  15   87.29   13.50
   0 -19 -15  107.79   16.50
   0  19  16    1.10    2.00
   0 -19 -16    1.30    2.50
   0  19  16    0.80    1.60
   0 -19 -17    9.00    4.70
   0  19  17    3.40    2.90
   0  19 -17    5.00    2.80
   0  19  17    7.30    3.90
   0 -19 -18    0.20    1.50
   0  19 -18    4.50    2.60
   0  19  18    0.30    1.30
   0 -19  18    0.20    1.40
   0  19  18    0.70    1.90
   0  19 -19    1.00    2.30
   0 -19 -19    0.10    1.80
   0  19  19    3.80    2.70
   0 -19  19   -0.10    1.30
   0  19  19    1.00    2.10
   0  19  20    1.10    1.60
   0 -19 -20    9.20    6.10
   0  19  20    0.30    1.50
   0 -19  20    1.10    1.60
   0  20   0 1109.59   73.79
   0  20   0 1075.99   69.69
   0 -20   0 1110.49   72.89
   0 -20   0 1046.20   70.89
   0 -20  -1   -0.80    1.10
   0 -20   1    2.80    3.00
   0  20  -1   -0.90    1.50
   0 -20  -1   -0.20    1.70
   0  20   1   -2.30    1.50
   0 -20   1    0.00    2.40
   0 -20  -1   -1.10    1.70
   0  20   1    1.00    1.20
   0  20   1    2.20    2.60
   0  20   1    3.70    2.50
   0  20  -1   -1.50    1.20
   0 -20   1   -0.60    1.60
   0  20  -2   12.10    5.10
   0 -20  -2    6.10    4.30
   0  20   2   23.80    6.00
   0  20   2   11.10    6.50
   0 -20   2   11.00    4.70
   0 -20   2    9.90    4.60
   0 -20  -2    5.60    3.40
   0 -20  -2    7.30    4.00
   0  20  -2    7.00    3.80
   0  20   2   10.00    3.30
   0  20   2   19.90    6.40
   0  20   3    0.10    1.70
   0  20   3    0.90    2.30
   0 -20   3    0.10    1.70
   0  20   3    0.80    1.60
   0 -20   3   -0.30    1.60
   0 -20  -3    1.10    2.30
   0 -20  -3    3.30    3.00
   0  20   3    0.90    1.50
   0 -20  -3    0.20    1.50
   0  20  -3   -0.60    1.40
   0  20  -3   -0.30    1.80
   0 -20  -4  101.09   15.50
   0  20  -4  114.29   15.70
   0 -20   4  109.59   15.50
   0 -20  -4  111.39   16.40
   0  20   4  107.99   11.20
   0 -20   4  120.49   15.70
   0 -20  -4  136.59   16.80
   0  20   4  113.29   11.50
   0  20  -4  128.39   13.10
   0  20   4  134.49   14.80
   0  20   4  110.19   12.20
   0  20   5   -1.10    1.10
   0 -20   5   -0.80    1.30
   0  20  -5    1.50    1.90
   0 -20  -5    5.90    3.50
   0  20   5    0.90    1.60
   0  20   5    2.20    3.00
   0 -20   5    7.40    3.70
   0  20   5    0.10    0.80
   0  20  -5   -1.50    1.10
   0 -20   5    2.30    1.90
   0 -20   5    0.00    2.00
   0  20   5    0.90    1.50
   0  20  -5   -0.50    1.90
   0 -20  -5    3.00    3.10
   0 -20   6   24.20    6.20
   0  20  -6   24.30    5.30
   0 -20   6   23.40    6.60
   0 -20   6   25.10    7.50
   0  20  -6   21.00    5.90
   0  20   6   27.90    6.70
   0  20  -6   28.90    7.10
   0 -20  -6   32.10    8.30
   0  20   6   39.50    8.30
   0  20   6   24.10    7.10
   0  20   6   26.20    5.40
   0 -20   6   25.30    5.60
   0 -20  -6   34.20    7.90
   0 -20  -7   -0.50    1.20
   0 -20  -7    0.00    1.50
   0  20  -7   -1.20    1.00
   0  20  -7    2.00    2.10
   0 -20   7    0.10    1.00
   0  20   7    0.90    1.50
   0 -20   7   -1.10    1.30
   0  20   7   -1.60    1.60
   0  20   7   -0.60    0.80
   0  20  -7    1.00    2.30
   0  20   7   -1.40    1.10
   0 -20   7   -0.90    1.10
   0 -20   8   46.40    9.20
   0 -20   8   35.50    8.70
   0 -20  -8   45.60   10.50
   0 -20  -8   41.30    8.60
   0  20   8   42.70    8.40
   0  20  -8   40.40    8.60
   0  20  -8   61.09    8.90
   0  20   8   57.29    8.90
   0 -20   8   52.29    8.90
   0 -20   8   58.79    8.80
   0  20  -8   53.39    9.40
   0  20   8   46.10   10.10
   0  20   9    2.30    2.00
   0 -20   9    1.50    1.70
   0 -20  -9    2.60    2.20
   0  20  -9   -0.30    1.50
   0 -20  -9    0.30    2.70
   0  20   9    1.30    1.90
   0 -20   9   -0.60    0.90
   0 -20   9   -0.10    1.30
   0  20  -9   -0.30    1.60
   0  20   9   -2.20    0.80
   0 -20   9    0.00    1.70
   0  20 -10   50.29    8.60
   0  20 -10   33.80    7.80
   0 -20  10   45.30    7.90
   0  20 -10   44.80    9.00
   0 -20 -10   26.80    6.80
   0 -20  10   39.80    7.10
   0 -20  10   53.59    9.10
   0 -20 -10   32.10    8.90
   0  20  10   30.10    6.20
   0  20  10   57.09   10.50
   0  20  10   41.70    8.60
   0 -20 -11   -1.00    1.50
   0 -20  11    5.30    2.80
   0  20 -11    0.80    2.00
   0  20 -11    0.40    1.80
   0 -20  11    0.60    2.30
   0 -20 -11    1.20    2.10
   0  20 -11    1.60    2.80
   0  20  11    0.20    2.40
   0 -20  12  111.59   10.90
   0  20  12   70.49   12.90
   0  20 -12  129.29   12.10
   0 -20 -12   80.09   12.50
   0  20  12  109.79   15.10
   0 -20 -12  119.59   17.70
   0  20 -13   -0.80    0.90
   0  20  13    3.20    2.70
   0 -20  13    3.00    2.00
   0  20  13   -0.50    1.20
   0 -20 -13    1.70    2.10
   0 -20 -13    0.60    1.90
   0  20 -13    0.30    1.70
   0  20  14    2.10    2.80
   0  20 -14    0.40    1.30
   0  20 -14    5.00    2.80
   0 -20 -14    1.90    2.70
   0  20  14    1.20    2.40
   0  20 -15    0.90    1.40
   0 -20 -15    1.60    3.70
   0  20  15   -0.60    1.20
   0  20 -15    0.10    1.50
   0  20  15    1.70    2.40
   0  20 -16   14.30    4.30
   0  20  16   11.00    4.50
   0  20  16    6.50    3.30
   0 -20 -16    3.60    3.00
   0  20  17   -1.00    0.90
   0 -20 -17    0.90    1.80
   0  20  17    1.60    2.20
   0  20 -17    0.30    1.60
   0  20  18   55.89    9.20
   0 -20 -18   55.29   10.20
   0  20  18   33.90    8.90
   0 -20 -19    1.80    3.00
   0  20  19   -0.20    1.20
   0 -20  19    0.50    1.40
   0 -21   0    3.10    3.00
   0  21   0    2.10    2.60
   0 -21   0    6.70    4.20
   0  21   0    1.40    2.60
   0 -21   0   -0.60    1.40
   0  21  -1   13.00    4.50
   0  21  -1   22.20    6.40
   0 -21  -1   18.50    6.30
   0 -21  -1   22.30    6.10
   0 -21  -1   19.60    5.90
   0  21   1   17.70    5.10
   0  21   1   17.20    4.50
   0  21   1   27.80    6.90
   0 -21   1   18.90    5.80
   0 -21   1   24.20    7.60
   0 -21  -2    2.90    2.90
   0  21   2   -0.50    1.90
   0  21   2    0.30    1.00
   0 -21   2   -0.10    1.60
   0 -21   2    1.10    2.40
   0  21   2    2.00    2.10
   0  21  -2   -0.90    1.30
   0 -21  -2    1.80    2.50
   0  21  -2   -0.70    2.00
   0 -21  -2   -1.10    1.10
   0  21   2   -0.40    2.00
   0 -21  -3   93.89   14.20
   0  21  -3   84.89   13.00
   0  21  -3   73.19   12.10
   0  21   3   89.79   11.40
   0  21   3   76.99   11.40
   0 -21   3   68.09   11.90
   0 -21  -3   93.19   15.30
   0  21   3   81.09   13.70
   0 -21  -3   61.79   13.00
   0  21   3   79.69    9.20
   0  21   4    1.10    1.20
   0  21   4    0.30    2.20
   0  21  -4   -0.40    1.40
   0 -21   4    4.80    3.30
   0  21  -4   -0.90    1.30
   0 -21  -4    2.40    2.70
   0  21   4    0.00    1.60
   0  21   4   -0.20    0.90
   0 -21   4    0.50    1.30
   0  21   4    2.10    2.20
   0 -21   4    0.00    2.20
   0 -21   4   -0.10    1.40
   0  21   5  121.29   12.70
   0 -21  -5  108.79   16.40
   0 -21  -5  136.09   14.70
   0 -21   5  143.99   14.70
   0  21  -5  156.78   14.60
   0  21   5   81.39   14.50
   0  21   5  102.79   10.60
   0 -21   5  104.39   14.30
   0 -21   5  119.69   11.80
   0  21   5  107.19   11.70
   0 -21   6   -0.50    1.10
   0  21   6    0.60    1.30
   0  21  -6    1.10    1.60
   0 -21  -6    1.40    2.10
   0 -21   6    0.60    1.20
   0  21   6    1.00    2.20
   0  21   6   -1.10    1.70
   0  21  -6    3.10    3.10
   0  21   6    0.00    1.40
   0 -21   6   -0.50    1.50
   0  21  -6    1.00    1.90
   0 -21   6    1.90    2.40
   0  21   7   44.80    8.90
   0  21  -7   33.00    7.80
   0 -21  -7   40.40    9.70
   0  21  -7   39.20    9.00
   0  21   7   29.40    6.50
   0 -21   7   28.90    6.90
   0 -21   7   34.40    7.00
   0  21   7   27.90    7.40
   0 -21   7   42.40    7.00
   0  21  -7   43.40   10.40
   0 -21  -7   37.80    8.50
   0 -21   7   41.10    9.40
   0 -21   8    0.90    1.30
   0 -21   8    1.40    2.10
   0  21   8   -1.90    0.90
   0 -21   8    2.00    2.10
   0  21  -8    1.70    2.30
   0 -21  -8    4.50    3.80
   0  21  -8   -0.20    1.60
   0  21  -8   -0.20    1.60
   0 -21   8    3.70    3.00
   0 -21  -8    1.70    1.90
   0  21   8    0.60    2.60
   0  21   8    1.90    2.20
   0  21  -9    5.30    5.30
   0 -21  -9    8.00    4.40
   0 -21   9    9.60    3.80
   0 -21  -9   12.90    4.50
   0  21   9   12.60    4.10
   0  21  -9   14.30    4.30
   0 -21   9    9.60    5.20
   0  21  -9   14.70    5.40
   0  21 -10    0.60    1.70
   0  21  10    0.50    1.20
   0  21  10    0.40    2.80
   0 -21  10    0.20    1.30
   0 -21  10   -0.40    1.10
   0  21 -10    0.60    2.30
   0  21  10   -0.30    1.20
   0  21 -10    3.20    2.70
   0 -21 -10    0.40    2.20
   0 -21 -10    3.60    3.00
   0  21 -11   19.70    5.90
   0 -21  11   28.70    8.50
   0 -21  11   13.70    4.00
   0 -21 -11   15.90    6.20
   0  21 -11    8.30    3.60
   0  21  11   10.70    4.70
   0  21 -12    0.10    1.40
   0 -21 -12    1.20    2.50
   0  21  12   -1.00    1.00
   0 -21 -12    0.40    1.90
   0 -21  12    2.20    2.00
   0  21  12    0.10    2.00
   0  21  13   35.60    7.90
   0 -21 -13   47.60   10.30
   0  21 -13   32.90    7.20
   0  21  13   45.70    9.20
   0  21 -14    0.40    1.20
   0  21  14   -1.70    2.00
   0  21  14   -0.90    1.40
   0  21 -14    0.40    1.80
   0 -21 -15   12.70    5.20
   0  21  15    6.50    3.30
   0  21 -15    8.20    3.40
   0  21  15    5.10    3.20
   0  21 -15    9.70    3.80
   0  21  16   -0.30    1.40
   0  21 -16    0.30    1.90
   0  21  16   -2.20    0.80
   0 -21 -16    1.50    2.60
   0 -21 -17   24.70    9.30
   0 -21  17   16.40    5.00
   0  21  17   17.30    5.00
   0 -21  18    0.50    1.10
   0  21  18    0.00    1.10
   0 -22   0   52.09   10.10
   0 -22   0   66.19   11.00
   0 -22   0   58.79   11.80
   0  22   0   81.79   11.30
   0  22   0   48.60   10.20
   0 -22   1    4.20    3.20
   0  22  -1    1.80    3.10
   0 -22  -1    1.80    2.80
   0  22   1    0.70    1.10
   0 -22  -1   -1.00    1.40
   0  22   1    0.50    1.60
   0  22  -1    0.70    1.80
   0  22   1    2.40    2.50
   0 -22  -1    3.00    2.30
   0 -22   1    1.20    1.90
   0 -22  -2   19.30    6.80
   0  22  -2   33.40    7.70
   0  22  -2   32.90    8.20
   0 -22  -2   21.40    6.50
   0  22   2   34.40    6.40
   0 -22  -2   23.50    7.10
   0 -22   2   17.50    5.90
   0  22   2   33.00    7.00
   0  22   2   29.50    7.30
   0 -22   2   28.70    7.60
   0 -22   3    1.10    2.10
   0 -22   3    2.30    2.40
   0  22   3    0.30    1.30
   0 -22  -3    3.90    3.10
   0  22  -3   -0.90    1.20
   0  22   3    1.10    2.20
   0  22   3   -0.50    1.10
   0  22   3   -0.60    0.90
   0  22   3   -0.10    1.90
   0  22  -3    2.00    2.50
   0  22   4    2.00    1.60
   0 -22   4   -0.60    1.20
   0  22  -4   -1.00    1.60
   0  22  -4    2.60    2.90
   0  22   4    0.70    1.30
   0 -22  -4    3.20    2.90
   0 -22  -4    1.40    1.70
   0  22   4    4.20    3.30
   0  22   4   -0.80    1.50
   0 -22   4    1.60    2.00
   0 -22   4    0.70    2.10
   0 -22   4   -0.20    0.90
   0  22   5    0.70    1.50
   0 -22   5    1.70    2.50
   0  22  -5    0.70    2.20
   0  22   5    0.10    1.80
   0 -22  -5   -0.10    1.70
   0  22   5    0.70    2.40
   0 -22  -5    1.20    2.10
   0 -22   5   -1.10    1.40
   0  22   5    0.70    1.20
   0 -22   5    7.10    3.50
   0 -22   5    1.40    1.60
   0  22  -5   -0.30    1.80
   0  22  -6   25.60    7.90
   0  22   6   25.40    6.80
   0 -22   6   18.40    4.60
   0  22   6   19.40    5.80
   0 -22  -6   15.90    5.90
   0 -22   6   20.60    5.60
   0 -22  -6   32.00    7.80
   0  22  -6   19.50    6.30
   0  22   6   20.90    6.00
   0 -22   6   22.50    8.70
   0 -22   6   15.00    5.70
   0  22   7    1.40    2.70
   0 -22   7   -0.10    1.80
   0  22  -7   -2.50    0.70
   0 -22   7   -0.20    1.50
   0  22   7    2.80    4.40
   0 -22  -7    0.40    1.80
   0  22   7   -1.00    0.80
   0  22  -7    2.60    2.90
   0 -22  -7    2.40    2.30
   0 -22   7   -0.60    1.40
   0 -22   7    3.80    2.80
   0  22   8  100.19   13.90
   0  22  -8  120.79   12.80
   0 -22  -8  103.29   14.70
   0 -22   8   92.69   13.30
   0 -22   8   89.19   18.40
   0 -22  -8  100.99   14.80
   0  22  -8   99.99   14.60
   0  22   8  122.39   11.50
   0  22  -9   -0.80    1.70
   0 -22   9    3.80    2.60
   0 -22  -9    0.50    2.60
   0 -22   9    0.80    1.80
   0  22  -9   -0.60    1.30
   0  22   9   -0.20    1.80
   0  22  -9    1.60    2.60
   0 -22  -9    4.40    3.70
   0  22   9    1.20    1.70
   0  22   9    0.20    1.60
   0  22 -10   13.80    4.20
   0  22  10    8.90    3.80
   0 -22  10   16.10    4.40
   0  22 -10   10.90    4.00
   0 -22 -10   17.40    5.60
   0 -22 -10   19.30    6.80
   0 -22  10   11.80    3.40
   0  22  10    5.50    3.40
   0  22 -10   19.50    6.10
   0  22 -11    0.30    1.50
   0 -22  11    1.00    1.40
   0 -22 -11   -0.50    1.90
   0  22  11   -1.90    1.00
   0  22  11   -0.80    1.50
   0  22 -12   36.30    6.80
   0 -22 -12   42.70   12.20
   0  22  12   24.00    6.30
   0  22  12   41.90    8.40
   0  22 -12   24.50    5.50
   0  22 -13   -0.30    1.30
   0  22  13    3.00    2.50
   0  22 -13   -0.30    1.60
   0  22  13   -1.30    1.10
   0 -22 -13    0.40    1.80
   0 -22 -14    6.20    3.80
   0  22 -14    8.90    3.20
   0  22  14    2.50    2.10
   0  22  15   -0.90    0.90
   0 -22 -15    1.50    1.90
   0  22 -15    2.20    1.50
   0  22  16    1.50    2.00
   0  22  17   -0.90    1.20
   0 -22  17    0.20    1.10
   0 -23   0   -0.70    1.00
   0  23   0   -0.20    2.10
   0 -23   0    0.00    1.50
   0 -23   1   43.40    9.20
   0 -23  -1   26.00    7.20
   0  23   1   31.10    7.60
   0  23  -1   39.30    8.40
   0 -23  -1   16.00    5.70
   0 -23   1   20.40    7.00
   0 -23   2    3.90    3.10
   0  23   2   -0.10    1.80
   0  23  -2    0.60    2.00
   0 -23  -2   -1.40    1.40
   0  23  -2    2.80    4.40
   0 -23   2    0.60    1.50
   0 -23  -2    1.70    2.50
   0  23  -3  109.39   15.10
   0  23   3   90.49   10.30
   0  23   3   88.79   15.10
   0 -23   3   83.49   15.20
   0 -23   3   97.59   14.20
   0 -23  -3  110.09   15.20
   0 -23   3   72.09   12.40
   0  23   3  132.99   16.40
   0 -23   3  110.19   15.60
   0 -23  -3   92.19   13.90
   0  23  -3  103.09   14.90
   0 -23   4    0.90    2.30
   0 -23  -4    1.00    1.70
   0  23   4    1.20    1.50
   0  23  -4   -0.90    1.70
   0 -23   4    2.60    2.30
   0  23   4    1.80    2.10
   0  23   4   -0.10    1.10
   0  23  -4    0.70    1.80
   0 -23  -4    2.00    2.50
   0 -23   4    3.80    3.20
   0 -23   4   -0.30    0.80
   0  23   5    9.20    3.00
   0 -23  -5    9.00    4.60
   0 -23   5    5.60    2.70
   0  23   5    7.70    3.40
   0  23   5    9.00    4.00
   0  23  -5    4.80    3.30
   0 -23  -5    8.10    4.20
   0 -23   5    3.40    3.40
   0  23  -5    6.10    3.80
   0  23   5    6.40    3.90
   0 -23   5    7.80    4.00
   0 -23   5   13.60    4.80
   0 -23   6   -1.20    2.00
   0 -23   6   -0.90    1.20
   0  23  -6    0.60    2.10
   0 -23  -6    4.60    2.90
   0 -23  -6   -0.10    1.90
   0  23  -6    3.30    3.10
   0  23   6    0.00    1.30
   0  23   6    0.20    1.80
   0 -23   6    4.10    2.80
   0  23   6    0.40    2.10
   0 -23   7    3.10    2.50
   0  23   7    3.20    2.60
   0 -23   7   12.80    5.80
   0  23  -7    4.60    3.20
   0  23  -7   16.10    5.80
   0 -23  -7    6.90    3.40
   0  23   7    6.20    3.10
   0  23   7    7.30    3.50
   0  23  -8   -0.10    1.80
   0  23   8   -0.30    0.90
   0 -23   8   -0.70    1.00
   0 -23   8    3.70    2.30
   0 -23  -8    1.20    1.80
   0  23  -8    0.10    1.90
   0 -23  -8   -0.30    1.80
   0  23   8    0.30    1.80
   0  23   8    0.90    1.90
   0 -23   9   -0.10    1.30
   0  23   9   -0.90    1.10
   0 -23  -9   -0.40    1.70
   0  23   9    0.40    1.30
   0  23  -9    1.00    3.40
   0  23  -9    2.90    2.80
   0  23   9    1.20    1.40
   0  23  10   -0.60    1.50
   0  23  10    0.10    1.60
   0 -23  10    1.60    1.90
   0  23 -10    0.60    1.80
   0  23  11    4.40    2.80
   0  23 -11   17.60    5.40
   0 -23 -11   10.90    4.80
   0  23  12    0.50    1.90
   0  23 -12   -0.40    1.40
   0 -23 -12   -0.70    1.40
   0  23  13    2.60    2.20
   0 -23 -13    6.40    3.30
   0  23 -13    8.70    3.40
   0 -23 -14    1.30    2.30
   0  23  14   -1.90    0.80
   0  23 -14    0.20    1.00
   0 -23 -15   17.00    5.50
   0  23  16    0.30    1.40
   0 -23  16    0.90    1.10
   0 -24   0   37.90    8.00
   0  24   0   43.90    8.20
   0  24   0   43.20    8.60
   0 -24  -1    0.80    1.60
   0  24   1    1.70    2.50
   0  24   1    3.00    2.20
   0  24  -1   -0.80    1.00
   0  24  -1    1.00    2.30
   0 -24   1   -1.50    0.90
   0  24  -2   29.00    6.70
   0 -24   2   38.30    6.80
   0  24   2   39.90    6.70
   0  24  -2   42.90    8.80
   0 -24   2   27.50    8.00
   0 -24   2   52.49    9.80
   0  24   2   56.19   10.00
   0 -24  -2   33.70   10.50
   0 -24   3    0.30    1.90
   0 -24   3    1.10    3.20
   0  24   3    0.00    1.00
   0  24   3    1.20    2.10
   0 -24  -3    2.10    2.90
   0  24  -3   -1.00    1.70
   0  24  -3   -0.10    1.40
   0  24   3    1.70    1.80
   0 -24   3    1.50    1.30
   0  24   4   14.80    4.80
   0  24   4   21.20    4.50
   0 -24   4   11.10    4.90
   0 -24  -4   20.30    7.10
   0  24   4   17.60    4.10
   0  24  -4   19.00    6.20
   0 -24   4    8.00    3.70
   0 -24   4   18.70    8.20
   0  24  -4   20.40    5.60
   0 -24  -4   21.40    5.90
   0  24  -5    2.90    3.10
   0 -24   5    0.10    1.40
   0 -24  -5   -0.20    1.80
   0  24  -5    2.40    2.40
   0  24   5   -0.80    0.70
   0 -24   5   -0.90    1.70
   0 -24  -5    2.00    2.20
   0 -24  -6    3.80    3.10
   0  24   6    3.70    2.70
   0 -24  -6    3.30    2.90
   0  24   6    8.70    3.60
   0 -24   6    5.60    3.20
   0 -24   6    7.40    3.20
   0  24  -6    1.30    2.00
   0  24   7    0.70    1.60
   0  24  -7    4.50    3.10
   0 -24   7   -0.10    1.60
   0  24  -7   -0.90    2.20
   0  24   7    0.50    1.60
   0  24  -8   77.19   11.60
   0  24   8   87.39    9.20
   0 -24   8   70.89   10.30
   0 -24  -8   75.39   12.40
   0 -24  -9    2.00    2.60
   0  24   9   -0.20    1.00
   0  24  -9   -2.20    1.40
   0 -24   9    0.60    1.30
   0  24   9    0.50    1.40
   0 -24 -10   41.60    8.50
   0  24 -10   44.30    8.00
   0 -24  10   32.90    5.10
   0  24  10   22.80    5.60
   0 -24 -11    2.30    2.50
   0  24 -11   -0.60    1.10
   0  24  11    1.60    2.00
   0 -24 -12   13.10    5.70
   0  24 -12   20.30    5.40
   0  24 -13    2.40    2.00
   0 -24 -13    1.30    2.20
   0  24  14   -0.70    1.10
   0  24 -14    1.40    1.40
   0  24  15   -0.90    0.80
   0  25   0    0.20    2.10
   0  25   0    1.90    1.90
   0 -25   0   -0.30    1.50
   0 -25   1    2.60    2.80
   0  25   1    7.10    2.80
   0  25  -1    6.80    3.00
   0 -25   1    8.10    2.80
   0  25  -1    9.40    5.00
   0 -25   1   10.70    5.60
   0  25   1    4.10    3.30
   0 -25  -1   13.20    7.90
   0  25   2   -0.20    1.00
   0  25   2   -0.20    1.60
   0  25  -2   -2.00    1.50
   0  25  -2   -0.10    1.50
   0 -25   2    2.50    2.80
   0  25   3   48.80    7.00
   0 -25   3   33.10    8.10
   0  25   3   66.89   10.90
   0  25  -3   48.80    8.30
   0  25  -3   83.49   11.80
   0  25  -4    0.50    1.70
   0  25  -4    1.30    2.50
   0  25   4    1.00    1.70
   0  25   4    0.30    1.10
   0 -25   4    2.00    2.60
   0  25  -5  113.09   15.00
   0 -25   5  102.59   14.10
   0 -25  -5   85.79   14.40
   0 -25   6    1.50    2.20
   0  25   6   -1.10    0.90
   0  25  -6   -1.40    1.50
   0  25   6    1.80    1.80
   0 -25  -6   -1.80    1.50
   0  25   7   33.30    6.40
   0  25  -7   36.50    7.00
   0 -25  -7   31.70    6.90
   0  25   7   48.60    7.90
   0 -25   7   43.10    7.40
   0  25   8    2.30    1.90
   0  25  -8    0.00    1.40
   0  25   8    2.40    2.00
   0 -25   8    1.30    2.00
   0 -25  -8    2.20    2.80
   0  25  -9    9.80    3.80
   0 -25  -9    2.80    3.10
   0 -25   9    5.80    2.30
   0  25  10    2.40    2.00
   0  25 -10    0.80    1.70
   0 -25 -10   -1.30    2.10
   0  25 -11    8.40    4.20
   0  25  11   11.70    3.80
   0  25 -12    0.50    1.30
   0  25  12    0.50    1.40
   0  25 -13   24.20    4.80
   0  25  13   24.80    5.50
   0 -26   0  266.57   23.50
   0  26  -1   -1.30    1.40
   0  26   1   -1.60    0.70
   0 -26   1    0.60    2.10
   0 -26   2    3.20    2.70
   0  26   2   -1.10    1.30
   0  26  -2   -0.40    1.60
   0  26   3    0.20    1.60
   0  26  -3   -1.60    1.40
   0 -26   3    2.70    2.40
   0 -26   4   57.99    9.50
   0  26  -4   35.30    7.80
   0  26   4   46.20    8.30
   0  26  -5   -0.70    1.80
   0  26   5    2.20    2.50
   0 -26   5    1.60    2.00
   0  26   5    1.60    1.30
   0  26  -6   10.20    4.20
   0 -26   6    5.40    3.10
   0  26   6    4.20    2.00
   0  26   6    6.90    3.00
   0  26  -7    1.50    2.40
   0 -26   7    2.80    1.90
   0  26   7    1.30    2.50
   0  26   7   -0.30    0.70
   0 -26   8   55.39    6.30
   0  26   8   75.39    9.70
   0  26  -9    2.10    2.20
   0  26   9    0.00    1.20
   0  26  10    5.30    2.50
   0  26 -10   15.10    4.90
   0  26  11   -0.40    1.10
   0  26 -11    1.20    1.80
   0  26  12   33.70    6.20
   0  26 -12   61.69    8.60
   0  27   0    1.50    2.30
   0 -27   0    1.10    2.70
   0  27  -1    0.60    1.90
   0  27   1    6.20    3.30
   0 -27  -1    1.40    2.90
   0 -27   1    4.20    4.20
   0 -27  -2   -0.50    1.70
   0  27  -2    1.60    2.40
   0 -27   2   -0.40    1.60
   0  27   2   -0.70    1.30
   0  27  -3   21.90    6.20
   0  27   3   24.40    6.00
   0 -27   3   22.50    5.90
   0  27  -4   -0.20    1.40
   0  27   4    1.00    1.90
   0 -27   4    2.30    2.20
   0  27  -5    4.30    2.40
   0  27   5   22.80    8.20
   0 -27   5    4.30    2.50
   0  27   6   -0.20    0.80
   0  27   6    1.80    1.60
   0 -27   6    0.70    1.20
   0  27  -6   -1.90    0.90
   0  27   7    2.80    1.80
   0 -27   7    9.80    3.80
   0  27  -7    8.00    3.70
   0  27   7    4.20    2.00
   0  27   8    0.60    1.30
   0  27  -8   -1.00    1.20
   0  27   9    0.30    1.10
   0  27  -9    1.90    2.10
   0  27 -10   -0.30    1.20
   0  27  10    1.70    1.50
   0 -28   0   19.70    5.20
   0  28   0   42.80    9.40
   0  28  -1   -0.10    1.50
   0 -28   1    1.00    1.70
   0 -28  -1   -1.00    1.10
   0 -28   2   22.30    5.40
   0 -28  -2   30.90    7.40
   0  28   2   19.70    6.00
   0  28   3   -0.30    1.00
   0  28  -3   -1.70    2.10
   0 -28  -3    1.20    2.30
   0 -28   3    0.10    1.20
   0 -28   4    5.20    2.40
   0 -28  -4    2.10    2.40
   0  28   4    4.60    2.60
   0  28   5    0.30    1.20
   0 -28   5    0.00    1.40
   0  28  -5    0.60    1.70
   0  28  -6    5.80    2.80
   0 -28   6    7.70    2.40
   0  28   6   14.80    5.00
   0  28  -7    1.60    1.90
   0  29   0    0.30    1.40
   0 -29   0    2.60    2.20
   0  29  -1    0.80    1.60
   0 -29   1    1.50    1.60
   0  29   1    0.60    1.70
   0 -29  -1    1.80    1.90
   0  29   2    2.30    1.90
   0  29  -2   -0.20    1.40
  -1   0  -1  407.16   30.60
   1   0   1  388.96   23.70
  -1   0   2   56.09    3.30
   1   0   2   53.89    3.60
  -1   0  -2   53.49    3.60
   1   0  -2   50.79    3.40
  -1   0   3    0.00    0.10
  -1   0   4   94.89    5.90
  -1   0  -4   93.19    6.20
   1   0   4   82.39    6.10
   1   0  -4   95.19    6.00
  -1   0   4   91.09    5.80
  -1   0   4   91.49    5.90
   1   0  -5  207.38   12.70
  -1   0   5  204.68   12.50
   1   0   5  206.38   13.00
  -1   0   5  197.68   12.60
  -1   0  -5  207.18   13.00
   1   0   6   29.90    2.80
   1   0  -6   27.40    2.60
  -1   0   6   31.20    2.40
  -1   0  -6   28.20    2.70
  -1   0   6   27.20    2.40
   1   0  -7  104.29    7.10
  -1   0   7   97.39    6.70
   1   0   7  101.49    7.30
  -1   0  -7  111.69    7.50
   1   0  -7   97.79    6.80
  -1   0  -7   99.19    7.20
  -1   0   7   99.49    6.90
  -1   0  -8    5.90    1.70
  -1   0   8    5.50    1.20
   1   0  -8    5.40    1.30
  -1   0  -8    7.30    1.70
   1   0   8    3.60    1.20
   1   0  -8    3.40    1.50
   1   0   8    6.70    1.50
  -1   0   8    5.40    1.30
   1   0  -9  866.51   50.79
   1   0   9  829.12   53.19
  -1   0   9  804.42   50.29
  -1   0  -9  867.71   51.09
   1   0  10   11.20    2.20
   1   0 -10    6.80    1.70
  -1   0  10    9.80    1.90
  -1   0  10    4.70    1.30
   1   0 -10    8.80    2.10
  -1   0 -10    6.60    2.00
  -1   0 -10   11.00    2.50
   1   0  11  182.78   11.40
   1   0 -11  169.98   12.20
  -1   0 -11  148.09   11.60
  -1   0  11  135.59   11.30
  -1   0 -11  152.38   11.70
   1   0 -11  154.18   11.50
  -1   0  11  153.08   10.70
  -1   0  11  169.78   10.60
   1   0  12    1.40    1.10
   1   0 -12    1.20    1.10
  -1   0 -12    0.90    1.20
   1   0 -12    1.80    1.20
  -1   0 -12    2.10    1.40
  -1   0  12    1.40    0.80
   1   0 -13   28.70    4.70
   1   0  13   23.10    6.50
  -1   0 -13   27.60    4.90
  -1   0  13   27.90    2.40
  -1   0 -13   24.90    6.80
   1   0  13   27.20    3.80
  -1   0  13   30.00    7.40
  -1   0  14  171.38   15.30
   1   0  14  180.28   12.10
   1   0 -14  162.38   13.00
   1   0  14  161.78   14.50
  -1   0 -14  164.88   13.40
  -1   0  15   14.20    4.90
  -1   0 -15   14.70    3.90
  -1   0  15   10.00    4.70
   1   0  15   13.80    4.90
   1   0  15   19.40    5.10
   1   0  15   16.20    2.70
   1   0 -15   12.00    3.50
  -1   0  15   18.10    5.70
   1   0  15   12.10    5.30
  -1   0  16    6.30    3.20
   1   0  16    7.00    3.70
  -1   0  16    6.50    3.60
   1   0  16    4.80    3.60
   1   0  16    9.10    4.20
  -1   0  16    2.80    3.00
   1   0 -16    4.50    2.30
  -1   0 -16    7.40    3.10
  -1   0  17   94.59   13.40
  -1   0  17   71.99   11.60
   1   0  17   79.69   13.00
   1   0 -17   54.29    8.70
   1   0  17   57.89   12.70
  -1   0  17   59.89   13.40
   1   0  17   64.29   11.10
  -1   0 -17   56.29    9.00
   1   0  18   23.00    6.90
   1   0 -18   33.90    6.50
   1   0  18   22.20    7.80
  -1   0  18   29.10    9.00
  -1   0  18   25.30    6.60
  -1   0 -18   22.10    5.60
  -1   0  18   32.40    7.90
   1   0  18   36.00    8.40
  -1   0  19    1.80    2.30
   1   0  19    1.90    3.10
  -1   0  19    1.70    2.50
  -1   0 -19    2.90    2.40
   1   0 -19    5.60    3.10
  -1   0  19    4.90    4.20
   1   0  19    7.90    4.10
   1   0  19    0.40    2.00
   1   0  20   22.80    8.60
  -1   0  20   12.10    6.20
   1   0  20    3.40    3.20
  -1   0  20   14.80    5.40
  -1   0 -20   27.10    6.70
  -1   0  20   12.10    5.40
   1   0 -20   15.50    5.10
  -1   0 -21   33.80    7.80
   1   0  21   23.80    9.00
  -1   0  21   15.20    5.70
   1   0  21   28.30    7.90
   1   0 -21   33.70    7.30
  -1   0  21   44.80   11.90
  -1   0  22   74.59   16.10
  -1   0 -22   84.39   13.00
  -1   0  22   59.59   11.00
   1   0 -22   84.59   12.50
   1   0  22   91.29   14.00
   1   0  22   49.40   12.70
  -1   0  23   18.40    7.80
  -1   0  23    7.80    4.40
   1   0  23    7.10    3.80
  -1   0 -23    9.10    4.40
   1   0 -23    8.30    4.10
   1   0  23    4.40    4.50
   1   0  24   -0.70    1.30
  -1   0  24   -0.40    2.00
  -1   0 -24   -0.20    1.70
   1   0  24    0.20    2.00
   1   0 -24    0.20    1.50
  -1   0  24   -0.90    1.00
  -1   0  25    0.50    2.20
  -1   0 -25    2.70    2.70
   1   0 -25    6.70    3.50
  -1   0  25    0.30    1.90
   1   0  25    4.30    4.10
   1   0  25    0.20    1.50
   1   0 -26   10.70    4.10
  -1   0 -26   15.70    5.40
  -1   0  26    5.50    3.10
   1   0  26    3.80    2.50
  -1   0  26    6.40    4.00
   1   0  26    1.20    2.40
   1   0  27    2.20    2.40
  -1   0  27   17.70    6.00
   1   0  27    3.30    2.10
  -1   0  27    1.40    1.60
  -1  -1   0    0.50    0.30
   1  -1   0    0.60    0.20
  -1  -1   0    0.70    0.30
   1  -1   0    0.50    0.20
   1   1   1   67.89    4.80
  -1  -1   1   80.29    4.80
   1  -1  -1   80.69    4.70
  -1  -1   1   77.89    4.80
   1  -1   1   77.99    4.90
  -1  -1  -1   73.69    4.90
   1  -1   1   77.59    4.80
   1   1  -1   75.89    4.80
  -1  -1   2  207.58   12.70
   1  -1   2  209.98   12.80
   1  -1   2  210.58   12.80
   1   1  -2  210.08   12.70
  -1  -1  -2  212.38   12.80
  -1  -1   3  151.98    9.60
   1  -1  -3  157.18    9.50
  -1  -1   3  152.18    9.50
   1   1   3  149.69    9.60
  -1   1  -3  141.69    9.70
   1  -1  -3  148.29    9.50
   1   1  -3  168.18    9.60
   1  -1   3  159.98    9.80
   1  -1   3  156.18    9.70
  -1  -1  -3  159.68    9.80
   1   1   4   86.49    5.60
  -1   1  -4   86.19    5.70
  -1  -1   4   81.59    5.40
   1  -1  -4   81.39    5.40
  -1  -1   4   78.59    5.50
  -1  -1  -4   84.39    5.70
  -1   1   4   81.69    5.20
   1  -1   4   75.89    5.70
   1   1  -4   81.59    5.50
  -1   1   4   81.49    5.30
   1  -1  -5  159.88   10.20
   1   1   5  163.08   10.30
  -1  -1   5  165.58   10.10
  -1  -1   5  164.28   10.30
  -1   1  -5  160.98   10.50
   1  -1   5  165.48   10.40
  -1  -1  -5  160.88   10.40
   1  -1   5  157.28   10.50
  -1   1   5  159.48    9.90
   1   1  -5  142.69   10.10
  -1  -1   6  232.88   14.70
  -1   1  -6  231.58   14.90
  -1  -1   6  237.98   14.60
   1   1   6  240.18   14.90
  -1   1  -6  248.18   15.10
   1  -1  -6  236.68   14.70
   1   1  -6  207.38   14.60
  -1  -1  -6  242.78   14.90
  -1   1   6  228.48   14.40
  -1   1   6  231.28   14.30
   1  -1   6  229.48   14.80
   1  -1   6  254.17   15.20
   1  -1  -7   96.99    6.60
  -1  -1   7   91.39    6.50
   1  -1  -7   86.59    6.20
  -1  -1   7  101.49    6.40
   1   1   7   85.59    6.60
  -1   1  -7   94.59    6.90
  -1   1  -7   94.09    6.70
  -1  -1  -7   87.59    6.60
   1  -1   7   97.69    6.90
  -1  -1  -7   88.79    6.80
  -1   1   7   89.59    6.10
   1  -1   7   96.69    6.70
  -1   1   7   90.19    6.30
   1   1  -7   81.99    6.50
   1   1  -7   89.39    6.40
   1  -1  -8   24.10    3.50
  -1  -1   8   25.70    2.50
  -1   1  -8   26.40    3.70
   1   1   8   26.90    3.40
  -1  -1   8   25.20    2.60
  -1   1  -8   23.70    2.80
   1  -1  -8   24.50    2.50
  -1   1   8   28.70    2.50
   1   1  -8   21.20    2.50
  -1   1   8   27.00    2.40
   1   1  -8   26.90    3.50
   1  -1   8   27.40    2.80
  -1  -1  -8   27.50    2.90
  -1  -1  -8   29.50    3.70
  -1  -1   9  370.36   23.80
   1   1   9  402.56   24.30
  -1   1  -9  376.96   24.30
   1  -1  -9  376.56   23.80
  -1  -1   9  399.56   23.70
   1   1   9  400.16   24.00
  -1   1  -9  405.76   24.60
   1  -1  -9  383.76   24.10
  -1   1   9  374.96   23.50
   1  -1   9  387.56   25.00
  -1   1   9  375.16   23.30
   1   1  -9  370.86   24.10
  -1  -1  -9  372.66   24.30
  -1  -1  -9  381.56   24.30
   1  -1   9  378.76   24.00
   1   1  -9  378.56   23.90
   1  -1 -10   85.69    7.20
  -1   1 -10  100.39    7.90
  -1   1 -10  100.99    7.80
  -1  -1  10   98.79    7.00
  -1  -1  10   98.19    7.30
   1   1  10   94.59    7.30
   1  -1 -10  106.49    7.70
  -1   1  10   90.59    6.90
   1  -1  10  101.49    7.50
  -1  -1 -10   96.89    7.70
   1   1 -10   88.99    7.30
  -1  -1 -10   92.29    7.70
   1   1 -10   90.79    7.50
   1  -1  10  105.89    7.90
  -1   1  10  105.09    6.80
  -1   1 -11  164.18   11.50
   1   1  11  142.59   12.70
  -1   1 -11  140.69   11.10
   1   1  11  158.38   10.60
  -1  -1  11  139.39   10.30
  -1  -1  11  162.68   10.20
   1  -1 -11  141.99   10.80
   1  -1 -11  147.79   12.00
  -1  -1 -11  145.49   11.10
  -1  -1 -11  144.79   11.10
   1   1 -11  149.19   10.90
   1  -1  11  147.89   11.00
  -1   1  11  148.19    9.80
   1  -1 -12   35.90    4.20
  -1   1 -12   37.50    5.50
   1  -1 -12   48.70    4.70
  -1  -1  12   40.80    3.60
   1   1  12   39.50    4.00
   1   1  12   35.10    4.80
   1  -1  12   46.60    7.20
  -1  -1 -12   46.40    6.10
   1  -1  12   39.20    4.90
  -1   1  12   36.50    3.20
  -1  -1 -12   52.79    6.40
   1   1 -12   43.70    4.60
  -1   1  12   30.40    4.40
   1  -1 -13    3.70    1.60
  -1  -1  13    5.40    1.20
  -1  -1  13    9.20    4.00
  -1   1 -13    3.90    1.90
   1  -1 -13    3.80    1.80
   1   1  13    5.00    4.10
   1   1  13    4.40    1.50
  -1  -1 -13    7.20    2.50
  -1   1  13    2.70    2.20
  -1   1  13    5.30    0.90
   1   1 -13    3.70    1.60
   1  -1  13    4.20    1.60
  -1   1  13    1.30    1.40
   1   1  14  199.88   13.20
  -1   1 -14  201.98   15.00
  -1  -1  14  196.68   16.70
   1   1  14  219.58   29.80
   1   1  14  183.88   16.10
   1  -1 -14  183.48   14.30
  -1  -1  14  192.88   22.30
  -1  -1  14  184.38   17.20
   1  -1 -14  181.58   14.30
   1   1 -14  194.78   14.50
   1  -1  14  193.08   13.40
   1  -1  14  174.28   16.50
  -1  -1 -14  176.58   14.50
   1  -1  14  201.48   16.30
  -1  -1 -14  200.48   15.10
   1   1  15   28.00    6.30
   1  -1 -15   36.20    6.00
  -1   1 -15   38.20    6.60
  -1  -1  15   35.50    7.20
   1   1  15   26.80    3.50
   1   1  15   34.10    8.50
  -1  -1  15   32.70    8.70
   1   1  15   28.40    6.50
   1  -1  15   36.50    7.20
  -1   1  15   30.20    6.80
   1  -1  15   35.90    8.70
  -1   1  15   22.20    6.20
  -1  -1 -15   33.50    5.80
   1   1 -15   30.30    5.30
  -1  -1 -15   22.40    5.00
  -1   1  15   20.50    6.80
   1  -1  15   29.70    3.90
   1   1  16   18.90    5.60
   1   1  16   28.90    8.30
  -1  -1  16   31.70    7.40
  -1   1 -16   21.40    4.90
   1  -1 -16   36.10    6.40
  -1  -1  16   22.60    7.20
   1   1  16   31.90    7.20
  -1  -1  16   21.80    6.10
  -1   1  16   26.30    6.80
   1  -1  16   21.80    7.40
  -1   1  16   27.80    8.50
  -1  -1 -16   20.70    4.90
   1  -1  16   20.40    5.60
   1   1 -16   26.30    5.40
   1  -1  16   33.70    7.90
  -1   1  16   29.70    7.20
   1   1  17   75.09   14.90
   1   1  17   68.59   11.20
  -1  -1  17   67.09   11.10
  -1  -1  17   73.49   13.90
  -1   1 -17   67.49    9.80
   1   1  17   90.49   13.20
  -1  -1  17   70.49   11.80
   1  -1 -17   66.69    9.40
  -1  -1 -17   50.19    8.60
  -1   1  17   73.99   12.10
  -1   1  17   67.79   11.00
   1  -1  17   75.39   12.70
  -1   1  17   59.09   13.30
   1  -1  17   59.49   10.60
   1  -1  17   61.69   13.30
   1   1 -17   59.99    8.80
   1   1  18    0.90    2.10
  -1  -1  18    5.30    3.90
   1   1  18    3.90    2.80
   1   1  18    1.40    2.60
  -1  -1  18    1.40    2.20
   1  -1 -18   -0.90    1.30
  -1   1 -18   -0.70    1.30
  -1   1  18    2.50    2.50
   1  -1  18    2.30    3.10
   1   1 -18    0.00    1.30
  -1  -1 -18    3.40    2.50
  -1   1  18    3.00    2.70
  -1   1  18    2.80    3.30
   1  -1  18    1.00    1.90
   1  -1  18    2.90    2.90
  -1  -1  19   21.30    7.80
   1   1  19   16.90    7.50
  -1  -1  19   26.40    7.70
   1  -1 -19   23.60    6.00
   1   1  19   23.40    7.00
  -1   1 -19   20.90    5.80
  -1  -1  19   23.80    6.90
  -1  -1 -19   18.50    5.70
   1   1 -19   23.40    5.80
  -1   1  19   18.70    5.80
   1  -1  19   10.90    5.70
   1  -1  19   12.00    5.00
  -1   1  19   17.00    7.30
   1  -1  19   26.50    7.30
  -1   1  19   16.60    6.10
  -1   1 -20    9.90    4.00
   1  -1 -20   13.30    4.90
   1   1  20   13.30    5.10
  -1  -1  20   11.70    4.90
   1   1  20    2.90    3.70
  -1  -1  20   11.50    5.20
  -1  -1  20   13.70    6.90
   1  -1  20   12.90    6.40
  -1  -1 -20   25.50    6.60
  -1   1  20   11.30    6.00
   1   1 -20   10.70    4.10
  -1   1  20   15.00    5.20
  -1   1  20    9.10    4.40
   1  -1  20   34.60    8.40
   1   1  21   17.00    7.40
  -1   1 -21    8.20    4.00
   1  -1 -21   17.70    5.80
  -1  -1  21    8.50    4.40
  -1  -1  21   22.50    7.20
  -1  -1  21   17.80    8.40
   1   1  21    6.30    4.10
  -1   1  21   20.90    8.00
  -1   1  21    8.80    4.30
  -1  -1 -21   18.30    5.70
   1  -1  21   16.00    5.70
   1   1 -21    9.10    3.90
   1  -1  21   13.30    6.70
   1   1  22   85.89   13.90
  -1  -1  22   58.69   14.30
   1  -1 -22   75.09   11.40
  -1  -1  22   46.70    9.70
   1   1  22   90.89   17.00
  -1   1 -22   61.89   10.80
  -1   1  22   47.10   11.90
   1   1 -22   60.79   10.30
   1  -1  22   62.99   11.10
   1  -1  22   78.19   15.80
  -1  -1 -22   62.19   10.80
  -1   1  22   48.90   10.00
   1   1  23    1.40    2.90
  -1  -1  23    0.00    1.50
  -1   1 -23    2.30    2.50
   1   1  23    0.00    2.00
  -1  -1  23    0.90    3.30
   1  -1 -23    1.20    2.20
  -1   1  23   -0.80    1.30
  -1   1  23    2.80    3.20
   1   1 -23    5.80    3.50
  -1  -1 -23    4.90    3.50
   1  -1  23    2.20    3.30
   1  -1  23   -0.60    1.80
  -1  -1  24    3.70    3.10
  -1  -1  24   -1.30    0.70
   1   1  24   -0.70    1.30
  -1   1 -24   -1.10    1.20
   1  -1 -24   -0.10    1.90
   1   1  24    2.70    2.80
   1   1 -24   -0.50    1.40
   1  -1  24    1.40    2.10
  -1   1  24    3.30    2.70
   1  -1  24   -1.20    1.30
  -1   1  24   -1.00    1.30
  -1  -1 -24   -0.30    1.40
   1   1  25    9.70    4.10
   1  -1 -25   20.20    6.20
  -1  -1  25    9.60    3.90
  -1  -1  25    6.50    4.30
   1   1  25   23.30    8.10
  -1   1 -25   23.80    6.40
   1  -1  25    9.10    4.70
  -1   1  25   15.90    6.80
  -1  -1 -25   13.30    5.30
   1  -1  25   14.30    4.80
   1   1 -25   24.30    6.30
  -1   1  25   12.60    4.80
   1   1  26    1.60    2.50
  -1   1 -26   10.50    4.10
   1   1  26    8.10    3.80
   1  -1 -26    4.50    2.50
  -1  -1  26    1.50    2.00
  -1  -1  26    6.40    4.10
  -1   1  26    2.80    2.40
   1  -1  26    1.40    2.10
   1   1 -26   13.00    4.40
   1  -1  26    3.60    3.10
  -1   1  26    6.80    4.50
  -1  -1 -26    9.40    4.10
   1   1  27    6.20    2.30
   1   1  27    7.50    4.10
  -1  -1  27    8.70    4.40
  -1  -1  27    7.30    3.00
  -1   1  27   13.00    5.00
  -1   1  27   15.90    4.80
   1  -1  27    6.40    3.70
   1  -1  27    9.10    2.90
  -1  -2   0    0.80    0.40
   1  -2   0    1.20    0.50
   1  -2   0    0.70    0.40
  -1  -2   0    0.00    0.30
  -1  -2   1   10.90    1.40
   1  -2  -1    8.50    1.20
   1  -2  -1    8.80    1.30
  -1  -2   1    9.40    1.40
  -1  -2  -1   10.20    1.50
   1  -2   1   12.50    1.50
   1  -2   1    8.20    1.30
  -1  -2  -1   11.10    1.50
   1   2   2 1437.26   84.89
  -1   2  -2 1395.26   84.69
  -1   2  -2 1436.56   97.29
   1  -2  -2 1442.26   84.29
  -1  -2   2 1387.16   84.69
   1  -2  -2 1467.55   94.19
   1   2   2 1421.96   97.09
  -1   2   2 1398.56   93.49
   1  -2   2 1566.34   98.79
  -1   2   2 1450.65   84.39
   1   2  -2 1370.66   95.89
   1   2  -2 1437.46   84.59
  -1  -2  -2 1413.46   84.69
   1  -2   2 1357.56   84.79
  -1  -2  -2 1455.15   97.99
   1   2   3  112.59    7.60
  -1  -2   3  121.79    7.60
  -1  -2   3  111.49    7.70
   1  -2  -3  117.59    7.60
   1  -2  -3  125.09    7.50
  -1  -2  -3  115.79    7.70
   1  -2   3  126.59    7.90
   1  -2   3  112.09    7.60
  -1   2   3  113.49    7.30
  -1  -2   4  197.08   12.70
  -1  -2   4  200.38   12.50
   1   2   4  199.48   12.60
   1  -2  -4  187.48   12.50
   1  -2   4  206.48   12.90
  -1   2   4  208.78   12.30
   1  -2   4  201.48   12.70
  -1  -2  -4  207.98   12.80
   1  -2  -5  100.89    7.10
   1   2   5  111.69    7.20
  -1  -2   5   99.79    7.30
  -1  -2   5  114.59    7.20
  -1   2  -5   98.19    7.20
  -1  -2  -5  105.89    7.40
   1  -2   5  101.19    7.50
   1  -2   5  116.79    7.40
  -1   2   5  106.19    6.80
   1  -2  -6 1436.66  106.49
  -1  -2   6 1595.84  110.09
  -1   2  -6 1429.46  112.09
  -1   2  -6 1584.34   89.79
  -1  -2   6 1474.95   89.29
   1   2   6 1461.55   89.09
   1  -2  -6 1433.86  107.39
   1  -2   6 1480.15  112.69
  -1   2   6 1451.65   88.39
  -1  -2  -6 1491.65  112.79
  -1   2   6 1517.15   89.09
   1   2  -6 1504.45   88.89
   1   2  -6 1296.57  106.29
  -1  -2  -6 1476.25  113.19
   1  -2   6 1445.96   89.69
   1   2   7  495.15   29.60
   1  -2  -7  458.25   29.10
   1  -2  -7  500.85   29.50
  -1  -2   7  485.35   29.40
  -1  -2   7  485.35   29.70
  -1   2  -7  463.55   29.60
  -1   2   7  479.15   29.00
  -1  -2  -7  486.15   29.60
  -1  -2  -7  503.95   29.90
   1  -2  -8    8.70    1.70
  -1  -2   8   16.10    2.50
   1   2   8   10.40    2.00
  -1  -2   8    9.70    1.80
  -1   2  -8    7.60    1.90
   1   2  -8   15.10    2.40
   1  -2   8    9.00    1.90
  -1   2   8   10.40    1.60
   1  -2   8    9.10    2.10
  -1  -2  -8   15.50    2.60
  -1   2   8   13.70    1.90
  -1  -2  -8    8.10    1.90
   1   2   9   27.50    3.50
  -1  -2   9   18.60    2.80
   1  -2  -9   21.90    3.10
   1  -2  -9   26.50    3.60
  -1  -2   9   25.10    3.40
  -1   2  -9   28.60    4.00
  -1   2   9   24.60    2.40
   1  -2   9   21.10    3.50
   1   2  -9   25.20    3.50
  -1  -2  -9   21.90    3.50
   1  -2   9   36.00    4.30
  -1   2   9   20.60    2.20
  -1  -2  -9   22.00    3.50
   1  -2 -10   35.80    3.70
   1  -2 -10   38.40    3.90
  -1  -2  10   43.00    3.70
   1   2  10   38.00    4.80
  -1   2 -10   34.20    5.30
  -1  -2  10   39.70    3.80
   1   2 -10   34.50    3.70
  -1   2  10   35.10    3.10
  -1  -2 -10   38.70    4.10
   1  -2  10   38.10    3.90
   1  -2  10   42.50    4.30
  -1  -2 -10   35.80    4.90
  -1   2  10   31.40    3.10
  -1  -2  11   83.79    5.80
   1  -2 -11   76.69    6.30
   1   2  11   78.69    6.60
   1   2  11   63.09    5.60
  -1   2 -11   67.49    6.40
   1  -2 -11   66.99    6.00
  -1  -2  11   64.19    5.80
   1   2 -11   64.19    6.00
   1  -2  11   66.09    6.30
  -1   2  11   79.69    5.30
   1  -2  11   62.39    5.90
  -1  -2 -11   81.39    6.70
  -1  -2 -11   60.29    6.20
  -1  -2  12   86.99    7.40
  -1  -2  12  106.69    7.30
  -1   2 -12   98.99    8.50
   1   2  12   91.49    7.70
   1  -2 -12   89.29    7.90
   1   2  12  100.49    7.60
   1  -2 -12   99.69    8.20
   1  -2  12   94.79    7.80
  -1   2  12   98.69    6.60
  -1  -2 -12  112.09    8.80
   1   2 -12  102.69    8.30
  -1  -2 -12   91.59    8.20
   1  -2  12   90.89    8.10
   1   2  13   58.89    9.10
   1   2  13   69.89    5.70
   1  -2 -13   60.79    6.20
   1   2  13   69.59   11.80
  -1  -2  13   72.69    5.20
  -1   2 -13   63.39    6.60
   1  -2 -13   53.59    6.00
   1   2 -13   66.79    6.50
   1  -2  13   64.89    5.90
  -1  -2 -13   80.59    9.70
  -1   2  13   50.79   10.30
  -1  -2 -13   59.39    6.50
  -1   2  13   64.59    9.20
  -1  -2  14  201.08   17.80
  -1  -2  14  204.68   20.10
  -1  -2  14  215.88   19.00
   1  -2 -14  201.68   16.20
   1  -2 -14  212.18   16.00
   1   2  14  251.47   14.90
  -1   2 -14  203.88   16.30
  -1  -2 -14  208.48   16.40
  -1   2  14  243.08   21.20
  -1   2  14  228.88   18.60
  -1  -2 -14  198.68   15.90
   1   2 -14  230.08   16.30
   1  -2  14  210.18   17.50
   1  -2  14  234.28   15.20
   1  -2  14  191.88   18.20
  -1  -2  15   49.00    9.90
   1   2  15   34.10    7.30
   1   2  15   27.50    7.80
  -1  -2  15   32.00    8.70
  -1   2 -15   26.30    5.50
  -1  -2  15   28.70    6.70
   1  -2 -15   36.60    5.80
   1  -2 -15   40.60    6.40
   1   2  15   28.70    3.10
   1  -2  15   37.10    4.50
  -1  -2 -15   32.00    5.70
   1  -2  15   40.10    8.80
   1   2 -15   29.30    5.50
  -1   2  15   34.10    7.50
  -1   2  15   34.00    8.80
   1  -2  15   34.50    7.10
  -1  -2 -15   30.90    5.80
  -1  -2  16   72.99   11.30
   1  -2 -16   61.09    8.80
  -1  -2  16   84.29   13.60
   1   2  16   86.69   12.70
  -1  -2  16   58.09   12.80
   1   2  16   75.69   13.80
   1   2  16   84.49   17.20
  -1   2 -16   71.29    8.00
   1   2 -16   69.79    7.60
  -1   2  16   79.79   12.90
  -1   2  16   56.49    8.10
  -1   2  16   60.99   10.30
  -1  -2 -16   65.09    9.40
  -1   2  16   65.59   12.90
  -1  -2 -16   65.49    8.80
   1  -2  16   60.89   11.40
   1  -2  16   60.69   10.00
   1  -2  16   57.89   12.20
  -1   2 -17    5.50    2.80
   1   2  17   10.40    4.70
  -1  -2  17    5.70    4.10
   1   2  17    5.20    3.90
   1  -2 -17   11.90    3.80
   1   2  17    4.50    2.30
  -1  -2  17    6.00    3.60
   1   2  17    7.70    3.40
  -1  -2  17    6.70    3.90
   1   2 -17    3.00    2.10
  -1   2  17    1.50    2.20
   1  -2  17    5.90    3.20
  -1  -2 -17    3.00    2.30
   1  -2  17    3.80    3.20
  -1   2  17    6.80    2.90
   1  -2  17    6.10    4.30
  -1   2  17    6.30    3.30
  -1   2  17   10.90    5.40
  -1  -2  18   52.69   11.40
   1   2  18   42.30   11.20
  -1  -2  18   69.19   14.00
  -1   2 -18   48.40    8.50
   1  -2 -18   63.39    9.40
  -1  -2  18   71.59   12.00
   1   2  18   68.59   12.20
   1  -2  18   50.59    9.90
   1   2 -18   51.39    8.60
   1  -2  18   43.80   11.30
  -1  -2 -18   62.99   10.10
   1  -2  18   38.40    9.20
  -1   2  18   51.69   12.00
  -1   2  18   53.19    9.50
  -1   2  18   57.89   11.00
   1   2  19   83.39   13.00
  -1  -2  19   73.99   13.50
  -1  -2  19   86.09   16.90
  -1  -2  19   82.19   13.50
   1  -2 -19   75.29   11.10
   1   2  19  111.39   19.00
  -1   2 -19   78.29   11.30
   1  -2  19   50.09   10.80
  -1   2  19   53.39   12.10
  -1  -2 -19   66.19   10.80
   1   2 -19   92.29    9.80
  -1   2  19   82.99   12.20
   1  -2  19   81.89   16.30
  -1   2  19   66.79   11.50
   1  -2  19   66.99   11.90
   1   2  20    8.40    5.20
  -1  -2  20    4.80    4.40
  -1  -2  20   17.40    6.30
  -1   2 -20   19.60    5.70
   1   2  20   14.00    5.40
  -1  -2  20   19.70    6.60
   1  -2 -20    6.80    3.50
   1  -2  20    9.20    4.80
  -1   2  20    8.80    6.00
   1  -2  20   12.30    6.40
  -1  -2 -20    6.60    3.60
   1   2 -20    6.50    3.40
  -1   2  20   12.20    5.50
   1  -2  20   15.20    5.50
   1  -2 -21   18.20    5.50
   1   2  21   16.30    5.70
  -1  -2  21   19.00    6.40
  -1   2 -21   24.60    6.10
  -1  -2  21   37.50   12.40
   1   2  21   23.00    8.70
  -1  -2  21   14.00    5.10
  -1  -2 -21   16.90    5.50
   1  -2  21   12.20    4.70
   1  -2  21   22.50    8.60
  -1   2  21   10.70    5.00
  -1   2  21   11.90    6.00
   1   2 -21   19.30    5.60
   1   2  22    4.20    3.00
  -1  -2  22    3.70    5.00
  -1  -2  22    7.00    4.20
   1  -2 -22    4.40    3.20
  -1   2 -22    5.20    3.20
   1   2  22    5.40    5.00
  -1   2  22    5.60    5.10
  -1  -2 -22    8.30    3.80
   1   2 -22    7.70    3.70
   1  -2  22    9.70    5.70
  -1   2  22    2.40    2.70
   1  -2  22    2.10    2.70
  -1   2 -23    6.00    3.60
  -1  -2  23    1.90    2.40
   1  -2 -23    1.40    2.10
   1   2  23    0.00    1.80
   1   2  23    7.50    5.30
  -1  -2  23    2.70    4.30
  -1   2  23    1.20    2.40
  -1  -2 -23   10.40    4.60
   1   2 -23    3.80    3.00
   1  -2  23    7.60    3.70
   1  -2  23   -0.50    1.70
  -1   2  23   -0.70    1.90
  -1  -2  24   22.90    6.50
   1   2  24   17.90    5.80
  -1  -2  24   45.00   12.90
  -1   2 -24   41.90    8.50
   1   2  24   32.20   10.00
   1  -2 -24   42.20    9.20
   1  -2  24   20.40    8.70
  -1   2  24   16.20    5.80
   1   2 -24   27.00    6.70
  -1   2  24   19.90    7.80
   1  -2  24   21.90    6.50
  -1  -2 -24   44.90    9.40
   1  -2 -25   55.79    9.80
  -1  -2  25   64.79   10.60
   1   2  25   58.39   12.30
  -1  -2  25   69.89   17.20
   1   2  25   39.70    9.30
  -1   2 -25   49.10    8.80
  -1   2  25   53.29   12.70
   1   2 -25   74.79   11.30
   1  -2  25   50.09    9.30
  -1   2 -26   15.70    5.00
   1   2  26    5.30    2.90
  -1  -2  26    6.60    4.20
  -1  -2  26    6.10    3.00
   1   2  26   10.70    5.10
   1  -2 -26   21.60    5.40
  -1   2  26    1.40    2.70
   1  -2  26    6.10    3.00
   1  -2  26    4.30    3.40
  -1   2  26    9.60    3.80
  -1  -2 -26    8.50    3.60
   1   2 -26   15.60    4.30
   1   2  27    2.70    2.30
  -1  -2  27    0.80    1.70
   1   2  27    3.80    3.10
  -1  -2  27    1.00    2.10
  -1   2  27   -0.70    1.10
  -1   2  27    1.00    1.50
   1  -2  27    1.40    1.50
   1  -2  27    5.30    3.60
   1  -3   0    0.10    0.40
  -1  -3   0    0.90    0.50
  -1  -3   0    1.00    0.60
   1  -3   0    0.60    0.50
   1   3   1 2039.60  138.49
   1   3   1 2096.69  123.59
   1  -3  -1 2084.19  123.19
  -1   3  -1 1966.50  138.09
  -1  -3   1 2038.90  123.49
   1  -3  -1 2066.59  136.59
  -1  -3   1 2177.38  138.59
   1   3  -1 2152.98  138.69
  -1  -3  -1 1957.40  123.29
  -1   3   1 2094.79  137.39
  -1  -3  -1 1997.50  138.39
   1  -3   1 2302.77  139.59
   1   3  -1 2182.88  123.59
   1  -3   1 2041.00  123.49
   1  -3  -2  390.06   23.50
  -1  -3   2  403.46   23.70
   1  -3   2  364.46   23.60
   1   3   3  824.22   68.49
  -1  -3   3  814.92   52.69
   1   3   3  858.51   52.89
   1  -3  -3  847.42   52.09
  -1   3  -3  817.72   68.79
   1  -3  -3  899.61   67.09
  -1  -3  -3  961.20   71.79
   1   3  -3  889.01   52.59
  -1  -3  -3  831.62   52.49
   1  -3   3  887.31   69.69
  -1   3   3  886.01   52.49
   1  -3   3  829.62   52.99
   1   3  -3  915.61   69.69
  -1   3   3  816.22   65.19
  -1   3  -4  621.24   37.80
   1   3   4  627.74   38.10
   1  -3  -4  587.64   37.00
  -1  -3   4  565.34   37.60
   1  -3  -4  698.93   54.99
   1   3   4  552.84   53.49
  -1   3  -4  501.55   53.19
  -1  -3  -4  579.14   37.60
   1   3  -4  597.84   54.49
  -1   3   4  663.83   52.99
   1  -3   4  572.74   37.90
  -1   3   4  599.44   37.40
   1  -3   4  552.64   53.79
  -1  -3  -4  640.54   57.69
   1   3  -4  591.74   37.40
   1  -3  -5    0.30    0.50
  -1  -3   5    1.70    0.80
  -1  -3   5    2.40    1.00
  -1   3  -5    0.60    0.60
   1   3   5    0.70    0.50
   1   3  -5    1.00    0.60
  -1  -3  -5    0.40    0.60
  -1   3   5    0.50    0.40
   1  -3   5    0.30    0.50
   1   3   6  271.67   17.10
   1  -3  -6  252.27   16.80
  -1  -3   6  273.87   17.50
  -1  -3   6  285.47   17.30
  -1   3  -6  277.07   17.40
   1  -3  -6  270.07   17.20
   1  -3   6  302.77   17.60
  -1   3   6  267.07   16.70
  -1  -3  -6  258.37   17.40
   1   3  -6  272.87   17.20
   1  -3   6  274.37   17.70
  -1  -3   7   18.50    2.90
   1   3   7   14.70    2.40
  -1  -3   7   13.80    2.30
   1  -3  -7   16.10    2.50
  -1   3  -7   17.90    2.80
   1  -3   7   14.20    2.80
  -1  -3  -7   17.30    2.70
  -1   3   7   19.80    2.30
   1   3  -7   16.30    2.50
  -1  -3  -7    9.20    2.10
   1  -3   7   17.80    2.80
  -1   3  -8   14.40    2.70
   1  -3  -8   16.50    2.50
   1   3   8   10.90    2.10
   1  -3  -8   12.90    2.40
  -1  -3   8   18.50    2.70
  -1  -3   8   13.00    2.50
   1  -3   8   14.20    2.80
   1  -3   8   15.30    2.70
  -1  -3  -8   13.90    2.60
  -1   3   8   16.90    2.20
  -1  -3  -8   13.50    2.70
   1   3  -8   12.70    2.50
  -1   3  -9  257.57   17.30
  -1  -3   9  253.37   16.80
   1  -3  -9  264.77   16.80
   1  -3  -9  256.17   17.00
  -1  -3   9  245.38   17.10
   1  -3   9  282.27   17.30
  -1  -3  -9  259.27   17.30
  -1   3   9  252.97   16.30
  -1  -3  -9  254.67   17.30
   1  -3   9  265.47   17.60
   1   3  -9  261.07   17.10
  -1  -3  10    8.20    1.90
  -1   3 -10   11.90    2.80
  -1  -3  10   10.00    2.20
   1  -3 -10   13.60    2.70
   1  -3 -10   13.10    2.60
   1   3 -10    7.00    2.10
   1  -3  10   10.80    2.40
  -1   3  10   12.40    1.80
  -1  -3 -10   10.50    2.60
   1  -3  10    8.40    2.30
  -1   3  10   13.70    2.00
   1  -3 -11  134.49    9.90
  -1  -3  11  123.09    9.20
   1   3  11  139.99   10.40
  -1   3 -11  129.49   10.20
   1  -3 -11  129.19    9.80
  -1  -3  11  115.59    9.50
  -1   3  11  141.89    8.70
   1  -3  11  118.19   10.00
  -1  -3 -11  123.79   10.00
  -1  -3 -11  121.49   10.00
   1   3 -11  131.29    9.90
   1  -3  11  130.89    9.80
   1   3  12   75.09    6.30
   1  -3 -12   61.79    6.40
  -1  -3  12   80.59    6.20
   1  -3 -12   72.79    6.70
   1   3  12   78.59    6.20
  -1   3 -12   75.89    7.10
  -1  -3 -12   76.69    7.20
  -1  -3 -12   61.19    6.60
   1  -3  12   78.09    6.70
  -1   3  12   85.59    5.30
   1   3 -12   73.39    6.80
   1  -3  12   58.19    6.50
  -1   3 -13    2.30    1.60
   1   3  13    4.00    2.50
   1  -3 -13    0.50    1.10
   1  -3 -13    1.40    1.20
   1   3  13    1.10    1.50
   1   3  13    3.20    1.30
  -1  -3  13    0.60    1.60
  -1   3  13    0.70    1.30
  -1  -3 -13    1.20    1.30
   1   3 -13    2.10    1.50
   1  -3  13    2.40    1.30
   1  -3  13    0.10    0.60
  -1   3  13    1.50    2.00
  -1  -3 -13    2.00    1.60
  -1   3 -14   66.29    7.70
  -1  -3  14   81.89   12.70
  -1  -3  14   69.39   13.80
   1   3  14   77.09   10.90
   1  -3 -14   76.89    7.70
   1   3  14   84.19    6.50
   1   3  14   83.59   16.90
   1  -3  14   91.99    7.40
   1   3 -14   74.19    7.70
   1  -3  14   85.99    9.10
  -1   3  14  103.19   14.70
   1  -3  14   94.79   13.50
  -1  -3 -14   74.79    8.00
  -1  -3 -14   87.59    8.10
  -1   3  14   90.99   12.20
  -1  -3  15   21.50    6.10
   1  -3 -15   12.20    3.30
   1   3  15    7.20    3.40
   1  -3 -15   13.10    3.70
  -1  -3  15   19.20    5.30
  -1  -3  15   11.20    5.10
   1   3  15    8.00    4.50
  -1  -3 -15   11.70    4.20
   1  -3  15   21.50    5.50
   1  -3  15   14.90    5.30
   1   3 -15   12.60    3.60
  -1  -3 -15   12.80    3.60
  -1   3  15   11.30    5.20
  -1   3  15   11.60    4.40
   1  -3  15   15.50    3.00
   1  -3 -16   10.20    3.30
   1   3  16    5.90    3.30
  -1   3 -16    8.30    3.20
  -1  -3  16    8.60    3.80
  -1  -3  16    5.00    3.70
   1   3  16    6.70    4.50
   1  -3 -16    5.70    2.90
   1   3  16   10.50    3.80
  -1  -3  16   11.90    5.30
  -1  -3 -16   10.10    3.10
  -1   3  16   10.00    3.70
  -1  -3 -16   11.20    3.70
  -1   3  16    7.00    3.50
   1  -3  16   11.40    4.20
   1   3 -16    8.90    3.20
  -1   3  16    5.10    3.60
   1  -3  16    3.90    3.40
   1   3  17   76.89   14.90
  -1  -3  17  113.49   16.00
  -1   3 -17   88.79    9.80
  -1  -3  17   94.39   13.10
   1   3  17  102.59   14.80
  -1  -3  17  118.49   24.60
   1  -3 -17   83.49    9.50
   1  -3 -17   90.89    9.20
  -1  -3 -17   99.79    9.80
  -1   3  17   94.79   16.30
   1   3 -17  103.89   10.00
   1  -3  17  101.59   14.10
   1  -3  17  112.19   16.00
  -1   3  17   77.89   10.40
  -1   3  17   90.29   10.20
   1  -3  17   79.99   22.60
  -1  -3 -17   90.59   10.10
  -1   3  17   77.19   15.30
  -1  -3  18    6.50    3.60
  -1  -3  18    1.70    2.70
   1   3  18    4.70    4.10
   1   3  18    0.80    1.20
  -1   3 -18    3.70    2.60
   1   3  18    6.60    4.00
  -1  -3  18    2.00    2.50
   1  -3 -18    1.00    2.10
   1  -3  18    5.10    3.50
  -1   3  18    3.30    2.80
  -1   3  18    4.20    2.80
   1   3 -18    2.50    2.50
  -1  -3 -18    7.80    3.70
   1  -3  18    6.40    4.60
  -1   3  18    3.40    2.10
  -1   3  18    0.70    2.50
   1  -3  18    4.40    3.30
  -1   3 -19   75.59   11.10
   1  -3 -19   66.69   10.70
  -1  -3  19   81.19   16.20
   1   3  19   93.69   16.80
  -1  -3  19   74.69   13.40
   1   3  19   93.59   14.30
  -1  -3  19   94.49   14.20
  -1   3  19  125.69   17.20
  -1   3  19   59.49   12.90
   1  -3  19   65.29   14.20
   1  -3  19   69.09   13.20
   1   3 -19   71.09   10.60
   1  -3  19   66.69   11.60
  -1  -3 -19   78.39   12.20
   1   3  20   21.90    8.10
  -1  -3  20   31.50    8.10
  -1  -3  20   31.40    7.70
   1   3  20   63.59   12.00
   1  -3 -20   52.79    9.40
  -1   3 -20   35.90    7.50
  -1  -3  20   42.70   12.00
   1   3 -20   63.49   10.00
  -1   3  20   42.20    9.20
   1  -3  20   32.30    7.60
  -1  -3 -20   70.19   11.40
  -1   3  20   31.40    9.60
   1  -3  20   30.60   10.20
   1  -3  20   38.60    9.00
   1   3  21   17.30    6.00
  -1  -3  21   18.90    7.10
   1   3  21   14.30    6.90
  -1   3 -21   15.70    5.20
  -1  -3  21   16.30    6.00
  -1  -3  21   19.90    8.70
   1  -3 -21   22.20    6.60
  -1   3  21   22.30    8.40
   1  -3  21   26.50   10.10
  -1  -3 -21   12.30    4.90
   1  -3  21   17.90    6.40
   1   3 -21   11.10    4.40
  -1   3  21   22.90    7.10
  -1  -3  22   21.10    6.50
  -1  -3  22   29.70   10.60
   1   3  22   12.40    6.20
  -1  -3  22   20.70    7.00
  -1   3 -22   33.20    7.70
   1  -3 -22   17.70    5.90
   1   3  22   16.80    6.10
  -1  -3 -22   15.90    5.70
   1  -3  22   22.60    6.80
   1   3 -22   14.90    5.20
   1  -3  22   28.00    9.40
  -1   3  22   24.30    7.60
  -1   3  22   17.80    7.20
  -1  -3  23   20.70    6.50
   1   3  23   15.90    6.50
   1   3  23   29.10    7.90
   1  -3 -23   22.60    6.30
  -1   3 -23   19.80    5.90
  -1  -3  23   33.30   11.40
  -1  -3 -23   35.50    8.10
   1  -3  23   18.30    6.00
  -1   3  23   12.40    6.60
  -1   3  23   34.70    9.20
   1  -3  23   17.40    7.60
   1   3 -23   47.70    8.70
   1   3  24   14.00    6.20
  -1  -3  24   18.10    5.70
   1   3  24   26.60    6.90
   1  -3 -24   33.20    8.30
  -1  -3  24    9.50    5.40
  -1   3 -24   16.80    6.30
  -1   3  24   36.40    9.00
  -1   3  24   37.80   10.30
  -1  -3 -24   27.40    7.70
   1   3 -24   31.80    8.00
   1  -3  24   17.60    5.80
   1  -3  24   31.10    9.60
  -1   3 -25    8.40    3.90
  -1  -3  25    8.80    3.90
   1  -3 -25    2.90    2.20
  -1  -3  25    6.20    4.20
   1   3  25    4.40    3.30
   1   3  25   13.80    6.20
   1  -3  25   12.00    5.40
   1   3 -25    4.00    2.60
  -1   3  25    4.60    3.20
  -1   3  25    2.30    2.70
   1  -3  25   13.00    6.10
  -1  -3 -25    7.50    4.00
  -1  -3  26    1.50    2.40
   1   3  26   -0.90    0.70
  -1  -3  26   -0.10    1.20
  -1   3 -26   -0.50    1.10
   1   3  26    0.70    1.80
   1  -3 -26   -0.30    1.00
   1  -3  26   -1.80    0.80
  -1   3  26    0.90    1.90
  -1   3  26    2.20    3.00
  -1  -3 -26    1.50    1.90
   1  -3  26   -0.20    1.10
   1   3 -26    0.70    1.60
   1   3  27    1.20    2.10
  -1  -3  27    1.30    1.60
  -1  -3  27    2.00    2.70
   1   3  27    0.60    1.60
  -1   3  27   -0.50    1.40
   1  -3  27    2.70    3.00
  -1   3  27    1.20    1.70
   1  -3  27    0.90    1.30
   1  -4   0    1.10    0.70
  -1  -4   0   -0.10    0.30
   1  -4   0    0.50    0.60
  -1  -4   0    0.80    0.70
  -1  -4   1  366.06   22.80
   1  -4  -1  367.86   23.10
   1  -4   1  362.76   22.80
  -1  -4  -1  365.76   22.80
  -1  -4   2   42.00    3.70
   1  -4  -2   42.10    3.60
  -1  -4   2   48.90    4.10
   1  -4  -2   47.10    3.90
   1  -4   2   50.09    4.40
  -1  -4  -2   41.30    3.70
   1  -4   2   41.00    3.70
  -1  -4  -2   51.19    4.10
   1  -4  -3    1.20    0.70
  -1  -4   3    1.60    0.90
   1  -4  -3    2.20    0.90
  -1  -4   3    2.50    1.00
  -1  -4  -3    4.30    1.40
   1  -4   3    2.10    1.10
  -1  -4  -3    0.90    0.80
   1  -4   3    2.00    0.90
   1   4   4  132.59    8.40
   1  -4  -4  127.99    8.70
  -1  -4   4  131.99    9.00
   1  -4  -4  124.69    8.40
  -1   4  -4  117.89    8.50
  -1  -4   4  116.49    8.50
   1   4  -4  118.69    8.40
   1  -4   4  121.89    8.60
   1  -4   4  130.39    9.00
  -1  -4  -4  120.19    8.60
  -1   4   4  122.39    8.10
  -1  -4  -4  119.59    8.60
  -1  -4   5  310.57   19.30
   1  -4  -5  321.77   19.50
   1  -4  -5  298.87   18.90
   1  -4  -5  292.27   19.10
   1   4   5  310.77   19.10
  -1   4  -5  311.37   19.90
  -1  -4   5  310.37   19.70
   1   4  -5  309.47   19.20
  -1   4   5  296.67   18.70
  -1  -4  -5  298.97   19.30
   1  -4   5  317.97   19.90
  -1  -4  -5  313.47   19.40
   1  -4   5  283.67   19.30
   1   4   6  239.88   15.80
   1  -4  -6  244.58   15.50
  -1  -4   6  236.48   15.60
  -1   4  -6  240.58   15.70
  -1  -4   6  253.57   16.10
   1  -4  -6  227.88   15.40
  -1  -4  -6  263.17   15.90
   1  -4   6  255.97   16.30
   1   4  -6  230.68   15.50
   1  -4   6  248.88   15.80
  -1  -4  -6  211.28   15.50
  -1   4   6  246.18   15.00
   1  -4  -7   84.89    6.20
  -1  -4   7   84.59    6.40
   1  -4  -7   85.59    6.50
  -1  -4   7   77.89    6.70
  -1   4  -7   80.29    6.50
  -1   4   7   79.69    5.90
  -1  -4  -7   95.49    6.80
   1  -4   7   85.99    7.00
   1   4  -7   74.19    6.30
  -1  -4  -7   84.29    6.60
   1  -4   7   83.59    6.60
   1   4   8   10.50    2.30
  -1   4  -8   10.70    2.40
   1  -4  -8    8.80    1.90
   1  -4  -8    9.90    2.20
  -1  -4   8   10.60    2.40
  -1  -4   8    7.70    1.90
   1   4  -8    9.80    2.20
  -1  -4  -8    9.00    2.10
  -1   4   8    9.10    1.70
   1  -4   8    6.90    2.10
   1  -4   8    8.00    2.10
  -1  -4  -8   10.00    2.30
  -1  -4   9   12.00    2.40
   1   4   9    7.50    1.90
  -1  -4   9    9.60    2.30
   1  -4  -9   10.00    2.10
   1  -4  -9    7.80    2.00
  -1   4  -9    6.00    1.90
   1   4  -9    8.00    2.10
   1  -4   9   11.10    2.60
   1  -4   9    6.20    1.80
  -1   4   9   10.10    1.70
  -1  -4  -9    6.70    2.00
  -1  -4  -9    3.90    1.70
  -1  -4  10  109.39    8.10
  -1  -4  10  105.09    8.40
   1   4  10  121.29    8.80
   1  -4 -10   98.49    8.20
   1  -4 -10  109.49    8.30
   1  -4  10  100.99    8.70
   1   4 -10  104.59    8.40
  -1  -4 -10  101.49    8.50
   1  -4  10  109.69    8.50
  -1   4  10   96.59    7.30
  -1  -4 -10  104.39    8.50
   1  -4 -11   68.79    6.60
  -1   4 -11   87.59    7.40
   1  -4 -11   73.39    6.70
  -1  -4  11   80.39    6.90
  -1  -4  11   72.29    6.60
  -1  -4 -11   83.89    7.30
   1  -4  11   85.09    7.00
   1   4 -11   74.09    6.80
  -1   4  11   80.89    5.60
  -1  -4 -11   69.09    6.80
   1  -4  11   71.39    7.00
  -1   4 -12   52.99    5.80
  -1  -4  12   61.29    5.10
   1  -4 -12   46.70    5.30
   1  -4 -12   51.79    6.50
   1  -4  12   50.59    6.20
   1  -4  12   43.50    6.40
  -1  -4 -12   49.00    5.60
  -1   4  12   49.20    3.80
  -1  -4 -12   56.69    7.00
   1   4 -12   54.89    5.60
  -1  -4  13    5.50    2.70
  -1  -4  13    0.40    1.20
  -1  -4  13    4.60    1.50
   1  -4 -13    1.80    1.40
   1   4  13    0.60    1.40
  -1   4 -13    2.00    1.50
   1   4  13    4.60    1.50
   1  -4 -13    2.40    1.70
   1   4  13    4.00    2.60
  -1   4  13    0.60    1.50
   1  -4  13    1.30    1.90
   1  -4  13    4.10    1.70
   1   4 -13    7.50    2.60
  -1  -4 -13    5.70    2.40
  -1  -4 -13    5.10    2.10
  -1   4  13    5.00    3.30
   1  -4  13    0.80    1.00
   1   4  14   29.10    3.70
   1   4  14   33.20    8.10
   1   4  14   32.70    7.10
  -1   4 -14   37.40    6.40
   1  -4 -14   33.20    5.70
  -1  -4  14   29.80    3.10
  -1  -4  14   49.00    9.90
   1  -4 -14   22.90    4.60
  -1  -4 -14   24.40    4.80
  -1   4  14   33.00    8.40
   1   4 -14   24.00    5.10
   1  -4  14   26.10    7.20
   1  -4  14   39.40    7.20
  -1  -4 -14   33.60    6.10
   1  -4  14   35.10    4.90
  -1   4  14   24.60    6.20
  -1  -4  15   13.70    4.70
  -1   4 -15   15.50    4.40
   1  -4 -15    8.50    4.30
   1   4  15   12.00    4.40
   1  -4 -15    6.50    2.20
  -1  -4  15   16.00    5.70
   1   4  15    9.40    4.80
   1  -4  15   17.90    5.00
   1  -4  15    7.50    2.30
  -1   4  15    8.60    4.70
  -1  -4 -15    9.90    4.40
  -1  -4 -15   10.30    3.30
   1   4 -15    7.40    4.50
   1  -4  15    6.30    3.40
  -1   4  15    8.40    3.90
  -1  -4  16   17.80    6.10
   1  -4 -16   18.60    4.80
   1   4  16   16.40    5.60
  -1  -4  16   19.10    7.00
   1   4  16   12.10    5.50
  -1   4 -16   16.10    4.50
   1  -4 -16   14.00    3.70
  -1  -4  16   26.80    6.60
  -1   4  16   25.30    6.80
   1  -4  16   15.40    6.10
  -1   4  16   28.30    8.20
   1   4 -16   18.00    4.70
  -1  -4 -16   20.70    5.40
  -1   4  16   23.70    5.00
   1  -4  16   15.20    4.80
  -1  -4 -16   23.00    5.10
  -1  -4  17   52.89   15.90
   1  -4 -17   63.59    8.80
  -1   4 -17   59.39    9.50
   1   4  17   53.19   12.30
  -1  -4  17   90.79   14.50
   1  -4 -17   69.79   10.20
  -1  -4  17   53.39    9.80
  -1  -4 -17   79.29   11.00
  -1   4  17   69.39   15.60
   1  -4  17   70.69   13.00
   1  -4  17   76.19   11.90
  -1  -4 -17   78.69    9.90
   1   4 -17   68.19    9.80
  -1   4  17   87.59   10.80
  -1  -4  18    1.90    2.40
   1   4  18   -0.90    0.90
   1   4  18    2.50    2.20
   1   4  18   -0.60    1.10
  -1   4 -18    0.60    1.90
  -1  -4  18   -0.20    1.70
   1  -4 -18    1.60    2.20
  -1  -4  18    8.40    5.10
   1  -4  18    3.10    3.00
   1  -4  18    0.30    1.60
  -1  -4 -18   -0.60    0.90
  -1   4  18   -1.60    0.90
  -1  -4 -18    1.60    2.40
   1   4 -18    0.90    1.70
   1  -4  18    1.70    3.00
  -1   4  18    0.70    1.40
  -1   4  18    2.40    2.70
   1   4  19   36.90    8.50
  -1  -4  19   44.80   11.60
  -1   4 -19   41.00    8.00
  -1  -4  19   31.40    7.90
   1  -4 -19   45.10    8.60
   1   4  19   45.00    7.40
   1   4  19   29.40    8.70
  -1  -4  19   39.10    9.80
   1   4 -19   39.80    7.40
  -1  -4 -19   32.00    7.60
  -1   4  19   40.30   10.80
  -1   4  19   59.79    8.30
   1  -4  19   30.40    9.70
   1  -4  19   42.20    9.80
   1  -4  19   41.50    8.50
  -1   4  19   51.09   10.90
  -1  -4  20   17.90    6.70
  -1  -4  20    8.10    4.10
   1   4  20    8.10    3.30
   1  -4 -20   11.60    4.70
   1   4  20   16.00    6.60
  -1   4 -20    8.60    4.00
   1   4  20   10.80    4.80
  -1  -4  20   18.70    8.10
  -1   4  20    4.10    3.40
   1  -4  20    6.80    4.40
   1   4 -20   17.60    5.20
  -1   4  20   25.20    8.90
  -1  -4 -20    8.40    3.90
   1  -4  20   12.40    5.60
   1  -4  20   27.30   11.20
  -1  -4  21    3.40    2.90
   1   4  21    2.40    3.20
   1  -4 -21    2.20    2.40
  -1  -4  21    5.10    3.60
  -1   4 -21    8.10    4.10
   1   4  21    9.20    5.60
  -1  -4  21    6.10    5.40
  -1   4  21    1.70    2.80
   1  -4  21    7.30    3.90
   1  -4  21    1.10    3.20
   1   4 -21    1.10    2.00
  -1  -4 -21    0.40    1.90
   1  -4  21    3.40    3.00
  -1   4 -22   58.59   10.20
   1   4  22   36.10    9.10
  -1  -4  22   51.59   11.30
  -1  -4  22   41.50    9.60
  -1  -4  22   64.39   15.10
   1   4  22   28.70    9.20
   1  -4 -22   74.39   12.30
   1   4 -22   47.50    9.10
  -1  -4 -22   57.89   11.20
  -1   4  22   46.20   10.00
   1  -4  22   32.50   12.10
   1  -4  22   53.59   10.40
  -1  -4  23    0.70    3.00
  -1   4 -23    1.90    2.60
   1   4  23    1.20    2.50
  -1  -4  23    2.50    2.70
   1  -4 -23    8.60    4.30
   1   4  23    4.90    4.20
  -1  -4 -23    2.20    2.50
   1  -4  23    3.50    2.40
  -1   4  23    2.80    3.10
   1   4 -23    2.70    2.80
   1  -4  23    4.20    4.70
  -1   4  23    6.20    4.50
   1   4  24   12.40    5.90
  -1  -4  24   43.00   11.70
   1   4  24   13.80    5.00
  -1  -4  24   15.40    5.20
   1  -4  24   21.50    5.80
   1  -4  24   22.30    7.70
  -1   4  24   26.60    7.00
  -1   4  24   53.89   12.90
   1   4  25    8.00    5.00
  -1  -4  25   12.00    5.30
   1   4  25   11.10    4.60
  -1  -4  25    2.40    3.30
  -1   4 -25   15.00    4.90
   1  -4 -25    6.30    3.20
  -1  -4 -25   18.70    5.70
   1  -4  25    6.70    3.30
  -1   4  25   16.90    6.90
   1  -4  25   13.20    6.20
   1   4 -25   11.10    4.40
  -1   4  25    4.20    3.30
  -1  -4  26    4.60    3.70
   1   4  26    6.40    3.80
  -1   4 -26    4.90    2.60
  -1  -4  26    5.80    2.80
   1   4  26    4.00    2.60
   1  -4 -26    8.10    3.60
   1   4 -26   16.30    5.00
  -1   4  26    8.30    3.90
   1  -4  26    2.30    1.90
   1  -4  26    3.20    3.20
  -1   4  26    6.80    4.10
  -1  -4 -26    7.10    3.40
   1   4  27    0.50    1.90
   1   4  27    1.90    2.10
  -1  -4  27    3.20    2.10
  -1  -4  27    8.80    4.20
  -1   4  27    0.80    2.10
   1  -4  27    9.60    4.40
   1  -4  27    4.80    3.10
  -1   4  27    3.10    2.00
  -1  -5   0    0.20    0.50
   1  -5   0    0.40    0.60
  -1  -5   0   -0.50    0.30
   1  -5   0    2.10    1.00
   1  -5  -1  106.99    7.60
  -1  -5   1  104.99    7.40
  -1  -5   1   99.69    7.60
   1  -5   1  105.79    7.30
  -1  -5  -1   93.29    7.50
  -1  -5  -1   98.39    7.30
   1  -5   1   89.79    7.50
   1  -5  -2  188.58   13.20
  -1  -5   2  209.98   13.10
   1  -5  -2  203.18   12.90
  -1  -5   2  196.38   13.40
   1  -5   2  190.08   13.00
   1  -5   2  190.98   13.30
  -1  -5  -2  200.18   13.00
  -1  -5  -2  191.78   13.30
   1  -5  -3  317.27   19.00
  -1  -5   3  280.97   19.30
   1  -5  -3  309.77   19.00
  -1  -5   3  307.67   19.10
   1  -5  -3  296.27   19.30
  -1   5  -3  309.97   19.00
   1  -5   3  288.47   19.00
  -1  -5  -3  292.17   19.00
   1  -5   3  295.97   19.50
   1   5  -3  297.67   18.90
  -1  -5  -3  294.07   19.30
  -1  -5  -3  295.97   19.20
  -1  -5   4  746.03   43.50
  -1   5  -4  675.33   42.70
  -1  -5   5  424.06   25.60
   1   5   5  401.06   24.70
  -1   5  -5  391.46   25.00
   1  -5  -5  388.06   25.30
  -1  -5   5  409.06   25.10
   1  -5  -5  396.96   25.20
  -1  -5  -5  421.46   25.20
  -1   5   5  385.86   24.40
   1   5  -5  380.66   24.90
  -1  -5  -5  408.56   25.20
   1  -5   5  396.56   25.60
   1  -5   5  397.56   25.10
   1  -5  -6  139.69    9.40
  -1  -5   6  115.69    9.20
   1   5   6  136.59    9.10
  -1   5  -6  136.59    9.50
   1  -5  -6  125.49    9.10
  -1  -5   6  126.59    9.70
  -1  -5  -6  118.09    9.30
  -1  -5  -6  131.29    9.50
   1   5  -6  134.49    9.40
  -1   5   6  133.29    8.80
   1  -5   6  127.49    9.50
   1  -5   6  124.09    9.80
   1   5   7    6.40    1.70
  -1   5  -7   10.50    2.40
   1  -5  -7    6.00    1.70
   1  -5  -7    8.30    2.00
  -1  -5   7    9.00    2.10
  -1  -5   7   12.30    2.60
  -1  -5  -7    8.80    2.20
   1  -5   7    7.90    2.10
   1  -5   7    9.00    2.40
   1   5  -7   10.30    2.30
  -1  -5  -7    4.10    1.60
  -1   5   7    7.60    1.50
  -1  -5   8  263.47   17.50
   1   5   8  260.77   16.60
   1  -5  -8  242.98   16.70
  -1  -5   8  269.07   17.10
  -1   5  -8  257.97   17.30
   1  -5  -8  231.58   16.70
   1   5  -8  259.77   17.00
  -1  -5  -8  252.57   17.10
   1  -5   8  267.27   17.20
   1  -5   8  256.17   17.70
  -1  -5  -8  243.48   17.10
  -1   5   8  251.47   16.10
  -1  -5   9  258.47   17.90
   1  -5  -9  277.37   17.50
   1  -5  -9  264.57   17.50
   1   5   9  267.97   17.10
  -1  -5   9  270.07   17.50
   1   5  -9  253.77   17.60
  -1   5   9  262.37   16.60
  -1  -5  -9  260.07   18.20
  -1  -5  -9  245.98   17.60
   1  -5   9  241.58   18.00
   1   5  10   51.29    4.80
   1  -5 -10   51.19    5.10
  -1  -5  10   55.69    6.60
  -1  -5  10   50.29    6.40
   1  -5 -10   46.70    4.90
   1  -5  10   47.30    6.40
  -1   5  10   54.49    4.30
   1   5 -10   51.19    5.20
   1  -5  10   52.99    5.30
  -1  -5 -10   48.60    5.30
  -1  -5 -10   51.99    6.30
  -1   5 -11    6.60    2.30
   1  -5 -11    5.90    1.90
   1   5  11    5.80    1.80
  -1  -5  11    6.00    1.80
   1  -5 -11    4.60    1.80
   1  -5  11    4.80    1.80
   1   5 -11    5.00    2.00
  -1  -5 -11    6.10    2.10
  -1  -5 -11    5.70    2.20
   1  -5  11    5.30    2.00
   1  -5 -12   20.20    3.80
  -1  -5  12   17.50    3.20
  -1   5 -12   19.70    4.10
   1   5  12   21.80    7.10
   1  -5 -12   12.10    3.20
   1  -5  12   18.40    3.90
   1  -5  12   16.70    3.50
  -1   5  12   20.90    2.00
  -1   5  12   24.70    6.80
  -1  -5 -12   15.40    3.90
   1   5 -12   18.40    3.80
   1   5  13    7.00    3.20
   1   5  13    6.70    1.80
  -1  -5  13    8.60    3.40
  -1  -5  13    7.50    3.50
   1  -5 -13    5.50    2.40
  -1   5 -13    3.10    2.00
   1  -5 -13    5.60    2.10
   1   5  13    8.40    4.00
  -1  -5  13    7.20    1.90
   1   5 -13    5.30    2.20
   1  -5  13    6.00    2.30
   1  -5  13    9.20    4.30
  -1  -5 -13    6.30    2.70
  -1   5  13    7.60    3.50
  -1  -5 -13    7.00    2.60
  -1   5  13    9.80    4.30
  -1   5 -14  117.49   10.60
   1   5  14  118.29    8.50
  -1  -5  14  124.59   11.80
   1   5  14  113.39   11.80
   1   5  14  115.29   16.50
   1  -5 -14  114.89   10.40
  -1  -5  14  110.29   12.80
   1  -5 -14  110.49    9.90
  -1  -5  14  113.79    8.60
  -1  -5 -14  116.19   10.90
  -1  -5 -14  109.89   10.10
   1   5 -14   98.59    9.90
   1  -5  14  125.19    9.80
   1  -5  14  115.49   11.50
  -1   5  14  107.09   11.50
   1  -5  14  112.19   12.70
  -1   5  14  132.09   18.20
   1   5  15    1.80    2.40
  -1   5 -15   -0.60    1.30
  -1  -5  15    6.50    3.60
   1  -5 -15    3.50    1.80
   1  -5 -15    0.70    1.50
   1   5  15    4.90    2.90
  -1  -5  15   -0.60    0.90
  -1   5  15   -1.00    1.00
   1  -5  15    0.50    1.60
   1  -5  15    2.80    2.70
   1  -5  15    2.90    1.50
  -1  -5 -15    2.00    1.50
   1   5 -15   -0.50    0.90
  -1  -5 -15    2.50    2.10
  -1   5  15    7.50    4.40
   1   5  16   20.40    7.00
  -1  -5  16   32.80    7.50
   1  -5 -16   31.90    6.40
  -1   5 -16   16.50    4.70
   1   5  16   26.60    6.90
   1  -5 -16   26.90    5.10
  -1  -5  16   32.90    8.40
  -1  -5 -16   31.00    5.70
  -1   5  16   31.40    7.80
  -1   5  16   29.80    6.10
   1   5 -16   40.30    7.10
   1  -5  16   23.20    7.60
   1  -5  16   26.80    4.00
   1  -5  16   27.40    6.70
  -1   5  16   33.00    9.20
  -1  -5 -16   20.60    5.30
  -1  -5  17  111.79   18.90
  -1  -5  17  118.99   19.00
   1  -5 -17  106.69   11.60
   1   5  17  128.09   13.70
  -1   5 -17  130.89   12.30
  -1  -5  17  124.99   21.70
   1  -5 -17  104.39   10.70
   1   5  17  142.49   24.90
  -1   5  17  135.89   19.50
   1   5 -17  110.89   11.50
  -1  -5 -17  121.99   12.50
   1  -5  17  126.59   12.90
  -1   5  17  119.19   13.50
   1  -5  17  165.68   25.70
  -1   5  17  132.79   12.00
  -1  -5 -17  129.39   11.70
  -1  -5  18    4.90    3.20
   1   5  18   -0.70    1.50
  -1   5 -18    2.60    2.40
   1  -5 -18   -0.80    1.50
   1   5  18    0.90    2.40
  -1  -5  18   -1.00    1.20
  -1  -5  18    7.00    4.20
   1   5  18    2.80    3.20
   1  -5  18    0.90    2.50
  -1  -5 -18    0.40    2.00
  -1  -5 -18    3.80    2.00
   1  -5  18    4.80    3.20
  -1   5  18    1.50    2.70
  -1   5  18    4.70    3.80
   1  -5  18    0.80    2.80
   1   5 -18    0.50    1.70
  -1  -5  19   10.70    5.20
  -1  -5  19    9.10    4.20
   1   5  19   19.70    5.00
   1   5  19   15.60    7.20
  -1  -5  19   31.60    9.60
   1   5  19   11.00    5.00
  -1   5 -19   12.90    4.50
   1  -5 -19   21.70    6.20
  -1   5  19    8.80    3.10
   1  -5  19    8.40    5.30
  -1   5  19   19.80    8.10
  -1   5  19   16.40    6.10
   1  -5  19   22.90    7.90
   1   5 -19   12.50    4.50
  -1  -5 -19   15.10    5.10
   1  -5  19   18.40    5.90
  -1  -5  20    6.60    5.30
  -1  -5  20    2.90    3.00
   1   5  20   12.00    4.00
   1   5  20    5.10    3.60
  -1  -5  20    3.50    3.60
   1   5  20    5.50    4.10
  -1   5  20    3.00    2.90
   1  -5  20   -0.20    2.10
  -1   5  20    7.30    3.10
   1  -5  20    7.00    4.50
  -1   5  20    6.20    4.80
  -1   5 -21   13.50    5.00
   1   5  21    3.20    2.60
   1   5  21    1.80    2.60
   1  -5 -21    6.90    4.10
  -1  -5  21    7.60    4.60
  -1  -5  21    8.20    5.50
   1   5  21    7.80    4.70
  -1  -5  21    3.90    4.30
   1  -5  21    4.80    4.50
   1   5 -21    5.40    3.30
   1  -5  21    1.80    2.10
  -1   5  21   12.00    6.00
  -1   5  21    5.80    4.00
   1  -5  21    2.60    3.10
  -1  -5 -21   16.20    5.90
  -1  -5  22   35.50   10.90
  -1   5 -22   46.70    8.80
  -1  -5  22   39.10    8.40
   1  -5 -22   50.29    9.20
   1   5  22   57.89   13.80
  -1  -5  22   56.59   11.50
   1   5  22   76.79   13.40
  -1  -5 -22   59.49   10.50
  -1   5  22   51.49   11.50
   1  -5  22   66.59   11.50
   1   5 -22   41.30    8.20
   1  -5  22   45.40   12.90
  -1   5  22   30.10    9.60
  -1   5 -23   13.60    5.10
   1   5  23    9.90    5.20
   1  -5 -23   27.30    7.20
  -1  -5  23    7.80    3.60
   1   5  23   21.40    7.00
  -1  -5  23   14.50    7.00
   1  -5  23   10.40    5.90
  -1   5  23   12.50    5.30
   1   5 -23   12.40    4.60
   1  -5  23   11.70    4.70
  -1  -5 -23   18.00    5.90
  -1   5  23   29.80    9.30
  -1  -5  24    4.80    3.20
  -1  -5  24    0.10    1.90
   1   5  24    0.60    2.30
  -1   5 -24    3.10    3.30
   1  -5 -24   -0.90    1.90
   1   5  24    2.70    3.00
  -1   5  24    1.40    2.80
   1  -5  24    2.20    2.50
  -1   5  24   -1.00    1.70
  -1  -5 -24    4.30    4.30
   1   5 -24    3.00    4.10
   1  -5  24    4.30    4.20
  -1   5 -25   20.70    5.70
  -1  -5  25   18.30    5.30
   1   5  25   13.70    5.40
   1  -5 -25   24.20    6.00
  -1  -5  25   12.20    5.50
   1   5  25    6.00    4.60
  -1   5  25   25.90    7.20
   1  -5  25   49.90   14.00
   1  -5  25   12.80    4.00
   1   5 -25   21.90    5.70
  -1   5  25   44.60   11.30
  -1  -5 -25   34.40    7.40
   1   5  26   18.60    6.00
  -1  -5  26    8.40    3.20
   1   5  26    9.60    3.80
  -1  -5  26    4.10    3.20
   1  -5  26   10.40    3.20
  -1   5  26    7.60    3.40
  -1   5  26    3.20    2.80
   1  -5  26   21.80    7.70
  -1  -6   0    5.20    1.70
   1  -6   0   -0.40    0.40
   1  -6   0    0.90    0.90
   1  -6   0    0.20    0.50
  -1  -6   0    0.60    0.60
   1  -6  -1  460.75   28.20
  -1  -6   1  458.85   28.70
   1  -6  -1  436.86   28.40
  -1  -6   1  474.05   28.30
   1  -6  -1  453.05   28.60
  -1  -6  -1  443.16   28.20
   1  -6   1  427.06   28.10
   1  -6   1  456.75   28.60
  -1  -6  -1  470.25   28.70
   1  -6   1  507.55   28.90
  -1  -6  -1  427.06   28.50
   1   6  -1  429.16   27.90
   1  -6  -2   27.00    4.00
   1  -6  -2   19.40    3.00
  -1   6  -2   22.60    3.10
   1  -6  -2   19.10    3.30
  -1  -6   2   18.80    3.30
  -1  -6   2   19.10    3.10
   1   6  -2   25.70    3.40
  -1  -6  -2   22.70    3.60
  -1  -6  -2   20.50    3.50
  -1  -6  -2   21.20    3.20
   1  -6   2   26.10    3.60
   1  -6   2   20.60    3.50
   1  -6   2   17.80    3.30
  -1  -6   3   40.70    4.50
   1  -6  -3   55.89    4.90
  -1  -6   3   48.70    4.50
  -1   6  -3   43.20    4.10
   1  -6  -3   50.09    4.40
   1  -6   3   51.69    4.90
  -1  -6  -3   47.50    4.40
  -1  -6  -3   48.90    4.70
   1  -6   3   46.30    4.40
  -1  -6   4  183.28   12.00
   1  -6  -4  170.48   11.80
  -1  -6   4  175.98   12.40
   1  -6  -4  165.28   11.70
  -1   6  -4  161.18   11.60
   1  -6  -4  183.48   12.30
  -1  -6  -4  162.48   12.00
  -1  -6  -4  180.78   12.00
  -1  -6  -4  173.88   12.30
   1  -6   4  151.58   11.70
   1   6  -4  166.78   11.70
   1  -6   4  174.78   12.40
  -1   6  -5   29.90    3.30
   1  -6  -5   30.00    3.30
  -1  -6   5   31.80    4.30
   1  -6  -5   36.00    3.50
   1   6   5   28.60    3.00
   1  -6  -5   33.90    4.60
  -1  -6   5   27.00    4.30
  -1   6   5   26.60    2.80
  -1  -6  -5   22.30    3.90
  -1  -6  -5   32.50    4.60
   1  -6   5   40.20    5.30
   1  -6   5   27.30    4.00
   1   6  -5   29.20    4.00
  -1  -6  -5   29.40    4.20
   1   6   6  124.79    9.00
   1  -6  -6  130.99    9.80
   1  -6  -6  125.99    9.30
  -1  -6   6  118.39    9.30
  -1   6  -6  125.29    9.40
   1  -6  -6  117.59    9.20
  -1  -6   6  122.49    9.80
   1  -6   6  132.89   10.20
   1   6  -6  123.59    9.30
  -1   6   6  136.09    8.90
  -1  -6  -6  137.69    9.70
   1  -6   6  114.29    9.40
  -1  -6  -6  137.69    9.80
  -1  -6   7    5.00    1.90
  -1   6  -7    4.40    1.60
   1  -6  -7    4.30    1.60
   1   6   7    9.40    2.00
   1  -6  -7    8.70    2.20
  -1  -6   7    7.70    2.10
  -1  -6  -7    9.00    2.30
  -1  -6  -7    9.50    2.50
   1   6  -7    8.00    2.10
   1  -6   7    8.00    2.50
  -1   6   7    8.30    1.70
   1  -6   7    7.80    2.10
   1  -6  -8   15.00    3.00
  -1  -6   8   20.20    3.40
   1   6   8   16.30    2.80
   1  -6  -8   22.20    3.70
  -1  -6   8   21.60    3.90
  -1  -6  -8   24.30    4.00
  -1  -6  -8   12.00    2.90
  -1   6   8   19.20    2.70
   1  -6   8   13.00    3.20
   1   6  -8   20.00    3.50
  -1  -6   9  133.89   11.00
   1  -6  -9  134.99   10.60
   1   6   9  137.49   10.20
   1  -6   9  142.89   11.00
   1   6  -9  136.39   10.80
  -1  -6  -9  162.48   11.30
  -1   6   9  147.39    9.90
   1  -6   9  140.49   11.50
  -1  -6  -9  151.18   11.30
  -1  -6  10   28.90    4.70
   1  -6 -10   25.70    4.40
   1   6  10   27.00    3.80
   1  -6 -10   23.30    4.10
  -1  -6  10   31.60    4.60
  -1  -6 -10   28.50    4.90
  -1   6  10   22.60    3.00
  -1  -6 -10   21.10    4.00
   1   6 -10   30.30    4.50
   1  -6  10   21.20    4.00
   1  -6  10   22.60    4.40
  -1   6 -11   69.39    7.30
  -1  -6  11   80.59    7.50
   1  -6 -11   83.29    7.40
  -1  -6  11   80.79    7.10
   1   6  11   82.99    6.80
   1  -6 -11   75.29    7.40
  -1  -6 -11   94.19    7.90
   1  -6  11   95.79    7.80
  -1  -6 -11   84.89    8.00
   1   6 -11   85.59    7.60
   1  -6  11   63.79    7.30
   1  -6 -12   43.70    6.40
   1  -6 -12   33.60    5.40
   1   6  12   33.10    6.70
  -1   6 -12   42.10    6.20
  -1  -6  12   41.00    8.80
  -1  -6  12   42.10    5.40
   1  -6  12   46.00    6.10
  -1   6  12   39.40    3.20
   1  -6  12   38.20    8.40
  -1  -6 -12   38.10    5.80
   1   6 -12   38.10    5.90
   1  -6  12   27.50    5.20
  -1   6  12   34.20    7.70
  -1   6  12   39.30    7.20
  -1  -6 -12   40.70    6.70
   1   6  13   10.40    3.80
  -1   6 -13    3.90    2.00
   1  -6 -13    5.30    2.20
  -1  -6  13    8.30    3.80
   1   6  13    4.90    3.20
  -1  -6  13    4.20    1.50
  -1  -6  13    1.60    1.70
   1  -6 -13    3.50    1.80
  -1  -6 -13    4.90    2.30
   1  -6  13    9.30    2.70
  -1   6  13    4.60    2.70
   1  -6  13    0.60    0.90
   1  -6  13    3.30    2.00
   1   6 -13    2.90    1.90
   1  -6  13    8.50    4.10
  -1  -6 -13    7.30    2.60
  -1   6  13    3.70    3.10
  -1  -6  14   57.89    9.40
  -1  -6  14   59.59   11.30
   1   6  14   60.99    5.20
   1   6  14   70.09   12.10
   1   6  14   68.39   10.50
   1  -6 -14   69.69    8.40
   1  -6 -14   57.19    8.30
  -1  -6  14   66.99    5.80
  -1   6 -14   61.09    8.90
  -1   6  14   76.39   13.10
   1   6 -14   60.39    6.90
  -1  -6 -14   50.79    8.20
   1  -6  14   72.69   12.60
   1  -6  14   55.99    7.20
  -1  -6 -14   57.29    7.80
  -1   6  14   64.69   10.50
   1   6  15    1.20    2.10
   1  -6 -15    1.70    1.50
  -1  -6  15    3.40    2.30
   1  -6 -15    6.70    3.00
   1   6  15    1.70    2.30
  -1  -6  15    8.10    4.80
  -1   6 -15    2.20    1.90
   1  -6  15    4.20    2.80
   1   6 -15    4.90    2.40
  -1   6  15    3.30    3.00
  -1   6  15   -0.40    1.20
  -1  -6 -15    2.50    2.10
   1  -6  15    5.00    3.30
   1  -6  15    4.50    2.00
  -1   6 -16    0.80    1.60
   1   6  16   -0.60    1.30
   1   6  16    1.30    2.20
   1  -6 -16    2.40    2.10
   1  -6 -16    3.30    1.80
  -1  -6  16    4.00    2.60
  -1  -6  16    2.70    3.00
  -1   6  16    0.50    1.80
  -1   6  16   -0.60    0.70
   1  -6  16    0.20    2.10
   1  -6  16    1.00    1.40
  -1  -6 -16    2.70    2.10
   1  -6  16    2.40    1.40
  -1  -6 -16   -0.70    1.20
  -1   6  16    0.00    1.40
  -1   6 -17  115.09   11.40
  -1  -6  17   98.79   16.00
   1   6  17  117.29   17.90
   1  -6 -17  104.99   10.20
  -1  -6  17  108.29   16.40
   1  -6 -17   93.99   10.90
   1   6  17  109.89   15.50
  -1   6  17  101.29   10.80
   1  -6  17   81.69   14.60
   1   6 -17  129.29   11.70
  -1  -6 -17  105.79   11.70
  -1   6  17   97.49   16.60
  -1   6  17  104.99   15.20
   1  -6  17  116.59   17.30
   1   6  18    0.90    2.00
   1   6  18    0.70    1.60
   1  -6 -18    0.80    1.40
  -1   6 -18   -0.50    1.30
   1   6  18    0.90    2.20
  -1  -6  18   -1.20    1.20
  -1  -6  18   -1.10    0.90
  -1  -6  18    1.00    2.10
  -1   6  18    1.50    2.30
   1   6 -18    1.40    2.10
   1  -6  18   -0.30    1.90
  -1   6  18    2.60    2.00
  -1   6  18    2.60    3.30
   1  -6  18    3.70    2.60
  -1  -6 -18    1.40    1.70
  -1  -6 -18   -0.20    1.60
   1   6  19   26.70    6.10
  -1  -6  19   11.90    5.20
  -1  -6  19   26.70    9.00
  -1   6 -19   19.00    5.50
   1  -6 -19   14.80    5.00
   1   6  19   14.90    5.80
   1   6  19   15.80    6.70
  -1  -6  19   22.40    6.40
   1   6 -19   18.40    5.40
  -1  -6 -19    7.80    4.00
   1  -6  19   18.80    6.30
  -1   6  19   26.90    8.00
   1  -6  19   26.10    9.20
  -1   6  19    9.60    5.30
  -1   6  19   23.90    5.60
   1  -6  19   11.60    4.60
  -1  -6 -19   21.60    5.60
   1   6  20    6.00    4.00
  -1  -6  20    3.60    3.80
   1   6  20    3.90    2.30
  -1   6 -20    5.00    3.10
  -1  -6  20    3.00    2.70
   1  -6 -20    2.50    2.90
   1   6  20    3.00    3.50
  -1  -6  20    7.00    4.80
   1   6 -20    9.10    4.20
  -1   6  20    0.50    2.70
   1  -6  20    4.50    4.00
  -1  -6 -20    5.20    3.70
  -1   6  20    3.40    3.40
   1  -6  20    8.50    4.00
   1  -6  20    5.30    4.40
  -1   6  20    8.30    3.30
   1   6  21    4.00    2.60
   1   6  21    1.80    4.10
   1  -6 -21    5.10    3.70
   1   6  21    4.80    4.90
  -1  -6  21   -0.80    1.50
  -1   6 -21    0.80    1.90
  -1  -6  21    4.80    4.20
  -1   6  21   -1.60    1.90
  -1   6  21    1.60    3.40
   1   6 -21   -0.60    1.40
   1  -6  21    1.90    3.90
  -1   6  21    3.50    2.80
   1  -6  21    1.70    3.90
  -1  -6 -21    2.20    2.90
  -1   6 -22   98.19   13.60
   1   6  22   92.99   16.60
  -1  -6  22   47.90   11.00
   1  -6 -22   74.09   12.30
  -1  -6  22   61.89   14.50
  -1  -6  22   48.70    9.10
   1   6  22   47.80   10.40
  -1   6  22   65.49   11.60
   1  -6  22   95.59   13.30
  -1  -6 -22   87.29   13.10
   1   6 -22   71.99   11.20
  -1   6  22   34.30   10.30
   1  -6  22   51.59   12.30
  -1  -6  23    0.50    2.40
  -1  -6  23    1.30    2.00
   1   6  23   -0.60    1.20
  -1   6 -23    0.80    2.50
   1  -6 -23    3.00    3.00
  -1   6  23    3.20    3.50
   1  -6  23   -0.40    1.80
   1   6 -23    1.30    2.20
  -1  -6 -23   -1.00    1.60
   1  -6  23    2.60    2.60
  -1   6  23    0.00    1.80
   1   6  24   -0.60    1.50
  -1  -6  24    2.40    3.30
   1  -6 -24    5.30    2.90
  -1  -6  24    0.00    1.20
  -1   6 -24    3.00    2.80
   1   6  24    8.20    4.70
  -1  -6 -24    5.40    3.30
   1  -6  24   -1.30    1.70
  -1   6  24    1.50    2.60
   1  -6  24    0.90    1.50
  -1   6  24    4.30    4.00
   1   6 -24    7.70    3.70
   1   6  25    5.10    4.40
  -1   6 -25    7.00    3.30
   1  -6 -25    9.60    4.40
   1   6  25    7.40    4.80
  -1  -6  25    3.70    4.00
  -1  -6  25    2.20    2.20
  -1   6  25    7.90    4.80
   1   6 -25    4.60    2.70
  -1  -6 -25    7.80    3.50
  -1   6  25    7.10    4.30
   1  -6  25    8.50    5.20
   1  -6  25    3.80    2.30
  -1  -6  26    0.50    1.40
  -1  -6  26    1.20    2.40
   1  -6 -26    0.20    1.60
  -1   6 -26    8.70    3.70
   1   6  26    0.70    1.80
   1   6  26    1.80    2.20
  -1  -6 -26    4.90    3.30
  -1   6  26    2.80    2.60
  -1   6  26    1.30    2.10
   1  -6  26   11.10    5.00
   1   6 -26    8.00    3.70
   1  -6  26    4.80    2.20
   1   7   0    0.40    0.60
  -1  -7   0    0.00    0.50
  -1  -7   0    1.10    0.90
   1  -7   0   -0.40    0.30
  -1  -7   0    1.30    1.00
   1  -7   0    1.00    1.10
   1  -7   0   -0.20    0.40
  -1   7  -1  534.55   32.70
   1  -7  -1  574.84   33.40
  -1  -7   1  507.65   33.10
   1  -7  -1  521.55   33.50
  -1  -7   1  562.74   33.90
   1  -7  -1  553.34   33.90
  -1  -7   1  556.14   33.60
   1  -7   1  518.35   33.20
  -1  -7  -1  517.25   33.70
   1  -7   1  533.95   33.80
   1   7  -1  510.05   32.90
   1  -7   1  540.25   33.90
  -1  -7  -1  506.05   33.10
  -1  -7   2   59.09    5.40
   1  -7  -2   66.89    5.80
   1  -7  -2   59.99    5.70
  -1  -7   2   67.29    6.00
  -1   7  -2   62.69    5.20
   1  -7  -2   66.79    5.50
   1  -7   2   57.59    5.60
  -1  -7  -2   57.29    5.60
   1  -7   2   59.09    5.40
   1   7  -2   55.29    5.10
  -1  -7  -2   60.79    5.40
   1  -7   2   57.39    5.80
  -1  -7  -2   54.09    5.60
   1  -7  -3  658.43   40.80
   1  -7  -3  664.53   41.10
  -1   7  -3  707.03   40.40
  -1  -7   3  687.63   41.40
   1  -7  -3  671.03   40.50
   1  -7   3  619.24   40.60
   1   7  -3  593.44   40.20
  -1  -7  -3  683.93   40.70
   1  -7   3  665.23   41.30
  -1  -7  -3  652.93   41.10
  -1  -7  -3  632.24   40.90
   1  -7   3  673.33   40.90
   1  -7  -4    0.10    0.60
   1  -7  -4    0.50    0.90
   1  -7  -4    0.50    0.80
  -1  -7   4    0.60    0.70
  -1  -7   4    0.10    0.70
  -1   7  -4    0.50    0.70
   1   7  -4    1.70    1.10
  -1  -7  -4    0.40    0.90
  -1  -7  -4    1.10    1.00
   1  -7   4    1.40    1.10
  -1  -7  -4    2.30    1.30
   1  -7   4    1.40    1.20
   1  -7   4    2.20    1.30
   1  -7  -5    3.60    1.40
   1   7   5    1.80    1.00
  -1  -7   5    3.90    1.80
  -1   7  -5    3.80    1.40
   1  -7  -5    3.10    1.40
  -1  -7   5    1.60    1.00
   1  -7  -5    1.70    1.20
   1  -7   5    2.50    1.30
  -1  -7  -5    2.20    1.30
   1   7  -5    4.10    1.60
   1  -7   5    0.20    0.80
  -1  -7  -5    2.80    1.50
  -1  -7  -5    1.90    1.20
  -1   7   5    1.30    0.80
  -1  -7   6  123.09    9.30
   1  -7  -6  116.19    9.10
   1  -7  -6  102.39    9.10
  -1   7  -6  126.19    9.20
  -1  -7   6  108.89    9.50
   1   7   6  124.99    8.80
   1  -7  -6  117.39    9.00
   1  -7   6  114.29    9.20
  -1  -7  -6  111.49    9.30
  -1  -7  -6  117.29    9.20
   1  -7   6  107.29    9.60
   1   7  -6  125.19    9.20
   1   7   7   41.10    4.30
  -1  -7   7   50.09    6.60
   1  -7  -7   49.60    4.80
   1  -7  -7   47.60    4.90
  -1  -7   7   46.60    4.80
  -1   7   7   50.19    4.20
  -1  -7  -7   48.40    6.10
   1  -7   7   36.70    5.80
  -1  -7  -7   34.60    5.70
   1  -7  -8    1.10    1.30
   1   7   8    2.60    1.20
  -1  -7   8    1.00    1.10
  -1  -7   8    2.20    1.50
   1  -7  -8    1.90    1.50
   1  -7   8    1.80    1.50
  -1   7   8    2.30    1.00
   1  -7   8    0.60    1.00
  -1  -7  -8    1.30    1.00
  -1  -7  -8    1.40    1.20
   1   7   9  182.98   12.60
   1  -7  -9  180.38   13.40
   1  -7  -9  177.88   13.20
  -1  -7   9  190.48   13.30
  -1  -7   9  157.38   13.40
  -1   7   9  179.18   12.10
  -1  -7  -9  183.98   13.80
   1  -7   9  185.88   13.50
   1  -7   9  181.68   14.10
  -1  -7  -9  174.38   13.30
   1   7  10   55.99    4.90
  -1   7 -10   45.30    5.30
  -1  -7  10   50.09    6.30
   1  -7 -10   49.80    5.50
   1  -7 -10   55.59    6.70
  -1  -7  10   43.30    6.40
  -1   7  10   40.60    4.10
  -1  -7 -10   51.49    7.20
  -1  -7 -10   56.59    6.90
   1   7 -10   41.20    6.10
   1  -7  10   49.90    6.60
   1  -7  10   49.70    7.00
  -1  -7  11  208.38   15.50
   1  -7 -11  201.28   16.00
  -1  -7  11  203.78   16.00
   1  -7 -11  214.78   15.80
  -1   7 -11  220.78   16.30
  -1  -7 -11  237.98   17.00
   1   7 -11  223.68   16.20
   1  -7  11  236.08   16.30
   1  -7  11  218.58   16.70
  -1  -7 -11  225.08   16.20
   1   7  12   67.89   11.20
  -1  -7  12   63.19    6.30
   1  -7 -12   64.79    7.00
   1   7  12   78.39   10.90
  -1   7 -12   56.39    8.10
  -1  -7  12   78.89   12.50
  -1   7  12   67.39   10.10
  -1  -7 -12   64.49    7.30
   1  -7  12   51.59    7.70
   1   7 -12   60.59    6.70
   1  -7  12   82.19   12.90
   1  -7  12   62.49    6.70
  -1  -7 -12   73.19    7.10
  -1   7  12   70.89   11.90
   1   7  13   13.50    4.40
   1  -7 -13    7.80    2.70
   1  -7 -13    9.90    3.40
  -1  -7  13   13.90    5.10
  -1  -7  13    7.20    2.30
  -1   7 -13   13.30    3.80
  -1  -7  13   17.50    4.80
  -1  -7 -13   10.10    3.30
   1   7 -13    5.70    2.50
  -1  -7 -13    8.90    3.30
  -1   7  13   10.20    4.70
   1  -7  13    7.80    2.50
  -1   7  13   15.80    4.80
   1  -7  13   17.00    4.60
   1  -7  13   11.40    4.70
   1   7  14  126.09    9.00
   1   7  14  122.79   12.70
  -1  -7  14  123.09    9.70
  -1  -7  14  136.49   18.50
  -1   7 -14  130.89   11.80
   1  -7 -14  116.29   10.70
   1   7  14  128.19   14.60
  -1  -7  14  114.49   11.90
   1   7 -14  116.99   11.50
  -1  -7 -14  115.29   10.90
   1  -7  14  125.79   17.30
   1  -7  14  114.19   11.60
  -1  -7 -14  132.19   13.20
  -1   7  14  128.29   17.90
  -1   7  14  129.19   12.90
   1  -7  14  140.39   10.90
   1  -7 -15    4.60    2.80
  -1  -7  15   13.80    6.00
   1   7  15   12.50    5.50
   1  -7 -15   12.20    3.60
  -1  -7  15   14.50    4.80
  -1   7 -15    5.20    2.80
   1   7  15    7.70    3.60
  -1   7  15    6.90    4.30
   1  -7  15    9.30    3.60
  -1   7  15   10.90    4.40
  -1  -7 -15   11.70    3.60
   1   7 -15    5.20    2.70
   1  -7  15   10.10    2.90
  -1  -7 -15    6.70    3.40
   1  -7  15    6.60    4.00
   1   7  16   -0.70    0.80
  -1   7 -16   -0.30    1.30
   1  -7 -16   -0.40    1.20
  -1  -7  16    2.70    2.60
   1  -7 -16    3.90    2.10
  -1  -7  16    0.80    3.00
  -1  -7 -16    0.30    1.30
  -1   7  16    1.20    2.10
   1  -7  16   -1.00    1.40
   1  -7  16    5.60    3.10
   1   7 -16    0.20    1.30
   1  -7  16    1.30    1.30
  -1  -7 -16    1.70    1.70
   1  -7 -17   75.99   10.00
  -1  -7  17  114.79   17.70
   1  -7 -17   62.09   10.40
   1   7  17   74.09   12.90
  -1  -7  17   87.49   12.60
   1   7  17   80.69   14.80
  -1   7 -17   72.09   10.70
  -1   7  17  103.19   14.90
  -1   7  17   91.39   12.10
  -1  -7 -17   83.89   10.40
  -1  -7 -17   62.39   10.60
   1  -7  17   89.69   14.20
  -1   7  17   88.59   16.00
   1  -7  17   86.39   15.00
   1   7 -17   95.59   10.00
   1   7  18    4.30    3.60
  -1  -7  18    1.90    3.10
   1  -7 -18    4.30    3.00
   1   7  18    5.10    3.00
   1   7  18   -0.80    1.30
  -1  -7  18    3.10    2.50
  -1  -7  18    1.60    2.50
   1  -7 -18    0.50    2.10
  -1   7 -18    1.70    2.40
   1   7 -18    7.30    3.70
   1  -7  18    3.20    2.90
  -1  -7 -18    0.70    1.90
   1  -7  18    2.90    3.20
  -1   7  18    1.60    2.20
  -1   7  18    2.50    3.00
  -1   7  18    2.20    3.10
  -1  -7 -18    4.50    2.40
  -1   7 -19  112.09   14.20
  -1  -7  19   77.09   16.60
  -1  -7  19   87.59   13.80
   1   7  19   88.89   15.60
   1   7  19   84.49   14.50
   1  -7 -19   74.99   12.30
  -1  -7  19   83.19   14.90
   1   7  19   71.59   10.50
   1  -7  19   88.29   16.30
   1  -7  19   65.89   10.90
   1  -7  19   76.29   15.40
  -1   7  19   72.89   10.60
  -1   7  19   75.49   15.80
  -1   7  19  115.39   17.60
   1   7 -19   77.19   11.30
  -1  -7 -19   80.59   11.00
  -1  -7 -19   88.99   13.20
  -1   7 -20   67.19   10.60
   1   7  20   75.39   15.10
  -1  -7  20   60.59   13.40
   1  -7 -20   76.29   12.50
  -1  -7  20   84.69   13.20
   1   7  20   92.79   11.80
  -1  -7  20   73.69   15.10
   1   7  20   52.69   11.90
  -1   7  20   65.99    9.70
   1   7 -20   55.19    9.90
   1  -7  20   90.99   18.00
   1  -7  20   54.39    9.80
  -1  -7 -20   65.39   12.00
  -1   7  20   72.09   14.00
   1  -7  20   48.00   11.40
  -1   7  20   62.79   14.40
  -1  -7  21   38.60   10.50
   1  -7 -21   49.70   10.10
  -1  -7  21   27.80    9.40
   1   7  21   37.20    9.70
   1   7  21   29.30    5.90
  -1  -7  21   21.30    6.70
   1   7  21   36.10    9.50
  -1   7 -21   34.20    7.90
   1  -7  21   40.80    8.20
  -1  -7 -21   37.00    8.60
  -1   7  21   33.70    6.70
  -1   7  21   24.20    8.70
  -1   7  21   33.30    9.10
   1   7 -21   31.10    7.30
   1  -7  21   23.40    8.50
   1  -7  21   22.80    7.70
  -1  -7  22   10.40    4.40
  -1  -7  22   13.60    5.30
   1   7  22   30.50    5.90
  -1   7 -22   19.60    5.80
   1   7  22    6.60    4.40
  -1  -7  22   15.20    6.90
   1   7  22   19.20    6.80
   1  -7 -22   29.40    7.70
   1  -7  22   34.70   10.40
   1  -7  22    9.60    3.80
  -1   7  22   20.50    7.80
  -1   7  22   24.30    7.60
  -1  -7 -22   18.00    6.00
  -1   7  22   18.60    4.30
   1   7 -22   20.00    5.80
   1   7  23    0.20    1.20
  -1   7 -23    7.50    3.50
   1  -7 -23    2.60    2.60
   1   7  23    3.70    3.50
  -1  -7  23    5.70    3.40
  -1  -7  23   -0.90    1.30
   1   7  23    0.40    1.70
   1  -7  23    4.20    2.80
   1  -7  23    1.10    2.70
  -1   7  23   11.80    6.20
  -1   7  23    5.70    4.10
  -1  -7 -23    2.70    2.80
   1   7 -23    2.60    2.60
  -1  -7  24    4.30    2.70
  -1   7 -24    7.40    3.50
   1  -7 -24   20.40    6.20
   1   7  24   24.90    7.90
  -1  -7  24    6.10    4.30
   1   7  24    8.00    3.80
   1   7 -24   14.50    4.80
  -1   7  24   10.90    4.80
  -1   7  24   11.60    5.40
  -1  -7 -24   21.00    6.30
   1  -7  24   12.60    5.40
   1  -7  24   14.10    6.50
   1  -7 -25    1.20    1.70
  -1  -7  25    1.00    3.60
  -1  -7  25   -0.30    0.90
  -1   7 -25   -0.60    1.20
   1   7  25   -1.10    1.70
   1   7  25    0.30    1.80
  -1  -7 -25   -0.60    1.10
   1   7 -25    2.50    2.00
   1  -7  25    2.40    1.80
   1  -7  25   -0.70    1.60
  -1   7  25   -1.00    1.60
  -1   7  25    4.20    3.60
   1  -7 -26    0.00    1.00
   1   7  26    0.10    1.30
  -1   7 -26   -0.10    1.30
   1   7  26    1.10    2.00
  -1  -7  26   -0.30    1.30
  -1  -7  26    0.30    1.10
  -1   7  26   -1.10    0.90
  -1   7  26    3.30    2.80
  -1  -7 -26    0.40    1.40
   1  -7  26    1.10    1.50
   1   7 -26    1.40    1.70
   1  -7  26   -0.90    0.80
  -1   8   0   -0.10    0.30
   1  -8   0    0.10    0.60
  -1  -8   0    1.30    1.10
   1  -8   0    0.40    0.80
   1  -8   0    0.10    0.80
  -1  -8   0    0.50    0.90
  -1  -8   0    0.60    0.80
  -1  -8   1   19.10    3.80
  -1   8  -1   20.10    3.20
  -1  -8   1   17.60    3.50
   1  -8  -1   17.70    3.40
   1  -8  -1   22.50    4.10
   1   8   1   23.00    3.50
   1  -8  -1   13.80    3.20
  -1  -8  -1   16.70    3.60
   1  -8   1   18.10    3.40
   1   8  -1   15.60    2.90
   1  -8   1   18.60    3.70
   1  -8   1   17.60    3.70
  -1  -8  -1   18.10    3.50
  -1  -8  -1   22.70    4.10
  -1  -8   2  615.54   38.50
   1  -8  -2  619.84   38.40
   1  -8  -2  658.53   39.30
  -1   8  -2  597.14   37.90
   1  -8  -2  630.84   39.00
  -1  -8   2  643.34   39.30
  -1  -8   2  659.53   38.80
   1   8   2  545.75   37.60
   1  -8   2  646.64   38.90
   1  -8   2  662.93   39.50
  -1  -8  -2  586.24   38.80
  -1  -8  -2  626.24   38.50
   1   8  -2  599.64   38.10
   1  -8   2  566.94   38.30
  -1  -8  -2  615.64   39.00
   1  -8  -3   35.30    4.80
  -1  -8   3   31.60    5.20
   1  -8  -3   31.00    4.90
  -1  -8   3   34.40    4.80
   1  -8  -3   30.80    4.80
  -1   8  -3   33.30    4.50
  -1  -8   3   21.30    4.00
  -1  -8  -3   28.30    4.80
  -1  -8  -3   31.60    4.70
  -1  -8  -3   35.60    5.50
   1  -8   3   27.10    4.40
   1   8  -3   23.80    3.90
   1  -8   3   30.00    4.80
   1  -8   3   27.50    4.90
  -1  -8   4   97.69    8.50
  -1   8  -4   99.29    8.20
   1  -8  -4  104.89    8.80
   1  -8  -4  101.59    8.40
  -1  -8   4  108.29    9.20
   1  -8  -4  117.59    9.30
  -1  -8  -4  113.09    9.20
   1   8  -4  100.39    8.30
   1  -8   4   99.29    9.10
  -1  -8  -4  108.69    8.70
  -1  -8  -4  115.79    9.30
   1  -8   4  119.69    9.50
   1  -8   4  105.39    8.70
  -1  -8   5  194.08   14.30
   1   8   5  209.68   14.00
   1  -8  -5  198.98   14.60
  -1  -8   5  206.08   15.10
   1  -8  -5  216.48   14.50
  -1   8  -5  203.28   14.20
   1  -8  -5  189.08   14.60
   1  -8   5  203.48   15.20
  -1  -8  -5  213.68   14.60
   1  -8   5  192.88   14.50
  -1  -8  -5  199.88   14.90
  -1  -8  -5  209.98   15.10
   1   8  -5  190.08   14.10
   1  -8   5  200.28   14.40
   1   8   6 1139.19   66.59
   1  -8  -6 1077.29   66.99
  -1  -8   6 1140.29   68.09
   1  -8  -6 1085.09   67.39
  -1   8   6 1091.29   66.19
   1  -8   6 1075.59   68.49
   1  -8   6 1093.19   68.09
  -1  -8  -6 1146.59   67.39
  -1  -8   7  308.57   21.10
   1  -8  -7  277.67   20.50
   1   8   7  305.97   19.70
  -1  -8   7  267.47   20.00
   1  -8  -7  304.67   20.20
  -1   8   7  296.97   19.30
   1  -8   7  299.37   20.50
   1  -8   7  332.67   21.60
  -1  -8  -7  296.87   20.30
   1  -8  -8   10.80    2.70
  -1  -8   8   12.80    3.00
  -1  -8   8   15.50    3.60
   1   8   8    9.70    2.20
   1  -8  -8    8.80    2.60
  -1   8  -8    6.20    2.50
  -1  -8  -8   11.30    3.00
   1  -8   8    9.00    2.90
   1  -8   8    4.20    1.90
  -1  -8   9   10.60    2.90
   1  -8  -9    8.10    2.80
   1   8   9    6.30    2.00
   1  -8  -9    7.90    2.60
  -1   8  -9    7.10    2.50
  -1   8  -9   15.80    3.70
  -1  -8   9   10.70    3.20
  -1  -8  -9    7.90    2.80
  -1   8   9    7.10    1.70
   1  -8   9   10.10    3.20
   1  -8   9    7.20    2.50
  -1  -8  -9    9.70    2.80
  -1  -8  10   76.09    7.80
   1  -8 -10   79.89    7.40
  -1  -8  10   78.39    7.30
   1   8  10   87.89    7.00
  -1   8 -10   75.39    7.50
  -1   8 -10   82.29    7.10
   1  -8 -10   79.19    7.80
   1   8 -10   78.09    7.00
   1  -8  10   84.39    8.30
  -1  -8 -10   74.29    7.90
  -1  -8 -10   71.39    7.40
   1  -8  10   81.99    7.80
   1   8 -10   68.49    7.20
  -1  -8  11   72.99    7.20
  -1   8 -11   93.49    8.20
   1  -8 -11   75.69    7.90
  -1  -8  11   97.79   13.90
  -1   8 -11   67.49    6.60
   1   8  11   90.89   11.60
  -1  -8 -11   78.19    8.30
   1   8 -11   77.19    7.60
  -1  -8 -11   78.09    7.70
  -1   8  11   76.59    8.60
   1  -8  11   73.59    9.60
   1   8 -11   69.79    6.70
   1  -8  11   75.79    7.60
   1  -8  11   78.19   12.00
  -1  -8  12   64.19   11.50
  -1   8 -12   49.70    5.50
   1  -8 -12   66.99    9.20
   1  -8 -12   65.49    6.70
  -1  -8  12   77.69   10.20
   1   8  12   88.19   13.00
  -1   8 -12   59.59    6.80
   1   8  12   66.29   10.10
  -1  -8  12   65.59    6.50
   1   8 -12   48.80    5.40
   1   8 -12   68.39    7.30
  -1   8  12   77.09   12.80
   1   8 -12   55.79    7.80
   1  -8  12   53.89   10.40
  -1  -8 -12   68.79    8.60
  -1  -8 -12   67.59    9.30
   1  -8  12   63.79    7.90
  -1   8  12   61.59    9.60
   1   8  13   47.10    8.90
   1   8  13   44.70    9.60
   1  -8 -13   31.10    6.40
  -1  -8  13   51.49   10.60
  -1   8 -13   42.90    7.00
  -1  -8  13   27.70    4.90
   1  -8 -13   31.30    5.60
  -1  -8  13   56.19    8.90
  -1   8  13   50.19   10.70
  -1   8  13   47.00    8.90
   1  -8  13   48.80    7.90
  -1  -8 -13   29.60    5.70
   1  -8  13   46.20   10.20
   1   8 -13   49.00   10.20
  -1  -8 -13   37.30    7.40
   1  -8  13   42.20    6.50
   1   8 -13   31.10    5.90
  -1  -8  14  227.58   21.20
  -1  -8  14  253.97   16.40
   1  -8 -14  223.48   17.20
  -1  -8  14  236.68   18.90
  -1   8 -14  211.08   17.80
   1  -8 -14  223.88   18.30
   1   8  14  246.08   20.10
   1   8  14  205.78   20.90
   1  -8  14  222.38   16.90
   1  -8  14  241.18   21.30
   1   8 -14  205.88   17.40
  -1  -8 -14  237.58   19.00
   1  -8  14  234.38   18.60
  -1   8  14  224.68   19.50
  -1  -8 -14  232.38   17.70
  -1   8  14  185.88   20.70
   1   8  15   19.10    5.90
   1  -8 -15   22.50    5.80
  -1   8 -15   33.10    6.60
   1  -8 -15   30.00    5.40
  -1  -8  15   31.80    9.00
  -1  -8  15   25.70    6.70
   1   8  15   17.10    6.20
  -1   8  15   20.60    6.70
   1  -8  15   23.90    4.40
  -1   8  15   24.10    7.00
   1  -8  15   24.90    7.90
   1   8 -15   23.60    5.50
  -1  -8 -15   27.40    6.70
   1  -8  15   16.40    5.20
  -1  -8 -15   26.00    5.30
  -1   8 -16   26.90    6.50
  -1  -8  16   33.80    9.20
   1  -8 -16   20.60    6.00
   1   8  16   26.20    7.20
  -1  -8  16   38.20    8.20
   1   8  16   34.90   13.80
   1  -8 -16   31.30    6.20
  -1   8  16   44.00    9.30
   1   8 -16   25.10    5.90
   1  -8  16   37.10    7.80
   1  -8  16   33.30    5.00
  -1  -8 -16   34.20    7.80
   1  -8  16   34.90    9.00
  -1   8  16   34.30   11.10
   1  -8 -17    1.80    1.70
   1  -8 -17    6.90    3.60
  -1  -8  17    1.00    2.40
   1   8  17    1.60    2.50
  -1  -8  17    1.60    2.30
  -1   8 -17   -0.90    0.90
   1   8  17    4.30    3.30
   1  -8  17   -0.20    1.50
  -1   8  17    0.80    2.50
  -1  -8 -17    0.70    1.20
   1  -8  17    0.00    0.50
  -1  -8 -17    1.10    2.40
   1  -8  17    3.90    2.50
  -1   8  17    2.00    2.50
   1   8 -17    0.20    1.60
  -1   8  17    0.10    1.10
   1   8  18   46.10   11.40
   1  -8 -18   46.80    9.50
  -1  -8  18   38.20   10.70
   1   8  18   37.60    9.10
  -1  -8  18   57.69   12.50
  -1  -8  18   45.60    9.00
  -1   8 -18   35.60    7.20
   1   8  18   31.80    7.00
  -1  -8 -18   48.60    7.60
   1  -8  18   55.19    9.70
  -1   8  18   48.30    8.50
   1   8 -18   47.70    8.60
  -1  -8 -18   32.80    7.70
  -1   8  18   45.60    9.80
   1  -8  18   60.69   12.60
  -1   8  18   52.69   12.00
  -1  -8  19   53.69   10.20
   1  -8 -19   62.39   12.00
   1   8  19   64.39   12.80
  -1  -8  19   57.69   13.50
   1   8  19   69.19   10.40
  -1   8 -19   49.70   10.80
  -1  -8  19   54.19   12.70
   1   8  19   47.90   11.70
   1  -8  19   82.49   15.90
   1  -8  19   58.49   13.60
  -1   8  19   41.00   11.40
  -1  -8 -19   49.70   11.00
  -1   8  19   76.69   11.50
  -1   8  19   55.69   11.90
  -1  -8 -19   51.39    8.30
   1  -8  19   48.20    9.30
   1   8 -19   48.70    9.90
   1  -8 -20   12.80    5.20
   1   8  20   10.30    5.80
  -1  -8  20   14.30    6.70
  -1  -8  20    3.40    3.60
  -1   8 -20   10.10    4.20
   1   8  20   14.70    6.40
  -1  -8  20   18.70    6.00
   1   8  20    5.20    2.90
  -1   8  20    9.70    5.50
   1   8 -20    5.30    3.20
   1  -8  20   10.40    5.70
  -1  -8 -20    6.60    3.80
   1  -8  20    5.20    4.80
   1  -8  20    6.70    3.30
  -1   8  20   11.00    4.20
  -1   8  20    4.50    4.00
   1   8  21   27.00    6.60
   1   8  21   26.10    8.40
  -1  -8  21   13.20    6.20
  -1  -8  21   35.50    8.40
   1   8  21   47.20   11.90
  -1   8 -21   28.20    7.00
  -1  -8  21   32.30    9.10
   1  -8 -21   25.60    7.40
   1  -8  21   22.60    8.20
   1  -8  21   28.00    9.20
  -1   8  21   28.90    6.60
   1  -8  21   23.20    6.20
  -1   8  21   45.20   10.70
   1   8 -21   41.90    8.30
  -1  -8 -21   31.80    8.20
  -1   8  21   33.60    9.80
  -1  -8  22    3.70    3.10
  -1  -8  22    7.00    5.40
   1   8  22    3.80    2.60
   1   8  22    4.90    4.40
   1  -8 -22    7.70    4.50
  -1  -8  22   -1.40    1.50
   1   8  22    3.20    3.50
  -1   8 -22    2.30    2.50
   1   8 -22    5.80    3.40
  -1   8  22    3.00    2.80
   1  -8  22    2.60    2.80
  -1  -8 -22    3.00    3.20
   1  -8  22   -0.40    1.20
  -1   8  22   -0.90    1.40
  -1   8  22    1.00    1.50
  -1  -8  23    1.60    2.00
   1  -8 -23   -1.30    1.60
   1   8  23    1.00    2.40
  -1  -8  23    1.00    2.70
   1   8  23   -0.10    1.80
   1  -8  23    1.40    1.60
  -1   8  23    0.30    2.00
   1  -8  23   -0.70    1.40
  -1   8  23   -0.10    1.70
  -1  -8 -23    1.70    3.00
   1   8 -23    0.60    2.90
  -1   8  23   -0.60    0.90
   1  -8 -24   19.40    5.70
  -1  -8  24   11.60    6.40
  -1  -8  24    3.60    3.20
   1   8  24   13.00    5.30
   1   8  24    4.70    3.50
  -1   8 -24   11.80    4.30
  -1   8  24    6.40    3.90
  -1  -8 -24   14.60    4.70
   1   8 -24   10.20    3.70
  -1   8  24   18.90    6.50
   1  -8  24   16.90    7.10
   1   8  25   50.99   10.30
   1   8  25   45.80    9.00
  -1  -8  25   21.40    4.80
  -1  -8  25   53.69   11.50
   1   8 -25   50.69    8.00
  -1   8  25   31.90    7.00
   1  -8  25   40.20    9.70
   1  -8  25   26.40    5.10
  -1  -8 -25   37.40    7.80
  -1  -8  26    5.20    3.10
   1   8  26   -0.90    1.30
   1   8  26    2.20    2.30
  -1  -8  26    3.40    3.00
   1  -8  26    3.70    3.00
  -1   8  26    4.10    2.80
   1  -8  26    5.20    2.00
  -1   8  26    4.40    2.90
  -1  -9   0    0.00    0.70
   1  -9   0   -0.30    0.70
  -1   9   0    0.20    0.70
  -1  -9   0    0.90    1.30
   1  -9   0    1.50    1.20
   1   9   0    1.50    1.10
  -1  -9   0    0.50    1.00
   1  -9   0    1.30    1.20
  -1  -9   1   56.79    6.00
  -1   9  -1   48.40    5.10
   1  -9  -1   58.29    6.20
  -1  -9   1   69.59    8.30
  -1  -9   1   63.29    6.10
   1  -9  -1   67.99    8.20
   1  -9  -1   67.99    6.20
  -1  -9  -1   52.69    5.80
   1  -9   1   66.99    6.50
   1   9  -1   55.09    5.50
   1  -9   1   65.99    8.10
  -1  -9  -1   68.39    6.50
  -1  -9  -1   63.29    7.80
   1  -9   1   76.09    6.40
  -1  -9   2  136.19   10.40
   1  -9  -2  124.29   10.40
   1   9   2  119.99    9.40
  -1  -9   2  124.69   10.10
  -1  -9   2  152.28   11.20
   1  -9  -2  122.79   10.50
  -1   9  -2  121.09    9.50
   1  -9  -2  122.89   10.00
   1  -9   2  138.29   10.40
   1  -9   2  131.39   10.50
   1  -9   2  119.89   10.60
   1   9  -2  119.59    9.60
  -1  -9  -2  117.39   10.00
  -1  -9  -2  120.79   10.60
  -1  -9  -2  150.38   11.00
  -1  -9   3    3.00    1.60
  -1  -9   3    2.50    1.70
  -1  -9   3    3.90    1.90
  -1   9  -3   12.60    2.80
   1  -9  -3    3.60    1.80
   1  -9  -3    2.30    1.30
   1  -9  -3    1.70    1.40
  -1  -9  -3    3.20    1.80
  -1  -9  -3    2.00    1.30
   1  -9   3    4.00    1.80
   1   9  -3    4.10    1.70
   1  -9   3    1.00    1.20
  -1  -9  -3    1.80    1.50
   1  -9   3    0.90    1.10
   1  -9  -4  135.49   12.40
  -1  -9   4  145.79   12.10
  -1   9  -4  167.98   11.20
  -1  -9   4  144.69   11.90
  -1  -9   4  133.79   10.90
   1  -9  -4  151.28   11.30
   1  -9   4  148.69   11.40
  -1  -9  -4  140.09   11.20
   1  -9   4  145.29   12.00
   1   9  -4  131.69   10.80
  -1  -9  -4  146.99   11.80
  -1  -9   5   41.90    5.80
   1  -9  -5   30.00    5.00
   1  -9  -5   34.00    5.60
  -1  -9   5   39.00    6.50
  -1   9  -5   38.80    5.50
  -1   9  -5   38.70    5.60
   1  -9   5   36.50    5.70
   1   9  -5   41.10    5.50
   1   9  -5   42.30    5.80
  -1  -9  -5   41.70    5.90
   1  -9   5   39.20    6.30
   1  -9   5   35.40    5.40
  -1  -9  -5   40.00    6.30
   1   9   6  213.18   14.60
  -1  -9   6  230.58   16.20
   1  -9  -6  213.78   15.10
  -1  -9   6  213.28   15.30
  -1   9  -6  196.08   14.80
   1  -9  -6  197.48   15.50
  -1   9   6  214.18   14.30
   1  -9   6  205.78   14.80
   1   9  -6  189.48   14.80
  -1  -9  -6  189.48   15.00
   1  -9   6  216.68   15.50
  -1  -9  -6  207.68   15.70
   1  -9   6  215.58   16.10
  -1  -9   7   38.30    6.50
  -1  -9   7   41.10    6.20
   1  -9  -7   51.39    7.10
   1  -9  -7   46.50    6.30
  -1   9  -7   54.49    6.70
   1   9   7   42.60    4.60
   1  -9  -7   43.40    6.60
  -1  -9  -7   38.30    5.90
   1  -9   7   50.19    6.90
   1  -9   7   56.89    7.80
  -1   9   7   46.20    4.50
   1   9  -7   45.10    6.20
   1   9   8    0.10    0.80
  -1   9  -8    2.70    1.60
   1  -9  -8    0.20    0.80
  -1   9  -8    3.20    1.70
  -1  -9   8    2.20    1.60
   1  -9  -8    0.70    1.00
  -1  -9   8    0.70    1.20
   1   9  -8    0.20    0.80
   1  -9   8    2.20    1.60
   1  -9   8    1.90    1.50
  -1  -9  -8    0.40    1.70
  -1   9   8    0.70    0.80
   1   9  -8    0.90    1.10
  -1  -9  -8    0.10    0.40
   1  -9  -9  185.18   14.70
  -1   9  -9  192.38   17.70
   1   9   9  182.18   14.00
   1  -9  -9  212.98   15.70
  -1  -9   9  178.88   15.30
  -1  -9   9  209.38   15.10
  -1   9  -9  200.78   15.10
   1   9  -9  211.48   15.20
   1  -9   9  228.88   15.70
  -1  -9  -9  187.48   15.00
   1   9  -9  206.28   15.60
  -1  -9  -9  206.08   15.90
  -1   9   9  204.98   14.10
   1  -9   9  189.48   15.70
   1   9  10   32.80    4.40
   1   9  10   17.50    4.70
  -1  -9  10   16.70    3.80
  -1  -9  10   27.60    5.30
  -1   9 -10   22.80    4.20
   1  -9 -10   25.90    5.10
  -1   9 -10   14.70    4.00
   1  -9 -10   23.40    4.60
  -1  -9  10   28.60    7.00
   1   9 -10   31.40    5.80
   1  -9  10   19.20    4.10
   1  -9  10   22.60    5.00
   1   9 -10   28.50    5.10
  -1  -9 -10   17.60    4.20
  -1   9  10   21.40    6.10
   1  -9  10   25.80    6.60
  -1  -9 -10   30.50    6.30
   1  -9 -11   54.79    7.30
  -1  -9  11   42.70    6.40
  -1   9 -11   52.89    5.70
  -1   9 -11   43.30    7.10
   1  -9 -11   63.69    8.80
   1   9  11   50.49    9.60
  -1   9 -11   58.49    8.50
  -1  -9  11   60.19   12.40
  -1  -9 -11   50.49    7.40
   1   9 -11   59.99    9.20
   1  -9  11   60.29   12.20
   1  -9  11   49.80    7.50
  -1   9  11   77.19   12.30
   1   9 -11   60.29    7.90
  -1   9  11   52.29    9.10
  -1  -9 -11   44.50    7.90
   1   9 -11   59.39    5.90
  -1  -9  12   52.59    7.20
  -1  -9  12   58.19    8.90
   1  -9 -12   47.20    7.90
  -1  -9  12   59.09   11.00
   1   9  12   47.30    8.50
  -1   9 -12   46.60    7.40
  -1   9 -12   58.39    9.10
   1  -9 -12   63.19    8.00
   1   9  12   51.69   10.00
  -1   9 -12   55.59    5.60
  -1   9  12   59.79    9.70
   1  -9  12   58.89    8.50
  -1  -9 -12   40.80    6.80
   1  -9  12   50.19   10.20
   1  -9  12   53.69    7.70
   1   9 -12   47.60    7.40
  -1   9  12   50.99   10.70
   1   9 -12   50.19    6.30
   1   9 -12   46.60    7.80
  -1  -9 -12   46.30    8.40
   1  -9 -13   -0.20    1.50
  -1  -9  13    0.30    1.10
  -1  -9  13    1.40    1.30
   1  -9 -13    2.00    1.30
  -1   9 -13    0.20    1.30
   1   9  13    0.60    1.60
   1   9  13    6.10    3.10
  -1   9 -13    1.90    1.30
  -1  -9  13    4.20    3.30
  -1   9  13   -0.60    0.80
  -1  -9 -13    5.40    2.40
   1   9 -13    1.40    1.50
   1  -9  13    2.40    1.70
  -1   9  13   -0.10    1.40
  -1  -9 -13    1.70    2.00
   1  -9  13    3.50    3.30
   1   9 -13    0.20    1.20
   1   9 -13    1.10    1.10
  -1  -9  14  105.09   17.20
  -1  -9  14  144.59   10.90
   1  -9 -14  144.09   13.20
  -1   9 -14  143.19   12.70
   1  -9 -14  138.69   11.90
   1   9  14  119.29   13.40
   1   9  14  131.09   18.70
  -1  -9  14  113.09   12.20
  -1   9  14  135.29   13.90
   1   9 -14  126.39   11.90
  -1  -9 -14  122.09   12.90
  -1  -9 -14  114.09   11.40
   1  -9  14  126.19   12.40
  -1   9  14  135.69   15.80
   1  -9  14  153.18   20.00
   1  -9  14  147.69   11.80
  -1  -9  15    2.10    1.10
   1  -9 -15    5.90    3.40
   1  -9 -15    3.30    1.90
   1   9  15    2.60    2.70
  -1  -9  15    2.40    4.70
   1   9  15    2.30    3.50
  -1  -9  15    5.30    3.00
  -1   9 -15    8.40    3.50
   1  -9  15    7.20    3.20
  -1   9  15    7.00    4.60
  -1  -9 -15    7.20    3.90
   1   9 -15    3.80    2.40
  -1  -9 -15    6.40    2.80
   1  -9  15    6.90    2.50
  -1   9  15    7.60    5.40
  -1  -9  16    7.30    4.40
   1   9  16   15.50    5.80
   1  -9 -16   13.50    4.80
   1  -9 -16   10.00    3.80
  -1   9 -16    9.70    3.60
   1   9  16    9.00    5.10
  -1  -9  16   13.80    5.70
  -1  -9 -16   10.80    3.70
  -1   9  16   18.80    6.40
   1   9 -16    6.00    3.30
   1  -9  16   12.90    5.70
   1  -9  16   18.50    3.80
  -1   9  16   16.00    5.00
  -1   9  16   10.60    5.30
   1  -9  16    7.70    3.90
   1   9  17   37.20   10.10
  -1  -9  17   23.90    8.00
   1  -9 -17   42.80    7.30
   1  -9 -17   35.10    8.00
  -1  -9  17   40.10    8.50
   1   9  17   30.90    8.60
  -1   9 -17   41.70    8.10
   1  -9  17   38.10    8.10
   1  -9  17   44.70   10.90
  -1   9  17   41.20    8.10
  -1   9  17   41.80   11.10
  -1  -9 -17   24.10    6.70
  -1   9  17   66.09   11.70
  -1  -9 -17   39.10    6.70
   1   9 -17   36.30    7.30
  -1   9 -18    0.40    2.20
   1   9  18    1.60    1.90
   1   9  18    1.80    2.90
  -1  -9  18    1.80    2.80
   1   9  18    0.20    2.20
   1  -9 -18    0.40    2.30
  -1  -9  18   -1.10    0.70
  -1  -9 -18    0.00    1.80
   1  -9  18    3.80    3.80
   1   9 -18    5.50    3.10
  -1   9  18    3.60    3.40
   1  -9  18    3.00    2.40
  -1   9  18    2.20    3.40
  -1   9  18   -1.00    0.80
  -1  -9 -18    2.40    2.00
   1   9  19   11.10    5.40
   1   9  19   13.60    4.40
  -1  -9  19   10.30    5.70
  -1  -9  19   11.80    5.90
  -1   9 -19    8.90    4.30
  -1  -9  19    9.00    3.80
   1   9  19    7.90    4.60
   1  -9 -19   12.20    5.20
   1   9 -19   11.50    4.40
   1  -9  19    7.70    3.60
   1  -9  19    2.00    3.10
  -1   9  19    9.50    5.10
  -1  -9 -19   11.10    4.60
  -1   9  19    5.30    4.10
  -1   9  19    9.00    3.70
   1  -9 -20   18.50    6.00
   1   9  20   17.30    8.30
  -1  -9  20    7.90    5.50
  -1  -9  20   17.00    9.40
  -1   9 -20   18.00    5.60
  -1  -9  20   12.70    7.70
   1  -9  20    4.00    4.10
   1  -9  20   17.20    9.90
  -1  -9 -20   18.70    6.50
  -1   9  20   19.00    7.50
   1  -9  20   29.40   11.50
   1   9 -20   14.20    4.90
  -1   9  20   17.80    9.90
   1   9  21    0.30    1.10
   1   9  21   -1.30    0.70
   1   9  21    1.10    2.20
  -1  -9  21    1.50    3.70
  -1   9 -21    0.40    2.30
  -1  -9  21    0.30    1.70
  -1  -9  21    1.40    2.30
   1  -9 -21    3.10    3.20
  -1   9  21    1.40    2.30
   1  -9  21   -0.50    1.40
  -1   9  21    3.80    2.60
   1   9 -21    7.00    3.70
  -1   9  21    2.60    3.10
  -1  -9 -21    7.60    4.60
   1  -9  21    0.80    1.50
   1  -9  21   -1.10    1.10
   1   9  22   48.10   11.20
  -1   9 -22   45.30    8.50
  -1  -9  22   22.80    8.20
  -1  -9  22   55.69    9.80
   1   9  22   60.59   12.90
  -1  -9  22   58.19   12.50
   1   9  22   39.50    7.00
   1  -9 -22   58.89   11.20
  -1   9  22   34.00    9.00
  -1   9  22   77.59   14.90
   1   9 -22   46.80    8.30
   1  -9  22   22.50    7.80
  -1   9  22   40.20    7.00
   1  -9  22   54.29    9.00
  -1  -9 -22   43.60    9.30
   1  -9 -23    3.30    3.30
  -1   9 -23    0.60    1.80
  -1  -9  23    2.40    2.80
   1   9  23   -1.30    1.80
   1   9  23    1.00    2.00
  -1  -9  23    3.20    2.40
   1   9  23    2.20    2.80
  -1   9  23    1.00    2.40
  -1   9  23    1.60    2.00
   1   9 -23    2.30    2.10
  -1   9  23    0.70    2.00
   1  -9  23   -0.90    0.80
  -1  -9 -23   -0.10    1.90
   1  -9  23   -0.50    1.70
   1   9  24    1.90    1.60
  -1   9 -24    0.90    1.80
  -1  -9  24    1.40    2.20
   1  -9 -24    1.10    2.20
   1   9  24    1.10    2.30
   1   9  24    2.20    3.60
  -1  -9  24    0.80    1.40
  -1   9  24    2.10    3.00
   1  -9  24   -0.40    1.70
   1   9 -24    0.70    1.90
   1  -9  24    1.30    1.30
  -1   9  24    6.50    5.80
  -1  -9 -24    5.40    3.70
  -1   9  24    1.10    1.50
   1   9  25    8.80    4.00
   1   9  25   12.70    4.90
  -1  -9  25    8.10    2.70
  -1  -9  25   11.70    5.20
  -1  -9 -25   23.20    7.80
   1  -9  25   14.30    5.50
   1  -9  25    2.80    2.20
  -1   9  25   23.50    6.20
  -1   9  25   19.20    5.70
  -1  10   0    2.10    1.50
   1  10   0    0.90    1.10
  -1 -10   0    0.60    1.10
   1 -10   0    0.90    1.20
  -1  10   0    1.50    1.00
  -1 -10   0    0.30    1.10
  -1 -10   0    2.80    1.80
   1  10   0    1.70    1.30
   1 -10   0    1.30    1.30
   1 -10   0    3.80    1.90
  -1 -10   1  110.89    9.40
  -1 -10   1   92.49    8.50
  -1  10  -1   96.29    7.70
   1  10   1   88.99    8.10
   1 -10  -1   94.99    8.70
   1  10   1   91.69    7.60
   1 -10  -1   82.19    8.00
  -1  10   1   94.09    8.20
  -1 -10  -1   99.59    8.90
   1 -10   1   97.09    8.50
   1 -10   1   82.99    8.30
   1  10  -1   84.49    7.60
  -1  10   1   78.89    7.10
  -1 -10  -1   88.49    8.70
   1 -10   1  103.89    9.30
  -1 -10  -1  106.29    8.70
  -1  10  -2  140.59   10.30
   1 -10  -2  122.29   11.20
   1  10   2  139.49   12.70
  -1 -10   2  133.79   10.90
   1 -10  -2  118.89   11.00
   1  10   2  127.79   11.90
   1 -10  -2  152.38   11.20
  -1 -10   2  148.59   11.80
  -1 -10   2  144.09   11.20
   1 -10   2  136.19   11.70
  -1 -10  -2  128.39   11.20
   1  10  -2  138.89   10.50
  -1 -10  -2  132.79   10.80
  -1 -10  -2  129.39   12.30
   1 -10   2  114.89   10.70
  -1  10  -3  227.88   15.50
   1 -10  -3  220.88   16.10
  -1 -10   3  217.58   16.10
   1 -10  -3  224.38   16.80
   1  10   3  200.88   14.90
  -1  10  -3  194.88   15.60
  -1 -10   3  235.48   17.10
  -1 -10   3  214.48   15.90
   1  10  -3  217.18   16.00
  -1 -10  -3  234.88   16.20
   1  10  -3  226.18   15.70
   1 -10   3  218.68   16.90
  -1 -10  -3  246.08   17.10
   1 -10   3  231.68   16.30
   1 -10   3  198.78   15.90
  -1 -10  -3  240.28   17.00
   1 -10  -4   17.00    4.00
  -1  10  -4   13.70    3.10
  -1 -10   4   15.60    4.00
   1 -10  -4   17.40    3.70
  -1 -10   4   16.70    3.70
  -1  10  -4   21.50    4.10
  -1 -10  -4   15.20    3.50
   1  10  -4   16.00    3.30
   1  10  -4   15.70    3.60
   1 -10   4   14.60    3.90
   1 -10   4   14.70    3.50
   1 -10   4   18.40    4.00
  -1 -10  -4    9.40    3.00
  -1 -10   5   42.50    5.60
   1 -10  -5   38.20    6.20
   1 -10  -5   38.40    5.80
  -1  10  -5   37.60    6.10
  -1  10  -5   42.50    6.80
  -1 -10   5   36.70    6.40
  -1 -10   5   31.50    5.40
   1 -10   5   43.20    6.20
   1 -10   5   35.50    5.70
   1  10  -5   38.30    6.60
  -1 -10  -5   47.70    7.00
   1 -10   5   26.20    6.10
  -1 -10   6    1.80    1.60
   1 -10  -6    5.20    2.10
   1 -10  -6    6.70    2.60
  -1  10  -6    8.40    2.80
   1  10   6    4.80    1.70
  -1 -10   6    4.40    2.10
   1 -10   6    7.40    2.60
   1 -10   6    3.80    1.80
  -1 -10  -6    5.80    2.40
   1  10  -6    3.50    1.70
  -1 -10  -6    5.40    2.30
   1  10  -6    4.60    2.50
  -1  10   6    6.10    2.00
  -1 -10   7   75.19    9.30
   1  10   7   63.29    6.00
   1 -10  -7   57.89    8.00
  -1  10  -7   53.69    6.10
   1 -10  -7   63.49    7.10
   1 -10  -7   62.89    6.60
  -1  10  -7   61.89    6.40
  -1 -10   7   76.09    7.10
   1 -10   7   59.59    8.50
   1 -10   7   65.09    6.30
  -1  10   7   69.09    5.90
   1  10  -7   56.09    6.30
  -1 -10  -7   46.80    7.10
   1 -10   7   66.69    8.50
  -1 -10  -7   70.09    9.30
   1  10  -7   62.09    6.50
  -1  10  -8    1.80    1.50
  -1  10  -8    2.00    1.40
   1 -10  -8    0.80    1.40
   1 -10  -8    1.80    1.50
   1  10   8    1.60    1.20
  -1 -10   8    1.20    1.40
  -1 -10  -8    6.70    2.80
  -1  10   8    4.60    1.70
  -1 -10  -8    1.10    1.50
   1 -10   8    3.50    2.10
   1 -10   8    0.90    1.30
   1  10  -8    2.30    1.60
   1 -10  -9  244.38   18.20
  -1 -10   9  270.57   18.70
  -1  10  -9  239.88   17.90
  -1  10  -9  233.58   18.20
   1 -10  -9  231.28   18.80
  -1 -10   9  214.48   18.50
   1  10   9  269.97   17.60
   1  10   9  282.67   23.30
  -1 -10  -9  264.37   18.70
   1  10  -9  250.87   18.30
   1 -10   9  246.78   19.30
   1  10  -9  236.08   17.80
   1 -10   9  272.97   18.90
  -1 -10  -9  267.87   19.70
  -1  10 -10   69.59    7.40
  -1  10 -10   63.89    6.80
  -1 -10  10   92.09   13.50
   1 -10 -10   72.19    8.10
   1 -10 -10   63.49    8.40
  -1 -10  10   61.59    8.60
  -1  10 -10   65.99    7.50
  -1 -10  10   73.09    8.90
   1  10  10   77.49   11.20
  -1  10  10   89.39   11.90
   1 -10  10   74.49   12.00
   1  10 -10   58.39    6.60
  -1 -10 -10   69.49    8.80
  -1  10  10   88.79   13.00
   1  10 -10   67.49    7.60
   1 -10  10   65.69    8.70
   1  10 -10   60.19    7.10
  -1 -10 -10   79.89   10.80
   1 -10  10   75.49    9.90
  -1 -10  11   47.80   10.10
  -1  10 -11   56.69    7.90
   1  10  11   60.19    9.90
  -1  10 -11   52.29    6.90
   1  10  11   54.89   10.10
  -1 -10  11   59.79    9.00
  -1 -10  11   46.20    6.80
   1 -10 -11   53.29    7.50
   1 -10 -11   68.79    9.60
  -1  10  11   55.59   10.60
   1 -10  11   47.90    7.20
  -1 -10 -11   43.30    7.00
  -1  10  11   46.30    8.70
   1  10 -11   48.30    7.50
   1 -10  11   64.19   11.30
   1  10 -11   57.79    8.50
  -1 -10 -11   43.40    8.00
   1  10 -11   48.80    6.80
   1 -10  11   43.50    7.80
   1  10  12    0.20    1.60
  -1 -10  12    0.90    1.60
  -1  10 -12    1.80    1.90
  -1  10 -12    1.50    1.40
  -1  10 -12    3.90    2.60
  -1 -10  12   -0.20    1.30
  -1 -10  12    2.50    1.80
  -1 -10  12    0.00    0.60
   1  10  12   -0.40    0.80
   1 -10 -12    0.90    1.10
   1 -10 -12    0.30    2.50
  -1  10  12    2.70    2.20
  -1  10  12    2.60    2.60
   1 -10  12    1.30    1.40
   1  10 -12    0.30    0.80
   1 -10  12    0.50    1.40
   1  10 -12    2.30    2.00
  -1 -10 -12    2.50    1.90
   1 -10  12    0.00    0.60
   1 -10  12   -0.30    1.00
   1 -10  12    4.50    3.40
  -1 -10  13    2.50    1.60
  -1  10 -13    3.10    2.30
   1 -10 -13    2.20    2.20
  -1  10 -13    0.80    1.00
  -1 -10  13    2.50    3.10
   1  10  13    1.80    2.50
   1 -10 -13    1.60    1.60
  -1 -10  13    0.70    1.40
   1  10  13   -0.50    0.80
  -1  10  13    3.70    2.90
   1  10 -13    2.60    1.50
   1  10 -13    4.40    2.70
   1 -10  13    0.00    0.70
   1  10 -13    1.10    1.90
  -1  10  13   -0.80    1.10
   1 -10  13    1.70    2.90
  -1 -10 -13    1.00    1.40
   1 -10  13    1.60    1.50
   1 -10  13    4.00    2.10
   1 -10  13    1.70    1.50
  -1 -10 -13    2.90    2.50
  -1 -10  14   78.39    7.20
   1 -10 -14   57.99    9.70
  -1 -10  14   77.59   14.40
  -1  10 -14   76.69   10.50
   1  10  14   49.70   11.10
  -1 -10  14   81.09   11.70
   1 -10 -14   57.19    8.70
   1  10  14   99.19   14.30
  -1 -10 -14   47.20    9.20
   1 -10  14   72.99   10.40
   1 -10  14   69.69   13.20
  -1  10  14   59.49   11.50
   1 -10  14   53.99    7.80
  -1  10  14   75.79   14.30
  -1 -10 -14   56.69    8.60
   1  10 -14   57.99    9.00
   1 -10 -15    1.00    1.70
  -1 -10  15   10.50    4.00
  -1 -10  15   -0.10    2.40
  -1  10 -15    3.40    2.40
   1 -10 -15    2.50    2.40
   1  10  15    6.90    4.60
   1  10  15    4.20    3.10
  -1 -10 -15    4.20    2.70
   1 -10  15    9.90    3.90
  -1 -10 -15    2.00    2.60
  -1  10  15    2.90    2.90
   1 -10  15    6.30    2.40
   1 -10  15    4.20    3.70
   1  10 -15   10.60    3.70
  -1  10 -16    1.80    2.00
   1 -10 -16    0.40    2.00
   1 -10 -16    2.90    2.10
   1  10  16   -0.30    1.20
  -1 -10  16    0.70    2.30
  -1 -10  16    1.00    1.90
   1  10  16    2.00    3.00
  -1  10  16   -1.60    0.80
   1 -10  16    0.20    1.60
  -1 -10 -16    0.90    1.60
   1 -10  16    1.00    1.70
  -1  10  16    1.40    2.20
   1 -10  16    2.00    1.50
   1  10 -16    2.60    2.20
  -1 -10 -16   -1.10    1.50
  -1  10  16    0.80    1.90
  -1 -10  17   12.10    5.90
   1 -10 -17   16.10    5.70
   1 -10 -17   11.90    3.70
   1  10  17   16.60    6.20
  -1  10 -17   19.10    5.60
   1  10  17   29.10    9.20
  -1 -10  17   17.40    5.70
  -1  10  17   18.30    6.90
  -1  10  17   18.60    6.30
   1  10 -17   12.50    4.50
  -1  10  17    8.20    3.90
   1 -10  17    9.80    5.00
  -1 -10 -17   10.50    4.60
  -1 -10 -17   19.70    4.90
   1 -10  17   15.80    5.00
   1  10  18   22.90    8.10
   1 -10 -18   23.10    6.70
  -1 -10  18   12.80    6.10
  -1  10 -18   25.70    6.60
   1  10  18   21.30    7.50
  -1 -10  18   27.10    6.60
   1  10  18   23.60    6.40
  -1  10  18   14.90    6.70
   1 -10  18   25.70    6.50
   1  10 -18   21.50    5.80
  -1  10  18   22.50    6.10
  -1  10  18   23.90    7.30
  -1 -10 -18   16.20    4.40
  -1 -10 -18   23.10    7.10
   1 -10  18   23.30    7.90
  -1 -10  19    5.00    3.70
  -1 -10  19    3.80    2.40
   1  10  19   11.70    5.60
   1 -10 -19    3.00    2.70
  -1  10 -19   10.30    4.20
   1  10  19    7.30    4.50
   1  10  19    3.20    2.80
  -1 -10  19    2.60    3.50
   1  10 -19    7.80    3.70
   1 -10  19    9.30    3.90
  -1  10  19    6.20    3.30
  -1 -10 -19    3.70    3.50
  -1  10  19    2.00    2.80
  -1  10  19    5.40    4.10
   1 -10  19    8.20    4.80
   1  10  20    8.10    3.70
  -1  10 -20   21.10    6.00
  -1 -10  20    4.90    3.80
  -1 -10  20   16.70    5.40
   1 -10 -20   13.40    5.40
   1  10  20   14.30    6.30
  -1 -10  20   12.20    5.90
   1  10  20   17.30    6.90
   1 -10  20   23.50    8.60
   1  10 -20   18.30    5.80
   1 -10  20   20.50    6.20
   1 -10  20   13.70    6.70
  -1 -10 -20   14.80    5.30
  -1  10  20   12.30    5.40
  -1  10  20   15.70    7.00
  -1  10  20   14.60    5.00
  -1  10 -21   54.89    9.10
   1  10  21   41.30   10.90
   1  10  21   31.40    6.80
   1  10  21   31.20    8.40
   1 -10 -21   38.90    8.70
  -1 -10  21   22.00    7.30
  -1 -10  21   45.50   11.70
  -1 -10  21   40.80    8.10
  -1 -10 -21   73.69   13.00
   1  10 -21   48.70    8.90
   1 -10  21   50.29   13.00
  -1  10  21   50.09   11.20
  -1  10  21   33.50    9.90
  -1  10  21   34.40    7.40
   1 -10  21   46.30   11.60
   1 -10  21   25.80    6.10
  -1 -10  22   28.80    8.90
   1 -10 -22   42.30    9.60
  -1 -10  22   46.30   12.10
   1  10  22   28.00    6.20
  -1 -10  22   34.60    7.80
  -1  10 -22   48.30    9.10
   1  10  22   48.80   11.20
   1  10  22   35.20    9.10
   1 -10  22   44.70   12.40
  -1  10  22   33.90    6.90
  -1  10  22   22.80    8.30
  -1  10  22   51.89   11.20
  -1 -10 -22   30.70    7.60
   1 -10  22   37.80    7.10
   1  10 -22   30.20    6.90
   1 -10 -23    6.70    3.70
  -1  10 -23    0.50    2.00
   1  10  23    4.10    2.20
   1  10  23    4.20    3.80
   1  10  23    4.50    3.30
  -1 -10  23    2.00    3.00
  -1 -10  23    3.40    2.90
  -1  10  23    1.50    1.50
   1 -10  23    2.00    1.80
   1  10 -23    5.50    3.10
   1 -10  23    3.10    3.90
  -1  10  23    8.20    4.50
  -1  10  23    2.20    2.90
  -1 -10 -23    2.70    2.60
   1  10  24    1.20    2.20
  -1 -10  24    6.80    2.80
  -1 -10  24    3.50    4.00
   1 -10 -24    8.40    3.70
   1  10  24    1.70    1.40
  -1  10 -24    8.50    3.40
  -1  10  24    4.90    3.60
  -1 -10 -24    4.20    2.90
  -1  10  24    4.10    2.10
   1 -10  24    8.80    6.50
   1  10 -24    3.50    2.40
   1 -10  24    2.70    1.80
  -1  10 -25    4.20    3.10
   1  10  25    0.30    2.00
   1 -10 -25    0.30    1.50
   1  10  25    0.60    1.40
  -1 -10  25    0.40    1.80
   1 -10  25    1.10    1.90
  -1  10  25    1.40    2.30
  -1 -10 -25    3.50    2.30
   1 -10  25   -1.30    0.80
  -1  10  25    0.40    1.90
   1  10 -25    1.40    1.90
   1 -11   0    1.00    1.30
   1 -11   0    2.00    1.70
   1  11   0    0.70    0.90
  -1 -11   0   -0.10    0.80
  -1 -11   0   -0.20    0.80
   1 -11   0   -0.20    1.00
  -1  11   0    0.50    0.90
  -1 -11   0   -0.60    0.90
  -1 -11   1  154.88   12.20
  -1 -11   1  141.99   11.70
  -1 -11   1  140.09   12.30
   1 -11  -1  168.38   12.20
  -1  11  -1  136.29   10.60
   1 -11  -1  139.69   12.30
   1  11   1  128.79   10.60
  -1  11   1  149.39   13.30
   1 -11   1  142.29   12.00
  -1 -11  -1  126.19   11.40
   1 -11   1  133.39   12.20
   1  11  -1  148.19   11.10
   1 -11   1  153.88   12.00
  -1 -11  -1  134.39   11.90
  -1 -11  -1  135.39   12.20
   1  11   2   64.39    6.20
  -1 -11   2   65.29    9.20
   1 -11  -2   74.59    7.30
  -1 -11   2   65.09    7.00
  -1  11  -2   60.79    6.20
  -1 -11   2   66.49    7.10
   1 -11  -2   83.39    8.20
   1 -11   2   65.19    7.00
   1  11  -2   74.49    6.80
   1 -11   2   73.69    9.70
   1 -11   2   79.89    7.70
  -1 -11  -2   65.69    8.80
  -1 -11  -2   74.99   10.40
  -1 -11  -2   75.39    7.30
   1 -11  -3   96.09    9.30
  -1 -11   3   99.99    8.80
  -1 -11   3   87.59    8.30
  -1 -11   3  113.99    9.90
  -1  11  -3   86.89    7.80
   1  11   3   89.19    7.50
   1  11   3  106.89   13.30
   1 -11  -3   97.79    8.70
  -1 -11  -3   99.49    9.40
  -1  11   3   93.19    9.10
   1 -11   3   89.99    8.60
   1 -11   3   96.19    9.50
  -1 -11  -3   80.39    8.20
   1  11  -3   68.89    7.80
   1  11  -3   90.39    8.70
   1 -11   3   86.69    8.50
  -1  11  -4  230.48   17.00
   1 -11  -4  233.98   17.40
  -1 -11   4  210.28   16.50
   1  11   4  196.18   16.20
  -1  11  -4  225.08   16.50
  -1 -11   4  209.38   16.10
  -1 -11   4  228.38   18.80
   1 -11  -4  215.98   16.40
  -1  11   4  230.58   16.30
   1 -11   4  216.28   16.50
   1 -11   4  239.48   17.90
  -1 -11  -4  219.88   17.30
   1  11  -4  230.58   16.60
  -1 -11  -4  243.38   16.90
   1 -11   4  209.78   16.50
   1  11   5   69.79    7.40
   1 -11  -5   86.99   10.60
  -1 -11   5   86.39    8.40
  -1 -11   5  110.59   11.20
  -1  11  -5   83.29    8.10
   1 -11  -5   71.69    7.80
  -1 -11   5   86.69   12.10
   1  11  -5   96.79    8.20
   1  11  -5   89.59    8.30
   1 -11   5   82.39    8.10
  -1  11   5   76.09    7.50
  -1 -11  -5   98.99    8.60
   1 -11   5   90.99    9.20
   1 -11   5   88.49    8.50
  -1 -11  -5   86.49    9.00
  -1 -11  -5  100.89    9.30
  -1  11  -6   41.40    6.30
   1 -11  -6   49.90    8.00
   1 -11  -6   33.90    5.90
  -1 -11   6   53.09    9.20
   1  11   6   50.19    6.40
  -1 -11   6   45.70    7.00
   1  11   6   47.30    6.20
   1 -11  -6   36.90    6.70
  -1  11  -6   47.50    6.90
   1 -11   6   45.40    6.90
  -1  11   6   41.60    5.40
  -1 -11  -6   33.70    6.00
   1  11  -6   50.19    6.80
   1  11  -6   53.99    7.30
   1 -11   6   40.40    7.30
  -1 -11  -6   44.90    7.20
  -1 -11  -6   49.90    7.90
  -1  11   6   44.70    6.20
   1 -11   6   50.29    6.90
   1 -11  -7   14.70    3.80
   1 -11  -7    9.20    3.30
  -1  11  -7   11.90    3.30
  -1 -11   7    5.60    2.80
   1  11   7   13.90    3.20
  -1  11  -7   16.80    4.00
   1  11   7   15.60    3.40
  -1 -11   7   12.00    3.50
   1 -11  -7   17.50    4.60
   1  11  -7   12.30    3.40
   1 -11   7    7.40    2.70
  -1 -11  -7   15.00    3.80
   1  11  -7   13.70    3.60
  -1  11   7   14.30    2.90
   1 -11   7   14.80    4.20
  -1  11   7   21.90    3.80
  -1 -11  -7   16.80    4.60
  -1 -11   8   17.90    4.50
   1  11   8   17.30    3.50
   1  11   8   14.00    3.20
   1 -11  -8   11.60    4.10
  -1 -11   8   21.00    4.50
   1 -11  -8   21.40    4.60
  -1  11  -8   18.90    4.40
  -1  11  -8   15.20    3.80
  -1  11   8   10.40    2.80
   1 -11   8   16.60    4.10
  -1 -11  -8   14.60    4.30
   1  11  -8    9.70    3.30
   1 -11   8   17.90    4.80
   1  11  -8   15.80    4.00
  -1  11   8   14.70    2.90
  -1 -11  -8   15.20    3.80
   1  11   9  239.18   16.80
   1  11   9  242.88   17.10
   1 -11  -9  243.88   19.30
  -1  11  -9  272.67   18.60
  -1  11  -9  251.47   18.10
  -1  11  -9  218.68   18.20
   1  11   9  227.88   19.40
  -1 -11   9  269.87   18.60
  -1 -11   9  247.28   20.50
   1 -11  -9  223.18   17.90
  -1 -11   9  255.17   19.20
  -1  11   9  237.38   16.80
  -1 -11  -9  230.18   19.30
   1  11  -9  208.68   18.00
   1 -11   9  252.77   18.60
  -1  11   9  266.17   19.90
   1  11  -9  251.17   18.00
  -1 -11  -9  221.18   18.00
   1  11  -9  262.57   18.50
   1 -11   9  261.47   20.70
   1 -11   9  218.38   18.90
  -1 -11  10   40.20    6.50
  -1  11 -10   43.70    6.40
  -1 -11  10   37.10    6.50
  -1 -11  10   39.60    7.10
   1  11  10   47.40    8.90
  -1  11 -10   47.60    7.40
   1 -11 -10   34.20    6.00
   1 -11 -10   25.40    6.00
  -1  11 -10   32.50    6.80
   1  11  10   39.10    7.90
  -1 -11  10   38.00    8.70
  -1  11  10   47.00    8.60
   1 -11  10   39.70    6.60
  -1  11  10   40.50    8.50
   1 -11  10   29.50    6.40
   1 -11  10   47.40    9.50
   1  11 -10   43.20    6.60
   1  11 -10   38.40    7.90
  -1 -11 -10   34.10    6.20
   1  11 -10   38.00    6.60
  -1 -11 -10   41.90    8.10
   1 -11  10   40.90    6.80
  -1  11 -11   43.90    7.40
  -1  11 -11   51.29    8.60
  -1  11 -11   45.20    6.50
   1  11  11   48.90    9.20
  -1 -11  11   35.50    8.40
   1 -11 -11   46.50    7.30
   1  11  11   27.30    9.50
  -1 -11  11   46.00    8.00
   1 -11 -11   39.60    7.60
  -1 -11  11   53.09    7.40
   1 -11  11   43.40    9.10
   1 -11  11   33.20    6.80
   1  11 -11   46.40    7.60
   1  11 -11   50.99    7.00
  -1 -11 -11   48.60    9.20
   1 -11  11   45.30    7.60
   1 -11  11   49.30    7.70
  -1  11  11   55.59   11.00
   1  11 -11   48.00    8.20
   1 -11  11   39.70    6.80
  -1  11  11   61.09    9.90
  -1 -11 -11   42.10    7.10
  -1  11 -12    0.60    1.00
  -1 -11  12    6.30    3.00
   1 -11 -12    3.40    2.20
  -1  11 -12    1.70    1.80
   1  11  12    1.00    1.80
   1 -11 -12    2.10    2.00
  -1  11 -12    4.50    2.40
  -1 -11  12    0.70    2.10
   1  11  12    2.90    2.90
  -1 -11  12    3.60    2.10
  -1 -11 -12   -0.60    1.00
  -1  11  12    3.30    2.80
   1 -11  12    2.70    2.00
   1 -11  12    4.50    3.40
   1 -11  12    3.50    2.00
   1  11 -12    0.70    1.40
  -1  11  12    4.80    2.90
   1  11 -12    3.50    2.40
   1  11 -12    4.70    2.10
   1 -11 -13    0.30    1.60
   1  11  13    0.40    2.20
  -1 -11  13    2.70    2.10
   1  11  13    1.70    2.20
  -1  11 -13    0.90    1.20
  -1 -11  13    1.30    1.30
  -1 -11  13    1.70    2.60
  -1  11 -13    1.00    1.60
   1 -11 -13    3.60    2.00
  -1  11  13    0.70    1.90
   1 -11  13    2.60    2.20
   1  11 -13    1.40    1.80
   1 -11  13    2.50    2.10
  -1 -11 -13    4.40    2.30
   1 -11  13   -0.10    0.80
  -1  11  13    6.40    3.70
  -1 -11 -13    2.00    2.20
   1  11 -13    2.90    1.70
   1 -11  13    3.60    3.30
   1  11 -13   -0.20    1.20
   1 -11 -14   46.30    7.40
   1  11  14   36.00   12.10
  -1 -11  14   49.90   14.30
  -1 -11  14   55.59    9.50
  -1  11 -14   42.00    7.80
   1 -11 -14   52.99    9.50
   1  11  14   43.60   10.10
  -1  11 -14   44.00    7.00
  -1 -11  14   46.90    6.60
  -1 -11 -14   47.30    9.10
  -1  11  14   48.60   10.90
   1 -11  14   30.60   10.40
   1 -11  14   53.79    7.50
   1  11 -14   51.49    8.50
   1 -11  14   49.10    8.20
   1  11 -14   52.99    6.90
  -1  11 -15   -0.10    1.50
   1  11  15    2.00    2.90
  -1 -11  15    0.20    2.00
   1 -11 -15    0.00    2.20
   1 -11 -15    5.00    2.40
   1  11  15    0.80    1.90
  -1 -11  15    2.60    1.50
   1 -11  15   -0.60    0.80
  -1  11  15   -0.70    1.00
  -1 -11 -15   -0.50    1.50
   1  11 -15    2.60    2.50
   1 -11  15    1.40    2.50
   1 -11  15    5.10    3.00
  -1  11  15   -1.00    1.40
  -1 -11 -15    2.90    2.00
  -1  11 -16    4.70    3.20
  -1 -11  16    6.80    3.40
   1 -11 -16    9.30    4.40
   1  11  16    6.40    4.40
   1  11  16    7.20    4.20
   1 -11 -16    8.10    3.30
  -1 -11  16    6.00    4.20
   1 -11  16   10.10    3.70
  -1 -11 -16   12.20    4.10
  -1 -11 -16    4.60    3.80
   1 -11  16   13.20    3.40
  -1  11  16    4.50    4.20
   1 -11  16    3.20    3.00
  -1  11  16    3.50    2.60
  -1  11  16   12.80    5.50
   1  11 -16    7.10    3.50
  -1  11 -17   49.30    9.00
   1  11  17   21.50    7.60
  -1 -11  17   49.60    8.80
  -1 -11  17   40.80   10.30
   1 -11 -17   45.70    9.50
   1 -11 -17   43.10    7.60
   1  11  17   60.59   11.80
  -1 -11 -17   48.10    8.40
  -1  11  17   42.70    9.60
  -1  11  17   46.70    9.10
   1 -11  17   44.90   11.20
  -1 -11 -17   43.00    9.20
   1 -11  17   45.80    8.50
  -1  11  17   41.00   10.30
   1  11 -17   65.29   10.30
  -1 -11  18   -0.40    2.00
   1  11  18   -0.40    1.60
   1  11  18    0.70    1.70
   1  11  18   -0.60    1.70
   1 -11 -18    1.30    2.80
  -1 -11  18    1.30    2.10
  -1  11 -18    1.90    2.40
  -1  11  18    3.80    3.70
   1  11 -18    0.00    1.80
  -1  11  18    0.10    2.10
  -1  11  18   -0.80    0.80
  -1 -11 -18   -0.30    1.60
   1 -11  18   -0.50    1.60
   1 -11  18    0.00    1.10
  -1 -11 -18    2.70    3.10
  -1 -11  19    4.80    3.90
  -1  11 -19    9.10    4.00
   1 -11 -19   13.00    5.10
   1  11 -19   13.40    4.80
  -1 -11 -19   16.00    6.20
   1 -11  19    8.70    5.00
   1  11  20   -1.90    1.30
   1 -11 -20    0.20    2.00
   1  11  20   -0.40    1.40
  -1 -11  20    4.00    3.20
  -1 -11  20   -1.30    0.80
  -1 -11  20    1.50    1.90
  -1  11 -20   -0.50    1.70
   1  11  20    0.40    1.80
  -1  11  20    2.30    2.40
   1 -11  20   -0.50    2.20
   1 -11  20    0.70    2.10
   1 -11  20   -0.20    1.10
   1  11 -20   -0.20    1.70
  -1  11  20   -1.00    1.20
  -1  11  20    0.70    2.10
  -1 -11 -20   -0.20    1.80
  -1 -11  21   11.40    6.20
   1  11  21   12.10    5.60
  -1 -11  21    4.50    2.50
  -1 -11  21    8.70    5.30
  -1  11 -21   11.50    4.50
   1  11  21    5.60    3.00
   1  11  21   15.40    6.30
   1 -11 -21    4.60    3.20
  -1  11  21    4.90    3.60
   1 -11  21   12.30    4.10
   1  11 -21    4.30    3.00
   1 -11  21    0.80    2.80
  -1 -11 -21   17.20    6.50
  -1  11  21    8.90    3.80
  -1  11  21   14.90    5.80
  -1 -11  22   25.80    8.80
   1  11  22   51.99   10.70
   1  11  22   25.80    5.70
  -1 -11  22   28.10    8.00
  -1 -11  22   41.50    7.50
   1  11  22   33.60    8.30
  -1  11  22   26.70    8.20
   1 -11  22   20.20    7.60
   1 -11  22   54.59    9.80
  -1  11  22   50.39    8.30
  -1  11  22   46.00    9.70
  -1  11 -23    1.10    1.80
   1  11  23    0.50    1.20
  -1 -11  23    2.20    2.00
   1 -11 -23   -0.60    1.30
   1  11  23    0.00    1.70
  -1 -11  23    1.30    2.40
   1 -11  23   -0.10    0.80
   1 -11  23    2.90    3.60
  -1  11  23    1.30    2.50
  -1 -11 -23    2.10    2.40
   1  11 -23    0.60    1.60
  -1  11  23   -0.60    0.60
  -1  11  23   -2.00    1.00
  -1  11 -24   -0.90    1.40
   1  11  24    3.30    2.70
  -1 -11  24    0.70    2.30
  -1 -11  24    1.10    1.10
   1  11  24    1.00    2.00
   1  11  24    1.20    1.30
   1 -11 -24    1.00    2.10
  -1  11  24   -1.60    0.90
  -1 -11 -24    0.40    1.60
   1 -11  24   -1.40    0.70
   1  11 -24    0.90    1.40
  -1  11  24    0.80    1.20
   1 -11  24    0.10    1.60
  -1  11  24    1.80    2.50
   1  11  25    5.30    2.90
   1  11  25   10.20    3.80
  -1 -11  25    2.90    2.80
  -1 -11  25    5.70    2.00
   1 -11  25    1.70    2.20
  -1  11  25    9.40    3.70
  -1  11  25   12.30    4.40
  -1 -12   0    0.50    1.20
   1  12   0    0.80    1.00
   1  12   0   -0.30    0.90
  -1 -12   0   -0.90    0.70
  -1  12   0    1.10    1.00
  -1  12   0    0.80    1.20
   1 -12   0   -0.20    0.70
  -1 -12   0    0.70    1.50
   1 -12   0    0.40    1.30
  -1 -12   1   23.40    4.80
   1  12   1   27.70    5.10
   1 -12  -1   24.50    5.40
  -1 -12   1   18.50    4.40
  -1  12  -1   28.50    4.50
   1 -12  -1   23.90    5.00
   1 -12  -1   17.20    4.50
   1  12   1   33.00    4.90
  -1 -12   1   20.40    4.90
   1  12  -1   29.50    4.90
  -1  12   1   23.40    3.90
  -1 -12  -1   19.60    4.90
  -1 -12  -1   20.60    4.60
   1 -12   1   21.60    5.30
   1 -12   1   24.20    5.00
  -1  12   1   24.30    4.80
   1 -12  -2  142.39   12.00
  -1 -12   2  113.79   11.20
   1  12   2  113.19   10.30
  -1 -12   2  127.09   10.90
   1 -12  -2  126.09   10.80
  -1  12  -2  108.89    9.50
   1  12   2  115.59    9.40
   1 -12  -2  109.39   10.90
  -1 -12   2  124.59   10.80
  -1 -12  -2  121.59   11.40
   1 -12   2  129.59   11.80
  -1  12   2  106.99    8.90
   1 -12   2  117.99   11.70
  -1 -12  -2  124.19   10.70
  -1  12   2  137.99   10.70
   1 -12   2  114.19   10.60
   1 -12  -3    4.90    2.70
   1 -12  -3    6.50    2.60
  -1 -12   3    3.10    2.30
  -1 -12   3    9.40    3.20
   1  12   3    7.70    2.70
  -1  12  -3    6.00    2.30
   1  12   3    6.40    2.40
  -1  12  -3   11.00    3.40
   1 -12  -3   16.40    4.70
  -1 -12   3    7.20    2.60
  -1  12   3    4.20    2.00
   1 -12   3   10.30    3.70
   1 -12   3    8.30    2.90
   1 -12   3    3.30    2.10
  -1 -12  -3    5.30    2.50
  -1 -12  -3    7.50    3.00
  -1 -12  -3    6.90    2.90
   1  12  -3    6.70    2.60
  -1 -12   4  114.09   10.00
   1 -12  -4  103.99    9.90
  -1 -12   4  121.39   10.50
   1  12   4   86.69    9.20
  -1  12  -4  108.29    9.90
   1 -12  -4  103.19   10.60
  -1 -12   4   97.49   10.50
   1 -12  -4  116.89   11.00
   1 -12   4  125.29   11.50
  -1 -12  -4  108.99   10.80
   1  12  -4  118.99    9.90
   1  12  -4  113.99   10.20
  -1 -12  -4  122.79   10.50
   1 -12   4  103.79   10.10
   1 -12   4  117.19   10.40
  -1 -12  -4  135.29   11.60
   1 -12  -5    0.90    1.20
  -1  12  -5    2.40    1.70
  -1  12  -5    3.10    1.80
   1 -12  -5    4.10    2.50
  -1 -12   5    1.40    1.40
   1 -12  -5    1.90    1.90
   1  12   5    0.30    0.90
  -1 -12   5    0.00    0.90
  -1 -12   5    2.20    1.90
  -1 -12  -5    2.80    2.00
   1  12  -5    1.80    1.50
   1  12  -5    3.80    2.10
   1 -12   5    2.10    2.00
   1 -12   5    1.30    1.40
  -1 -12  -5    1.00    1.50
  -1  12   5    1.70    1.30
   1 -12   5    4.80    2.30
  -1 -12  -5    1.50    1.80
  -1 -12   6  306.57   23.10
   1 -12  -6  261.37   22.50
   1 -12  -6  325.37   23.20
  -1  12  -6  296.47   21.50
  -1 -12   6  329.17   22.60
   1 -12  -6  343.67   22.60
  -1  12  -6  306.67   22.00
   1 -12   6  265.57   21.30
  -1 -12  -6  283.57   23.00
   1 -12   6  330.77   23.80
  -1  12   6  321.27   21.10
   1  12  -6  315.37   21.90
  -1 -12  -6  298.67   22.90
   1 -12   6  330.37   22.70
   1  12  -6  343.77   22.50
  -1 -12  -6  301.67   22.20
   1 -12  -7   77.49    8.40
  -1 -12   7   79.19   10.80
  -1  12  -7   78.79    8.60
   1 -12  -7   79.69   11.30
   1  12   7   89.49   12.30
  -1  12  -7   99.69    8.80
   1  12   7   89.59    8.10
   1 -12  -7   94.69    9.60
  -1 -12   7   76.69    9.90
  -1  12  -7   77.59    8.30
   1  12  -7  107.69    9.10
   1 -12   7   82.79    8.10
   1  12  -7   74.79    8.40
  -1  12   7   92.89    7.90
   1  12  -7   99.89    9.10
  -1 -12  -7   91.69    9.80
   1 -12   7  107.49   10.40
  -1 -12  -7   83.39    8.80
   1 -12   7   82.99    8.80
   1 -12  -8    0.50    1.50
   1  12   8    0.90    1.60
  -1 -12   8    1.60    1.60
   1  12   8    0.50    0.60
  -1 -12   8    2.90    2.80
   1 -12  -8    2.10    1.90
  -1  12  -8    1.40    1.50
  -1 -12   8    3.30    2.40
  -1  12  -8    1.80    1.60
   1  12   8    3.30    1.80
  -1  12  -8    6.60    2.80
  -1  12   8    0.10    0.80
  -1 -12  -8    5.20    2.90
  -1  12   8    0.70    0.70
  -1 -12  -8    3.80    2.10
  -1  12   8    3.50    2.50
   1 -12   8    0.30    1.20
   1 -12   8    3.70    2.70
   1  12  -8    2.30    1.60
   1 -12   8    1.30    1.60
   1  12  -8    2.10    1.80
   1 -12   8    1.90    1.70
   1  12  -8    2.00    1.90
  -1  12  -9    2.10    1.80
  -1  12  -9    1.60    1.50
  -1  12  -9    0.00    1.10
   1 -12  -9    2.80    2.40
   1  12   9    0.70    1.60
  -1 -12   9    0.60    1.00
   1 -12  -9    1.10    1.40
   1  12   9    0.30    0.50
  -1 -12   9   -0.60    0.80
  -1 -12   9   -0.30    1.00
   1  12  -9    1.10    1.90
  -1 -12  -9    0.10    1.20
   1 -12   9    0.80    1.40
   1 -12   9    2.00    2.00
  -1  12   9   -0.10    0.40
   1 -12   9    1.60    1.60
  -1 -12  -9    1.70    1.90
   1  12  -9   -0.80    0.70
   1  12  -9    2.00    1.70
  -1  12   9    0.90    1.50
   1  12  10    6.50    3.40
   1 -12 -10   10.40    3.60
  -1  12 -10    9.50    3.60
  -1 -12  10   14.80    5.40
  -1 -12  10    2.70    1.90
  -1  12 -10    4.90    2.50
  -1  12 -10    9.50    3.20
  -1 -12  10    8.30    3.20
   1  12  10    6.90    3.60
  -1 -12  10    8.80    3.30
   1 -12 -10    5.80    3.30
  -1 -12  10   11.70    3.70
   1 -12  10   11.70    3.70
  -1 -12 -10    7.20    2.90
   1 -12  10    9.20    3.60
  -1  12  10    9.40    4.20
   1  12 -10   12.60    3.90
   1 -12  10    7.20    4.10
  -1 -12 -10    8.70    3.60
   1 -12  10    4.00    2.50
  -1  12  10    5.50    3.30
   1  12 -10    9.30    3.30
   1  12 -10    8.50    3.50
  -1  12 -11   15.30    4.80
   1  12  11   19.00    6.50
   1 -12 -11   31.30    7.10
  -1  12 -11   21.50    5.30
  -1 -12  11   33.20    5.90
  -1 -12  11   17.60    5.00
  -1 -12  11   23.80    6.80
  -1 -12  11   30.50    5.80
   1 -12 -11   26.70    5.70
   1  12  11   26.80    7.20
   1  12 -11   18.00    4.70
  -1  12  11   13.10    4.90
   1  12 -11   30.90    6.60
  -1 -12 -11   16.60    4.70
  -1 -12 -11   21.50    6.20
   1 -12  11   17.40    4.60
   1 -12  11   15.80    5.80
   1 -12  11   16.30    5.10
  -1  12  11   16.00    5.70
   1 -12  11   27.10    7.30
   1 -12  11   16.50    4.40
   1 -12 -12   40.90    8.70
  -1  12 -12   48.20    7.40
   1  12  12   65.99   12.10
   1  12  12   49.90    9.80
   1 -12 -12   57.09    8.40
  -1 -12  12   52.99    9.30
  -1  12 -12   51.89    9.00
  -1 -12  12   49.10   10.80
  -1  12 -12   56.89    9.00
   1  12 -12   50.89    7.30
   1 -12  12   79.39   10.10
   1  12 -12   68.99   10.50
   1 -12  12   68.39    9.50
   1 -12  12   59.99    9.00
  -1 -12 -12   70.99    9.80
   1  12 -12   70.19    9.80
  -1  12  12   64.19   11.80
  -1 -12 -12   64.59   11.10
  -1  12  12   71.59   11.60
   1 -12  12   47.20   10.30
  -1 -12  13   36.60    7.60
   1 -12 -13   56.89   10.80
   1  12  13   24.00    7.70
  -1 -12  13   30.70    9.00
   1  12  13   19.90    7.00
   1 -12 -13   23.50    5.40
  -1 -12  13   17.60    4.30
  -1  12 -13   24.10    5.70
  -1  12 -13   35.20    5.90
   1 -12  13   33.40    9.30
  -1 -12 -13   34.60    7.80
   1 -12  13   35.40    6.50
  -1  12  13   33.10    7.90
   1 -12  13   40.70    7.50
   1  12 -13   31.10    6.90
   1  12 -13   29.30    5.20
  -1  12  13   19.70    6.80
   1 -12  13   25.70    5.70
   1  12 -13   19.10    5.20
  -1 -12  14   64.89   10.20
  -1 -12  14   86.89    8.30
   1 -12 -14   81.09   10.80
   1  12  14   80.69   15.50
  -1  12 -14   63.89   10.40
  -1 -12  14   96.49   16.20
  -1  12 -14   80.69    8.00
   1  12  14   99.99   14.30
   1 -12 -14   95.29   13.90
   1  12 -14   81.19    8.00
   1  12 -14   66.79   10.50
   1 -12  14   83.49   10.40
  -1 -12 -14   69.29   12.50
  -1  12  14   87.89   13.70
  -1  12  14   81.19   15.50
   1 -12  14   58.59   12.10
   1 -12  14   89.89    9.60
  -1 -12 -14   81.19   10.80
  -1 -12  15   26.60    6.60
   1 -12 -15   19.00    4.80
  -1 -12  15   10.10    2.90
   1 -12 -15   15.50    5.60
  -1  12 -15   18.20    5.40
  -1 -12  15   17.80    6.70
   1  12  15   28.60    8.40
   1  12  15   12.30    5.40
   1 -12  15   15.70    4.70
   1 -12  15   20.90    7.10
  -1 -12 -15   28.10    7.90
  -1 -12 -15   14.80    4.50
   1 -12  15   17.10    4.10
  -1  12  15   21.20    7.10
   1  12 -15   17.80    5.20
  -1  12  15   17.50    7.10
   1  12  16   14.50    6.10
  -1  12 -16   32.20    7.10
   1 -12 -16   25.40    5.70
   1  12  16   27.50    7.90
  -1 -12  16   26.50    8.30
  -1 -12  16   19.50    5.80
   1 -12 -16   23.30    7.30
   1 -12  16   26.30    6.40
  -1  12  16   42.30   10.60
  -1 -12 -16   27.30    8.20
  -1  12  16   35.00    8.60
  -1  12  16   28.50    7.10
   1  12 -16   23.20    6.20
  -1 -12 -16   27.70    6.00
   1 -12  16   32.20    5.30
   1 -12  16   30.10    8.20
   1  12  17   10.30    5.40
  -1  12 -17   22.10    6.40
   1 -12 -17   20.10    7.30
   1  12  17   36.90    9.80
  -1 -12  17   16.90    6.70
   1 -12 -17   21.70    6.80
  -1 -12  17   23.80    6.30
  -1  12  17   37.10   10.40
  -1  12  17   27.90    8.30
  -1  12  17   26.50    6.90
  -1 -12 -17   31.20    6.60
   1 -12  17   26.40    6.10
   1  12 -17   24.90    7.00
   1 -12  17   22.20    7.70
  -1 -12 -17   32.80    9.20
   1  12  18   26.80    8.00
   1  12  18   30.90    8.00
   1  12  18   32.00    9.40
  -1 -12  18   29.40    9.70
  -1 -12  18   28.10    6.80
   1 -12 -18   19.00    6.10
  -1  12 -18   32.30    7.20
  -1 -12 -18   32.50    8.30
  -1  12  18   34.80    9.50
  -1 -12 -18   24.10    5.50
   1 -12  18   19.40    7.30
   1  12 -18   18.70    5.50
   1 -12  18   24.20    6.20
  -1  12  18   21.40    6.60
  -1  12  18   17.20    6.80
   1  12  19   42.50   10.60
   1  12  19   51.39   11.40
  -1 -12  19   36.70    7.60
  -1 -12  19   56.39   12.80
  -1  12 -19   44.30    8.50
   1  12  19   57.09   10.20
  -1 -12  19   28.80    8.90
   1 -12 -19   56.99   11.80
  -1  12  19   42.90   10.90
   1  12 -19   52.89    9.40
   1 -12  19   44.50   11.10
   1 -12  19   35.10    7.40
  -1 -12 -19   74.59   13.30
  -1  12  19   48.10   10.50
  -1  12  19   71.09   11.40
   1  12  20    1.60    2.70
   1  12  20    3.60    3.10
   1 -12 -20   -0.10    1.90
  -1 -12  20    3.30    3.60
  -1 -12  20    7.40    3.70
  -1  12 -20    9.40    4.40
   1  12  20    0.40    1.80
  -1 -12  20    5.80    4.30
   1 -12  20    5.50    4.50
  -1  12  20   10.50    5.40
  -1  12  20    7.90    3.20
   1  12 -20    2.10    2.20
   1 -12  20    1.60    2.90
  -1 -12 -20    2.50    2.80
   1 -12  20    2.60    1.80
  -1  12  20   -1.10    1.40
  -1 -12  21    3.40    3.20
   1  12  21    4.20    2.60
  -1 -12  21    5.00    4.10
   1  12  21    4.40    4.10
   1  12  21    0.70    2.00
   1 -12 -21    3.20    2.80
  -1 -12  21    6.40    3.10
  -1  12 -21    2.00    2.60
  -1  12  21    0.80    2.30
  -1  12  21    4.50    2.90
   1 -12  21    1.70    2.70
  -1 -12 -21    1.30    2.50
   1  12 -21    2.10    2.20
  -1  12  21    0.60    2.50
   1 -12  21    0.30    1.30
   1  12  22    2.10    2.80
  -1  12 -22   14.80    4.70
   1  12  22    7.40    4.70
  -1 -12  22   16.60    6.70
  -1 -12  22    7.70    4.80
   1 -12 -22   16.70    6.10
   1  12  22   19.00    5.10
  -1 -12 -22   14.10    5.50
  -1  12  22    1.80    2.00
   1 -12  22    7.80    4.50
   1  12 -22    8.80    3.70
   1 -12  22   10.20    3.10
  -1  12  22   13.50    6.00
  -1  12  22    6.70    3.50
   1  12  23    3.70    2.90
  -1 -12  23    4.00    4.90
   1  12  23    1.70    1.80
   1 -12 -23    6.20    3.80
   1  12  23    6.10    3.90
  -1  12 -23    6.50    3.20
   1  12 -23    0.60    1.80
  -1  12  23    3.70    2.20
   1 -12  23    4.20    4.80
   1 -12  23    5.80    2.20
  -1  12  23    6.10    3.70
  -1 -12 -23    8.40    4.40
  -1  12  23    2.10    3.10
   1  12  24    5.40    3.60
   1  12  24    5.90    2.90
  -1 -12  24    4.00    3.00
  -1 -12  24   10.80    3.90
   1  12  24    6.40    3.00
   1 -12 -24   13.00    6.30
  -1  12  24   13.70    4.50
   1 -12  24   16.20    6.00
  -1  12  24    7.80    3.40
  -1  12  24   17.90    5.50
   1  12 -24    9.30    3.40
  -1 -13   0   -0.30    1.10
   1  13   0    0.50    0.90
  -1  13   0    0.30    1.10
   1 -13   0    0.50    1.70
  -1 -13   0    0.10    0.70
  -1  13   0    0.80    1.00
   1  13   0    1.40    1.60
   1 -13   0   -0.90    0.90
  -1 -13   0    1.20    1.80
   1 -13   0   -0.40    1.10
  -1  13  -1  279.77   20.40
   1 -13  -1  280.77   21.70
  -1  13  -1  291.07   19.40
   1 -13  -1  281.17   21.30
   1  13   1  296.67   19.50
  -1 -13   1  301.57   22.00
   1 -13  -1  294.47   20.90
  -1 -13   1  287.27   20.90
   1  13   1  267.57   20.30
   1 -13   1  252.67   20.60
  -1  13   1  284.07   18.90
   1 -13   1  275.77   21.60
  -1 -13  -1  298.17   21.50
  -1 -13  -1  281.27   20.70
   1 -13   1  253.07   20.40
  -1 -13  -1  251.57   21.00
  -1  13   1  280.37   20.30
   1  13  -1  245.78   20.00
  -1 -13   2   63.09    9.50
   1  13   2   66.69    8.70
   1 -13  -2   60.59    9.00
  -1 -13   2   63.99    8.90
   1 -13  -2   62.09    9.50
   1 -13  -2   50.89    8.00
   1  13   2   62.19    6.10
  -1  13  -2   70.29    8.90
  -1 -13   2   61.79    8.60
  -1  13  -2   63.99    6.40
   1 -13   2   70.89   10.30
  -1 -13  -2   65.49    9.60
   1  13  -2   63.69    8.60
  -1  13   2   54.69    5.50
  -1  13   2   51.69    7.80
  -1 -13  -2   51.39    8.70
   1 -13   2   53.89    8.10
  -1 -13  -2   78.59    9.60
  -1 -13   3  321.97   22.40
   1 -13  -3  300.47   22.30
   1 -13  -3  330.97   23.60
  -1 -13   3  312.97   23.50
  -1  13  -3  328.97   22.40
  -1 -13   3  312.47   22.60
   1  13   3  280.67   20.40
   1 -13  -3  326.27   23.60
   1  13   3  327.57   22.30
   1  13  -3  281.17   21.30
  -1 -13  -3  309.27   23.30
  -1 -13  -3  306.57   23.20
   1  13  -3  292.57   22.10
  -1 -13  -3  300.57   22.40
   1 -13   3  281.97   22.20
   1 -13   3  302.47   23.50
  -1  13   3  330.77   22.20
  -1 -13   4    0.70    1.30
   1 -13  -4    7.20    3.10
  -1 -13   4    0.00    1.00
  -1  13  -4    2.80    1.80
  -1  13  -4    0.80    1.40
   1 -13  -4    3.80    2.60
   1 -13  -4    5.70    2.60
  -1 -13   4    2.00    1.80
   1  13   4    1.10    1.30
  -1 -13  -4    6.80    2.90
  -1 -13  -4    3.30    2.30
   1 -13   4    9.90    3.40
   1 -13   4    3.30    2.10
   1  13  -4    2.20    1.70
   1  13  -4    5.50    2.70
  -1  13   4    4.80    2.40
  -1 -13  -4    3.10    2.30
  -1 -13   5    2.70    1.70
  -1  13  -5   -0.10    1.00
  -1  13  -5    1.40    1.80
   1 -13  -5    0.20    1.10
  -1 -13   5    0.60    1.30
  -1 -13   5    0.10    1.20
   1 -13  -5   -0.80    1.30
   1 -13  -5   -0.20    1.00
   1  13   5    0.60    1.00
  -1  13  -5   -0.10    1.10
   1 -13   5    0.40    1.30
   1  13  -5    1.80    1.50
  -1 -13  -5   -0.10    1.20
   1  13  -5    3.00    2.10
  -1 -13  -5    2.70    1.80
   1 -13   5   -1.20    0.50
  -1 -13  -5    0.30    1.50
   1  13  -5    0.70    1.20
   1 -13   5    3.10    2.20
  -1  13   5    4.00    2.00
  -1 -13   6  109.89   10.70
  -1  13  -6   91.29    9.20
   1  13   6  101.69    8.90
   1 -13  -6   89.89    9.30
   1 -13  -6   92.89   10.30
  -1 -13   6   88.59    9.40
   1  13   6   99.39   10.30
   1 -13  -6   94.69   11.90
   1  13   6  102.49    9.10
  -1 -13   6   95.19    9.90
  -1  13  -6   78.59    8.90
  -1  13  -6  109.79    9.40
   1  13  -6   91.79    9.00
   1  13  -6  100.09    9.70
   1 -13   6   70.99   10.30
  -1  13   6   98.59    8.60
   1  13  -6   87.89    9.20
   1 -13   6   99.79   12.80
   1 -13   6  105.89   10.50
  -1 -13  -6   98.69    9.70
  -1 -13  -6  101.29   12.60
   1 -13   6   80.59    8.60
  -1  13   6   89.79    8.70
  -1 -13  -6   97.19   10.60
   1 -13  -7   14.10    4.80
  -1  13  -7   31.70    8.50
   1 -13  -7   22.90    5.50
   1  13   7   17.30    3.90
   1  13   7   25.30    4.80
  -1  13  -7   19.90    4.50
  -1  13  -7   25.60    5.20
  -1 -13   7   28.70    6.40
   1 -13  -7   25.00    5.50
  -1 -13   7   20.10    4.90
  -1 -13   7   19.30    4.80
   1  13   7   27.00    6.30
  -1 -13   7   20.30    5.60
   1  13  -7   25.40    5.30
  -1  13   7   10.90    3.20
  -1 -13  -7   19.70    4.70
   1 -13   7   19.20    5.70
   1 -13   7   19.30    5.30
   1 -13   7   14.70    4.40
   1 -13   7   10.70    3.60
   1  13  -7   25.10    5.30
  -1  13   7   24.30    5.70
  -1  13   7   21.80    4.40
  -1 -13  -7   12.10    4.40
   1 -13   7   21.50    4.20
   1 -13  -8    4.60    2.50
  -1 -13   8    1.90    1.80
   1  13   8    5.90    2.20
   1  13   8    3.30    1.80
   1 -13  -8    1.30    2.00
  -1  13  -8    4.20    2.30
  -1  13  -8    1.50    1.80
  -1 -13   8   -0.30    1.30
  -1 -13   8    3.80    2.40
  -1 -13   8    4.60    2.50
   1  13   8    3.00    2.20
  -1 -13   8    4.40    3.20
   1  13  -8    1.70    1.60
  -1  13   8    1.30    1.90
  -1 -13  -8    2.20    2.30
   1  13  -8    4.00    2.50
  -1 -13  -8    5.40    2.70
   1 -13   8    1.80    1.80
  -1  13   8    0.40    1.10
   1  13  -8    4.30    3.50
   1 -13   8    2.90    2.60
   1 -13   8    5.20    3.00
  -1  13   8    1.80    3.10
   1 -13  -9   57.69    8.40
   1  13   9   51.69    9.70
  -1 -13   9   54.99    8.40
   1  13   9   56.89   10.00
  -1 -13   9   52.99    8.20
  -1  13  -9   54.39    8.90
  -1 -13   9   48.00    9.90
  -1 -13   9   54.29    8.20
   1  13   9   54.29    5.90
  -1 -13   9   47.20    8.20
  -1  13  -9   46.60    7.70
  -1  13  -9   49.10    7.80
  -1  13   9   63.39   11.40
   1 -13   9   50.29    9.00
  -1 -13  -9   55.29    8.50
   1  13  -9   52.49    8.60
   1  13  -9   58.09    8.50
   1 -13   9   51.89    9.60
  -1  13   9   45.30    8.90
  -1  13   9   57.29    5.90
   1 -13   9   37.80    7.20
   1 -13   9   60.49    9.10
   1  13  -9   47.60    7.80
  -1 -13  -9   52.89   11.70
  -1  13 -10   -0.30    1.20
  -1 -13  10    3.90    3.10
  -1 -13  10    7.70    3.40
   1 -13 -10    3.70    2.40
   1  13  10    4.70    2.00
   1 -13 -10    3.00    2.80
  -1  13 -10    5.00    3.00
   1  13  10    4.50    3.00
  -1 -13  10    7.20    3.20
  -1  13 -10    2.50    2.00
   1  13  10    6.10    3.50
   1  13 -10    5.50    2.90
   1 -13  10    7.40    3.30
   1 -13  10    9.20    3.40
   1  13 -10    5.80    2.80
   1 -13  10    6.50    4.00
   1  13 -10    3.10    2.40
  -1  13  10    2.70    2.60
  -1 -13 -10    4.90    2.60
  -1  13  10    4.00    1.90
  -1  13  10    8.40    3.60
   1 -13  10    2.90    2.10
  -1 -13 -10    0.00    1.70
  -1 -13  11  151.58   12.20
   1  13  11  127.09   17.10
  -1 -13  11  123.79   11.80
  -1 -13  11  122.09   12.20
   1  13  11  139.49   14.80
  -1  13 -11  116.79   11.30
  -1  13 -11  128.29   12.10
  -1  13 -11  121.09   12.50
   1 -13 -11  145.99   12.60
   1 -13 -11  127.89   13.60
  -1 -13  11  140.49   14.90
   1  13 -11  112.39   12.10
   1  13 -11  123.59   11.60
   1 -13  11  116.99   11.90
   1 -13  11  121.49   13.90
  -1 -13 -11  117.59   12.00
  -1  13  11  137.29   15.10
   1 -13  11  133.09   12.20
   1 -13  11  127.79   11.90
  -1  13  11  143.59   14.30
  -1 -13 -11  119.69   13.50
   1  13 -11  146.29   12.60
   1 -13 -12   29.40    6.40
  -1 -13  12   35.20    9.00
  -1 -13  12   41.70    7.70
  -1  13 -12   39.80    8.10
   1 -13 -12   48.30    9.60
   1  13  12   35.60    8.50
  -1  13 -12   45.60    8.00
  -1 -13  12   36.90    6.50
  -1 -13  12   44.30    7.40
  -1  13 -12   39.00    6.70
   1  13  12   51.59   10.70
   1  13 -12   48.90    8.90
   1 -13  12   45.40    9.90
  -1 -13 -12   50.29   11.40
  -1 -13 -12   44.60    8.90
   1  13 -12   51.19    7.50
   1 -13  12   41.10    7.30
   1 -13  12   59.09    8.30
   1  13 -12   42.40    7.70
   1 -13  12   48.80    8.00
  -1  13  12   35.20    8.50
  -1  13  12   38.70    9.30
   1 -13 -13    3.50    2.50
  -1  13 -13    2.50    1.80
  -1 -13  13    0.00    1.00
  -1 -13  13   -1.00    0.80
  -1 -13  13    1.80    1.80
   1 -13 -13   -1.90    0.80
   1  13  13    1.00    2.30
  -1  13 -13    1.80    2.20
   1  13  13    1.90    2.70
  -1 -13 -13    0.60    1.40
  -1  13  13    1.40    2.60
   1 -13  13    2.50    1.90
   1  13 -13    1.20    2.20
   1  13 -13    4.30    2.80
  -1 -13 -13   -0.50    1.60
   1 -13  13    1.80    2.10
  -1  13  13    2.00    3.20
   1 -13  13   -0.60    1.30
   1 -13  13    0.20    1.10
   1  13 -13    0.00    1.00
   1 -13  13    0.30    1.80
  -1 -13  14   48.90    6.90
  -1 -13  14   48.90   11.10
  -1 -13  14   47.30    8.60
   1  13  14   42.40    9.60
  -1  13 -14   42.40    6.40
  -1  13 -14   37.90    7.80
   1 -13 -14   36.20    8.50
   1 -13 -14   50.19    8.40
   1  13  14   38.20    8.90
  -1 -13 -14   38.00    7.20
   1  13 -14   56.59    9.70
   1  13 -14   30.10    6.60
  -1  13  14   45.70    9.90
   1  13 -14   32.30    5.60
   1 -13  14   45.90    9.20
   1 -13  14   47.50    7.60
  -1 -13 -14   26.80    7.80
  -1  13  14   42.40   10.50
   1 -13  14   47.40   11.10
  -1 -13  15   -0.80    0.70
   1  13  15    1.80    2.40
  -1  13 -15    0.60    1.80
  -1  13 -15   -0.60    0.90
   1  13  15    0.30    1.40
  -1 -13  15    1.40    1.30
  -1 -13  15    0.00    2.30
   1 -13 -15    2.30    2.60
   1 -13 -15    2.70    2.20
  -1  13  15   -0.10    1.50
   1 -13  15    1.00    1.40
  -1  13  15    1.00    2.40
   1 -13  15   -1.10    1.20
  -1 -13 -15    0.70    2.50
  -1  13  15   -0.30    1.50
   1  13 -15    0.40    1.60
   1 -13  15    1.20    1.20
  -1 -13 -15    1.90    1.80
   1  13  16   -0.30    1.20
  -1 -13  16    1.50    2.70
   1 -13 -16    2.80    2.30
   1 -13 -16   -1.50    1.80
   1  13  16    4.00    3.50
  -1  13 -16    0.80    2.10
  -1 -13  16    5.00    3.20
  -1  13  16    1.60    2.30
   1 -13  16    2.20    2.50
   1  13 -16   -0.60    1.40
  -1 -13 -16   -0.40    1.00
  -1  13  16   -1.00    1.60
  -1 -13 -16    6.90    4.40
   1 -13  16    1.70    2.10
  -1  13  16   -1.20    1.30
   1 -13  16    1.10    1.20
   1  13  17   52.39   11.50
  -1 -13  17   35.90    7.20
   1  13  17   49.60   11.90
   1 -13 -17   51.29   11.20
   1  13  17   45.40    9.50
  -1 -13  17   47.20   11.50
  -1  13 -17   50.19    9.00
   1  13 -17   59.89   10.20
   1 -13  17   29.20    7.00
  -1  13  17   42.50    9.00
  -1  13  17   38.80   10.40
  -1 -13 -17   68.79   13.00
   1 -13  17   43.10   11.60
  -1 -13 -17   38.30    7.60
  -1  13  17   48.60   11.10
   1 -13 -18    0.80    2.40
  -1  13 -18    1.70    2.50
   1  13  18   -1.30    0.70
   1  13  18   -0.40    2.00
   1  13  18   -0.60    1.20
  -1 -13  18    1.70    3.20
  -1 -13 -18   -0.90    1.40
   1  13 -18    3.20    2.80
  -1  13  18   -0.80    1.80
  -1 -13 -18   -1.30    1.50
  -1  13  18    0.10    2.00
   1 -13  18    3.50    3.60
   1 -13 -19   77.79   13.60
  -1 -13  19   51.49   12.10
   1  13  19   27.40    8.80
  -1 -13  19   54.99   12.60
  -1  13 -19   64.49   10.40
   1  13  19   52.89   11.20
   1  13  19   52.69    9.50
  -1 -13  19   37.40    7.20
  -1  13  19   70.89   13.90
   1 -13  19   26.50    5.80
  -1 -13 -19   66.79   12.00
  -1  13  19   42.90    8.90
  -1  13  19   35.80    9.60
   1 -13  19   28.50    8.10
   1  13 -19   52.49    9.00
  -1 -13  20   60.99   13.50
   1  13  20   48.90    9.50
  -1 -13  20   41.10   11.80
   1 -13 -20   75.19   13.00
   1  13  20   24.40    7.50
   1  13  20   44.00   10.00
  -1  13 -20   47.40    8.90
   1  13 -20   52.49    9.40
  -1  13  20   46.60    8.70
  -1  13  20   48.30   10.80
   1 -13  20   46.00    7.30
   1 -13  20   61.89   14.00
  -1  13  20   57.49   11.20
  -1 -13 -20   63.89   12.20
   1  13  21    7.70    3.30
  -1  13 -21   11.10    5.90
  -1 -13  21    6.80    4.60
  -1 -13  21   10.80    3.70
   1  13  21    9.90    5.20
  -1 -13  21    7.40    5.00
   1  13  21   16.00    6.10
   1  13 -21   18.10    8.00
  -1  13  21   26.90    6.90
  -1  13  21   22.20    7.40
  -1  13  21   19.40    7.10
   1 -13  21    7.10    4.60
  -1 -13 -21   16.20    8.70
   1  13  22    2.20    3.50
   1 -13 -22    4.70    3.20
  -1 -13  22    5.50    2.60
   1  13  22    4.00    3.30
  -1  13 -22    2.00    2.40
  -1 -13  22    6.30    4.20
   1  13  22    5.40    5.50
  -1  13  22   -0.20    1.40
   1  13 -22    9.30    3.70
  -1 -13 -22    4.00    3.30
   1 -13  22    3.20    2.20
  -1  13  22    4.20    3.80
   1 -13  22    0.90    2.40
  -1  13  22    3.40    4.00
  -1 -13  23    1.80    2.10
   1  13  23    3.40    2.50
   1  13  23    2.00    1.90
  -1 -13  23    3.00    1.70
   1  13  23    0.90    2.10
  -1  13 -23    3.90    3.50
   1 -13 -23    7.30    3.70
  -1  13  23    4.50    3.00
  -1  13  23    2.50    2.70
  -1  13  23    5.20    2.50
  -1 -13 -23   10.80    4.60
   1 -13  23    6.70    4.20
   1  13 -23    4.10    2.40
   1  13  24    8.50    3.50
  -1 -13  24   21.10    6.30
   1 -13 -24   11.60    4.80
   1  13  24   14.90    4.00
  -1  13  24   12.70    3.50
  -1  13  24   16.60    4.90
   1 -13  24    6.30    3.40
  -1  13  24   21.50    5.80
   1 -14   0   -1.50    0.60
   1 -14   0   -0.30    0.90
   1 -14   0    2.70    2.10
  -1  14   0   -0.10    0.90
  -1 -14   0    3.20    2.20
  -1 -14   0    2.40    1.80
   1  14   0    0.10    1.00
   1  14   0    1.20    1.50
  -1 -14   0    0.50    1.30
  -1  14   0    0.60    1.00
  -1  14  -1   62.59    7.30
   1 -14  -1   72.09   10.00
   1  14   1   68.89    6.80
   1 -14  -1   87.39   11.30
   1 -14  -1   68.89   10.60
  -1 -14   1   77.79    8.40
  -1 -14   1   80.79   11.20
  -1 -14   1   76.79   10.00
  -1  14  -1   65.09    6.60
  -1  14  -1   71.19    7.80
   1  14   1   58.29    8.70
   1  14   1   65.79    7.50
  -1 -14  -1   64.89   10.20
   1  14  -1   74.19    7.90
  -1 -14  -1   68.19    9.50
   1 -14   1   65.09   10.30
   1 -14   1   68.49    9.70
   1 -14   1   85.69   11.10
  -1  14   1   55.39    6.10
  -1  14   1   73.59    9.50
  -1 -14  -1   72.59   10.30
   1  14  -1   80.29   10.30
  -1 -14   2   11.60    4.20
   1 -14  -2    8.30    3.50
   1  14   2    5.80    2.70
   1 -14  -2    7.40    3.30
   1  14   2    7.30    2.40
  -1 -14   2   14.50    4.30
   1  14   2   10.50    3.60
  -1  14  -2    7.30    3.00
  -1  14  -2   12.50    3.70
   1 -14  -2   18.90    4.70
  -1 -14  -2   19.20    5.30
  -1 -14  -2   13.90    4.30
   1 -14   2    7.00    2.80
  -1 -14  -2    9.60    3.50
   1 -14   2   19.80    5.10
   1  14  -2    4.10    2.50
  -1  14   2    7.50    3.10
   1 -14   2   11.70    3.90
   1  14  -2    8.90    3.20
   1  14  -2    9.80    2.90
   1  14   3   -0.50    0.60
   1  14   3    1.10    1.20
   1 -14  -3    0.20    1.50
  -1 -14   3    3.70    2.30
   1 -14  -3   -1.00    0.80
   1  14   3    0.20    0.90
  -1  14  -3    0.10    1.30
  -1 -14   3    1.60    1.80
  -1  14  -3    1.00    1.10
  -1  14  -3    0.90    1.40
   1 -14  -3   -0.40    1.20
   1 -14   3    1.70    2.00
  -1 -14  -3    1.50    1.80
  -1 -14  -3    1.20    1.70
  -1 -14  -3    4.00    2.50
   1  14  -3    2.60    2.10
  -1  14   3    0.00    1.10
   1  14  -3    1.30    1.40
   1  14  -3    1.00    1.50
   1 -14   3    0.70    1.50
   1 -14   3    3.10    1.90
   1  14   4   52.09    7.60
   1 -14  -4   30.30    6.50
  -1  14  -4   52.59    8.60
  -1 -14   4   42.10    6.90
   1 -14  -4   31.50    7.00
   1  14   4   49.60    7.60
  -1 -14   4   39.70    7.60
  -1  14  -4   47.30    7.80
  -1 -14   4   47.90    8.00
  -1  14  -4   46.90    6.90
   1 -14  -4   46.20    8.30
   1  14  -4   44.00    7.50
  -1 -14  -4   46.30    8.50
   1 -14   4   44.80    8.10
   1  14  -4   46.80    7.70
  -1 -14  -4   51.59    8.80
  -1 -14  -4   38.20    7.00
  -1  14   4   45.00    7.30
   1  14  -4   42.00    6.50
   1 -14   4   43.60    7.80
   1  14   5   -0.80    0.80
  -1 -14   5    2.50    1.90
   1 -14  -5    1.20    1.40
  -1  14  -5    0.40    1.10
  -1  14  -5   -0.50    0.70
   1 -14  -5   -0.50    1.20
   1 -14  -5   -1.90    0.60
  -1 -14   5    2.20    1.90
   1  14   5    1.80    1.50
  -1 -14   5    0.00    1.20
  -1 -14  -5    0.40    1.50
   1 -14   5    2.40    2.30
   1  14  -5   -0.60    0.60
  -1 -14  -5   -0.40    1.00
   1  14  -5   -0.40    0.80
  -1  14   5    0.20    1.10
   1 -14   5    2.10    2.00
  -1 -14  -5    0.20    1.60
   1 -14  -6  143.59   14.90
   1 -14  -6  176.58   16.10
   1 -14  -6  181.68   15.10
  -1  14  -6  168.58   14.80
  -1 -14   6  159.88   16.50
   1  14   6  187.88   14.20
   1  14   6  170.08   14.10
  -1  14  -6  192.38   14.60
  -1  14  -6  165.98   14.60
  -1 -14   6  170.88   15.70
  -1 -14   6  176.58   15.10
   1  14   6  192.78   14.60
  -1  14   6  172.58   13.60
  -1 -14  -6  182.58   16.00
  -1 -14  -6  196.08   15.50
  -1  14   6  167.58   14.10
  -1 -14  -6  177.28   16.20
   1 -14   6  169.78   15.60
   1 -14   6  160.48   15.70
   1  14  -6  194.78   15.40
  -1  14   6  157.78   16.60
   1 -14   6  180.38   14.40
   1 -14   6  181.08   15.30
   1  14  -6  160.08   14.50
   1  14  -6  183.68   14.50
   1  14   7   16.10    5.20
   1  14   7   21.40    4.60
   1 -14  -7   10.00    3.90
  -1  14  -7   14.20    4.10
  -1 -14   7    8.40    3.50
  -1 -14   7   11.70    4.00
  -1 -14   7   26.40    5.80
   1  14   7   16.40    4.10
  -1  14  -7   16.30    4.70
   1  14   7   19.30    4.20
   1 -14  -7   11.70    4.00
   1  14   7   14.60    5.00
  -1  14  -7   15.70    4.20
  -1 -14   7   16.80    5.20
   1 -14  -7   24.60    5.50
  -1 -14   7    9.00    3.50
  -1  14   7   17.80    5.60
  -1  14   7   15.10    4.90
   1  14  -7   11.60    3.90
   1 -14   7   10.20    3.60
  -1  14   7   17.30    4.20
   1  14  -7   13.30    4.00
   1 -14   7   13.30    4.60
   1 -14   7    9.70    3.80
  -1 -14  -7   20.10    5.00
   1  14  -7   10.20    3.70
  -1 -14  -7    9.20    4.10
   1 -14   7   11.90    4.50
  -1  14  -8    3.50    2.20
  -1 -14   8    2.70    2.20
   1  14   8    1.90    1.70
  -1  14  -8    6.20    3.10
   1 -14  -8    1.20    2.10
  -1 -14   8    3.70    2.90
   1 -14  -8    6.30    3.10
  -1 -14   8    6.60    3.00
  -1 -14   8    1.90    2.20
   1  14   8    0.30    1.00
   1  14   8    2.70    1.80
  -1 -14   8    3.40    2.30
  -1  14  -8    3.00    2.20
   1  14   8    3.60    2.60
   1  14  -8    8.00    3.10
  -1 -14  -8    3.60    2.40
  -1  14   8    1.20    2.00
  -1  14   8    0.70    1.60
   1  14  -8    1.90    1.60
  -1  14   8    5.10    2.30
   1  14  -8    7.10    3.20
   1 -14   8    3.20    2.40
   1 -14   8    4.90    3.00
   1 -14   8    3.60    2.50
   1 -14   8    5.30    3.50
   1 -14   8    3.90    2.70
  -1  14  -9    7.10    4.00
   1  14   9    3.10    1.90
  -1 -14   9    1.20    1.50
  -1  14  -9    9.20    3.50
  -1  14  -9    0.50    1.20
   1  14   9    1.10    2.20
   1 -14  -9    0.90    1.80
  -1 -14   9    8.20    4.20
  -1 -14   9    1.20    1.80
   1 -14  -9    3.60    2.30
   1  14   9    5.00    2.10
   1  14   9    5.30    3.10
  -1 -14   9    6.90    3.20
  -1 -14  -9    5.30    3.30
  -1  14   9    3.90    1.80
  -1  14   9    0.00    1.50
   1 -14   9    6.10    3.20
   1 -14   9    6.50    3.30
   1 -14   9    3.00    2.00
  -1 -14  -9    6.40    3.10
   1  14  -9    5.50    2.60
   1 -14   9    6.90    3.10
  -1  14   9    0.80    1.80
   1  14  -9    1.10    1.70
   1 -14   9    4.40    2.60
   1  14  -9    3.30    2.10
   1  14  10    2.70    1.70
   1  14  10    2.10    2.70
  -1 -14  10    0.30    0.80
  -1 -14  10    6.60    3.00
   1 -14 -10    4.50    2.70
  -1 -14  10    8.10    3.50
   1 -14 -10   -0.60    1.40
  -1  14 -10    4.80    2.60
  -1 -14  10   -0.20    1.60
   1  14  10    7.00    3.70
  -1  14 -10    1.80    1.80
  -1  14 -10    3.60    2.50
  -1 -14  10    3.00    2.30
   1 -14  10    6.20    3.10
  -1 -14 -10    2.30    2.50
  -1 -14 -10    3.50    3.00
   1  14 -10    2.30    2.20
  -1  14  10    4.40    3.50
   1  14 -10    6.10    3.10
  -1  14  10    8.40    4.30
   1 -14  10    1.60    2.70
   1 -14  10    5.10    2.70
   1 -14  10    1.80    1.90
  -1  14  10    6.10    2.10
   1 -14  10    6.20    2.90
   1  14 -10    1.60    1.70
  -1 -14  11   61.79    8.60
   1  14  11   84.59   13.20
   1 -14 -11   45.90    9.80
  -1  14 -11   68.59    9.30
  -1 -14  11   55.69    9.20
  -1  14 -11   74.09   10.40
   1  14  11   80.89   13.60
  -1  14 -11   58.49   10.20
  -1 -14  11   67.49   13.00
  -1 -14  11   72.09    9.80
  -1 -14 -11   57.79    9.50
  -1 -14 -11   72.59   12.20
   1 -14  11   61.49   11.90
   1  14 -11   80.29   10.60
   1 -14  11   63.19    9.50
   1  14 -11   82.09   11.60
   1 -14  11   65.19    9.40
   1 -14  11   79.19   10.80
   1  14 -11   77.99   10.20
  -1  14  11   85.49   14.10
  -1  14  11   59.89   10.90
  -1  14 -12   49.70    8.80
   1 -14 -12   44.30    7.90
  -1 -14  12   44.00    7.00
   1  14  12   49.99   10.70
   1 -14 -12   38.60    8.90
  -1 -14  12   46.20    8.10
  -1 -14  12   51.29    7.40
  -1 -14  12   30.90    8.40
  -1  14 -12   33.80    6.20
  -1  14 -12   37.80    7.20
   1  14  12   23.70    7.30
  -1  14  12   47.40   10.90
   1 -14  12   34.50    9.10
  -1 -14 -12   39.70    7.50
   1 -14  12   44.80    7.50
  -1 -14 -12   38.60    9.20
   1  14 -12   37.00    7.40
   1 -14  12   46.80    8.10
   1  14 -12   37.60    7.80
  -1  14  12   47.90    9.60
   1 -14  12   29.30    6.20
   1  14 -12   39.40    6.90
  -1  14 -13   -0.40    0.90
   1  14  13    0.50    1.90
  -1  14 -13   -0.70    1.10
  -1 -14  13    0.30    1.30
   1 -14 -13   -0.30    1.70
  -1 -14  13    2.00    1.80
  -1 -14  13    2.70    2.80
   1  14  13    0.00    2.20
   1 -14 -13    0.30    1.40
   1  14 -13    0.40    1.70
   1 -14  13    1.50    2.50
  -1  14  13    0.10    1.30
   1 -14  13    0.40    1.50
   1 -14  13    1.20    1.60
   1 -14  13    0.00    1.30
  -1 -14 -13   -0.70    1.00
   1  14 -13    0.40    1.30
  -1 -14 -13   -0.60    1.30
   1 -14  13    0.50    1.50
   1  14 -13    1.90    1.60
  -1  14  13    1.60    2.60
  -1 -14  14   26.20    5.10
   1  14  14   48.90   10.10
  -1 -14  14   44.90    8.30
   1 -14 -14   32.80    6.60
   1 -14 -14   29.20    8.10
   1  14  14   27.80    8.10
  -1 -14  14   25.90    8.10
  -1  14 -14   32.20    5.70
  -1  14 -14   35.20    7.40
   1  14 -14   22.00    4.80
  -1 -14 -14   27.90    6.60
  -1  14  14   19.60    7.10
   1 -14  14   45.30    7.20
  -1 -14 -14   25.80    8.00
   1  14 -14   29.20    6.70
  -1  14  14   40.60    9.00
   1 -14  14   39.80    7.70
   1 -14  14   37.20   10.00
  -1  14  14   38.30    8.80
  -1  14 -15    6.30    2.60
   1 -14 -15    9.30    3.30
  -1 -14  15    5.20    2.10
  -1  14 -15   11.80    4.60
  -1 -14  15    6.80    4.50
   1  14  15    4.70    3.50
  -1 -14  15    4.30    2.80
   1 -14 -15   11.00    5.30
   1  14  15    8.70    5.20
   1 -14  15    8.50    4.70
  -1  14  15    8.30    4.60
  -1 -14 -15    8.30    3.50
  -1  14  15    8.80    4.10
  -1  14  15    7.10    4.60
  -1 -14 -15    4.90    3.50
   1  14 -15    5.30    2.30
   1 -14  15   12.30    3.80
   1  14 -15   10.60    4.20
   1 -14  15    5.40    3.00
   1  14  16    5.80    3.80
  -1  14 -16    4.60    4.60
  -1 -14  16    6.60    4.50
   1  14  16    6.60    4.40
   1 -14 -16    5.10    4.70
   1 -14  16    4.50    2.50
   1  14 -16    2.80    4.40
  -1 -14 -16    2.70    3.10
  -1  14  16    1.90    2.40
  -1 -14 -16    5.70    3.30
  -1  14  16    2.70    3.20
   1 -14  16    0.70    2.50
  -1  14  16    5.30    4.10
   1 -14  16    6.20    3.50
   1  14  17   19.50    7.20
  -1  14 -17   54.29    9.10
  -1 -14  17   27.00    6.30
  -1 -14  17   70.59   16.40
   1 -14 -17   23.10    7.20
   1  14  17   32.10    9.00
   1  14  17   55.99   13.90
  -1 -14 -17   41.10    9.10
   1  14 -17   48.80    9.10
  -1 -14 -17   38.30    7.10
  -1  14  17   29.20    9.00
  -1  14  17   28.20    8.40
  -1  14  17   27.60    7.90
   1 -14  17   29.80    9.50
   1 -14  17   46.60    7.30
  -1 -14  18    2.10    2.10
   1 -14 -18    2.10    3.20
   1  14  18    1.70    2.40
  -1 -14  18    1.00    2.90
   1  14  18    3.00    2.40
  -1  14 -18    1.90    2.40
   1  14  18    2.10    3.00
  -1 -14 -18    5.40    3.80
  -1  14  18    3.90    3.80
  -1  14  18    0.80    2.20
   1 -14  18    1.70    1.80
  -1  14  18    1.10    2.00
   1 -14  18    3.70    4.00
   1  14 -18    2.90    2.90
  -1 -14  19   19.10    4.80
   1 -14 -19   18.50    6.50
  -1 -14  19   11.70    5.50
  -1  14 -19   22.30    6.20
  -1 -14  19   17.90    7.20
   1  14  19   10.70    4.90
   1  14  19   15.50    5.70
   1  14  19   12.80    4.40
   1 -14  19   18.00    7.10
   1  14 -19   18.80    5.40
  -1 -14 -19   24.50    7.10
   1 -14  19   13.80    3.60
  -1  14  19   24.20    6.70
  -1  14  19   13.70    5.80
  -1  14  19   11.00    4.80
  -1 -14  20    4.20    3.40
   1  14  20   15.20    6.60
   1  14  20    8.00    4.20
  -1  14 -20    4.20    3.20
  -1 -14  20    3.50    2.10
   1 -14 -20   14.70    5.80
  -1 -14  20    7.40    4.70
   1  14  20    8.80    4.80
   1  14 -20    5.60    3.10
   1 -14  20    8.10    5.30
  -1  14  20    8.90    5.30
  -1 -14 -20    9.70    4.70
   1 -14  20   12.90    4.20
  -1  14  20   17.70    6.50
  -1  14  20   10.00    4.20
  -1 -14  21    2.80    2.10
   1  14  21    4.70    3.30
   1  14  21    2.40    2.30
   1  14  21    8.70    4.40
  -1  14 -21    2.30    2.30
   1 -14 -21    2.90    2.80
  -1 -14  21    7.20    4.40
   1 -14  21    4.50    3.80
   1  14 -21    8.30    3.70
  -1 -14 -21    4.70    3.40
  -1  14  21    1.30    2.30
  -1  14  21   -0.50    1.50
  -1  14  21    5.20    2.90
   1  14  22   23.60    6.00
  -1  14 -22   16.60    4.50
   1  14  22   29.00    6.30
  -1 -14  22   23.80    4.90
   1  14  22   12.60    4.90
  -1  14  22   24.30    5.70
   1  14 -22   40.60    7.50
   1 -14  22   55.99   17.10
  -1  14  22   11.50    5.00
  -1 -14 -22   39.90    8.60
  -1  14 -23    3.90    2.80
   1  14  23    2.10    1.60
  -1 -14  23    2.10    2.30
   1  14  23    3.00    2.30
  -1  14  23    4.10    3.00
  -1  14  23    2.60    2.00
  -1  14  23    1.80    2.10
  -1 -14 -23    1.50    2.80
   1 -14  23    2.40    2.90
   1  14 -23    1.10    1.50
  -1  15   0   -0.40    1.00
   1 -15   0   -0.60    1.30
   1  15   0    0.60    1.20
  -1 -15   0   -0.50    1.10
  -1  15   0    1.60    1.30
  -1 -15   0    0.40    1.40
  -1  15   0    1.60    1.20
  -1 -15   0    0.60    1.40
   1 -15   0    0.60    1.50
   1 -15   0    2.40    1.90
   1  15   0   -0.20    1.20
   1  15   1    1.60    2.20
   1  15   1    4.20    2.80
  -1 -15   1   -0.10    1.50
   1  15   1    2.90    1.70
  -1 -15   1    3.30    2.40
  -1 -15   1   -0.50    1.00
   1 -15  -1    1.50    1.70
   1 -15  -1   -0.30    1.50
   1 -15  -1    0.40    1.60
  -1  15  -1   -0.70    0.90
  -1  15   1   -0.70    0.60
   1 -15   1   -1.60    0.80
   1  15  -1    1.40    1.80
   1  15  -1    0.80    1.50
  -1  15   1    2.00    1.90
  -1  15   1    0.80    1.00
   1 -15   1    2.90    2.30
  -1 -15  -1    2.50    2.30
  -1 -15  -1    0.40    1.60
   1 -15   1    0.10    1.70
  -1 -15  -1    1.00    1.60
   1  15  -1    4.60    2.00
  -1 -15   2   26.10    6.40
  -1  15  -2   31.30    5.30
  -1  15  -2   33.50    6.60
   1 -15  -2   19.60    5.80
   1  15   2   23.20    4.20
   1 -15  -2   26.70    5.90
  -1  15  -2   30.90    6.00
   1 -15  -2   39.80    7.70
  -1 -15   2   25.10    5.70
  -1 -15   2   26.00    5.80
   1  15   2   23.70    5.70
   1 -15   2   29.50    6.30
  -1  15   2   50.29   10.20
   1 -15   2   23.80    6.20
  -1  15   2   25.00    5.40
   1  15  -2   31.90    6.40
  -1 -15  -2   37.30    7.60
   1  15  -2   27.30    6.00
  -1 -15  -2   29.00    6.60
   1 -15   2   29.00    6.30
  -1 -15  -2   36.00    6.90
   1  15  -2   30.50    5.60
   1 -15  -3   10.90    4.20
  -1  15  -3   15.30    4.40
  -1  15  -3   16.10    4.50
  -1  15  -3   13.40    3.60
   1  15   3   11.90    6.10
  -1  15  -3   25.10    6.60
   1 -15  -3   16.30    4.70
   1 -15  -3   13.40    4.70
  -1 -15   3    8.80    3.40
   1  15   3   19.00    4.90
  -1 -15   3   19.70    5.20
  -1 -15   3   12.40    4.60
   1 -15   3   14.70    5.00
  -1  15   3   16.90    4.10
   1 -15   3   10.70    3.80
   1 -15   3   21.30    5.50
  -1  15   3   10.40    4.60
   1  15  -3   18.60    4.30
  -1 -15  -3    7.80    3.30
   1  15  -3   22.50    5.40
  -1 -15  -3   14.40    4.70
   1  15  -3   24.80    5.60
  -1 -15  -3   10.50    4.00
   1  15   4  122.59   16.90
   1 -15  -4  117.79   12.00
  -1 -15   4  114.19   14.40
   1 -15  -4  106.19   10.80
   1 -15  -4  121.79   12.10
   1  15   4  105.19   11.60
  -1  15  -4  101.89   10.40
  -1 -15   4  107.69   10.90
  -1  15  -4  112.89   10.80
  -1  15  -4   96.09    9.50
   1  15  -4  109.09   10.80
   1 -15   4  100.49   13.80
   1  15  -4   96.29    9.60
  -1  15   4   98.69    9.70
  -1 -15  -4   85.79   12.60
  -1  15   4  124.99   16.00
   1 -15   4   90.99   10.10
  -1  15   4  136.69   19.80
  -1 -15  -4  107.39   11.60
   1 -15   4  120.29   11.50
  -1 -15  -4   99.59   12.60
   1  15  -4   93.89   10.20
  -1  15  -5   44.90    7.90
  -1  15  -5   53.29    8.60
   1 -15  -5   55.39    9.60
  -1  15  -5   45.00    7.10
  -1 -15   5   34.50    7.60
  -1 -15   5   50.99    8.50
   1 -15  -5   51.29    8.60
   1  15   5   45.50    9.00
   1 -15  -5   51.89    9.30
   1 -15   5   42.30    7.80
  -1  15   5   77.99   14.50
   1  15  -5   49.99    8.40
   1  15  -5   51.49    8.50
  -1 -15  -5   47.40    9.20
   1 -15   5   58.69    9.90
   1 -15   5   50.69    7.90
  -1 -15  -5   64.19   10.20
   1  15  -5   51.99    7.90
  -1  15   5   59.19    8.20
  -1  15   5   57.99   10.90
  -1 -15  -5   60.59    9.20
  -1 -15   6   52.89    9.40
  -1  15  -6   63.99    9.60
  -1  15  -6   63.09    8.80
  -1  15  -6   43.40    8.20
  -1 -15   6   56.79    9.10
   1  15   6   56.19    7.70
   1  15   6   67.19   11.00
  -1 -15   6   70.49   10.30
   1  15   6   56.49    8.80
  -1 -15   6   81.39   12.00
   1 -15  -6   38.00    9.30
   1 -15  -6   52.39    8.80
  -1  15   6   63.49    8.40
  -1  15   6   57.99    9.70
   1  15  -6   61.09    9.20
  -1 -15  -6   52.19    8.80
   1 -15   6   47.10    9.10
   1 -15   6   70.29   11.50
   1 -15   6   46.90    9.00
  -1 -15  -6   65.09   10.80
   1  15  -6   55.89    9.30
   1 -15   6   63.89   10.70
   1  15  -6   61.99    8.90
  -1 -15   7    0.30    1.40
  -1  15  -7    2.30    2.30
   1  15   7    0.80    1.00
   1  15   7    0.90    1.50
  -1 -15   7    2.70    2.60
  -1  15  -7    1.60    1.80
  -1  15  -7   -0.80    1.00
  -1 -15   7    2.10    2.00
   1  15   7    2.70    2.30
   1 -15  -7    0.20    2.10
   1 -15  -7    0.80    1.90
   1 -15  -7    5.20    3.20
  -1 -15   7    0.50    1.30
   1  15   7    1.00    1.70
  -1 -15   7    0.90    1.90
  -1  15   7    0.00    1.20
  -1  15   7    2.30    2.10
   1 -15   7    0.40    1.00
  -1  15   7    0.00    0.50
   1  15  -7    3.20    2.00
   1  15  -7    1.40    2.00
   1 -15   7    0.80    1.80
  -1  15   7    1.50    1.40
   1 -15   7    5.40    3.20
  -1 -15  -7    2.50    2.50
   1 -15   7    4.70    2.80
  -1 -15  -7    2.80    3.00
   1 -15   7    0.00    1.30
   1  15  -7    3.10    2.10
  -1 -15   8   61.89   11.20
  -1 -15   8   56.79    9.30
  -1  15  -8   69.59   10.60
  -1 -15   8   68.19   10.10
   1 -15  -8   61.99   11.00
  -1 -15   8   82.09   10.80
  -1  15  -8   65.29   10.30
   1 -15  -8   53.09    9.10
   1  15   8   67.99    7.40
  -1  15  -8   62.29    9.50
  -1 -15   8   49.99    8.70
   1  15   8   58.49    6.80
   1  15   8   73.49   11.90
  -1  15   8   71.69   12.20
  -1  15   8   60.59    8.30
   1 -15   8   54.19    9.20
  -1 -15  -8   64.09   11.30
   1 -15   8   59.39   10.10
   1  15  -8   51.99    8.40
  -1 -15  -8   75.19   10.80
   1 -15   8   60.89   10.90
   1 -15   8   64.29   10.10
   1  15  -8   83.49   11.50
  -1  15   8   75.59   11.80
   1  15  -8   61.79    9.30
   1 -15   8   74.39   10.10
  -1 -15   9   78.09   10.10
   1  15   9   72.59   12.40
   1  15   9   63.89    7.20
   1  15   9   62.49    7.20
  -1  15  -9   73.19   10.20
   1 -15  -9   68.89   12.20
   1  15   9   74.49   12.30
  -1 -15   9   64.79   11.60
  -1  15  -9   74.29   10.20
  -1 -15   9   78.29   11.10
  -1  15  -9   70.49   10.70
  -1 -15   9   68.69   11.10
  -1 -15   9   68.69    9.80
   1 -15  -9   62.99   11.20
   1 -15   9   67.09   11.80
   1 -15   9   74.99   10.80
  -1  15   9   69.69   11.50
   1  15  -9   80.09   11.10
  -1  15   9   64.19    7.20
  -1  15   9   78.49   13.30
   1  15  -9   60.99    9.80
   1 -15   9   57.79    9.50
  -1 -15  -9   49.40   10.30
   1  15  -9   78.49   10.90
  -1 -15  -9   76.99   10.70
   1 -15   9   76.79    8.20
   1 -15   9   69.69   10.80
   1  15  10   18.40    3.90
  -1  15 -10   25.20    5.90
  -1  15 -10   16.90    4.60
   1  15  10   14.20    5.40
   1 -15 -10   17.50    5.60
  -1 -15  10   16.20    4.70
  -1 -15  10   13.50    5.30
  -1 -15  10   16.90    4.90
  -1 -15  10   19.60    5.10
  -1  15 -10   17.90    8.00
   1 -15 -10   18.20    5.20
   1  15  10   22.70    6.70
   1 -15  10   29.60    6.00
   1  15 -10   20.60    6.00
   1 -15  10   11.10    4.10
   1 -15  10   11.10    4.20
   1  15 -10   22.60    5.40
  -1 -15 -10   19.40    6.30
  -1  15  10   26.00    4.70
  -1  15  10   19.30    6.30
   1  15 -10   18.40    4.80
   1 -15  10   24.90    7.70
   1 -15  10   22.10    5.60
  -1 -15 -10   15.70    5.00
  -1  15  10   23.80    7.30
  -1 -15  11    0.10    0.90
   1 -15 -11    1.60    1.80
   1  15  11    0.90    1.80
  -1  15 -11   -0.70    0.90
  -1  15 -11    2.00    2.30
   1 -15 -11    0.40    1.70
  -1 -15  11   -0.30    0.80
  -1 -15  11   -0.30    1.20
  -1  15 -11    0.90    2.20
  -1 -15  11    2.00    1.90
   1  15  11    0.70    1.60
  -1 -15  11    1.60    2.10
   1  15 -11    4.70    2.90
   1  15 -11    2.70    2.50
  -1  15  11    0.30    1.50
  -1  15  11    1.10    2.30
  -1 -15 -11   -0.40    1.20
   1 -15  11   -0.10    0.90
   1 -15  11   -1.50    1.00
   1 -15  11    1.30    1.50
  -1 -15 -11   -1.00    1.40
   1 -15  11    0.70    1.30
   1  15 -11   -0.40    1.10
   1 -15  11   -0.40    1.00
  -1  15 -12   27.10    5.70
  -1  15 -12   47.50    8.30
   1  15  12   33.00    8.90
   1 -15 -12   19.30    6.70
  -1 -15  12   29.40    6.00
   1 -15 -12   34.80    7.00
  -1  15 -12   23.60    6.60
  -1 -15  12   44.50    7.20
   1  15  12   36.20    9.30
  -1 -15  12   28.40    8.40
   1 -15  12   33.30    6.70
  -1  15  12   29.90    7.80
   1 -15  12   27.70    7.90
  -1 -15 -12   36.60    7.00
   1  15 -12   44.80    9.00
   1  15 -12   23.20    6.10
   1 -15  12   49.10    7.80
   1  15 -12   44.80    7.40
  -1 -15 -12   34.20    8.60
  -1  15  12   24.50    8.20
  -1 -15  13    3.00    2.20
   1  15  13    6.90    4.10
   1 -15 -13    6.00    3.00
   1 -15 -13   10.80    4.90
   1  15  13    2.90    3.60
  -1 -15  13   -0.60    1.50
  -1  15 -13    1.70    1.70
  -1  15 -13    5.00    3.10
  -1 -15  13    3.20    2.20
  -1 -15 -13    5.60    3.70
   1  15 -13    1.00    2.20
   1  15 -13    2.30    1.70
  -1  15  13    8.60    4.80
   1 -15  13    2.90    3.20
   1 -15  13    4.50    2.40
   1 -15  13    0.50    1.30
  -1  15  13    5.60    4.00
  -1 -15 -13    4.60    3.00
   1  15 -13    6.80    3.50
   1 -15  13    4.40    2.30
  -1 -15  14   74.49   11.60
  -1  15 -14  117.59   11.60
   1 -15 -14   75.79   13.60
   1  15  14   71.89   13.90
  -1 -15  14   92.09    9.10
   1 -15 -14  108.69   13.50
  -1 -15  14   96.89   16.90
   1  15  14   73.79   13.20
  -1 -15 -14   89.99   14.40
  -1  15  14   88.19   13.40
   1 -15  14   88.39    9.80
   1 -15  14   96.39    9.90
  -1 -15 -14   86.09   11.80
  -1  15  14  104.09   16.70
  -1  15  14  124.29   17.60
   1 -15  14   67.39   13.80
   1  15 -14   99.89   10.90
  -1 -15  15    3.00    2.30
   1  15  15    0.00    2.60
  -1  15 -15    2.40    1.80
  -1 -15  15   11.50    5.80
   1  15  15    0.80    1.90
  -1  15  15    0.00    2.10
   1 -15  15    4.00    2.60
   1 -15  15    3.10    3.90
   1 -15  15    5.80    2.60
  -1  15  15    4.50    4.00
  -1  15  15    2.70    2.40
   1  15 -15    2.50    1.70
   1  15  16    8.40    4.20
   1 -15 -16   14.50    5.60
   1 -15 -16    6.70    3.10
  -1 -15  16    7.50    4.90
   1  15  16    6.80    4.80
   1  15  16   16.10    5.90
  -1 -15  16    9.00    3.40
  -1  15 -16   13.80    4.80
  -1 -15 -16   26.90    8.00
  -1 -15 -16    5.60    3.30
   1  15 -16   15.00    5.20
  -1  15  16   14.00    6.80
  -1  15  16    7.60    3.90
  -1  15  16   18.60    6.90
   1 -15  16   10.70    5.30
   1 -15  16    9.90    2.90
   1 -15  16    9.70    3.40
   1  15  17   48.70   10.30
   1 -15 -17   62.59   12.40
  -1 -15  17   49.70    8.20
   1  15  17   73.99   12.00
  -1  15 -17   83.89   12.00
  -1 -15  17   46.80   11.90
   1  15  17   44.00   10.00
  -1  15  17   45.20    9.70
  -1 -15 -17   60.09   11.70
   1 -15  17   48.30    7.60
  -1  15  17   51.49   10.60
  -1  15  17   61.69   12.00
   1 -15  17   46.50   10.90
  -1 -15 -17   81.39   11.40
   1  15 -17   72.99   11.20
   1  15  18    1.30    3.00
   1  15  18    1.10    1.80
  -1  15 -18   -0.60    1.30
   1  15  18    4.80    3.50
  -1 -15  18    0.20    1.10
  -1 -15  18    4.30    3.60
   1 -15 -18    8.60    4.40
   1 -15  18    1.00    1.30
  -1  15  18    1.20    2.20
   1 -15  18    2.00    3.10
   1  15 -18    2.90    2.70
  -1  15  18    1.50    2.60
  -1 -15 -18    1.70    2.50
  -1  15  18    4.20    3.90
   1 -15 -19   11.10    5.30
   1  15  19    5.30    3.70
  -1  15 -19   11.20    4.50
   1  15  19    4.90    3.40
  -1 -15  19    2.10    2.90
   1  15  19    3.00    2.60
  -1 -15  19    5.50    4.10
  -1 -15  19    4.30    2.50
   1  15 -19    3.40    2.70
  -1  15  19    7.80    4.50
  -1  15  19    6.00    4.20
  -1  15  19    5.80    3.30
   1 -15  19    4.20    2.20
  -1 -15 -19    7.50    4.30
  -1  15 -20    0.70    1.80
   1  15  20    1.00    2.70
   1  15  20   -0.30    1.10
   1 -15 -20    2.10    3.30
  -1 -15  20   -0.50    1.10
  -1 -15  20    0.40    2.40
   1  15  20   -0.50    1.30
   1 -15  20   -0.60    1.20
  -1  15  20    2.90    2.80
  -1  15  20    1.40    1.90
   1  15 -20    1.50    2.00
  -1  15  20   -1.00    1.70
  -1 -15 -20    3.60    3.60
   1  15  21    4.70    3.30
  -1 -15  21    7.00    5.70
   1  15  21    5.20    3.50
  -1  15 -21    3.00    2.20
  -1 -15  21    2.50    1.70
   1 -15 -21    3.60    2.70
  -1 -15 -21    3.00    2.90
  -1  15  21    3.10    3.20
  -1  15  21    3.90    3.50
   1  15 -21    1.10    2.10
  -1  15  21   -0.20    2.00
   1  15  22   18.10    5.30
   1 -15 -22   47.70    9.10
   1  15  22   32.30    6.30
  -1 -15  22    8.00    4.10
  -1  15 -22   23.30    7.90
   1 -15  22   38.00    9.20
  -1  15  22   24.90    5.60
   1  15  23   10.10    3.30
   1  15  23    6.20    3.40
  -1 -15  23    8.30    3.70
  -1  15  23    5.80    2.60
   1 -15  23    2.70    2.40
  -1  15  23    7.20    3.10
  -1  16   0    1.20    1.50
  -1  16   0   -1.00    1.60
  -1 -16   0    0.50    1.90
  -1  16   0    0.60    1.10
  -1  16   0    0.30    1.50
  -1 -16   0    3.60    2.30
   1  16   0    1.20    1.60
   1 -16   0    1.70    1.90
   1  16   0    0.40    1.00
   1 -16   0   -0.50    1.40
  -1 -16   0    1.50    1.60
   1 -16   0    0.90    1.90
   1  16   0    4.10    2.50
   1  16   1   81.69   10.70
  -1 -16   1   64.19    9.80
  -1  16  -1   76.69   10.30
  -1  16  -1   59.69   11.00
   1 -16  -1   79.09   11.20
   1 -16  -1   69.19   11.10
  -1  16  -1   72.89   10.40
  -1 -16   1   69.79   11.40
  -1 -16   1   64.09   10.10
   1 -16  -1   66.29   10.40
   1  16   1   75.29   10.40
   1  16  -1   77.69    7.70
  -1  16   1   67.59    9.50
   1 -16   1   83.69   11.60
   1  16  -1  100.39   18.00
  -1  16   1   82.19   10.90
  -1 -16  -1   75.39   11.80
   1  16  -1   82.79   11.30
  -1  16   1   79.09   10.20
   1 -16   1   82.49   12.30
   1  16  -1   74.59   10.70
  -1  16   1   85.89   12.80
  -1 -16  -1   70.19   10.50
  -1 -16  -1   59.39   10.00
   1 -16   1   60.19    9.80
   1  16   2   15.90    4.60
  -1 -16   2   11.90    4.20
   1 -16  -2    6.80    3.40
  -1 -16   2   11.20    4.00
  -1  16  -2   12.70    4.10
   1 -16  -2   16.70    5.70
   1 -16  -2   16.60    4.90
  -1 -16   2   18.60    5.60
   1  16   2   18.80    4.90
  -1  16  -2   11.80    4.10
  -1  16  -2   20.10    6.10
  -1  16  -2   15.00    3.80
  -1  16   2   17.50    6.10
   1  16  -2   11.10    4.10
  -1  16   2   22.50    4.60
  -1  16   2   18.00    4.80
  -1  16   2   25.10    5.20
   1  16  -2   12.20    3.50
   1 -16   2   19.50    5.30
   1  16  -2   20.30    5.30
   1 -16   2   12.10    4.70
  -1 -16  -2   16.00    5.40
  -1 -16  -2   14.30    4.40
  -1 -16  -2   17.50    5.40
   1 -16   2   16.60    4.70
   1 -16  -3   67.29   10.20
  -1  16  -3   76.99   10.50
   1 -16  -3   76.79   13.00
  -1 -16   3   43.00    9.30
   1  16   3   83.99   12.00
  -1 -16   3   79.29   12.30
   1  16   3   71.59   10.10
   1 -16  -3   71.09   11.40
   1  16   3   83.89   11.20
  -1  16  -3   64.29    7.20
  -1 -16   3   65.49    9.50
  -1  16  -3   71.49   10.20
   1 -16   3   62.49   10.80
  -1  16   3   80.29   12.90
   1 -16   3   70.19   10.20
  -1 -16  -3   67.79   11.30
   1 -16   3   82.49   12.80
   1  16  -3   83.69    9.10
   1  16  -3   58.39    9.60
  -1 -16  -3   78.39   11.60
  -1  16   3   73.59    8.00
   1  16  -3   62.39    7.30
  -1  16   3   88.19   11.00
  -1 -16  -3   64.29   10.20
  -1 -16   4   23.00    6.80
   1  16   4   28.60    7.20
  -1  16  -4   19.40    5.40
  -1 -16   4   22.10    6.20
   1  16   4   22.80    5.30
   1 -16  -4   23.30    5.80
  -1  16  -4   26.90    6.00
   1 -16  -4   16.40    6.00
   1  16   4   30.90    6.00
  -1  16  -4   21.70    4.80
  -1  16   4   32.50    5.90
   1 -16   4   28.30    7.60
  -1 -16  -4   27.20    6.90
   1  16  -4   25.10    5.90
   1 -16   4   21.00    6.20
   1  16  -4   34.80    6.40
   1 -16   4   22.20    5.30
  -1  16   4   28.60    7.50
   1  16  -4   21.70    5.50
  -1  16   4   34.60    6.60
  -1 -16  -4   26.70    6.10
  -1 -16   5   27.40    6.10
   1 -16  -5   26.70    6.60
   1  16   5   38.20    8.10
  -1 -16   5   30.80    6.90
   1 -16  -5   23.40    6.40
  -1 -16   5   31.50    7.20
   1  16   5   28.60    5.80
   1 -16  -5   28.20    6.30
   1  16   5   19.10    4.90
  -1  16  -5   23.50    5.70
  -1  16  -5   26.10    5.50
  -1  16  -5   26.10    6.00
   1  16  -5   35.20    7.30
  -1 -16  -5   29.90    8.00
   1  16  -5   25.50    5.50
   1 -16   5   38.10    6.80
   1 -16   5   26.30    6.60
  -1  16   5   33.00    7.90
  -1  16   5   25.40    5.40
   1 -16   5   25.40    6.10
  -1 -16  -5   24.40    6.40
  -1 -16  -5   23.70    7.30
  -1  16   5   31.60    6.20
   1  16  -5   15.10    5.10
   1 -16   5   26.50    6.50
   1  16   6   37.30    8.30
  -1  16  -6   42.40    8.00
   1  16   6   37.90    6.20
   1 -16  -6   19.80    6.20
  -1 -16   6   30.70    6.80
  -1 -16   6   36.50    7.40
  -1  16  -6   35.20    6.30
  -1  16  -6   30.10    6.60
  -1 -16   6   43.40    7.80
   1  16   6   27.90    5.90
   1 -16  -6   18.70    6.10
   1  16   6   39.40    6.90
  -1 -16   6   36.80    7.70
   1 -16  -6   26.40    6.40
  -1 -16  -6   29.00    8.70
  -1  16   6   29.50    5.50
   1 -16   6   26.30    6.50
   1 -16   6   31.80    7.10
  -1  16   6   28.70    7.80
   1 -16   6   28.40    7.10
   1  16  -6   36.40    7.30
  -1  16   6   43.60    7.30
   1 -16   6   39.50    7.80
   1  16  -6   20.60    5.40
  -1 -16  -6   15.20    5.40
   1 -16   6   40.60    7.30
  -1  16  -7    2.10    2.40
  -1  16  -7    1.40    2.00
   1 -16  -7    2.20    2.50
  -1  16  -7   -1.10    1.30
  -1 -16   7    0.20    1.30
   1  16   7    0.90    1.40
  -1 -16   7    1.50    1.70
   1 -16  -7    0.80    2.80
   1  16   7    1.40    1.80
  -1 -16   7   -2.00    0.80
   1  16   7    5.10    3.20
   1  16   7   -0.10    0.50
  -1 -16   7    0.60    1.20
  -1 -16   7    0.80    1.70
  -1 -16  -7   -0.10    1.40
   1 -16   7    2.50    2.50
   1  16  -7    0.90    1.60
   1 -16   7    1.40    1.90
  -1  16   7   -0.80    1.00
   1 -16   7    1.80    2.10
   1 -16   7    1.20    1.30
  -1  16   7   -0.10    0.50
   1  16  -7    4.40    2.90
  -1  16   7    0.80    2.00
   1 -16   7   -0.20    1.40
  -1  16   7    2.60    1.90
  -1 -16  -7   -0.20    1.80
   1 -16  -8   20.60    6.50
  -1 -16   8   31.00    6.90
   1  16   8   24.80    5.20
   1 -16  -8   29.20    6.40
   1  16   8   31.60    5.90
  -1  16  -8   34.70    7.00
  -1 -16   8   24.60    5.90
  -1 -16   8   24.80    6.80
  -1 -16   8   30.90    6.60
   1  16   8   31.10    7.70
  -1 -16   8   32.00    6.90
  -1  16  -8   36.70    6.90
  -1  16  -8   28.10    6.70
  -1 -16  -8   23.60    6.70
   1  16  -8   33.70    7.00
  -1  16   8   26.80    7.70
   1 -16   8   25.90    6.40
   1 -16   8   30.70    7.00
   1  16  -8   25.80    6.40
  -1 -16  -8   29.50    6.40
   1 -16   8   24.50    5.70
   1  16  -8   21.10    5.50
  -1  16   8   19.00    4.60
   1 -16   8   27.00    7.30
   1 -16  -9   78.09   11.10
   1  16   9   68.89    8.90
  -1  16  -9   72.09   11.20
  -1 -16   9   81.29   11.20
  -1 -16   9   54.89    9.00
   1  16   9   55.49   11.40
   1 -16  -9   67.89   11.80
  -1 -16   9   49.10    9.80
  -1  16  -9   60.99    9.20
  -1 -16   9   54.19    9.00
  -1  16  -9   66.69   10.20
   1  16   9   60.79    6.80
   1  16  -9   60.89    9.70
   1  16  -9   48.20    9.40
  -1  16   9   72.49   12.70
   1 -16   9   59.59    9.60
   1 -16   9   58.99   11.00
   1  16  -9   81.49   11.00
  -1  16   9   65.19    8.50
   1 -16   9   64.59    9.10
   1 -16   9   40.20    8.30
  -1 -16  -9   68.09   12.30
  -1 -16  -9   77.39   11.00
   1 -16   9   62.49   11.10
  -1  16 -10   42.30    7.70
   1 -16 -10   44.60    8.30
  -1 -16  10   44.10    7.60
   1  16  10   58.69    7.60
   1 -16 -10   59.29   11.20
  -1 -16  10   33.40    8.50
  -1 -16  10   61.89    9.80
  -1  16 -10   55.79   10.10
  -1 -16  10   46.50    8.10
  -1  16 -10   44.60    8.10
   1  16  10   33.00    8.40
  -1  16  10   40.00    9.00
   1 -16  10   42.30    7.40
   1  16 -10   45.00    7.80
  -1  16  10   34.70    9.50
   1 -16  10   33.10    8.30
  -1 -16 -10   27.60    8.00
   1 -16  10   57.19    9.40
  -1 -16 -10   48.10    8.80
   1 -16  10   28.50    6.80
   1  16 -10   28.10    7.30
   1  16 -10   49.30    8.60
  -1  16  10   51.39    7.10
  -1 -16  11   18.40    4.80
  -1 -16  11   25.50    7.20
  -1  16 -11   20.80    5.50
   1 -16 -11   24.80    7.40
  -1  16 -11   24.80    6.70
  -1 -16  11   27.80    9.20
  -1 -16  11   25.30    7.40
  -1  16 -11   31.20    6.70
   1 -16 -11   21.00    5.60
   1  16  11   27.70    7.70
  -1 -16 -11   28.40    8.20
   1 -16  11   31.60    6.60
   1  16 -11   22.30    6.10
   1 -16  11   26.50    6.00
  -1  16  11   35.70    9.50
  -1 -16 -11   32.10    6.80
   1  16 -11   17.40    5.20
  -1  16  11   22.20    6.80
   1 -16  11   15.30    5.00
   1  16 -11   28.80    6.30
   1 -16  11   30.50    8.20
   1  16  12    7.10    4.30
  -1 -16  12    2.30    2.80
  -1  16 -12    1.90    2.00
  -1  16 -12    1.50    2.50
  -1 -16  12    0.70    1.20
   1  16  12    3.50    2.60
   1 -16 -12    5.50    2.70
  -1 -16  12    2.70    1.90
  -1 -16  12    1.40    1.80
  -1  16 -12   -1.10    1.00
   1 -16 -12    0.60    2.30
  -1  16  12    2.50    2.50
   1 -16  12    6.20    3.10
  -1  16  12    2.40    2.90
  -1  16  12    4.50    3.50
   1 -16  12    0.50    2.40
   1  16 -12    3.50    2.80
  -1 -16 -12    3.50    3.40
   1 -16  12    1.80    1.70
   1 -16  12    5.90    2.90
  -1 -16 -12   -1.50    0.90
   1 -16  12    1.20    1.60
   1  16 -12    3.60    2.40
   1  16 -12    3.10    2.40
   1 -16 -13    9.00    4.80
  -1 -16  13    1.50    2.20
  -1 -16  13    8.30    3.50
  -1 -16  13    4.00    2.30
  -1  16 -13    3.50    2.20
   1  16  13    3.40    3.30
   1 -16 -13    6.10    3.10
   1  16  13   15.90    6.00
  -1  16 -13    7.10    3.40
  -1  16  13    1.30    2.20
   1  16 -13    4.80    2.40
   1 -16  13    5.50    3.00
  -1 -16 -13    7.60    3.60
   1 -16  13    9.30    5.00
   1 -16  13    8.10    3.10
  -1  16  13    3.70    2.90
   1  16 -13    5.50    3.30
   1  16 -13    1.00    2.30
   1 -16  13    7.00    3.20
  -1  16  13    8.20    5.10
  -1 -16 -13   -0.40    1.90
   1  16  14   20.50    6.50
  -1 -16  14   22.90    5.40
  -1  16 -14   27.30    5.80
  -1 -16  14   21.70    7.20
   1  16  14   23.50    7.10
  -1  16 -14   16.10    6.00
  -1 -16 -14   43.90   10.80
   1 -16  14   14.20    4.20
   1  16 -14   17.10    4.40
  -1  16  14   16.20    6.70
   1  16 -14   17.30    7.10
   1 -16  14   26.40    5.50
  -1  16  14   20.30    6.30
  -1  16  14   29.70    8.30
   1 -16  14   20.70    7.00
  -1 -16  15    1.90    2.60
  -1  16 -15    1.10    1.40
   1  16  15    2.70    2.60
  -1 -16  15    1.90    2.00
   1 -16 -15    0.70    2.70
   1  16  15    4.60    3.30
   1 -16 -15    7.40    3.60
  -1  16 -15    3.00    2.80
   1  16  15    2.80    3.00
  -1 -16  15    1.00    1.30
  -1  16  15   -1.10    1.00
   1  16 -15    1.70    1.60
   1 -16  15    1.80    2.40
  -1  16  15    5.10    3.90
  -1 -16 -15    0.70    1.40
   1 -16  15    2.60    1.80
  -1 -16 -15    1.10    2.10
   1 -16  15    2.10    1.60
  -1  16  15    1.40    2.20
   1  16 -15    0.70    1.90
   1  16  16    2.70    2.60
   1  16  16    3.80    3.40
   1 -16 -16    2.70    3.20
  -1  16 -16    1.80    2.40
   1  16  16    5.20    3.50
  -1 -16  16   -0.50    1.50
  -1 -16  16    3.60    2.10
   1 -16  16    8.20    3.60
   1  16 -16    3.00    2.90
  -1 -16 -16    0.70    1.80
  -1  16  16    1.10    2.00
   1 -16  16    2.20    3.00
  -1  16  16    9.40    5.20
  -1 -16 -16    1.20    2.40
   1 -16  16    6.20    2.70
  -1  16  16    0.20    2.20
  -1 -16  17   10.40    3.50
  -1  16 -17   30.80    7.10
  -1 -16  17   22.80    8.00
   1  16  17   16.00    5.50
   1  16  17   27.30    7.80
   1  16  17    9.50    5.10
   1 -16 -17   23.40    7.70
  -1  16  17   32.80    8.90
   1  16 -17   22.30    5.50
  -1  16  17   15.30    6.00
  -1  16  17   16.60    5.50
  -1 -16 -17   33.70    9.00
   1 -16  17   13.70    5.80
  -1 -16 -17   17.10    7.10
   1 -16  17   30.60    5.80
   1  16  18    9.10    5.10
   1  16  18    0.00    1.40
  -1 -16  18    1.20    1.50
   1 -16 -18    9.20    4.90
   1  16  18    3.10    3.00
  -1  16 -18    4.10    2.80
  -1 -16  18    6.50    4.20
  -1  16  18    0.40    2.30
  -1 -16 -18    7.80    4.70
  -1  16  18    1.60    2.20
  -1  16  18    1.50    2.50
   1  16 -18    2.50    2.50
   1  16  19    2.80    2.70
  -1 -16  19    2.30    2.40
   1  16  19   -1.30    1.10
  -1 -16  19    2.90    3.20
  -1 -16  19    2.90    2.70
  -1  16 -19    3.80    3.20
  -1  16  19    0.20    2.40
   1  16 -19    7.20    5.60
  -1  16  19    1.10    2.10
  -1  16  19    2.70    2.80
  -1  16 -20    1.70    2.40
  -1 -16  20   -0.50    0.90
   1  16  20    2.20    2.10
   1 -16 -20    1.40    2.20
   1  16  20    0.10    1.70
  -1 -16  20    0.50    1.10
  -1  16  20    1.70    2.20
   1 -16  20    4.70    3.20
   1  16 -20    1.70    2.20
  -1 -16 -20    3.20    2.70
   1  16  21   -0.30    1.20
  -1 -16  21    2.80    2.60
   1  16  21    5.00    3.00
   1 -16 -21    9.60    3.90
  -1  16  21    3.40    2.50
   1  16 -21    2.60    2.00
   1 -16  21    1.50    2.10
  -1 -16 -21    7.40    4.20
  -1  16  21    1.40    1.80
   1  16  22   22.10    5.20
  -1 -16  22   20.70    6.30
   1 -16 -22   27.20    6.70
  -1  16  22   29.00    6.80
  -1  16  22   24.00    5.40
  -1 -16 -22   33.50    7.40
   1 -16  22   29.20    7.40
  -1 -17   0    2.60    2.50
   1 -17   0    3.20    3.20
   1  17   0    0.20    1.00
  -1 -17   0   -0.40    1.60
   1 -17   0    0.90    1.90
   1  17   0    2.00    2.30
   1 -17   0    1.00    2.20
   1  17   0    0.20    1.70
   1  17   0   -0.10    1.70
  -1 -17   0    1.10    1.90
  -1  17   0   -0.80    1.40
  -1  17   0    1.10    2.70
  -1  17   0    0.80    1.60
   1  17   0    1.30    1.30
  -1  17   0    1.00    1.20
   1  17   1  208.88   17.40
  -1  17  -1  198.48   16.80
   1  17   1  186.78   17.90
  -1  17  -1  224.78   19.60
   1 -17  -1  192.88   18.50
   1 -17  -1  183.88   19.00
  -1 -17   1  205.88   17.70
   1  17   1  200.18   17.00
  -1  17  -1  208.48   17.50
   1 -17  -1  188.98   17.30
  -1 -17   1  206.68   17.50
  -1 -17  -1  182.68   17.40
   1  17  -1  185.58   15.40
  -1 -17  -1  217.48   19.00
  -1  17   1  200.28   16.50
  -1 -17  -1  203.78   17.70
   1  17  -1  207.08   17.50
  -1  17   1  210.38   18.20
  -1  17   1  220.08   17.70
   1 -17   1  198.68   17.60
  -1  17   1  185.28   18.70
   1  17  -1  188.68   17.00
   1 -17   1  233.78   19.80
   1  17  -1  199.08   21.10
   1 -17   1  213.28   17.90
   1  17   2    8.90    5.10
   1  17   2   11.30    3.90
  -1  17  -2   23.60    4.70
   1  17   2   15.90    4.80
  -1 -17   2   12.30    4.10
   1 -17  -2   14.10    5.40
  -1  17  -2   20.70    6.70
   1 -17  -2   21.40    6.10
  -1  17  -2   19.10    5.00
  -1 -17   2   12.50    4.70
  -1  17  -2   19.00    5.30
   1 -17  -2   10.10    4.30
  -1  17   2   19.70    4.70
  -1 -17  -2   24.50    6.60
  -1 -17  -2   18.30    5.40
  -1  17   2   17.30    4.50
   1 -17   2   14.00    4.80
   1 -17   2   19.00    5.40
   1  17  -2   15.60    4.20
  -1  17   2   12.30    5.20
   1  17  -2   17.40    5.10
  -1 -17  -2   15.20    5.10
   1 -17   2   10.60    4.60
  -1  17   2   16.10    4.90
   1  17  -2   18.10    5.10
  -1 -17   3   72.19   10.50
   1  17   3   76.79   11.00
  -1  17  -3   79.29   11.10
   1 -17  -3   96.19   13.60
  -1  17  -3   92.09   12.00
   1 -17  -3   94.69   12.50
  -1  17  -3   93.99    8.70
   1  17   3   74.99   10.70
   1  17   3   99.89   18.50
   1 -17  -3   87.49   12.80
  -1 -17   3   93.29   12.30
  -1  17   3  105.79   15.30
   1  17  -3   64.19   10.30
  -1  17   3   81.59    8.80
   1  17  -3   71.79   11.00
   1 -17   3   62.59   10.80
   1 -17   3   92.99   13.40
  -1 -17  -3   92.49   13.10
  -1  17   3   85.09    8.90
   1 -17   3   69.89   10.40
  -1  17   3   86.19   11.70
  -1 -17  -3   82.19   12.70
  -1 -17  -3   94.89   12.60
   1  17  -3   77.59    8.40
   1  17   4   11.50    3.90
   1 -17  -4    1.10    1.80
   1 -17  -4    3.20    2.90
  -1  17  -4    4.50    2.20
   1 -17  -4    9.70    4.20
  -1 -17   4    2.40    2.60
   1  17   4    2.00    2.20
  -1  17  -4    3.80    2.50
  -1  17  -4    4.70    2.90
   1  17   4    2.10    2.70
   1  17  -4    6.30    3.10
  -1  17   4    7.00    4.00
   1  17  -4    3.60    2.60
  -1  17   4    3.30    2.00
  -1 -17  -4    6.20    3.70
   1 -17   4    4.00    3.20
  -1  17   4    3.20    2.00
   1 -17   4    5.30    3.30
  -1 -17  -4    2.70    2.30
   1  17  -4    1.50    1.80
  -1 -17  -4    8.90    4.40
   1 -17   4    7.40    3.20
  -1  17   4    5.00    2.70
  -1 -17   5    0.60    1.70
   1  17   5    2.60    2.50
   1  17   5    1.10    1.40
   1 -17  -5    1.90    2.00
   1 -17  -5    0.50    2.10
  -1  17  -5    0.80    1.40
   1 -17  -5   -0.30    1.50
   1  17   5    5.10    3.20
  -1  17  -5    0.10    1.40
  -1 -17   5   -0.90    0.90
   1  17  -5    1.40    1.70
  -1 -17  -5   -1.40    1.10
   1 -17   5    1.70    2.50
  -1  17   5   -0.90    1.10
  -1  17   5    0.00    1.00
   1 -17   5    2.20    2.30
   1 -17   5    2.00    2.30
   1  17  -5   -0.20    1.30
  -1  17   5    2.10    2.50
  -1 -17  -5    3.70    2.90
   1  17  -5   -0.20    1.60
   1 -17   5   -0.30    0.80
  -1 -17  -5    4.40    3.40
  -1  17   5   -0.40    1.30
  -1  17  -6   11.10    3.50
   1  17   6    8.70    3.60
   1  17   6   14.80    4.20
   1 -17  -6   11.40    4.80
  -1 -17   6   12.60    4.20
   1  17   6   16.00    5.60
   1 -17  -6   16.50    4.80
  -1 -17   6   19.30    5.70
  -1  17  -6   10.20    4.30
  -1  17  -6    9.20    3.90
   1 -17  -6   14.40    5.50
  -1 -17   6   10.10    5.10
  -1 -17   6    9.80    4.00
  -1 -17   6   11.10    4.30
  -1 -17  -6   14.60    4.90
   1 -17   6   11.00    4.50
   1 -17   6   11.30    3.80
   1  17  -6   13.70    4.20
   1  17  -6   17.90    5.50
  -1  17   6   13.60    5.60
  -1 -17  -6   11.00    4.90
  -1  17   6   12.50    3.40
   1 -17   6    4.90    3.10
   1 -17   6    3.80    3.00
   1 -17   6   11.10    4.70
   1  17  -6    7.50    3.40
  -1  17   6   14.30    4.30
  -1 -17   7   25.00    7.10
   1  17   7   21.70    6.20
   1 -17  -7   15.60    5.70
  -1 -17   7   30.90    6.60
   1  17   7   17.20    4.60
  -1 -17   7   15.20    5.00
  -1  17  -7   18.00    6.00
   1 -17  -7   20.70    5.80
  -1  17  -7   14.40    4.70
  -1 -17   7   14.20    4.90
  -1  17  -7   18.30    4.70
  -1 -17   7   18.60    4.90
   1  17   7   22.10    5.10
  -1 -17  -7   19.40    6.10
   1 -17   7   19.80    5.10
   1  17  -7   15.50    5.60
   1 -17   7   14.60    5.10
   1  17  -7   20.80    5.60
   1 -17   7   20.80    6.10
  -1 -17  -7   28.90    6.80
   1 -17   7   20.90    6.10
  -1  17   7   20.00    4.40
   1 -17   7   20.90    6.40
  -1  17   7   18.30    4.60
   1  17  -7   15.20    4.10
  -1  17   7   20.10    6.50
  -1 -17   8   10.30    3.80
  -1 -17   8   12.70    4.90
  -1 -17   8    6.70    3.50
   1  17   8   11.80    3.30
   1  17   8   13.50    5.30
  -1  17  -8   10.70    3.70
  -1  17  -8    9.20    3.90
  -1 -17   8   10.00    3.80
  -1  17  -8   14.60    4.90
   1 -17  -8    7.70    4.30
  -1 -17   8   17.60    5.30
   1  17   8   17.70    4.50
   1 -17  -8   12.30    4.30
  -1 -17  -8   11.70    4.50
   1 -17   8   15.60    5.30
   1  17  -8   15.20    5.00
   1 -17   8   11.10    4.70
   1 -17   8   15.40    5.10
   1  17  -8   13.50    4.30
  -1  17   8   10.10    5.10
  -1  17   8   14.90    4.30
   1 -17   8    8.20    3.40
   1  17  -8    6.70    3.50
   1 -17   8    8.00    3.80
  -1 -17  -8   11.00    5.10
   1  17   9  118.59   17.20
   1  17   9  116.99   10.90
  -1 -17   9  116.09   11.90
  -1  17  -9  117.79   12.00
   1 -17  -9   98.39   15.30
  -1 -17   9  119.89   13.50
  -1 -17   9  142.29   12.80
   1 -17  -9  119.59   12.30
  -1  17  -9  115.59   11.40
  -1 -17   9  108.89   11.50
   1  17   9   89.09    9.70
  -1  17  -9  104.89   12.10
   1 -17   9  109.09   13.50
   1  17  -9  105.49   11.30
  -1  17   9  124.69   12.90
   1  17  -9  109.19   12.20
  -1 -17  -9  108.19   16.20
   1 -17   9  109.69   15.30
   1 -17   9  120.89   12.40
   1 -17   9  115.89   16.90
   1  17  -9  141.69   12.90
  -1  17   9  111.09   10.70
   1 -17   9   93.69   10.40
  -1 -17  -9  126.79   12.60
  -1  17 -10   16.90    5.70
  -1  17 -10   21.00    5.60
   1 -17 -10   25.50    7.90
   1  17  10   11.40    5.30
   1  17  10   26.30    5.20
  -1 -17  10   15.50    4.80
   1 -17 -10   26.50    6.20
  -1 -17  10    8.00    4.20
  -1 -17  10   20.90    5.40
  -1  17 -10   20.30    5.10
  -1 -17  10   23.70    5.80
   1  17 -10   15.10    5.20
   1 -17  10   12.60    4.40
  -1  17  10   18.20    4.40
  -1  17  10   12.00    4.90
   1 -17  10   12.00    4.90
   1  17 -10   19.40    5.30
   1 -17  10   29.20    6.70
  -1  17  10   19.10    6.70
  -1 -17 -10   15.70    6.00
   1  17 -10    8.00    3.40
   1 -17  10   18.40    4.60
  -1 -17 -10   24.40    6.60
   1 -17 -11   32.50    8.60
  -1  17 -11   54.69    9.20
  -1 -17  11   33.80    6.50
   1  17  11   31.70    8.80
  -1 -17  11   40.10    7.00
  -1 -17  11   37.80    7.50
  -1  17 -11   37.20    7.60
   1 -17 -11   49.30    8.70
  -1 -17  11   32.40    8.50
  -1  17 -11   50.99    9.50
   1 -17  11   29.50    6.60
  -1 -17 -11   35.70    9.60
   1  17 -11   31.00    7.10
   1  17 -11   36.80    7.20
  -1 -17 -11   45.20    8.80
   1  17 -11   34.90    7.80
  -1  17  11   42.30    9.20
   1 -17  11   45.90   10.40
   1 -17  11   28.70    6.20
  -1  17  11   35.40    9.00
   1 -17  11   51.69    8.40
   1  17  12    6.30    3.80
  -1  17 -12    7.40    3.10
  -1 -17  12   10.90    4.80
  -1 -17  12    4.40    2.60
  -1 -17  12    7.20    3.40
  -1  17 -12   10.50    3.90
  -1 -17  12    5.60    2.50
  -1  17 -12    7.90    3.90
   1 -17 -12   15.20    5.00
   1 -17 -12   10.30    5.10
   1  17 -12    3.20    2.70
  -1  17  12   14.70    6.10
   1 -17  12    9.60    3.70
   1  17 -12   16.80    4.90
  -1 -17 -12    3.50    3.60
  -1 -17 -12   15.90    5.20
   1  17 -12    9.70    4.10
  -1  17  12   10.80    4.60
   1 -17  12   14.30    4.30
   1 -17  12    9.70    3.70
   1 -17  12    3.30    3.20
  -1  17 -13    4.10    3.20
  -1 -17  13    4.80    2.50
   1  17  13    5.10    3.40
   1 -17 -13    6.80    5.70
  -1 -17  13   11.90    4.10
  -1 -17  13    5.40    3.70
  -1  17 -13    8.00    3.20
   1 -17  13    4.20    2.10
   1 -17  13   10.40    3.60
  -1 -17 -13   10.00    4.00
   1 -17  13   10.40    5.30
  -1  17  13   12.80    5.60
   1 -17  13    1.80    1.90
   1  17 -13    4.60    2.80
   1  17 -13    3.10    2.70
  -1  17  13    8.30    4.10
   1  17  14   14.70    5.50
  -1  17 -14   32.20    6.90
  -1  17 -14   32.30    6.30
  -1 -17  14   25.10    4.70
  -1 -17  14   18.80    5.00
   1 -17 -14   40.90    7.70
   1 -17 -14   36.40    9.20
  -1 -17  14   38.00   10.20
   1  17  14   37.80    9.30
  -1 -17 -14   23.70    6.20
  -1  17  14   26.40    8.30
  -1  17  14   32.10    8.20
  -1 -17 -14   38.70   10.00
   1 -17  14   23.10    5.10
   1  17 -14   30.10    6.80
   1  17 -14   24.80    5.10
   1 -17  14   20.60    7.60
   1 -17  14   43.90    7.70
  -1 -17  15    2.20    1.90
   1 -17 -15   -1.30    2.00
   1  17  15    3.30    3.00
  -1  17 -15    0.20    1.10
   1  17  15   -1.10    1.20
  -1  17 -15    1.10    2.00
   1 -17 -15    0.70    1.60
  -1 -17  15    0.50    2.20
   1 -17  15    1.00    1.30
   1  17 -15    2.20    2.50
  -1 -17 -15    0.50    1.70
   1 -17  15   -0.40    1.70
  -1 -17 -15    0.10    1.90
   1 -17  15    0.50    1.20
  -1  17  15    0.30    1.90
   1  17 -15    0.10    1.00
  -1  17  15    2.70    2.90
   1  17  16    1.90    2.20
   1 -17 -16    8.80    5.30
  -1  17 -16    5.70    3.30
  -1 -17  16    0.30    2.10
  -1 -17  16    4.30    2.60
   1  17 -16    3.60    2.90
  -1 -17 -16    7.30    4.40
  -1  17  16    7.40    4.30
  -1 -17 -16    1.40    2.50
  -1  17  16    4.30    3.30
   1 -17  16    3.80    3.90
  -1 -17  17   35.10    6.40
   1 -17 -17   36.80    8.90
   1  17  17   37.00    8.60
   1  17  17   40.20    9.20
  -1  17 -17   48.80    8.80
  -1 -17  17   18.30    6.70
  -1  17  17   31.40    8.00
  -1  17  17   53.09   11.10
   1  17 -17   35.20    7.20
  -1 -17 -17   48.00   11.00
  -1 -17  18    2.10    2.80
   1  17  18    0.20    1.50
  -1 -17  18   -0.60    0.70
   1  17  18    5.00    3.30
   1 -17 -18    1.90    2.60
  -1  17 -18    0.80    3.20
  -1  17  18    3.70    3.20
  -1  17  18   -0.90    1.30
  -1 -17 -18   -0.50    2.00
  -1 -17  19   25.50    7.40
  -1  17 -19   29.30    6.40
   1 -17 -19   22.00    6.40
  -1 -17  19   31.40    5.80
   1  17  19   13.80    4.50
   1  17  19   17.60    5.50
  -1  17  19   46.90   12.40
  -1  17  19   19.50    5.50
   1  17 -19   32.80    6.90
  -1 -17 -19   44.80   10.00
  -1  17 -20   14.90    4.20
   1 -17 -20   15.50    5.60
  -1 -17  20   10.90    4.60
  -1  17  20    6.60    3.70
   1 -17  20   12.60    5.20
  -1 -17 -20   21.30    5.90
  -1 -17  21   17.30    5.60
   1  17  21   11.80    3.90
   1 -17 -21   28.10   10.10
  -1  17  21   24.00    6.20
  -1  17  21   12.80    4.20
   1  17 -21   10.50    3.50
   1 -17  21   10.70    4.60
   1  17  22    9.70    3.20
  -1 -17  22    8.60    3.80
   1  17  22   11.20    4.60
  -1  17  22    4.30    2.20
   1 -17  22   10.90    4.20
  -1  17  22   15.80    4.30
   1 -18   0    2.50    2.30
   1  18   0    1.10    1.80
  -1 -18   0    5.00    3.40
  -1 -18   0   -2.30    0.70
  -1  18   0   -0.10    1.10
   1 -18   0    0.60    2.20
   1  18   0    1.50    1.40
  -1  18   0    0.80    1.20
   1 -18   0   -0.10    1.50
  -1  18   0   -0.90    1.30
   1  18   0    0.00    0.70
   1  18   0    0.00    1.40
  -1 -18   0    2.60    2.50
   1  18   0   -1.40    0.70
  -1  18   0   -0.80    1.60
  -1 -18   1    5.80    3.30
  -1 -18   1    5.40    3.70
   1  18   1   10.50    3.30
   1  18   1   11.90    4.30
   1 -18  -1    4.90    3.30
  -1  18  -1    5.20    3.10
  -1  18  -1    8.10    4.30
   1 -18  -1    4.20    2.90
  -1 -18   1   11.30    4.30
  -1  18  -1   10.50    3.90
   1  18   1   12.50    5.10
   1  18   1    7.50    3.40
   1 -18  -1    5.10    3.40
  -1 -18  -1    8.50    3.60
   1  18  -1    7.40    3.50
   1  18  -1   14.30    3.70
   1 -18   1    6.20    3.80
  -1  18   1    5.20    2.90
  -1  18   1    7.90    4.30
  -1  18   1    9.60    3.10
  -1  18   1    9.20    3.80
   1 -18   1    4.50    3.30
  -1 -18  -1   10.30    4.50
  -1 -18  -1    6.80    3.60
   1  18  -1    5.80    3.10
   1 -18   1   10.30    4.30
   1  18   2  138.79   12.20
  -1 -18   2  128.89   16.60
   1 -18  -2  125.09   16.00
   1  18   2  108.59   13.40
  -1 -18   2  162.88   14.60
  -1  18  -2  127.69   13.30
   1  18   2  131.89   12.90
   1 -18  -2  120.99   13.70
  -1 -18   2  138.89   13.20
   1 -18  -2  150.38   18.20
   1  18   2  152.58   13.90
  -1  18  -2  151.28   13.50
  -1 -18  -2  119.79   15.20
   1 -18   2  132.19   13.60
  -1  18   2  133.39   15.00
  -1  18   2  157.08   13.10
  -1  18   2  131.19   13.20
   1  18  -2  131.39   13.40
   1 -18   2  110.79   15.90
  -1  18   2  129.09   11.90
  -1 -18  -2  134.79   17.20
  -1 -18  -2  109.39   13.20
   1  18  -2  125.89   11.60
   1 -18   2  135.29   13.80
   1  18  -2  149.69   13.70
  -1  18  -3   18.80    4.50
  -1  18  -3    8.20    3.70
   1 -18  -3    6.90    3.70
   1  18   3    8.80    3.50
   1  18   3    8.70    4.20
   1  18   3    8.40    3.80
   1 -18  -3   10.20    4.90
   1 -18  -3    2.40    3.10
  -1  18  -3    7.40    3.30
  -1 -18   3    8.30    3.70
  -1 -18   3   13.50    5.40
   1  18  -3    7.30    3.10
   1  18  -3   18.50    5.80
  -1 -18  -3    6.50    3.80
   1 -18   3    6.40    3.90
  -1  18   3   13.20    4.00
  -1  18   3    7.90    3.90
  -1 -18  -3   14.50    5.40
   1 -18   3   11.00    4.40
  -1  18   3   11.30    3.90
   1  18  -3   12.20    4.40
  -1 -18  -3   15.70    5.70
   1 -18   3   11.60    4.10
  -1  18   3   11.30    5.40
  -1  18  -4   31.00    7.20
   1  18   4   29.70    7.20
   1  18   4   25.30    6.10
  -1  18  -4   26.80    5.60
   1 -18  -4   17.50    5.80
   1 -18  -4   12.40    5.20
  -1 -18   4   27.10    6.20
   1  18   4   20.40    5.10
  -1 -18   4   25.50    6.80
   1 -18  -4   23.20    6.20
  -1  18   4   22.80    5.10
   1 -18   4   31.20    7.80
   1  18  -4   29.40    5.90
   1 -18   4   15.10    4.90
  -1  18   4   28.70    6.50
  -1 -18  -4   22.00    6.60
  -1  18   4   21.20    5.40
  -1 -18  -4   25.90    6.60
   1  18  -4   19.00    8.40
   1  18  -4   20.10    5.70
  -1 -18  -4   22.80    6.50
  -1  18   4   20.90    6.50
   1 -18   4   23.70    6.00
   1 -18  -5   12.50    4.40
  -1 -18   5   11.70    4.10
   1  18   5   11.80    5.20
  -1  18  -5   11.40    3.60
  -1  18  -5   15.60    5.10
  -1  18  -5    6.20    3.30
   1 -18  -5   14.80    5.40
  -1 -18   5   15.00    4.80
   1  18   5   18.30    5.00
   1 -18  -5    9.40    4.60
   1  18   5    7.80    4.30
   1  18   5   11.00    4.10
  -1 -18   5    8.00    3.90
   1  18  -5   10.50    4.20
  -1  18   5   11.00    3.90
  -1  18   5   10.70    3.40
   1  18  -5   12.70    4.00
  -1  18   5    7.50    3.30
   1 -18   5   14.80    4.90
   1  18  -5    9.30    4.10
  -1 -18  -5   13.40    4.60
   1 -18   5    7.00    4.00
   1 -18   5    9.40    4.40
  -1  18   5   11.40    5.40
  -1 -18  -5    8.10    4.30
   1 -18   5   10.70    3.70
  -1 -18   6  184.58   16.70
   1  18   6  162.68   15.00
   1 -18  -6  175.38   17.70
  -1  18  -6  197.18   17.10
  -1 -18   6  182.28   16.40
   1 -18  -6  194.88   17.20
  -1  18  -6  174.18   15.10
  -1  18  -6  183.38   16.70
  -1 -18   6  198.18   16.60
   1  18   6  183.08   16.10
  -1 -18   6  166.88   17.10
  -1 -18   6  187.48   17.50
   1 -18  -6  179.58   18.20
   1  18   6  214.68   19.10
  -1  18   6  218.48   20.00
   1  18  -6  181.58   16.80
  -1 -18  -6  192.28   18.50
   1 -18   6  184.68   17.10
   1 -18   6  152.28   14.80
  -1  18   6  156.48   15.80
  -1 -18  -6  174.58   16.70
   1 -18   6  175.58   16.30
  -1  18   6  191.18   14.80
  -1  18   6  188.58   16.10
   1  18  -6  194.18   15.90
   1 -18   6  189.68   17.80
   1 -18   6  176.88   17.70
   1  18  -6  172.98   16.60
   1  18   7  134.99   11.90
  -1 -18   7  114.69   12.20
  -1 -18   7  120.39   13.00
   1  18   7  124.49   12.20
  -1 -18   7  151.58   14.20
   1 -18  -7  116.79   16.90
  -1  18  -7  127.29   12.00
  -1 -18   7  143.89   13.60
  -1 -18   7  117.69   16.00
   1  18   7  161.28   15.80
  -1  18  -7  123.59   12.90
   1 -18  -7  131.49   13.50
  -1  18  -7  114.79   12.80
   1 -18   7  150.68   14.10
  -1  18   7  114.29   10.60
   1  18  -7  125.59   12.20
   1  18  -7  116.59   12.90
  -1 -18  -7  130.89   13.40
  -1 -18  -7  129.29   14.70
   1  18  -7  124.39   13.10
  -1  18   7  127.69   13.00
   1 -18   7  121.29   13.40
   1 -18   7  123.59   16.60
  -1  18   7  124.99   22.10
   1 -18   7  136.09   13.60
  -1  18   7  129.19   12.40
   1 -18   7  111.29   11.60
  -1  18  -8    2.60    2.20
  -1 -18   8    0.30    1.70
  -1 -18   8    1.10    2.50
   1  18   8    2.90    1.80
  -1  18  -8    0.40    1.60
   1 -18  -8    0.00    1.20
  -1 -18   8    0.70    1.80
  -1  18  -8    2.40    2.50
  -1 -18   8    1.30    1.80
   1  18   8    0.30    1.50
   1 -18  -8    1.10    2.30
  -1 -18   8    0.90    1.70
   1 -18   8    3.90    2.90
  -1 -18  -8    1.30    2.30
   1 -18   8   -0.40    1.90
  -1 -18  -8    1.10    2.10
   1 -18   8    0.80    2.10
   1 -18   8    0.70    1.40
  -1  18   8    0.00    1.80
   1  18  -8    2.40    2.20
  -1  18   8    0.40    2.20
   1 -18   8    4.00    3.00
   1  18  -8    3.30    2.60
   1  18  -8   -0.50    1.50
  -1  18   8    1.90    2.40
  -1 -18   9    4.50    2.90
   1 -18  -9   -0.10    1.10
  -1  18  -9    0.70    1.70
   1 -18  -9    2.50    3.00
  -1 -18   9   -0.40    0.70
  -1  18  -9    0.20    1.90
  -1  18  -9    1.40    1.80
   1  18   9    2.30    1.80
  -1 -18   9    1.00    2.00
  -1 -18   9    0.70    2.00
   1  18   9    1.40    2.50
  -1 -18   9   -0.20    1.00
  -1 -18  -9    2.00    3.00
   1 -18   9    2.00    2.30
   1  18  -9    3.00    2.60
   1 -18   9    4.10    2.90
  -1  18   9    1.30    2.20
  -1  18   9    3.90    2.50
   1 -18   9    3.00    2.40
   1 -18   9    0.00    1.40
  -1  18   9    1.00    2.30
  -1 -18  -9    2.50    2.40
   1  18  -9    2.00    2.20
   1  18  -9    3.60    3.00
   1 -18 -10   17.10    6.20
  -1 -18  10   22.20    5.40
  -1  18 -10   27.00    6.40
   1  18  10   27.40    7.80
  -1 -18  10    8.80    4.50
  -1 -18  10   26.40    6.00
  -1  18 -10   25.50    7.00
  -1 -18  10   24.50    5.80
   1 -18 -10   26.20    6.40
   1  18  10   20.90    4.90
  -1  18 -10   17.50    5.20
  -1  18  10   21.00    5.00
   1 -18  10   12.00    4.50
  -1 -18 -10   11.20    4.30
   1 -18  10   12.70    4.10
   1 -18  10   19.10    6.30
   1  18 -10   18.20    5.30
  -1  18  10    8.60    3.70
   1  18 -10   23.60    6.00
   1 -18  10   17.10    4.70
   1  18 -10   15.90    5.70
  -1 -18 -10   11.50    5.30
  -1  18  10   11.30    5.50
  -1  18 -11   13.40    4.40
  -1  18 -11   15.20    4.60
  -1 -18  11   17.80    5.00
  -1  18 -11   11.90    4.60
   1 -18 -11   13.20    4.50
  -1 -18  11   16.20    7.00
  -1 -18  11   19.90    5.00
   1 -18 -11    5.60    3.50
   1  18  11   14.10    5.40
  -1 -18  11   12.10    4.40
   1  18 -11    8.70    4.20
  -1  18  11    6.40    3.90
   1 -18  11    9.90    3.30
  -1 -18 -11   12.20    5.60
   1 -18  11   10.70    5.50
   1 -18  11   15.80    4.60
   1  18 -11   12.20    4.30
   1  18 -11   10.50    4.00
  -1 -18 -11    9.40    4.50
  -1  18  11    9.50    4.40
  -1  18 -12   18.10    5.50
  -1 -18  12   22.10    5.20
   1  18  12   27.70    7.80
   1  18  12    8.30    4.30
  -1 -18  12   14.10    5.60
   1 -18 -12   14.30    6.80
   1 -18 -12   18.20    5.40
  -1 -18  12   29.80    6.50
   1  18 -12   11.00    3.90
   1 -18  12   10.80    3.60
  -1  18  12   26.80    7.80
   1 -18  12   17.80    4.80
  -1  18  12   12.10    4.90
   1  18 -12   11.30    4.70
   1 -18  12   20.10    5.20
  -1 -18 -12   12.10    4.60
  -1 -18 -12   12.80    6.90
   1 -18  12   17.00    6.30
  -1 -18  13   19.00    5.30
   1  18  13   20.40    6.30
   1 -18 -13   13.90    6.00
   1  18  13   20.80    7.10
  -1 -18  13    6.50    4.00
  -1 -18  13   30.90    5.80
   1 -18 -13   18.70    5.40
  -1  18 -13   13.60    4.60
  -1  18 -13   19.90    5.90
  -1 -18 -13   26.90    6.70
   1  18 -13   11.90    4.40
   1 -18  13   13.40    4.00
  -1  18  13   19.40    6.70
   1 -18  13   10.40    5.00
  -1  18  13   10.50    5.00
   1 -18  13   11.60    3.80
   1 -18  13   11.30    3.80
  -1 -18 -13   31.10    8.60
   1  18 -13   11.20    3.60
   1  18 -13   17.30    5.90
   1 -18 -14   49.20    9.00
  -1 -18  14   67.59   13.90
  -1  18 -14   32.00    6.40
  -1 -18  14   61.49    9.40
  -1  18 -14   48.60    8.70
  -1 -18  14   59.19    7.60
   1  18  14   50.69   10.10
   1 -18 -14   55.59   11.20
   1  18  14   49.30   10.00
  -1 -18 -14   67.19   10.40
   1 -18  14   58.89    8.40
  -1  18  14   33.60    9.40
  -1 -18 -14   64.19   12.80
   1 -18  14   42.70   10.10
  -1  18  14   47.30    9.80
   1  18 -14   57.39    8.50
   1  18 -14   66.29   10.40
   1 -18 -15    8.70    5.50
  -1  18 -15    6.60    3.00
   1  18  15    6.80    4.00
  -1  18 -15    7.90    3.70
  -1 -18  15    7.90    3.00
  -1 -18  15    8.00    4.40
   1 -18 -15    3.10    3.00
   1  18  15   16.80    5.80
  -1  18  15    6.80    4.10
   1 -18  15    7.20    4.30
   1  18 -15   10.10    4.10
  -1  18  15   12.80    5.40
   1  18 -15    3.00    2.20
  -1 -18 -15   10.20    5.20
  -1 -18 -15    7.80    5.40
   1 -18 -16    5.40    3.90
   1  18  16    4.40    2.90
  -1 -18  16    7.00    3.00
  -1 -18  16    5.70    3.80
  -1  18 -16   10.20    3.90
   1  18  16    4.00    3.10
  -1  18  16    5.80    3.60
  -1  18  16   10.90    4.90
  -1 -18 -16   13.70    6.00
   1  18 -16    7.90    3.70
  -1 -18  17    0.20    1.20
   1  18  17    0.10    1.60
  -1 -18  17   -0.80    1.00
   1 -18 -17    1.40    2.80
  -1  18 -17    2.30    3.50
   1  18  17   -0.50    1.20
  -1  18  17   -0.10    1.60
  -1  18  17    0.20    2.10
  -1 -18 -17    0.10    1.70
   1  18  18   15.20    4.90
   1  18  18   23.80    6.60
  -1  18 -18   20.10    5.10
   1 -18 -18   21.60    6.50
  -1 -18  18    7.70    4.10
  -1  18  18   17.40    8.00
  -1  18  18   10.40    4.40
  -1 -18 -18   21.90    6.80
   1  18 -18   13.60    4.30
   1  18  19   16.10    4.80
  -1  18 -19   32.80    6.10
   1 -18 -19   36.80    8.50
   1  18  19   22.60    5.60
  -1 -18  19   16.70    5.80
   1 -18  19   10.60    4.90
  -1 -18 -19   36.00    7.80
  -1  18  19   20.40    5.00
  -1  18  19   11.60    4.70
   1  18 -19   33.30    6.60
  -1 -18  20    3.50    2.70
   1  18  20    5.20    3.00
   1 -18 -20    3.80    2.80
   1  18  20    8.30    5.30
  -1  18  20    2.30    1.90
   1 -18  20    4.40    3.10
   1  18 -20    6.10    2.90
  -1  18  20    1.30    2.20
  -1 -18  21   11.00    4.10
   1  18  21    3.30    2.30
  -1  18  21    3.00    2.10
  -1  18  21    2.10    1.80
   1 -18  21    2.80    2.50
  -1  19   0   -1.90    0.80
   1  19   0    0.10    0.90
  -1 -19   0    0.20    1.30
   1  19   0    0.40    1.40
   1  19   0    0.20    1.50
  -1 -19   0   -0.10    1.70
  -1  19   0   -0.20    1.30
   1 -19   0    3.70    3.40
   1 -19   0    0.30    1.70
   1  19   0    0.60    1.70
   1 -19   0    1.70    2.30
  -1  19   0    0.70    1.50
  -1  19   0    0.10    1.10
  -1 -19   0    1.00    1.80
   1  19   1    9.00    4.00
  -1  19  -1   13.60    5.40
  -1 -19   1    5.40    3.90
   1  19   1    9.80    4.30
   1  19   1   10.20    4.00
   1 -19  -1    6.30    3.50
   1  19   1   11.10    3.40
  -1 -19   1    6.30    3.50
   1 -19  -1   13.90    5.60
  -1 -19   1   16.20    5.40
  -1  19  -1   14.90    4.80
  -1  19  -1   22.20    6.50
   1 -19  -1    5.30    3.40
   1 -19   1   13.90    4.70
   1  19  -1   11.10    4.00
  -1 -19  -1   12.90    4.70
   1 -19   1   18.00    6.40
   1  19  -1   13.30    4.70
   1 -19   1   11.50    4.50
  -1  19   1   16.70    5.80
  -1 -19  -1   17.60    5.50
  -1  19   1   10.50    3.50
  -1  19   1   12.00    5.20
  -1 -19  -1    8.70    4.30
  -1  19   1   11.60    4.40
  -1  19  -2   56.19   10.20
   1  19   2   54.09    9.90
  -1 -19   2   36.00    8.20
   1  19   2   42.40    7.30
  -1  19  -2   71.59   10.50
   1 -19  -2   71.69   12.20
  -1 -19   2   58.59   11.00
   1  19   2   76.79   10.90
   1 -19  -2   61.99   10.20
   1 -19  -2   76.09   12.00
  -1 -19   2   28.40    7.90
   1  19   2   73.39   10.90
  -1 -19  -2   41.80    8.50
   1 -19   2   48.10    9.10
   1 -19   2   65.19   11.70
  -1 -19  -2   53.59    9.50
  -1  19   2   52.29    9.20
  -1 -19  -2   61.39   11.00
  -1  19   2   84.19   13.50
   1 -19   2   46.30    9.30
  -1  19   2   47.30    7.90
   1  19  -2   63.39   10.70
   1  19  -2   63.89   10.70
  -1  19  -3   13.20    4.70
  -1 -19   3    7.20    4.20
   1  19   3    6.70    2.90
   1  19   3    4.40    3.20
   1  19   3   12.70    4.20
   1  19   3    3.80    3.30
   1 -19  -3    6.30    3.70
  -1  19  -3    4.90    3.00
  -1 -19   3    8.90    4.00
   1 -19  -3    9.80    4.60
   1 -19  -3    4.90    3.80
  -1  19   3   10.00    4.00
   1 -19   3   14.90    5.70
   1 -19   3   11.40    4.40
  -1  19   3   17.40    4.80
  -1 -19  -3    9.30    4.20
   1 -19   3   15.00    4.60
   1  19  -3    7.70    4.00
  -1 -19  -3   14.00    5.30
  -1 -19  -3    9.20    4.20
   1  19  -3    6.50    3.50
  -1  19   3    7.20    4.50
   1  19  -3    8.10    3.10
   1 -19  -4   25.90    7.20
  -1 -19   4   25.20    6.40
   1 -19  -4   25.30    6.70
   1  19   4   33.20    8.30
  -1 -19   4   21.10    6.30
   1  19   4   32.50    6.90
  -1  19  -4   26.90    6.70
   1 -19  -4   31.30    8.20
   1  19   4   19.60    6.10
  -1  19  -4   20.70    5.60
   1  19   4   41.80    9.30
   1 -19   4   17.40    6.30
  -1  19   4   22.60    5.60
  -1 -19  -4   18.20    5.80
  -1  19   4   27.60    8.00
  -1  19   4   28.70    7.00
   1  19  -4   19.60    5.50
   1 -19   4   27.70    6.70
   1  19  -4   33.10    7.50
   1  19  -4   31.80    6.20
  -1 -19  -4   23.60    7.10
  -1 -19  -4   18.90    6.00
   1  19   5   18.30    4.60
  -1 -19   5   16.20    5.80
  -1  19  -5   14.20    5.00
   1 -19  -5   15.90    5.70
   1  19   5   13.40    4.40
  -1 -19   5   23.90    6.60
  -1 -19   5   17.60    5.60
   1 -19  -5   15.20    5.30
  -1  19  -5   22.30    5.20
   1  19   5   20.80    5.60
   1  19   5   13.00    5.10
   1 -19  -5   20.20    6.10
  -1  19  -5   15.00    6.00
  -1  19   5   17.30    8.80
   1 -19   5   16.10    5.70
   1  19  -5   18.70    5.60
   1 -19   5   14.70    4.50
  -1  19   5   10.90    4.00
  -1 -19  -5   25.60    7.50
   1 -19   5   21.40    6.10
  -1  19   5   23.90    6.30
   1  19  -5   18.70    6.80
   1 -19   5   15.90    5.30
   1  19  -5   16.80    4.70
  -1 -19  -5   20.10    5.80
  -1 -19   6   88.89   12.50
  -1 -19   6   95.49   10.40
  -1 -19   6   82.59   12.10
   1  19   6   90.99    9.50
   1 -19  -6   84.59   14.00
  -1  19  -6   90.49   13.00
   1  19   6  103.09   10.70
  -1  19  -6  101.09    9.80
  -1 -19   6   80.29   12.10
  -1  19  -6   73.79   12.90
  -1 -19   6   87.49   13.40
   1 -19  -6  102.69   14.00
  -1 -19  -6   92.29   13.30
  -1  19   6   74.99   11.50
   1 -19   6   87.59   12.50
  -1  19   6   91.79   15.10
   1  19  -6   92.09   13.50
   1 -19   6  102.29   14.20
   1  19  -6  115.89   17.60
   1  19  -6  100.79   10.10
   1 -19   6   81.49   13.60
  -1  19   6   97.79   10.50
   1 -19   6   69.09   10.20
  -1 -19  -6   70.49   12.80
   1  19   7   11.40    3.70
  -1  19  -7   17.80    5.50
   1  19   7   13.10    5.40
  -1  19  -7   14.40    4.90
   1  19   7   20.10    6.20
  -1 -19   7   20.00    5.80
  -1 -19   7   27.70    7.20
  -1  19  -7   22.20    5.30
  -1 -19   7   20.20    5.70
   1 -19  -7   19.20    5.70
  -1 -19   7   24.70    6.10
  -1 -19   7   29.20    7.30
   1 -19  -7   23.40    7.20
  -1 -19  -7   16.10    6.30
   1 -19   7   27.90    6.90
  -1  19   7   21.20    6.20
   1  19  -7   21.70    6.20
   1 -19   7   17.00    5.90
   1  19  -7   28.90    6.40
  -1  19   7   19.80    5.40
   1  19  -7   26.90    6.70
   1 -19   7   18.30    5.40
  -1  19   7   21.40    7.00
  -1 -19  -7   20.70    6.10
   1  19   8    2.90    3.10
   1 -19  -8    4.90    3.90
  -1 -19   8   -0.10    1.00
  -1  19  -8    0.60    2.30
  -1  19  -8   -0.70    1.00
  -1  19  -8    1.40    2.00
  -1 -19   8   -0.20    1.10
   1  19   8    1.30    1.60
  -1 -19   8    0.80    1.50
  -1 -19   8    2.40    2.40
   1  19   8   -1.30    1.90
  -1 -19   8    2.40    2.20
   1 -19  -8    0.70    1.80
   1 -19   8    0.70    1.30
   1  19  -8   -0.70    1.80
  -1 -19  -8    0.30    1.60
   1 -19   8   -0.80    1.00
  -1  19   8    1.30    2.90
  -1 -19  -8   -0.40    1.80
  -1  19   8    1.20    2.80
   1  19  -8    0.20    1.90
   1 -19   8    0.20    1.90
   1  19  -8    3.40    2.30
  -1  19   8    0.60    2.00
   1 -19   8    1.50    2.20
   1 -19  -9   17.20    6.50
   1  19   9   24.10    5.20
   1  19   9   16.90    5.70
  -1  19  -9   14.30    4.60
  -1 -19   9   10.00    4.30
  -1  19  -9   21.70    5.30
   1 -19  -9   17.60    5.20
  -1 -19   9   18.20    5.30
  -1 -19   9   13.80    4.20
  -1 -19   9   20.40    6.50
   1  19   9   13.40    4.90
  -1  19  -9   21.10    6.20
   1 -19   9   26.90    7.10
  -1 -19  -9   15.40    5.30
   1 -19   9   25.00    6.20
  -1 -19  -9   16.10    5.80
   1 -19   9   14.00    4.10
   1  19  -9   22.90    6.30
  -1  19   9   16.80    6.50
  -1  19   9   20.20    5.90
  -1  19   9   15.90    4.60
   1  19  -9   33.50    7.30
   1  19  -9   23.70    5.90
   1 -19   9   16.30    5.20
  -1  19 -10    0.80    1.90
  -1  19 -10    1.60    2.60
   1 -19 -10    5.60    3.80
   1  19  10   -1.30    1.30
  -1 -19  10    2.10    2.30
  -1 -19  10    1.60    2.00
   1  19  10    4.10    3.20
  -1  19 -10    7.20    3.50
  -1 -19  10    2.20    2.10
   1 -19 -10    2.70    4.00
   1  19  10    3.90    2.20
  -1 -19  10    1.90    1.60
  -1 -19 -10   -0.50    1.60
  -1 -19 -10    2.70    2.80
   1  19 -10   -1.40    1.40
   1 -19  10    0.70    1.30
   1 -19  10    0.20    1.20
   1  19 -10    0.20    2.00
   1  19 -10   -0.50    1.80
   1 -19  10    1.50    2.00
  -1  19  10    1.10    2.20
  -1  19  10    0.90    2.60
   1 -19  10    2.40    2.40
  -1  19  10    1.70    1.80
   1 -19  10    1.00    2.00
   1  19  11   16.80    6.50
  -1 -19  11   41.20    6.70
  -1 -19  11   34.30    8.80
  -1  19 -11   34.30    7.10
   1  19  11   28.20    7.30
  -1 -19  11   27.00    5.80
  -1  19 -11   45.50    9.40
   1 -19 -11   34.80    7.30
  -1 -19  11   21.40    5.40
  -1  19 -11   35.30    8.50
   1 -19 -11   23.80    7.30
   1 -19  11   33.80    8.00
   1 -19  11   30.50    6.30
  -1 -19 -11   25.10    7.90
   1  19 -11   37.40    7.30
   1 -19  11   41.60    7.60
   1  19 -11   35.40    7.40
   1  19 -11   31.50    7.30
  -1  19  11   31.70    8.30
  -1  19  11   38.90    8.80
  -1 -19 -11   44.60    8.70
   1  19  12    7.30    4.00
   1 -19 -12    5.70    4.30
   1 -19 -12   21.80    6.10
   1  19  12    2.80    2.70
  -1 -19  12   10.80    5.10
  -1 -19  12   13.90    4.00
  -1  19 -12   18.40    5.30
  -1  19 -12    8.90    3.50
  -1 -19  12    5.50    2.70
   1 -19  12   19.40    5.10
  -1  19  12   15.70    5.90
   1 -19  12   11.70    5.40
   1 -19  12   10.40    4.40
  -1 -19 -12   10.00    4.30
   1  19 -12   15.30    6.30
  -1  19  12   13.00    5.30
  -1 -19 -12   16.00    6.50
   1  19 -12   13.20    4.50
   1  19 -12    3.60    2.60
   1  19  13   -1.60    0.70
  -1 -19  13    2.40    2.00
   1  19  13    2.40    2.40
  -1  19 -13   -0.50    1.30
  -1 -19  13   -1.40    0.80
   1 -19 -13   -0.20    2.20
   1 -19 -13    1.60    1.90
  -1 -19  13    1.40    1.80
  -1  19 -13    0.90    1.40
  -1 -19 -13    0.80    2.60
  -1  19  13   -0.50    1.60
  -1  19  13   -0.50    1.10
   1 -19  13   -0.20    1.30
   1 -19  13    2.10    1.90
  -1 -19 -13    4.00    2.60
   1  19 -13    0.90    2.50
   1  19 -13   -0.70    0.90
  -1  19 -14   19.60    5.20
  -1 -19  14   16.30    4.30
   1 -19 -14   14.40    5.00
   1  19  14   28.80    6.90
  -1 -19  14   27.80    8.20
   1  19  14   37.50    8.20
   1 -19 -14   11.20    5.10
  -1  19 -14   32.40    6.70
  -1  19  14   30.90    8.60
   1  19 -14   17.80    4.90
  -1 -19 -14   22.90    7.50
   1 -19  14   17.50    6.70
  -1 -19 -14   19.00    6.10
  -1  19  14   15.10    5.10
   1  19 -14   23.70    5.80
  -1 -19  15    5.30    2.70
   1  19  15    4.00    3.00
  -1  19 -15    1.80    1.60
   1  19  15    5.20    3.50
  -1  19 -15    1.20    2.00
   1 -19 -15    0.80    2.40
  -1 -19  15    0.90    1.90
   1  19 -15    1.30    1.50
  -1  19  15    1.40    2.10
  -1  19  15   -1.20    1.00
  -1 -19 -15    9.10    4.70
   1  19 -15    3.10    2.70
  -1  19 -16    8.30    3.70
   1 -19 -16    4.10    3.00
  -1 -19  16    6.10    3.00
   1  19  16    7.90    3.70
   1  19  16   10.80    4.70
   1  19 -16   10.60    5.70
  -1  19  16   11.10    4.80
  -1 -19 -16    8.80    5.00
  -1  19  16    7.70    3.90
  -1  19 -17    5.80    3.00
   1 -19 -17    1.00    2.30
   1  19  17    3.20    2.70
   1  19  17   -0.10    1.20
  -1 -19 -17    5.30    3.70
  -1  19  17    2.10    3.00
   1  19 -17    7.50    3.40
  -1  19  17   -0.20    1.40
   1 -19 -18    8.90    4.40
  -1  19 -18    2.10    2.30
  -1 -19  18    2.10    2.20
   1  19  18    3.00    2.60
   1  19  18   -0.40    1.10
  -1  19  18    2.10    2.10
   1  19 -18    5.50    2.90
  -1  19  18    2.80    2.80
  -1 -19 -18    1.20    2.20
   1  19  19    6.10    3.00
   1 -19 -19    1.80    2.10
  -1 -19  19    2.00    2.00
   1  19  19    4.50    3.30
  -1  19  19    1.40    2.10
   1  19 -19    6.40    3.10
  -1 -19 -19    2.90    3.10
  -1  19  19    4.50    2.70
   1  19  20   14.70    4.50
   1 -19 -20   18.00    6.90
  -1  19  20    6.60    2.90
   1 -19  20   19.90    5.70
  -1  19  20   11.90    4.00
   1  20   0    2.20    2.90
   1  20   0    1.60    2.00
  -1 -20   0    1.10    2.30
  -1 -20   0    0.50    1.70
  -1 -20   0    3.70    3.10
  -1  20   0   -0.10    1.70
   1 -20   0   -1.10    1.20
  -1  20   0    1.90    2.20
  -1  20   0   -0.50    1.10
   1 -20   0    0.40    1.80
  -1  20   0    5.10    3.40
   1 -20   0    4.30    3.10
  -1 -20   1   12.60    4.80
   1  20   1    9.00    3.10
  -1  20  -1   11.60    4.70
   1  20   1    9.50    3.80
  -1 -20   1   19.40    5.90
   1 -20  -1    8.50    3.60
  -1  20  -1    8.70    3.70
  -1 -20   1    7.80    4.40
   1  20   1   11.20    5.20
   1 -20  -1   14.90    5.40
   1  20   1    7.10    3.90
   1 -20  -1    8.10    4.00
   1 -20   1    7.40    4.70
   1  20  -1    7.50    4.40
   1 -20   1   18.10    5.60
  -1 -20  -1   10.80    4.70
  -1  20   1   10.60    4.10
   1  20  -1    7.40    3.40
  -1 -20  -1    9.70    4.20
  -1  20   1   10.70    3.40
  -1 -20  -1    3.70    3.80
   1 -20   1   20.40    6.10
  -1  20   1    5.00    3.90
  -1  20   1   12.50    6.30
   1 -20  -2   12.60    5.50
   1  20   2    3.60    2.50
  -1  20  -2    9.30    4.00
   1 -20  -2    9.70    4.30
   1  20   2    7.30    3.90
  -1  20  -2    5.60    3.50
  -1 -20   2    8.40    4.10
   1  20   2    5.10    2.40
   1 -20  -2    9.80    4.30
  -1 -20   2    3.10    2.70
  -1 -20  -2    6.80    3.80
  -1  20   2    6.00    2.80
   1  20  -2    9.00    4.30
   1  20  -2    1.00    2.00
  -1  20   2    6.00    2.80
   1 -20   2    6.30    3.60
   1 -20   2    0.00    1.90
  -1 -20  -2    1.00    3.10
  -1  20   2    8.30    4.40
  -1 -20  -2    2.90    2.60
   1 -20   2    6.30    3.20
  -1  20   2   14.50    5.50
   1  20   3   19.80    5.00
   1  20   3   14.00    4.10
   1  20   3   17.40    5.40
   1  20   3   20.90    8.70
  -1 -20   3   17.30    6.10
  -1  20  -3   23.40    6.10
   1 -20  -3   24.00    6.30
   1 -20  -3   25.50    7.60
  -1 -20   3   29.70    7.10
   1 -20  -3   18.50    6.20
  -1  20  -3   22.90    6.60
  -1  20   3   28.10    7.10
  -1 -20  -3   25.70    6.80
   1  20  -3   22.80    6.10
  -1 -20  -3   19.40    6.30
  -1  20   3   15.60    4.40
  -1  20   3   29.20    6.20
   1 -20   3   33.70    8.60
   1 -20   3   19.60    5.60
  -1 -20  -3   17.40    5.70
  -1  20   3   14.20    5.80
   1  20  -3   14.70    5.10
   1  20   4   29.50    6.60
  -1  20  -4   37.30    8.00
  -1 -20   4   18.20    6.00
   1 -20  -4   20.60    6.70
   1  20   4   26.10    6.80
   1 -20  -4   25.10    7.30
  -1  20  -4   29.50    7.40
  -1 -20   4   15.30    5.10
   1  20   4   21.70    5.80
   1  20   4   16.30    4.50
   1 -20  -4   16.80    5.50
  -1 -20  -4   26.80    7.30
  -1  20   4   13.00    4.90
   1  20  -4   18.90    5.90
  -1 -20  -4   17.60    5.50
   1 -20   4   25.70    6.90
   1  20  -4   28.20    5.90
   1  20  -4   23.00    6.60
  -1  20   4   18.40    6.20
  -1  20   4   17.40    5.00
  -1  20   4   17.40    4.30
   1 -20   4   20.20    6.70
  -1 -20   5    6.10    3.40
  -1 -20   5    0.60    2.00
  -1  20  -5    2.80    2.40
   1  20   5    5.40    3.80
   1 -20  -5    1.40    2.30
   1 -20  -5    5.00    3.10
   1  20   5    3.30    2.20
  -1 -20   5    0.90    1.70
  -1  20  -5    5.00    3.20
  -1 -20   5    4.50    2.80
   1  20   5    4.80    2.80
   1 -20   5    5.00    3.00
   1 -20   5    5.20    3.70
  -1  20   5    4.40    2.90
   1  20  -5    2.30    2.60
  -1  20   5    1.70    3.00
   1 -20   5    3.30    1.90
  -1 -20  -5    8.60    4.10
  -1  20   5    4.50    3.00
   1  20  -5    1.40    2.30
  -1 -20  -5    3.70    3.10
  -1  20   5    1.90    1.60
   1 -20   5    2.90    2.70
   1  20  -5    5.30    2.80
   1 -20  -6    1.40    2.40
  -1 -20   6    2.00    2.60
  -1 -20   6    2.00    1.90
   1 -20  -6   -1.70    1.30
  -1 -20   6    1.20    2.10
   1  20   6    4.10    2.80
   1  20   6    3.50    3.50
  -1  20  -6    0.90    2.20
   1  20   6    2.80    2.60
  -1  20  -6    0.60    2.00
  -1 -20   6    4.50    2.40
  -1  20  -6    0.60    1.40
   1  20   6   -0.10    0.90
   1  20   6    1.80    1.60
   1  20  -6    1.30    2.10
  -1  20   6    0.20    1.70
   1 -20   6    3.50    3.00
   1  20  -6    3.00    2.70
   1 -20   6    0.10    1.00
   1 -20   6    4.00    3.10
   1 -20   6    3.00    3.20
  -1 -20  -6   -1.00    1.40
  -1 -20  -6    7.10    3.30
  -1  20   6    2.90    1.80
   1  20  -6    2.80    2.20
  -1  20   6    2.30    2.20
  -1  20   6    2.50    3.40
  -1  20  -7    4.40    2.90
  -1  20  -7    8.70    4.40
  -1 -20   7    9.00    4.40
   1 -20  -7    6.30    4.40
   1  20   7   13.90    4.90
   1  20   7   12.70    5.00
  -1 -20   7    6.80    3.20
   1  20   7    9.00    3.20
   1  20   7   12.50    4.60
   1 -20  -7   12.10    4.90
  -1 -20   7    7.90    3.30
  -1  20  -7   14.80    4.20
  -1 -20   7    8.10    4.00
  -1  20   7    9.20    4.00
  -1 -20  -7   11.60    5.10
  -1  20   7    8.70    3.50
   1 -20   7   12.70    4.90
   1 -20   7    7.10    2.90
   1 -20   7    5.90    3.80
   1  20  -7    9.10    3.60
   1  20  -7   15.10    5.40
  -1  20   7    2.60    3.40
   1  20  -7    4.60    3.30
  -1  20  -8    1.60    2.00
  -1 -20   8    0.40    1.70
   1  20   8    2.90    2.90
  -1 -20   8    1.80    1.90
  -1 -20   8   -0.20    0.90
   1  20   8   -0.30    1.10
  -1 -20   8   -0.80    0.70
   1 -20  -8    0.90    2.70
  -1  20  -8    2.40    2.80
  -1 -20   8    0.00    1.10
   1 -20  -8    0.60    1.90
   1  20   8    4.00    2.50
  -1  20  -8    1.80    2.50
   1 -20   8    1.40    2.10
   1 -20   8   -0.40    0.80
   1 -20   8   11.40    6.60
   1  20  -8    2.10    2.00
  -1  20   8    2.60    2.20
  -1  20   8    1.50    2.00
  -1 -20  -8    0.30    1.40
   1  20  -8    2.90    2.90
  -1 -20  -8   -0.20    2.10
   1  20  -8   -2.00    1.30
   1 -20   8    0.60    2.20
  -1  20   8   -1.70    1.60
  -1 -20   9   65.19    9.80
   1  20   9   56.49    8.50
  -1 -20   9   57.29   10.40
   1 -20  -9   66.39   12.70
   1  20   9   63.39   10.50
  -1  20  -9   46.60    9.30
  -1  20  -9   79.49   12.00
  -1 -20   9   55.39    8.90
  -1 -20   9   68.29   10.20
   1 -20  -9   96.99   13.40
  -1  20  -9   64.29   12.90
   1  20   9   34.00    8.80
   1  20  -9   58.59   10.50
   1 -20   9   61.89    9.70
   1 -20   9   78.99   13.90
  -1  20   9   64.39    9.20
  -1  20   9   53.39   11.10
  -1  20   9   55.49   10.20
   1 -20   9   56.59    9.10
  -1 -20  -9   62.49   10.20
  -1 -20  -9   65.49   12.60
   1  20  -9   37.60    8.20
   1  20  10    7.00    2.90
  -1 -20  10    3.80    3.20
   1  20  10   10.30    4.90
   1 -20 -10    9.20    4.40
  -1 -20  10    6.70    3.20
  -1  20 -10    2.00    2.20
  -1 -20  10    7.50    3.10
  -1  20 -10    5.00    3.50
   1 -20 -10    3.20    3.60
   1  20  10    1.70    2.40
  -1  20 -10    1.90    2.10
  -1 -20  10    7.90    3.40
   1  20 -10    2.90    2.70
   1  20 -10    3.90    2.70
  -1  20  10    2.10    1.70
  -1  20  10    1.80    2.40
  -1 -20 -10    3.70    3.50
   1 -20  10   -0.10    1.50
  -1  20  10    3.00    3.20
  -1 -20 -10    2.50    2.40
   1 -20  10    5.90    2.90
   1 -20  10   12.10    4.20
   1  20 -10    4.50    3.10
  -1  20 -11    9.00    3.80
  -1 -20  11    4.60    3.00
  -1 -20  11    9.20    6.20
  -1 -20  11   16.00    5.40
   1 -20 -11   13.80    5.70
   1  20  11    4.10    4.20
   1 -20 -11    7.60    3.40
  -1  20 -11   13.90    4.30
  -1 -20  11    8.90    3.20
   1  20 -11   12.30    4.40
  -1 -20 -11   22.10    6.30
  -1  20  11    4.50    5.40
   1  20 -11    9.70    3.80
   1  20 -11   12.00    5.70
   1 -20  11   15.70    4.90
  -1 -20 -11   22.30    7.10
  -1  20  11   12.30    5.30
   1 -20  11   11.30    4.40
   1 -20 -12    6.80    4.10
  -1 -20  12    4.90    2.50
  -1 -20  12    8.70    3.20
   1 -20 -12   12.70    4.50
  -1 -20  12    2.20    2.40
  -1  20 -12   12.30    4.30
   1  20  12   11.50    4.90
   1  20  12    7.20    4.00
  -1  20 -12    1.00    1.60
   1 -20  12    6.80    3.00
  -1 -20 -12   10.30    4.20
  -1  20  12    6.30    3.60
  -1 -20 -12    6.80    4.30
   1  20 -12    1.60    2.70
  -1  20  12    5.70    3.70
   1 -20  12   22.10    5.50
   1  20 -12    8.70    3.60
   1  20 -12    6.60    3.20
  -1  20 -13   -0.40    1.10
  -1  20 -13    2.80    2.40
   1 -20 -13    1.70    2.10
  -1 -20  13    1.30    1.60
  -1 -20  13    0.60    1.20
   1  20  13    0.50    1.80
  -1 -20  13    0.20    0.90
   1 -20 -13    5.20    3.80
   1  20  13    1.70    2.50
   1  20 -13    2.10    2.30
   1 -20  13    1.10    1.60
  -1  20  13    1.10    2.30
  -1  20  13   -0.10    1.30
  -1 -20 -13    0.70    2.00
  -1 -20 -13    0.10    1.80
   1  20 -13   -0.60    0.90
   1  20  14   20.20    5.60
   1 -20 -14   37.80    9.20
  -1  20 -14   22.80    5.10
  -1  20 -14   33.30    7.50
  -1 -20  14   21.90    4.90
   1  20  14   32.00    7.50
  -1  20  14   43.10    9.30
  -1 -20 -14   26.50    7.30
   1  20 -14   28.80    6.30
   1  20 -14   44.90    7.50
  -1  20  14   23.80    6.60
  -1  20 -15    2.70    2.60
   1  20  15    0.30    2.10
   1 -20 -15    1.30    2.50
   1  20  15    1.40    2.50
  -1  20 -15    3.10    2.00
  -1  20  15    1.20    2.50
  -1  20  15   -0.90    1.40
   1  20 -15    3.10    2.50
   1  20 -15    0.60    1.10
   1  20  16   -0.10    1.30
   1  20  16   -1.50    0.60
  -1  20 -16    1.70    1.80
   1 -20 -16    2.50    2.60
  -1  20  16   -1.30    0.60
  -1 -20 -16    4.70    3.10
  -1  20  16   -0.20    1.70
   1  20 -16    1.10    1.60
   1  20  17    7.70    3.70
   1 -20 -17   11.90    4.40
  -1 -20  17    4.60    3.10
   1  20  17    7.40    4.40
  -1 -20 -17   10.70    4.80
  -1  20  17    9.50    4.00
   1  20 -17   12.00    4.00
  -1  20  17   18.70    5.40
   1 -20 -18    2.10    2.40
   1  20  18    1.00    1.90
  -1 -20  18    4.50    2.80
   1 -20  18    5.00    3.30
  -1 -20 -18   17.90    8.00
   1  20 -18   -0.10    1.90
  -1  20  18    1.90    2.20
  -1  20  18   -0.70    1.10
   1 -20 -19    9.50    4.30
  -1 -20  19    0.60    1.20
   1  20  19    7.20    3.20
   1 -20  19    4.80    2.80
  -1  20  19    3.20    2.20
  -1  20  19    2.20    2.10
  -1  21   0    4.10    2.50
   1 -21   0   -1.30    0.80
   1 -21   0    1.00    1.90
   1  21   0   -0.40    1.80
  -1 -21   0    0.10    1.40
  -1 -21   0    1.00    2.10
  -1  21   0    1.30    2.30
   1  21   0    0.60    1.80
  -1 -21   0   -0.70    1.40
   1 -21   0    1.00    2.20
   1 -21  -1    6.90    3.80
  -1  21  -1   11.20    4.80
  -1 -21   1   16.40    5.70
   1  21   1   15.20    4.10
   1  21   1    7.80    3.80
  -1  21  -1   11.60    4.50
   1  21   1    9.80    3.90
   1 -21  -1    7.40    4.30
   1 -21  -1    8.80    4.10
  -1 -21   1   16.20    5.30
   1 -21   1    7.50    4.30
  -1 -21  -1   11.40    4.90
   1  21  -1   13.00    4.70
   1 -21   1   10.10    4.50
   1  21  -1    9.90    4.20
  -1 -21  -1   11.20    4.80
  -1  21   1   22.00    5.80
   1 -21   1   15.80    6.10
  -1  21   1    7.90    3.70
  -1  21   1   15.10    4.10
  -1 -21  -1   19.00    5.70
  -1  21   1    9.10    4.80
   1  21   2    5.70    2.50
  -1  21  -2   11.10    4.30
   1 -21  -2    9.60    4.80
   1 -21  -2    4.80    3.00
   1  21   2   11.30    4.90
  -1  21  -2    3.50    3.00
   1 -21  -2    6.80    3.90
  -1 -21   2    5.50    3.60
   1  21   2    5.70    3.20
  -1 -21   2    0.50    2.20
  -1 -21  -2   10.50    4.70
  -1  21   2    9.80    3.40
   1 -21   2   10.30    5.10
   1  21  -2    9.80    4.70
  -1  21   2    7.20    3.30
  -1  21   2    7.50    4.00
   1  21  -2    0.60    1.90
  -1 -21  -2   12.30    4.70
  -1  21   2    5.60    4.00
   1 -21   2   11.90    4.70
  -1 -21  -2   11.20    4.80
   1  21   3   14.70    5.20
  -1 -21   3   16.80    5.60
  -1  21  -3   26.50    7.00
   1  21   3   25.90    5.60
   1  21   3   36.90    8.30
   1 -21  -3   18.60    9.10
   1 -21  -3   15.90    6.10
  -1  21  -3   27.30    7.20
   1 -21  -3   30.50    8.30
   1  21   3   28.60    6.40
   1  21  -3   30.30    7.40
  -1  21   3   22.80    5.60
  -1 -21  -3   32.60    8.80
   1  21  -3   25.30    7.40
  -1  21   3   28.60    5.90
  -1  21   3   16.80    6.90
  -1 -21  -3   23.70    6.70
   1 -21   3   34.60    8.60
  -1  21   3   24.60    6.40
  -1  21  -4   32.70    7.40
   1  21   4   45.70    9.10
   1  21   4   34.60    7.70
  -1 -21   4   31.60    7.70
   1 -21  -4   21.60   10.30
  -1  21  -4   32.40    7.90
  -1 -21   4   51.99   10.50
  -1 -21   4   45.20   13.60
   1 -21  -4   29.20    7.70
   1  21   4   38.50    7.40
  -1  21   4   33.30    6.10
   1 -21   4   33.60    6.90
  -1  21   4   44.70    8.60
  -1  21   4   22.30    7.30
   1  21  -4   33.70    8.30
   1 -21   4   23.40    7.60
  -1  21   4   37.70    7.30
   1  21  -4   36.10    8.00
   1 -21   4   43.40   10.00
   1 -21   4   26.30    9.30
  -1 -21  -4   27.90    7.30
  -1  21  -5   23.20    6.80
   1 -21  -5   20.30    6.70
   1 -21  -5   14.70    5.70
  -1  21  -5   15.10    5.80
  -1 -21   5   17.30    5.30
  -1 -21   5   17.50    5.80
   1  21   5   20.40    6.10
  -1 -21   5   25.90    6.40
   1  21   5   15.50    4.50
   1  21   5   19.10    4.70
   1  21   5   23.60    6.70
   1 -21   5   13.70    5.20
  -1  21   5   13.70    3.60
  -1  21   5   12.50    5.90
   1  21  -5   13.40    5.30
  -1 -21  -5   16.80    5.60
   1  21  -5   19.90    5.70
  -1  21   5   18.60    5.30
  -1 -21  -5   18.60    6.50
   1 -21   5   12.00    3.70
   1 -21   5   23.10    6.40
  -1  21   5   13.80    4.90
   1 -21  -6   11.40    4.50
  -1  21  -6    3.80    3.50
  -1 -21   6    7.90    3.80
   1  21   6   12.70    4.80
  -1 -21   6    6.00    3.40
   1  21   6    9.40    3.70
   1  21   6   11.50    3.70
   1  21   6    4.90    3.40
  -1 -21   6   10.90    4.20
  -1  21  -6   15.30    5.40
   1 -21   6    5.10    2.70
   1 -21   6   11.90    4.70
   1 -21   6   10.40    4.80
   1  21  -6   10.00    4.70
   1  21  -6    3.20    2.70
  -1  21   6    7.90    3.80
  -1  21   6   12.70    5.60
  -1 -21  -6    9.00    6.30
   1 -21   6   10.40    4.40
  -1  21   6   11.00    4.50
  -1 -21  -6   12.70    4.60
   1  21  -6   12.10    4.00
  -1 -21   7    4.80    3.00
   1 -21  -7    1.30    2.40
  -1 -21   7    4.50    3.40
   1 -21  -7    0.50    2.40
  -1  21  -7    0.20    1.80
  -1 -21   7    3.90    3.00
  -1  21  -7   -0.60    1.10
   1  21   7   -0.60    1.90
   1  21   7    1.10    1.90
   1  21   7    2.10    1.80
  -1  21  -7    5.50    3.20
   1  21   7   -0.10    1.60
  -1 -21   7    0.10    1.50
   1 -21   7    2.30    2.50
   1  21  -7    1.80    2.40
  -1  21   7    1.00    1.70
  -1 -21  -7    2.30    2.20
  -1  21   7    1.40    2.00
   1  21  -7   -1.30    1.10
   1 -21   7    0.00    1.70
   1 -21   7    1.90    2.00
  -1  21   7    1.40    3.00
  -1 -21  -7   -0.50    1.70
  -1 -21   8   13.50    3.90
  -1 -21   8   15.40    4.90
  -1  21  -8   22.60    7.10
   1  21   8   16.60    5.00
   1 -21  -8    9.00    4.80
   1  21   8   18.00    5.60
  -1 -21   8   19.60    5.70
   1 -21  -8   17.50    5.20
   1  21   8   20.60    5.90
  -1  21  -8   17.40    5.90
   1  21  -8   19.70    5.90
   1 -21   8   19.70    6.10
   1  21  -8    8.70    4.20
  -1  21   8   10.00    5.20
  -1  21   8   22.40    6.20
  -1 -21  -8   29.20    7.20
   1 -21   8   16.20    5.40
  -1 -21  -8    7.90    4.10
  -1  21   8   11.70    4.20
   1 -21   8   30.10    6.80
   1  21  -8   14.70    4.30
  -1 -21   9   46.50    8.60
   1  21   9   64.29    9.20
  -1  21  -9   40.30   10.60
  -1  21  -9   37.00    6.80
   1 -21  -9   57.79   10.10
   1 -21  -9   57.79   11.80
  -1  21  -9   54.29   10.50
   1  21  -9   27.30   10.60
  -1 -21  -9   47.50   10.10
   1  21  -9   55.59    8.80
   1 -21   9   48.70    8.90
  -1  21   9   55.79    8.50
  -1 -21  -9   68.59   11.10
   1  21  -9   28.30    7.20
  -1 -21  10   10.60    3.90
  -1  21 -10    6.20    2.90
  -1  21 -10    9.10    4.30
  -1  21 -10    8.30    3.80
   1  21  10    7.90    3.30
   1  21  10    8.20    4.20
   1 -21 -10   11.50    4.30
  -1 -21  10    4.60    2.60
   1 -21 -10   16.40    6.40
   1  21  10    4.10    3.40
  -1 -21  10   17.40    4.90
  -1 -21 -10    6.60    4.20
   1 -21  10    9.50    3.90
  -1  21  10    3.10    2.70
   1 -21  10   12.20    4.20
   1  21 -10    9.40    3.90
   1  21 -10    8.10    3.80
  -1 -21 -10    5.40    3.10
  -1  21  10    6.30    3.80
   1  21 -10   13.60    4.90
  -1  21 -11   16.30    5.00
   1 -21 -11    8.80    4.80
   1  21  11    8.40    4.00
  -1  21 -11   11.80    3.90
  -1 -21  11   13.90    3.80
   1  21  11    3.30    3.10
   1  21 -11   16.50    4.90
  -1 -21 -11   22.80    7.20
   1 -21  11   16.90    6.50
  -1  21  11   13.30    5.90
   1 -21  11   11.80    3.90
  -1  21  11   13.20    4.90
   1  21 -11   14.00    4.30
   1  21 -11   15.10    5.30
  -1 -21  12    3.50    2.70
  -1 -21  12    3.70    2.20
  -1  21 -12    3.90    2.50
   1  21  12    1.30    2.50
   1  21  12    2.00    2.40
  -1  21 -12    9.80    6.60
   1 -21 -12   10.00    4.80
   1 -21  12    6.70    3.10
  -1  21  12    4.20    2.90
   1  21 -12    2.30    2.40
  -1  21  12    5.20    3.90
  -1 -21 -12    5.90    4.00
  -1 -21 -12    6.90    3.60
   1 -21  12    1.70    1.70
  -1  21 -13    1.10    2.00
   1  21  13   -1.20    0.90
   1 -21 -13   -0.90    1.30
   1  21  13   -0.90    1.60
  -1  21 -13    3.80    2.70
  -1 -21 -13    3.20    3.30
  -1  21  13   -0.10    1.60
   1  21 -13    2.20    2.10
  -1  21  13   -1.30    1.50
   1 -21 -14   27.40   11.60
  -1  21 -14   14.50    4.60
   1  21  14    8.70    3.70
  -1  21 -14   20.80    5.00
   1  21  14   12.40    6.00
   1  21 -14   21.70    5.10
  -1  21  14   14.40    4.80
  -1  21  14   11.90    4.70
  -1 -21 -14   22.30    9.60
   1  21 -14   18.90    4.80
   1  21  15    1.20    1.90
  -1  21 -15    3.50    2.40
   1 -21 -15    6.60    4.00
  -1  21 -15    2.80    2.40
  -1  21  15   -0.80    1.20
  -1  21  15    0.40    2.00
   1  21 -15    4.10    2.50
   1  21 -15    0.60    1.70
  -1 -21 -15    1.20    2.40
  -1  21 -16    2.00    2.90
   1 -21 -16    6.20    3.60
   1  21  16    6.90    3.40
  -1  21  16    3.30    2.40
  -1  21  16    5.50    3.40
  -1 -21 -16    7.40    4.10
   1 -21 -17   17.70    6.00
   1  21  17    9.40    3.60
  -1 -21  17    7.50    3.40
  -1  21  17    8.90    3.40
  -1  21  17    8.90    3.70
  -1 -21  18    0.50    1.40
   1  21  18    1.50    1.60
  -1  21  18    1.90    1.80
  -1  21  18   -0.80    1.70
   1 -21  18   -0.10    1.40
  -1  22   0    1.30    1.80
   1 -22   0    0.90    2.30
   1  22   0    0.80    1.90
  -1 -22   0    1.10    2.20
  -1  22   0    0.10    1.60
   1 -22   0   -1.20    0.80
   1  22   0    0.50    2.10
  -1 -22   0    0.20    1.80
   1 -22   0   -0.80    1.90
  -1 -22   0    0.80    3.00
   1 -22  -1    1.10    2.70
   1  22   1    9.20    3.80
  -1 -22   1    6.30    3.50
  -1  22  -1    5.30    3.60
  -1  22  -1   10.20    4.00
   1  22   1    4.60    2.40
   1 -22  -1   10.10    4.60
   1 -22  -1    4.00    3.20
  -1 -22   1    4.70    3.50
   1  22   1    7.70    3.80
  -1 -22  -1    6.00    3.80
   1  22  -1    9.90    4.50
   1 -22   1   12.20    5.00
  -1  22   1    4.80    2.30
  -1 -22  -1    5.00    3.50
   1 -22   1   -0.40    1.50
   1  22  -1    6.20    3.80
  -1 -22  -1    2.20    3.00
   1 -22   1    2.10    2.70
  -1  22   1   14.80    5.60
  -1  22   1    4.20    2.50
   1  22   2   22.60    6.20
  -1 -22   2   10.00    4.30
   1 -22  -2   13.40    5.40
  -1  22  -2   15.30    5.10
  -1  22  -2   15.30    5.60
   1  22   2   14.50    4.50
   1 -22  -2   25.60    7.60
   1  22   2   18.10    4.30
  -1 -22   2    9.30    4.50
   1  22  -2   20.20    6.10
  -1  22   2   25.00    6.80
  -1  22   2   18.10    5.70
  -1  22   2   18.40    4.90
   1 -22   2   27.30    7.80
  -1 -22  -2   17.50    5.70
   1  22  -2   17.20    5.60
   1 -22   2   16.80    5.40
  -1  22   2   23.50    5.50
  -1 -22  -2   15.00    5.80
   1  22   3    5.00    2.70
   1 -22  -3   10.00    5.10
   1  22   3   -0.40    0.90
   1 -22  -3    6.30    3.50
  -1  22  -3    2.80    3.00
  -1  22  -3    2.90    2.60
  -1 -22   3    3.80    2.50
   1  22   3    0.80    1.20
   1  22   3    2.60    2.30
  -1 -22   3    6.40    3.80
   1 -22   3    0.50    1.70
   1 -22   3    6.10    4.00
   1 -22   3    1.90    1.80
   1  22  -3    4.20    3.10
  -1  22   3    7.10    4.10
   1  22  -3    3.60    3.00
   1 -22   3    1.10    2.70
  -1  22   3    0.40    1.20
  -1  22   3    2.80    2.30
  -1  22   3    1.20    2.20
  -1 -22  -3    5.90    3.10
   1  22   4   20.40    6.00
  -1 -22   4   24.90    5.80
   1  22   4   13.40    4.30
   1 -22  -4   21.10    6.20
  -1  22  -4   12.40    4.90
   1 -22  -4   12.60    5.10
  -1 -22   4    8.50    4.20
   1  22   4   15.90    4.30
  -1 -22   4   14.90    5.20
  -1  22  -4   12.40    4.60
  -1 -22   4   10.70    4.30
   1  22   4   19.20    5.90
   1 -22   4   10.00    3.10
  -1  22   4   23.80    5.90
   1  22  -4   24.10    6.30
   1 -22   4   14.00    5.20
  -1 -22  -4   23.30    6.30
  -1  22   4   26.40    7.60
   1 -22   4   26.20    6.90
  -1  22   4   19.80    4.80
   1  22  -4   17.30    5.50
  -1 -22  -4   16.80    6.00
  -1  22   4   19.50    5.80
   1 -22   4   21.00    6.60
   1  22   5   -0.60    1.30
   1  22   5    0.50    1.30
   1 -22  -5    3.60    2.70
  -1  22  -5   -0.20    1.70
   1 -22  -5    2.70    3.00
  -1 -22   5    2.70    2.50
   1  22   5    0.60    1.80
  -1 -22   5    0.90    1.60
   1  22   5    0.30    2.20
  -1  22  -5   -1.60    1.10
  -1 -22   5    2.50    2.70
  -1 -22   5   -0.50    1.60
   1 -22   5    3.20    2.70
  -1  22   5    0.00    2.00
   1 -22   5    3.30    2.60
  -1 -22  -5    1.50    2.50
   1 -22   5    1.90    3.10
   1  22  -5   -1.50    1.20
  -1 -22  -5    3.00    2.30
  -1  22   5    0.10    1.00
  -1  22   5    1.40    1.60
  -1  22   5    3.00    3.10
   1  22  -5    0.20    1.60
   1  22   6   31.20    7.90
   1  22   6   64.19   10.20
  -1 -22   6   56.79    9.60
   1 -22  -6   48.10   10.10
  -1  22  -6   54.09    9.90
   1  22   6   36.90    7.50
  -1 -22   6   52.59   13.70
  -1  22  -6   63.29   11.90
  -1 -22   6   64.99   11.60
  -1 -22   6   45.50    8.30
   1 -22  -6   79.09   12.30
   1  22   6   63.09   10.80
   1 -22   6   56.39   10.20
  -1  22   6   74.29   12.90
   1  22  -6   57.79   14.30
  -1 -22  -6   45.40    9.60
  -1  22   6   70.19   10.70
   1 -22   6   64.59   11.70
  -1 -22  -6   60.89   10.70
   1 -22   6   34.70   12.40
   1  22  -6   70.69   11.00
  -1  22   6   33.50    7.20
  -1 -22   7    3.30    2.90
   1 -22  -7    6.80    3.70
  -1  22  -7    7.20    3.90
   1  22   7    8.40    3.70
   1  22   7    5.80    5.10
  -1 -22   7    5.10    3.90
  -1  22  -7    4.70    3.30
  -1 -22   7    9.40    3.70
   1 -22  -7    7.60    4.80
   1  22   7    4.50    3.70
  -1 -22   7    9.30    4.10
  -1  22   7    2.20    4.10
   1 -22   7   11.50    4.60
  -1  22   7    1.50    2.70
  -1 -22  -7    5.20    3.60
  -1 -22  -7    9.40    4.20
  -1  22   7   15.50    5.00
   1 -22   7    8.30    4.10
   1  22  -7    0.90    1.90
   1 -22   7    3.30    2.70
   1  22  -7    2.70    3.30
  -1 -22   8   12.60    4.30
   1  22   8   15.70    4.60
  -1  22  -8   12.20    4.60
   1 -22  -8   10.80    4.60
   1  22   8   12.30    4.60
  -1 -22   8   14.00    4.60
   1  22   8    5.50    3.60
  -1  22  -8    2.00    2.30
   1 -22  -8    8.20    3.90
  -1 -22   8    7.40    2.90
  -1  22   8    5.60    2.60
   1  22  -8    9.20    3.60
   1 -22   8    9.20    3.80
   1 -22   8   16.40    5.30
   1 -22   8   10.70    4.80
  -1 -22  -8    5.40    3.30
   1  22  -8    8.70    4.10
   1  22  -8    2.90    3.10
  -1  22   8    6.00    4.30
  -1  22   8    5.70    3.10
  -1 -22  -8   11.20    5.20
   1  22   9    0.90    2.20
   1 -22  -9    6.00    4.20
  -1 -22   9    4.70    2.50
  -1  22  -9    3.80    3.20
   1  22   9    1.20    2.00
  -1 -22   9    7.50    3.00
   1  22   9    7.50    3.40
  -1 -22   9    4.20    2.70
  -1  22  -9    5.40    3.20
  -1  22   9    2.10    2.30
  -1  22   9    4.10    3.50
   1 -22   9   10.00    4.00
   1  22  -9    0.90    2.10
   1  22  -9   -1.40    1.60
  -1  22   9    2.80    2.20
   1 -22   9    3.20    2.70
   1  22  -9    1.80    2.00
  -1 -22  -9   -0.10    1.90
  -1 -22  10    0.00    0.80
   1 -22 -10    2.80    2.40
   1  22  10    0.20    1.10
  -1  22 -10    4.90    3.30
   1 -22 -10    5.40    4.00
   1  22  10   -1.00    1.30
  -1 -22  10    3.10    2.20
   1  22  10    1.50    1.90
  -1 -22  10    5.10    2.70
  -1  22  10   -0.50    2.20
   1  22 -10    2.10    2.40
  -1 -22 -10    5.30    3.40
  -1 -22 -10    1.70    2.40
   1  22 -10    1.10    1.80
   1  22 -10   -1.30    1.00
  -1  22  10   -0.30    1.30
   1 -22  10   -0.20    1.30
  -1  22  10   -0.30    0.90
  -1  22 -11    4.40    2.60
   1  22  11   25.30    6.60
   1 -22 -11   11.40    5.10
   1  22 -11   18.00    5.50
   1  22 -11   20.30    7.30
  -1 -22 -11    9.90    4.70
  -1  22  11    6.10    4.00
   1 -22  11    5.80    2.60
  -1  22  11   15.20    4.90
   1  22  12    9.30    4.00
   1 -22 -12    2.70    3.20
  -1  22 -12   10.50    4.50
  -1  22  12   14.90    4.90
   1  22 -12   10.60    4.10
  -1  22  12    6.80    3.70
   1  22 -12    9.40    3.60
   1 -22 -13    3.40    2.90
   1  22  13    2.70    2.60
  -1  22 -13    2.50    1.80
   1  22 -13    0.80    1.50
  -1 -22 -13   -1.00    1.30
   1  22 -13    2.00    1.90
  -1  22  13    0.00    1.50
  -1  22  13   -1.60    1.40
  -1  22 -14   19.60    4.70
   1 -22 -14   15.40    5.50
   1  22  14    9.50    3.70
  -1 -22 -14   18.70    6.10
  -1  22  14   10.90    4.10
  -1  22  14    7.60    3.70
   1  22 -14   14.10    4.20
   1  22 -14   10.60    4.50
  -1  22 -15   10.30    3.30
   1  22  15    6.20    3.20
   1 -22 -15    8.70    3.90
   1  22 -15    4.00    2.00
  -1  22  15    9.50    4.10
  -1 -22 -15    3.80    2.90
  -1  22  15    0.80    2.10
   1  22  16    7.70    3.30
   1 -22 -16   24.70   10.00
  -1 -22  16    6.00    2.90
  -1 -22 -16    8.80    4.00
  -1  22  16    6.90    3.50
  -1 -22  17    3.90    2.20
   1  22  17   10.10    3.60
  -1  22  17    2.20    2.00
   1 -22  17    3.50    2.80
   1 -23   0   -1.10    1.20
  -1 -23   0    0.80    2.20
   1 -23   0   -0.70    1.80
  -1  23   0    2.00    2.50
   1 -23   0   -1.10    1.00
   1  23   0    1.60    2.40
   1  23   1   98.29   13.90
  -1 -23   1   75.79   13.20
  -1 -23   1   65.49   11.00
   1 -23  -1   76.89   12.30
   1 -23  -1   54.49   10.90
   1 -23  -1   63.79   11.10
  -1  23  -1   64.29   11.40
  -1  23   1   76.79   11.60
   1 -23   1   63.49   11.50
   1 -23   1   87.29   13.30
   1  23  -1   59.69   10.90
  -1 -23  -1   50.49   10.20
  -1  23  -2    5.10    4.80
   1  23   2    5.20    3.30
  -1 -23   2    4.60    3.40
   1 -23  -2   11.10    4.90
  -1 -23   2    4.70    3.00
   1 -23  -2    2.30    2.70
  -1  23  -2    3.60    3.10
   1  23   2    2.90    3.40
  -1 -23  -2    0.10    2.30
   1  23  -2    4.70    3.50
  -1  23   2   -0.90    1.40
   1 -23   2    2.40    2.80
   1 -23   2    5.50    3.20
   1  23  -2    9.00    6.70
  -1 -23  -2    4.40    3.50
   1  23   3   36.10    7.20
   1 -23  -3   26.10    7.40
  -1 -23   3   19.70    5.80
   1 -23  -3   36.80    8.60
  -1 -23   3   21.90    6.70
   1  23   3   39.00   10.20
  -1 -23   3   44.00    9.50
   1  23   3   41.30    8.50
  -1  23  -3   40.20    8.90
  -1  23  -3   39.40    8.50
  -1 -23   3   34.20    9.40
  -1  23   3   39.40    7.70
   1  23  -3   34.00    7.60
   1 -23   3   57.19   10.30
   1 -23   3   35.80    9.20
  -1 -23  -3   41.30    8.70
  -1 -23  -3   29.50    7.10
   1 -23   3   27.40    7.40
  -1  23   3   31.50    9.10
   1  23  -3   32.90    8.20
  -1  23   3   27.80    6.70
   1 -23  -4    0.30    2.00
   1  23   4    1.50    1.70
  -1 -23   4    3.20    3.30
  -1 -23   4    1.00    1.30
   1  23   4    0.10    1.50
  -1  23  -4   -2.10    0.90
   1  23   4    5.10    3.00
  -1 -23   4    0.50    1.80
  -1  23  -4   -1.60    1.70
  -1 -23   4    1.30    1.80
   1 -23  -4    3.20    2.30
   1 -23   4   -0.30    1.60
  -1  23   4    0.90    1.40
  -1  23   4    1.60    1.70
   1 -23   4    1.80    2.70
  -1 -23  -4    0.50    1.90
   1  23  -4   -2.10    0.80
  -1 -23  -4    2.40    2.60
   1 -23   4    3.30    2.80
  -1  23   4    0.20    1.80
  -1  23   4    3.70    3.10
   1  23  -4    3.00    3.20
  -1 -23   5   -0.10    1.00
   1 -23  -5    1.50    2.00
   1  23   5    2.00    2.50
   1 -23  -5    3.60    3.30
  -1 -23   5    1.70    2.50
   1  23   5    1.60    1.80
  -1  23  -5   -0.30    1.90
  -1  23  -5   -0.80    1.50
  -1 -23   5    2.30    2.50
  -1 -23   5   -0.40    1.20
   1  23   5    2.50    1.80
   1 -23   5    5.00    3.10
   1 -23   5   -0.30    1.50
   1 -23   5    0.90    2.20
  -1  23   5    3.60    3.00
  -1 -23  -5   -0.30    1.20
  -1 -23  -5    1.10    2.50
  -1  23   5    1.40    2.30
   1  23  -5    2.00    2.50
   1  23  -5   -0.50    1.50
  -1  23   5    2.10    1.80
   1  23   6    9.70    4.20
  -1  23  -6   10.90    4.30
  -1  23  -6   17.70    6.20
  -1 -23   6    9.90    3.30
   1 -23  -6    7.70    4.20
  -1 -23   6    8.80    3.60
   1 -23  -6   13.60    4.70
  -1 -23   6    5.20    3.30
   1  23   6    5.40    2.70
   1 -23   6    6.00    3.50
   1 -23   6   14.50    7.00
  -1  23   6   10.10    4.30
  -1  23   6    6.20    3.50
   1  23  -6    4.70    3.40
  -1 -23  -6    6.20    4.00
   1 -23   6   11.20    4.30
  -1  23   6    9.70    3.70
   1  23  -6   14.70    5.30
  -1 -23  -6   11.60    4.80
  -1  23  -7    2.80    3.20
   1  23   7    3.50    2.60
   1  23   7    5.30    3.00
   1 -23  -7    9.90    5.00
  -1 -23   7    6.10    2.90
  -1  23  -7    6.20    3.70
  -1 -23   7    9.10    3.70
   1 -23   7   11.10    4.40
   1  23  -7    4.20    2.90
  -1  23   7    2.40    2.10
  -1 -23  -7   14.20    5.50
  -1  23   7    2.30    2.50
  -1  23   7    6.70    3.80
   1 -23   7    1.40    2.10
   1  23  -7    6.00    3.40
   1 -23  -8    2.50    2.20
  -1 -23   8    1.20    1.50
  -1  23  -8    7.80    4.00
   1  23   8    3.30    2.30
   1  23   8    5.40    2.80
   1 -23  -8    8.70    4.10
  -1 -23   8    5.50    3.00
  -1 -23   8    1.80    2.00
  -1 -23  -8    2.70    2.40
   1 -23   8    2.30    2.20
  -1  23   8    4.80    2.90
  -1  23   8    2.70    3.00
   1 -23   8    8.20    3.70
  -1  23   8    3.50    2.50
   1  23  -8    4.80    3.30
   1  23  -8    1.60    2.50
  -1 -23  -8    3.50    3.20
  -1  23  -9   30.20    9.60
   1  23   9   16.40    4.40
   1  23   9   25.10    5.00
   1 -23  -9   40.60    9.00
  -1 -23   9   21.80    5.00
   1 -23   9   35.20    7.00
  -1  23   9   25.60    6.70
   1 -23   9   40.10   10.00
   1  23  -9   25.80    6.60
   1  23  -9   11.70    4.60
  -1  23   9   32.30    6.10
  -1  23   9   46.60    8.90
  -1 -23  -9   29.30    7.50
  -1  23 -10    1.60    1.80
   1  23  10    2.90    2.50
  -1 -23  10    2.80    2.20
   1 -23 -10    2.40    3.80
   1  23 -10    1.70    2.00
  -1  23  10    2.00    2.40
  -1  23  10    2.30    2.40
   1 -23  10    1.80    1.80
   1 -23 -11   18.00    6.10
   1  23  11    9.10    3.80
  -1  23 -11   22.70    6.10
   1 -23  11   18.40    6.20
  -1 -23 -11   15.10    5.70
   1  23 -11    9.40    3.80
  -1  23  11    6.10    3.10
   1 -23 -12   21.90    6.50
  -1  23 -12   10.20    3.80
   1  23  12    9.10    4.10
  -1  23  12    6.30    3.30
   1  23 -12   16.30    4.80
  -1  23  12    9.60    3.80
  -1 -23 -12   15.60    5.70
   1 -23 -13    3.50    3.10
  -1  23 -13    2.00    2.00
   1  23  13    0.20    1.40
  -1  23  13    2.20    2.00
  -1  23  13    0.40    1.80
  -1 -23 -13    1.00    2.40
   1  23 -13    0.60    1.40
   1 -23 -14   21.50    6.50
   1  23  14   15.60    6.70
  -1  23 -14   23.70    4.90
   1  23 -14    8.80    2.70
  -1  23  14    8.60    5.60
   1 -23 -15    1.10    2.10
  -1 -23  15    1.30    1.50
   1  23  15    0.40    1.60
  -1  23  15   -1.30    0.80
   1  23  16    1.80    2.10
  -1 -23  16    1.10    1.70
  -1  23  16    2.90    2.20
   1 -23  16    0.80    1.50
  -1 -24   0    0.90    2.00
   1  24   0    1.00    1.60
  -1  24   0    0.70    2.10
  -1  24   0    3.70    2.40
   1 -24   0    0.90    2.10
   1  24   0   -1.10    1.00
   1 -24   0    0.20    1.70
  -1  24  -1   25.80    5.90
  -1  24  -1   20.80    6.20
   1  24   1   16.90    4.50
  -1 -24   1   29.00    7.30
   1 -24  -1   29.20    7.30
   1  24   1   28.60    7.50
   1  24  -1   27.90    6.50
   1 -24   1   12.40    4.00
  -1 -24  -1   28.10    7.30
   1  24  -1   30.80    7.80
  -1  24   1   28.00    6.70
   1 -24   1   37.70    8.40
   1 -24   1   35.10   11.40
  -1  24   1   16.70    4.40
  -1  24  -2    5.70    3.60
  -1 -24   2    9.20    4.80
   1 -24  -2    7.30    4.00
  -1 -24   2    2.30    2.80
   1  24   2   13.10    4.20
   1  24   2    8.20    4.00
  -1 -24   2    8.30    3.30
  -1  24  -2    5.30    2.90
   1 -24  -2   19.20    8.20
   1 -24   2    9.80    4.90
   1  24  -2   10.80    4.60
   1  24  -2   15.20    5.10
  -1  24   2    7.70    2.70
   1 -24   2    4.00    3.00
  -1  24   2   11.80    4.80
  -1 -24  -2   13.00    6.60
  -1  24  -3    0.40    1.60
   1  24   3    1.20    1.50
   1  24   3    1.40    1.40
  -1 -24   3    0.40    2.10
  -1  24  -3    1.30    2.40
  -1 -24   3    0.20    1.30
[truncated: 5,302,954 more chars]
